# Supplementary material for: Family dinner: Transcriptional plasticity of five Noctuidae (Lepidoptera) feeding on three host plant species
Source: Ecol Evol. 2022 Sep 6;12(9):e9258. doi: 10.1002/ece3.9258 (PMC9448971; doi:10.1002/ece3.9258)
Supplement: Supplementary file 55 — Table S18 [file ECE3-12-e9258-s016.txt]

Supplementary Table 18 - Orthogroups identified using OrthoFinder v.2.2.7 

OG0000000: TRINITY_AG_DN1158_c0_g1_i1.p2 TRINITY_AG_DN119666_c0_g1_i1.p1 TRINITY_AG_DN126241_c0_g1_i1.p1 TRINITY_AG_DN30725_c0_g1_i1.p1 TRINITY_AG_DN49164_c2_g1_i1.p1 TRINITY_AG_DN50783_c4_g1_i1.p1 TRINITY_AG_DN52708_c0_g1_i1.p1 TRINITY_AG_DN52885_c0_g1_i1.p1 TRINITY_AG_DN56460_c1_g1_i1.p1 TRINITY_AG_DN56688_c5_g1_i1.p1 TRINITY_AG_DN57257_c3_g1_i1.p1 TRINITY_AG_DN63451_c1_g1_i2.p1 TRINITY_AG_DN63451_c2_g1_i2.p1 TRINITY_AG_DN68451_c0_g1_i1.p1 TRINITY_AG_DN83476_c0_g1_i2.p1 TRINITY_MB_DN111332_c1_g1_i1.p1 TRINITY_MB_DN117608_c0_g1_i1.p1 TRINITY_MB_DN13900_c0_g1_i1.p2 TRINITY_MB_DN145913_c0_g1_i1.p1 TRINITY_MB_DN1682_c0_g1_i1.p2 TRINITY_MB_DN170925_c0_g1_i1.p1 TRINITY_MB_DN32787_c0_g1_i1.p1 TRINITY_MB_DN34839_c0_g1_i1.p1 TRINITY_MB_DN34839_c1_g1_i1.p1 TRINITY_MB_DN46509_c0_g1_i2.p1 TRINITY_MB_DN49427_c1_g1_i2.p1 TRINITY_MB_DN52073_c0_g1_i1.p2 TRINITY_MB_DN60446_c41_g3_i1.p1 TRINITY_MB_DN60615_c16_g1_i2.p1 TRINITY_MB_DN60615_c18_g1_i1.p1 TRINITY_MB_DN60615_c19_g2_i1.p1 TRINITY_MB_DN60615_c22_g1_i1.p1 TRINITY_MB_DN60940_c3_g1_i1.p1 TRINITY_MB_DN60984_c0_g1_i1.p1 TRINITY_MB_DN80731_c1_g1_i1.p1 TRINITY_SE_DN103979_c0_g1_i1.p1 TRINITY_SE_DN10402_c0_g1_i1.p1 TRINITY_SE_DN115611_c0_g1_i1.p1 TRINITY_SE_DN134791_c0_g1_i1.p1 TRINITY_SE_DN134893_c0_g1_i1.p1 TRINITY_SE_DN135937_c0_g1_i1.p1 TRINITY_SE_DN15365_c0_g1_i1.p1 TRINITY_SE_DN180473_c0_g1_i1.p1 TRINITY_SE_DN203005_c0_g1_i1.p1 TRINITY_SE_DN29304_c0_g1_i1.p1 TRINITY_SE_DN36220_c0_g1_i1.p1 TRINITY_SE_DN42352_c1_g1_i2.p1 TRINITY_SE_DN44977_c0_g2_i1.p1 TRINITY_SE_DN45725_c0_g1_i1.p1 TRINITY_SE_DN46498_c1_g1_i1.p1 TRINITY_SE_DN46831_c0_g1_i1.p1 TRINITY_SE_DN48033_c20_g1_i2.p1 TRINITY_SE_DN48148_c0_g1_i1.p1 TRINITY_SE_DN53726_c0_g1_i1.p1 TRINITY_SE_DN7069_c0_g1_i1.p1 TRINITY_SE_DN78248_c0_g1_i1.p1 TRINITY_SE_DN79230_c0_g1_i1.p1 TRINITY_SE_DN83343_c0_g1_i1.p1 TRINITY_SE_DN8586_c0_g1_i1.p1 TRINITY_SL_DN103773_c0_g1_i1.p1 TRINITY_SL_DN142967_c0_g1_i1.p1 TRINITY_SL_DN16126_c0_g1_i1.p1 TRINITY_SL_DN170025_c0_g1_i1.p1 TRINITY_SL_DN227505_c0_g1_i1.p1 TRINITY_SL_DN229123_c0_g1_i1.p1 TRINITY_SL_DN37624_c0_g1_i1.p1 TRINITY_SL_DN46905_c0_g1_i1.p1 TRINITY_SL_DN48555_c0_g1_i1.p1 TRINITY_SL_DN49011_c1_g1_i1.p1 TRINITY_SL_DN50044_c0_g1_i2.p1 TRINITY_SL_DN50058_c0_g1_i1.p1 TRINITY_SL_DN52628_c1_g1_i1.p1 TRINITY_SL_DN52628_c2_g2_i1.p1 TRINITY_SL_DN58315_c0_g1_i2.p1 TRINITY_SL_DN58423_c0_g1_i1.p1 TRINITY_SL_DN60461_c0_g1_i1.p1 TRINITY_SL_DN62689_c0_g1_i1.p1 TRINITY_SL_DN62785_c0_g1_i1.p1 TRINITY_SL_DN65425_c0_g1_i1.p1 TRINITY_SL_DN70656_c4_g3_i1.p1 TRINITY_SL_DN72167_c1_g1_i1.p2 TRINITY_SL_DN72167_c6_g1_i1.p1 TRINITY_SL_DN72167_c7_g1_i1.p1 TRINITY_SL_DN72424_c0_g1_i1.p1 TRINITY_SL_DN72519_c0_g1_i2.p1 TRINITY_SL_DN74783_c3_g1_i1.p1 TRINITY_SL_DN78412_c0_g1_i1.p1 TRINITY_TN_DN110038_c0_g1_i1.p1 TRINITY_TN_DN179143_c0_g1_i1.p1 TRINITY_TN_DN179221_c0_g1_i1.p1 TRINITY_TN_DN182767_c0_g1_i1.p1 TRINITY_TN_DN213859_c3_g1_i1.p1 TRINITY_TN_DN216984_c0_g1_i1.p1 TRINITY_TN_DN33178_c0_g1_i1.p1 TRINITY_TN_DN43230_c4_g1_i1.p1 TRINITY_TN_DN48878_c10_g1_i1.p1 TRINITY_TN_DN48878_c11_g1_i1.p1 TRINITY_TN_DN50368_c1_g1_i1.p1 TRINITY_TN_DN53274_c0_g1_i1.p1
OG0000001: TRINITY_AG_DN104252_c0_g1_i1.p1 TRINITY_AG_DN108563_c0_g1_i1.p1 TRINITY_AG_DN124528_c0_g1_i1.p1 TRINITY_AG_DN145051_c0_g1_i1.p1 TRINITY_AG_DN27600_c0_g1_i1.p1 TRINITY_AG_DN43436_c0_g1_i4.p1 TRINITY_AG_DN45827_c0_g1_i1.p1 TRINITY_AG_DN46239_c0_g1_i1.p1 TRINITY_AG_DN47337_c0_g1_i1.p1 TRINITY_AG_DN49284_c0_g1_i4.p1 TRINITY_AG_DN50572_c0_g2_i1.p1 TRINITY_AG_DN55351_c0_g1_i1.p1 TRINITY_AG_DN56990_c1_g1_i4.p1 TRINITY_AG_DN60481_c0_g1_i12.p1 TRINITY_AG_DN60721_c0_g1_i3.p1 TRINITY_AG_DN63477_c2_g1_i1.p1 TRINITY_AG_DN64826_c1_g1_i7.p1 TRINITY_AG_DN65150_c0_g1_i1.p1 TRINITY_AG_DN65512_c1_g1_i3.p1 TRINITY_AG_DN65897_c0_g1_i2.p1 TRINITY_MB_DN46251_c0_g1_i1.p1 TRINITY_MB_DN48010_c0_g1_i1.p1 TRINITY_MB_DN48355_c0_g1_i1.p1 TRINITY_MB_DN50347_c0_g1_i1.p1 TRINITY_MB_DN55584_c0_g1_i1.p1 TRINITY_MB_DN58097_c0_g1_i1.p1 TRINITY_MB_DN58187_c0_g1_i1.p1 TRINITY_MB_DN58771_c0_g1_i4.p1 TRINITY_MB_DN59142_c0_g3_i1.p1 TRINITY_MB_DN60303_c0_g1_i9.p2 TRINITY_MB_DN61035_c0_g2_i5.p1 TRINITY_MB_DN61472_c0_g1_i2.p1 TRINITY_MB_DN61822_c2_g1_i1.p1 TRINITY_MB_DN61835_c26_g1_i1.p1 TRINITY_MB_DN61903_c11_g1_i3.p1 TRINITY_SE_DN108004_c0_g1_i1.p1 TRINITY_SE_DN150153_c0_g1_i1.p1 TRINITY_SE_DN1540_c0_g1_i1.p1 TRINITY_SE_DN175679_c0_g1_i1.p1 TRINITY_SE_DN178460_c0_g1_i1.p1 TRINITY_SE_DN182526_c0_g1_i1.p1 TRINITY_SE_DN197855_c0_g1_i1.p1 TRINITY_SE_DN205643_c0_g1_i1.p1 TRINITY_SE_DN214301_c0_g1_i1.p1 TRINITY_SE_DN28388_c0_g1_i1.p2 TRINITY_SE_DN45777_c0_g1_i1.p1 TRINITY_SE_DN48044_c0_g1_i2.p1 TRINITY_SE_DN48700_c1_g1_i3.p1 TRINITY_SE_DN48905_c0_g1_i1.p2 TRINITY_SE_DN49251_c0_g1_i9.p2 TRINITY_SE_DN49437_c1_g2_i1.p1 TRINITY_SE_DN50046_c0_g1_i2.p1 TRINITY_SE_DN50046_c0_g2_i2.p1 TRINITY_SE_DN50236_c0_g1_i2.p1 TRINITY_SE_DN50511_c0_g1_i1.p1 TRINITY_SE_DN50566_c3_g5_i1.p1 TRINITY_SE_DN50904_c0_g2_i2.p1 TRINITY_SE_DN51279_c1_g5_i1.p1 TRINITY_SE_DN51298_c0_g3_i1.p1 TRINITY_SE_DN80097_c0_g1_i1.p1 TRINITY_SE_DN82838_c0_g1_i1.p1 TRINITY_SL_DN110725_c0_g1_i1.p1 TRINITY_SL_DN207677_c0_g1_i1.p1 TRINITY_SL_DN30683_c0_g1_i1.p1 TRINITY_SL_DN42573_c0_g1_i1.p1 TRINITY_SL_DN63832_c0_g1_i1.p1 TRINITY_SL_DN65733_c0_g1_i1.p1 TRINITY_SL_DN67774_c0_g1_i2.p1 TRINITY_SL_DN69672_c1_g1_i3.p1 TRINITY_SL_DN70290_c0_g1_i1.p1 TRINITY_SL_DN71610_c0_g1_i4.p1 TRINITY_SL_DN72801_c0_g1_i1.p1 TRINITY_SL_DN72835_c0_g1_i1.p1 TRINITY_SL_DN73098_c0_g1_i3.p1 TRINITY_SL_DN73452_c0_g1_i1.p1 TRINITY_SL_DN75886_c0_g1_i6.p1 TRINITY_SL_DN76251_c0_g1_i2.p1 TRINITY_SL_DN76351_c0_g1_i2.p1 TRINITY_SL_DN76703_c0_g1_i4.p1 TRINITY_SL_DN76735_c0_g2_i3.p1 TRINITY_SL_DN76977_c0_g1_i5.p1 TRINITY_SL_DN77327_c1_g1_i1.p1 TRINITY_SL_DN77667_c1_g1_i1.p1 TRINITY_SL_DN77712_c0_g1_i12.p1 TRINITY_SL_DN77842_c0_g2_i1.p1 TRINITY_SL_DN77842_c0_g3_i2.p1 TRINITY_TN_DN110537_c0_g1_i1.p1 TRINITY_TN_DN113368_c0_g1_i1.p1
OG0000002: TRINITY_AG_DN105466_c0_g1_i1.p1 TRINITY_AG_DN123554_c0_g1_i1.p1 TRINITY_AG_DN159910_c0_g1_i1.p2 TRINITY_AG_DN18237_c0_g1_i1.p1 TRINITY_AG_DN42537_c0_g1_i2.p1 TRINITY_AG_DN44161_c0_g1_i1.p1 TRINITY_AG_DN60233_c2_g2_i2.p1 TRINITY_AG_DN61689_c4_g1_i4.p1 TRINITY_AG_DN63991_c1_g1_i13.p1 TRINITY_AG_DN64968_c1_g4_i2.p1 TRINITY_AG_DN65569_c0_g1_i4.p1 TRINITY_AG_DN66406_c0_g1_i3.p1 TRINITY_MB_DN115402_c0_g1_i1.p1 TRINITY_MB_DN117982_c0_g1_i1.p1 TRINITY_MB_DN149015_c0_g1_i1.p1 TRINITY_MB_DN15432_c0_g1_i1.p1 TRINITY_MB_DN180181_c0_g1_i1.p1 TRINITY_MB_DN185680_c0_g1_i1.p1 TRINITY_MB_DN186761_c0_g1_i1.p1 TRINITY_MB_DN215152_c0_g1_i1.p1 TRINITY_MB_DN217174_c0_g1_i1.p1 TRINITY_MB_DN25110_c0_g1_i1.p1 TRINITY_MB_DN38279_c0_g1_i2.p2 TRINITY_MB_DN38281_c0_g1_i1.p1 TRINITY_MB_DN40694_c0_g1_i2.p2 TRINITY_MB_DN41339_c0_g1_i2.p1 TRINITY_MB_DN42175_c0_g1_i1.p1 TRINITY_MB_DN43107_c1_g1_i4.p1 TRINITY_MB_DN44941_c0_g1_i5.p1 TRINITY_MB_DN48751_c0_g1_i1.p1 TRINITY_MB_DN50519_c0_g1_i1.p1 TRINITY_MB_DN53882_c0_g1_i1.p1 TRINITY_MB_DN54040_c0_g1_i1.p1 TRINITY_MB_DN54399_c1_g1_i2.p1 TRINITY_MB_DN57628_c0_g1_i1.p1 TRINITY_MB_DN57997_c0_g1_i1.p1 TRINITY_MB_DN58732_c0_g1_i1.p1 TRINITY_MB_DN59565_c0_g1_i9.p1 TRINITY_MB_DN59930_c1_g2_i1.p1 TRINITY_MB_DN60395_c2_g3_i2.p2 TRINITY_MB_DN61086_c0_g1_i2.p1 TRINITY_MB_DN61479_c0_g1_i2.p1 TRINITY_MB_DN61804_c0_g1_i8.p1 TRINITY_MB_DN61827_c0_g1_i1.p1 TRINITY_MB_DN61875_c1_g1_i11.p1 TRINITY_MB_DN61899_c2_g1_i7.p1 TRINITY_MB_DN71481_c0_g1_i1.p1 TRINITY_MB_DN86047_c0_g1_i1.p1 TRINITY_MB_DN94104_c0_g1_i1.p1 TRINITY_SE_DN10175_c0_g1_i2.p1 TRINITY_SE_DN110851_c0_g1_i1.p1 TRINITY_SE_DN203776_c0_g1_i1.p1 TRINITY_SE_DN2464_c0_g1_i1.p1 TRINITY_SE_DN37045_c0_g1_i1.p1 TRINITY_SE_DN39072_c0_g1_i2.p1 TRINITY_SE_DN42224_c0_g2_i2.p1 TRINITY_SE_DN46143_c0_g1_i1.p1 TRINITY_SE_DN47804_c0_g2_i1.p1 TRINITY_SE_DN48430_c0_g1_i5.p3 TRINITY_SE_DN48558_c0_g1_i2.p1 TRINITY_SE_DN49858_c4_g2_i3.p1 TRINITY_SE_DN50616_c1_g1_i7.p1 TRINITY_SE_DN50658_c0_g3_i14.p1 TRINITY_SE_DN50818_c1_g1_i8.p1 TRINITY_SE_DN50887_c2_g4_i3.p1 TRINITY_SE_DN65016_c0_g1_i1.p1 TRINITY_SE_DN7639_c0_g1_i1.p1 TRINITY_SE_DN81839_c0_g1_i1.p1 TRINITY_SE_DN82188_c0_g1_i1.p1 TRINITY_SL_DN160297_c0_g1_i1.p1 TRINITY_SL_DN241604_c0_g1_i1.p1 TRINITY_SL_DN33453_c0_g1_i1.p1 TRINITY_SL_DN53665_c0_g1_i1.p1 TRINITY_SL_DN61503_c0_g1_i1.p1 TRINITY_SL_DN66603_c0_g1_i1.p1 TRINITY_SL_DN73390_c0_g1_i7.p1 TRINITY_SL_DN77203_c5_g3_i2.p1 TRINITY_SL_DN77694_c0_g2_i1.p1 TRINITY_SL_DN77828_c0_g1_i2.p1 TRINITY_SL_DN82499_c0_g1_i1.p1 TRINITY_TN_DN154757_c0_g1_i1.p1 TRINITY_TN_DN29620_c0_g1_i1.p1 TRINITY_TN_DN41395_c0_g1_i1.p1 TRINITY_TN_DN48127_c0_g1_i2.p1 TRINITY_TN_DN52023_c0_g1_i4.p1 TRINITY_TN_DN52918_c2_g7_i1.p1 TRINITY_TN_DN6161_c0_g1_i1.p1
OG0000003: TRINITY_AG_DN110619_c0_g1_i1.p1 TRINITY_AG_DN113307_c0_g1_i1.p1 TRINITY_AG_DN121489_c0_g1_i1.p1 TRINITY_AG_DN123685_c0_g1_i1.p1 TRINITY_AG_DN139673_c0_g1_i1.p1 TRINITY_AG_DN141943_c0_g1_i1.p1 TRINITY_AG_DN15962_c0_g1_i1.p1 TRINITY_AG_DN15965_c0_g1_i1.p1 TRINITY_AG_DN162353_c0_g1_i1.p1 TRINITY_AG_DN17830_c0_g1_i1.p1 TRINITY_AG_DN18638_c0_g1_i1.p1 TRINITY_AG_DN27663_c0_g1_i1.p1 TRINITY_AG_DN35231_c0_g1_i2.p1 TRINITY_AG_DN36519_c0_g1_i1.p1 TRINITY_AG_DN37917_c0_g1_i1.p1 TRINITY_AG_DN39350_c0_g1_i1.p1 TRINITY_AG_DN47151_c0_g1_i1.p1 TRINITY_AG_DN59080_c0_g1_i5.p2 TRINITY_AG_DN63374_c0_g1_i4.p1 TRINITY_AG_DN66414_c4_g1_i3.p1 TRINITY_AG_DN8232_c0_g1_i1.p1 TRINITY_AG_DN88449_c0_g1_i1.p1 TRINITY_AG_DN89482_c0_g1_i1.p1 TRINITY_AG_DN90812_c0_g1_i1.p1 TRINITY_MB_DN146465_c0_g1_i1.p1 TRINITY_MB_DN176576_c0_g1_i1.p1 TRINITY_MB_DN19378_c0_g1_i1.p1 TRINITY_MB_DN206180_c0_g1_i1.p1 TRINITY_MB_DN25168_c0_g1_i1.p1 TRINITY_MB_DN51135_c0_g1_i1.p1 TRINITY_MB_DN56621_c0_g1_i1.p1 TRINITY_MB_DN58734_c0_g1_i1.p1 TRINITY_MB_DN59007_c1_g3_i2.p1 TRINITY_MB_DN59882_c1_g1_i1.p1 TRINITY_MB_DN60291_c3_g2_i1.p1 TRINITY_MB_DN60318_c0_g3_i1.p1 TRINITY_MB_DN60535_c1_g1_i1.p1 TRINITY_MB_DN60560_c0_g2_i3.p1 TRINITY_MB_DN60776_c0_g2_i3.p1 TRINITY_MB_DN60945_c0_g1_i1.p1 TRINITY_MB_DN60945_c1_g1_i1.p1 TRINITY_MB_DN61101_c0_g1_i2.p1 TRINITY_MB_DN61101_c0_g4_i1.p1 TRINITY_MB_DN61240_c11_g2_i1.p1 TRINITY_MB_DN61322_c0_g1_i2.p1 TRINITY_MB_DN61444_c1_g1_i2.p2 TRINITY_MB_DN61662_c0_g2_i2.p1 TRINITY_MB_DN61723_c1_g1_i4.p1 TRINITY_MB_DN61809_c0_g1_i7.p1 TRINITY_MB_DN61824_c0_g1_i6.p1 TRINITY_MB_DN79680_c0_g1_i1.p1 TRINITY_MB_DN91944_c0_g1_i1.p1 TRINITY_SE_DN12762_c0_g1_i1.p1 TRINITY_SE_DN151702_c0_g1_i1.p1 TRINITY_SE_DN16180_c0_g1_i2.p1 TRINITY_SE_DN17735_c0_g1_i1.p1 TRINITY_SE_DN19549_c0_g1_i1.p1 TRINITY_SE_DN216947_c0_g1_i1.p1 TRINITY_SE_DN217543_c0_g1_i1.p1 TRINITY_SE_DN222755_c0_g1_i1.p1 TRINITY_SE_DN27626_c0_g1_i1.p1 TRINITY_SE_DN28826_c0_g1_i1.p1 TRINITY_SE_DN30546_c0_g1_i1.p1 TRINITY_SE_DN40120_c0_g1_i1.p1 TRINITY_SE_DN47332_c1_g1_i1.p1 TRINITY_SE_DN47735_c0_g1_i1.p1 TRINITY_SE_DN50626_c1_g1_i15.p2 TRINITY_SE_DN50802_c2_g1_i38.p1 TRINITY_SE_DN50870_c0_g1_i1.p1 TRINITY_SE_DN68314_c0_g1_i1.p1 TRINITY_SE_DN72448_c0_g1_i1.p1 TRINITY_SE_DN82131_c0_g1_i1.p1 TRINITY_SE_DN84966_c0_g1_i1.p1 TRINITY_SE_DN98551_c0_g1_i1.p1 TRINITY_SL_DN36450_c0_g1_i1.p1 TRINITY_SL_DN70328_c1_g1_i4.p1 TRINITY_SL_DN75085_c0_g5_i1.p1 TRINITY_SL_DN75288_c3_g1_i1.p1 TRINITY_TN_DN11343_c0_g1_i1.p1 TRINITY_TN_DN116764_c0_g1_i1.p1 TRINITY_TN_DN227028_c0_g1_i1.p1 TRINITY_TN_DN227298_c0_g1_i1.p1 TRINITY_TN_DN40737_c0_g1_i2.p1 TRINITY_TN_DN48984_c0_g1_i2.p1 TRINITY_TN_DN52933_c0_g3_i1.p1 TRINITY_TN_DN54803_c0_g1_i1.p1
OG0000004: TRINITY_AG_DN124284_c0_g1_i1.p1 TRINITY_AG_DN40007_c0_g1_i1.p1 TRINITY_AG_DN40555_c0_g1_i2.p1 TRINITY_AG_DN44563_c0_g1_i1.p1 TRINITY_AG_DN4918_c0_g1_i1.p1 TRINITY_AG_DN5125_c0_g1_i1.p1 TRINITY_AG_DN52970_c0_g1_i1.p1 TRINITY_AG_DN59858_c0_g1_i2.p1 TRINITY_AG_DN63805_c0_g1_i1.p1 TRINITY_AG_DN63805_c0_g3_i1.p1 TRINITY_AG_DN63805_c0_g4_i1.p1 TRINITY_AG_DN64092_c1_g1_i2.p1 TRINITY_AG_DN64271_c0_g1_i2.p1 TRINITY_AG_DN64970_c0_g2_i2.p1 TRINITY_MB_DN143938_c0_g1_i1.p1 TRINITY_MB_DN171153_c0_g1_i1.p1 TRINITY_MB_DN36192_c0_g2_i1.p1 TRINITY_MB_DN36427_c0_g1_i1.p3 TRINITY_MB_DN60500_c1_g1_i8.p1 TRINITY_MB_DN60950_c1_g1_i2.p1 TRINITY_MB_DN61585_c0_g2_i5.p1 TRINITY_MB_DN61789_c11_g1_i8.p2 TRINITY_SE_DN206957_c0_g1_i1.p1 TRINITY_SE_DN26167_c0_g1_i1.p1 TRINITY_SE_DN27357_c0_g1_i2.p1 TRINITY_SE_DN45346_c1_g1_i1.p1 TRINITY_SE_DN47008_c0_g2_i1.p1 TRINITY_SE_DN47130_c0_g2_i2.p1 TRINITY_SE_DN48342_c0_g1_i1.p1 TRINITY_SE_DN48796_c0_g1_i4.p1 TRINITY_SE_DN50005_c0_g3_i1.p1 TRINITY_SE_DN50080_c2_g1_i2.p1 TRINITY_SE_DN50665_c0_g1_i4.p1 TRINITY_SE_DN50673_c1_g1_i5.p1 TRINITY_SE_DN51051_c0_g2_i3.p1 TRINITY_SE_DN51084_c2_g1_i1.p1 TRINITY_SE_DN51217_c2_g2_i3.p1 TRINITY_SE_DN594_c0_g1_i1.p1 TRINITY_SE_DN80484_c0_g1_i1.p2 TRINITY_SL_DN10635_c0_g1_i1.p1 TRINITY_SL_DN232559_c0_g1_i1.p1 TRINITY_SL_DN248278_c0_g1_i1.p1 TRINITY_SL_DN31133_c0_g1_i1.p1 TRINITY_SL_DN36082_c0_g1_i1.p1 TRINITY_SL_DN41393_c0_g1_i1.p1 TRINITY_SL_DN464_c0_g1_i1.p1 TRINITY_SL_DN46762_c0_g2_i1.p1 TRINITY_SL_DN49644_c1_g1_i2.p1 TRINITY_SL_DN56002_c0_g1_i1.p1 TRINITY_SL_DN56005_c0_g1_i2.p1 TRINITY_SL_DN65262_c0_g1_i4.p1 TRINITY_SL_DN66389_c1_g1_i3.p1 TRINITY_SL_DN68127_c0_g1_i1.p1 TRINITY_SL_DN69783_c0_g1_i3.p1 TRINITY_SL_DN71090_c0_g1_i2.p1 TRINITY_SL_DN72088_c1_g2_i1.p1 TRINITY_SL_DN72650_c0_g1_i1.p1 TRINITY_SL_DN73751_c2_g2_i1.p1 TRINITY_SL_DN73960_c1_g1_i2.p1 TRINITY_SL_DN74870_c5_g1_i1.p1 TRINITY_SL_DN74987_c1_g1_i1.p1 TRINITY_SL_DN76149_c1_g1_i2.p1 TRINITY_SL_DN76186_c0_g1_i7.p1 TRINITY_SL_DN77016_c2_g1_i2.p1 TRINITY_SL_DN77636_c0_g1_i2.p1 TRINITY_SL_DN85163_c0_g1_i1.p1 TRINITY_TN_DN129017_c0_g1_i1.p1 TRINITY_TN_DN159338_c0_g1_i1.p1 TRINITY_TN_DN1600_c0_g1_i1.p1 TRINITY_TN_DN185991_c0_g1_i1.p1 TRINITY_TN_DN226931_c0_g1_i1.p1 TRINITY_TN_DN27840_c0_g1_i1.p1 TRINITY_TN_DN28637_c0_g1_i1.p1 TRINITY_TN_DN31306_c0_g1_i1.p1 TRINITY_TN_DN43138_c0_g1_i1.p1 TRINITY_TN_DN50894_c0_g1_i1.p1 TRINITY_TN_DN51495_c0_g2_i2.p1 TRINITY_TN_DN51495_c1_g1_i1.p1 TRINITY_TN_DN52915_c4_g1_i4.p1 TRINITY_TN_DN6301_c0_g1_i2.p1 TRINITY_TN_DN87538_c0_g1_i1.p1 TRINITY_TN_DN94526_c0_g1_i1.p1
OG0000005: TRINITY_AG_DN16179_c0_g1_i1.p1 TRINITY_AG_DN56267_c0_g1_i1.p1 TRINITY_MB_DN71650_c0_g1_i1.p1 TRINITY_SE_DN103855_c0_g1_i1.p1 TRINITY_SE_DN13394_c0_g1_i1.p2 TRINITY_SE_DN151195_c0_g1_i1.p1 TRINITY_SE_DN17023_c0_g1_i1.p1 TRINITY_SE_DN1775_c0_g1_i1.p1 TRINITY_SE_DN178251_c0_g1_i1.p1 TRINITY_SE_DN19231_c0_g1_i1.p1 TRINITY_SE_DN199892_c0_g1_i1.p1 TRINITY_SE_DN31113_c0_g1_i1.p1 TRINITY_SE_DN31960_c0_g1_i1.p1 TRINITY_SE_DN32117_c0_g1_i1.p1 TRINITY_SE_DN34557_c0_g1_i1.p1 TRINITY_SE_DN36637_c0_g1_i1.p1 TRINITY_SE_DN36701_c0_g1_i2.p1 TRINITY_SE_DN40509_c0_g1_i1.p1 TRINITY_SE_DN43099_c0_g1_i1.p1 TRINITY_SE_DN43477_c0_g2_i1.p1 TRINITY_SE_DN44156_c0_g1_i1.p1 TRINITY_SE_DN44939_c0_g1_i2.p1 TRINITY_SE_DN44984_c0_g1_i5.p1 TRINITY_SE_DN45451_c0_g1_i1.p1 TRINITY_SE_DN45685_c0_g1_i1.p1 TRINITY_SE_DN45731_c0_g1_i1.p1 TRINITY_SE_DN46770_c0_g1_i2.p1 TRINITY_SE_DN46979_c0_g2_i1.p1 TRINITY_SE_DN476_c0_g1_i1.p1 TRINITY_SE_DN47720_c0_g2_i1.p2 TRINITY_SE_DN47907_c0_g1_i1.p1 TRINITY_SE_DN48229_c1_g2_i2.p1 TRINITY_SE_DN48854_c0_g1_i2.p1 TRINITY_SE_DN48995_c0_g1_i4.p1 TRINITY_SE_DN49005_c0_g1_i1.p1 TRINITY_SE_DN49018_c0_g2_i2.p1 TRINITY_SE_DN49448_c0_g1_i2.p1 TRINITY_SE_DN49448_c0_g2_i1.p1 TRINITY_SE_DN49500_c0_g4_i1.p1 TRINITY_SE_DN49557_c1_g1_i3.p1 TRINITY_SE_DN49814_c2_g1_i2.p2 TRINITY_SE_DN49858_c4_g1_i1.p1 TRINITY_SE_DN49948_c0_g1_i1.p1 TRINITY_SE_DN49966_c0_g1_i1.p1 TRINITY_SE_DN49966_c0_g3_i1.p1 TRINITY_SE_DN50069_c0_g1_i1.p1 TRINITY_SE_DN50176_c0_g1_i4.p1 TRINITY_SE_DN50318_c0_g1_i1.p1 TRINITY_SE_DN50546_c1_g1_i3.p1 TRINITY_SE_DN50660_c1_g1_i1.p1 TRINITY_SE_DN50732_c0_g1_i1.p1 TRINITY_SE_DN50763_c0_g3_i2.p1 TRINITY_SE_DN50787_c0_g1_i5.p1 TRINITY_SE_DN50948_c1_g1_i3.p1 TRINITY_SE_DN51173_c0_g1_i2.p1 TRINITY_SE_DN51230_c0_g1_i1.p1 TRINITY_SE_DN51230_c6_g1_i2.p1 TRINITY_SE_DN51232_c2_g1_i1.p1 TRINITY_SE_DN51234_c0_g2_i9.p1 TRINITY_SE_DN51260_c0_g1_i3.p1 TRINITY_SE_DN51285_c0_g1_i2.p1 TRINITY_SE_DN512_c0_g1_i1.p1 TRINITY_SE_DN51308_c1_g2_i3.p1 TRINITY_SE_DN51309_c0_g1_i2.p1 TRINITY_SE_DN51309_c0_g2_i1.p1 TRINITY_SE_DN51321_c1_g1_i7.p1 TRINITY_SE_DN51321_c1_g2_i1.p1 TRINITY_SE_DN51353_c1_g1_i1.p1 TRINITY_SE_DN51353_c2_g2_i2.p2 TRINITY_SE_DN51354_c3_g1_i4.p1 TRINITY_SE_DN51355_c0_g6_i1.p1 TRINITY_SE_DN51361_c4_g1_i7.p1 TRINITY_SE_DN51362_c2_g1_i3.p1 TRINITY_SE_DN52481_c0_g1_i1.p1 TRINITY_SE_DN56982_c0_g1_i1.p1 TRINITY_SE_DN57940_c0_g1_i1.p1 TRINITY_SE_DN7024_c0_g1_i1.p1 TRINITY_SE_DN82520_c0_g1_i1.p1 TRINITY_SE_DN87473_c0_g1_i1.p1 TRINITY_SE_DN8876_c0_g1_i1.p1 TRINITY_TN_DN108258_c0_g1_i1.p1
OG0000006: TRINITY_AG_DN38054_c0_g1_i1.p1 TRINITY_AG_DN41618_c0_g1_i1.p1 TRINITY_AG_DN47300_c0_g1_i1.p1 TRINITY_AG_DN48004_c0_g1_i1.p1 TRINITY_AG_DN49984_c0_g1_i1.p1 TRINITY_AG_DN50002_c0_g1_i1.p1 TRINITY_AG_DN51229_c0_g1_i1.p1 TRINITY_AG_DN53734_c0_g1_i1.p1 TRINITY_AG_DN57485_c0_g1_i1.p1 TRINITY_AG_DN57633_c0_g1_i2.p1 TRINITY_MB_DN140200_c0_g1_i1.p1 TRINITY_MB_DN15684_c0_g1_i1.p1 TRINITY_MB_DN185550_c0_g1_i1.p1 TRINITY_MB_DN19902_c0_g1_i1.p1 TRINITY_MB_DN201285_c0_g1_i1.p1 TRINITY_MB_DN210188_c0_g1_i1.p1 TRINITY_MB_DN28781_c0_g1_i2.p1 TRINITY_MB_DN29483_c0_g1_i1.p1 TRINITY_MB_DN35254_c0_g1_i1.p1 TRINITY_MB_DN40163_c0_g1_i1.p1 TRINITY_MB_DN42982_c0_g1_i1.p1 TRINITY_MB_DN43912_c1_g1_i3.p1 TRINITY_MB_DN44011_c0_g1_i2.p1 TRINITY_MB_DN45105_c0_g1_i1.p1 TRINITY_MB_DN47172_c0_g1_i1.p1 TRINITY_MB_DN48497_c0_g1_i2.p1 TRINITY_MB_DN50020_c0_g3_i1.p1 TRINITY_MB_DN54403_c0_g1_i1.p1 TRINITY_MB_DN56256_c0_g1_i1.p2 TRINITY_MB_DN57466_c0_g1_i1.p1 TRINITY_MB_DN57466_c0_g2_i1.p1 TRINITY_MB_DN58247_c1_g1_i1.p1 TRINITY_MB_DN58777_c0_g1_i2.p1 TRINITY_MB_DN80299_c0_g1_i1.p1 TRINITY_MB_DN8080_c0_g1_i1.p1 TRINITY_MB_DN93935_c0_g1_i1.p1 TRINITY_MB_DN95924_c0_g1_i1.p1 TRINITY_SE_DN32160_c0_g1_i1.p1 TRINITY_SE_DN35083_c0_g1_i1.p1 TRINITY_SE_DN39613_c0_g1_i2.p1 TRINITY_SE_DN39717_c0_g1_i1.p1 TRINITY_SE_DN41164_c0_g1_i1.p1 TRINITY_SE_DN42310_c0_g1_i2.p1 TRINITY_SE_DN42516_c0_g1_i1.p1 TRINITY_SE_DN43597_c0_g1_i2.p1 TRINITY_SE_DN43954_c0_g2_i1.p1 TRINITY_SE_DN44426_c0_g1_i1.p1 TRINITY_SE_DN44842_c0_g1_i4.p1 TRINITY_SE_DN45103_c0_g1_i1.p1 TRINITY_SE_DN45705_c0_g1_i1.p1 TRINITY_SE_DN47407_c0_g1_i1.p1 TRINITY_SE_DN49941_c0_g1_i1.p1 TRINITY_SL_DN54942_c0_g1_i1.p1 TRINITY_SL_DN55727_c0_g1_i1.p1 TRINITY_SL_DN57983_c0_g1_i3.p1 TRINITY_SL_DN58210_c0_g1_i1.p1 TRINITY_SL_DN58383_c0_g1_i1.p1 TRINITY_SL_DN60653_c2_g1_i1.p1 TRINITY_SL_DN61049_c0_g1_i2.p1 TRINITY_SL_DN62098_c0_g1_i1.p1 TRINITY_SL_DN62902_c0_g1_i1.p1 TRINITY_SL_DN64084_c1_g1_i2.p1 TRINITY_SL_DN64249_c0_g1_i1.p1 TRINITY_SL_DN64249_c0_g2_i1.p1 TRINITY_SL_DN66332_c0_g1_i1.p1 TRINITY_SL_DN66556_c0_g1_i1.p1 TRINITY_SL_DN68858_c0_g1_i1.p1 TRINITY_SL_DN70950_c0_g1_i2.p1 TRINITY_SL_DN71674_c0_g1_i1.p2 TRINITY_SL_DN72338_c1_g1_i1.p1 TRINITY_SL_DN74283_c11_g2_i1.p1 TRINITY_SL_DN74283_c11_g4_i2.p1 TRINITY_SL_DN75139_c0_g2_i2.p2 TRINITY_SL_DN78221_c0_g1_i1.p1 TRINITY_TN_DN34556_c0_g1_i2.p1 TRINITY_TN_DN35913_c0_g1_i2.p2 TRINITY_TN_DN3794_c0_g1_i1.p1
OG0000007: TRINITY_AG_DN102677_c0_g1_i1.p1 TRINITY_AG_DN140467_c0_g1_i1.p1 TRINITY_AG_DN156613_c0_g1_i1.p1 TRINITY_AG_DN17132_c0_g1_i1.p1 TRINITY_AG_DN25518_c0_g1_i2.p1 TRINITY_AG_DN45392_c0_g1_i1.p1 TRINITY_AG_DN52916_c0_g1_i2.p1 TRINITY_AG_DN57555_c0_g2_i1.p1 TRINITY_AG_DN61728_c0_g1_i1.p1 TRINITY_AG_DN63449_c1_g1_i7.p1 TRINITY_AG_DN64097_c3_g1_i7.p1 TRINITY_AG_DN67017_c0_g1_i1.p1 TRINITY_AG_DN8432_c0_g1_i1.p1 TRINITY_MB_DN11027_c0_g1_i1.p1 TRINITY_MB_DN14194_c0_g1_i1.p1 TRINITY_MB_DN172279_c0_g1_i1.p1 TRINITY_MB_DN17551_c0_g1_i1.p1 TRINITY_MB_DN178157_c0_g1_i1.p1 TRINITY_MB_DN206088_c0_g1_i1.p1 TRINITY_MB_DN2130_c0_g1_i1.p1 TRINITY_MB_DN26268_c0_g1_i1.p1 TRINITY_MB_DN34525_c0_g1_i1.p1 TRINITY_MB_DN49124_c0_g2_i1.p1 TRINITY_MB_DN50291_c0_g1_i1.p1 TRINITY_MB_DN53050_c3_g1_i1.p1 TRINITY_MB_DN53552_c0_g1_i1.p1 TRINITY_MB_DN56513_c0_g1_i1.p1 TRINITY_MB_DN58029_c1_g1_i1.p1 TRINITY_MB_DN58871_c2_g3_i1.p1 TRINITY_MB_DN59357_c1_g1_i1.p1 TRINITY_MB_DN59357_c1_g2_i2.p1 TRINITY_MB_DN59712_c1_g1_i2.p1 TRINITY_MB_DN60107_c0_g1_i1.p1 TRINITY_MB_DN60107_c1_g1_i1.p1 TRINITY_MB_DN60107_c2_g1_i1.p1 TRINITY_MB_DN61511_c1_g2_i1.p1 TRINITY_MB_DN61511_c1_g3_i1.p1 TRINITY_MB_DN80311_c0_g1_i1.p1 TRINITY_SE_DN102849_c0_g1_i1.p1 TRINITY_SE_DN102994_c0_g1_i1.p1 TRINITY_SE_DN171225_c0_g1_i1.p1 TRINITY_SE_DN200099_c0_g1_i1.p1 TRINITY_SE_DN31209_c1_g1_i1.p1 TRINITY_SE_DN35484_c0_g1_i1.p1 TRINITY_SE_DN43509_c0_g1_i2.p1 TRINITY_SE_DN49534_c0_g1_i1.p1 TRINITY_SE_DN49770_c0_g1_i1.p1 TRINITY_SE_DN50018_c1_g1_i1.p1 TRINITY_SE_DN50102_c2_g1_i1.p1 TRINITY_SE_DN51200_c5_g1_i1.p1 TRINITY_SL_DN10622_c0_g1_i1.p1 TRINITY_SL_DN134459_c0_g1_i1.p1 TRINITY_SL_DN165536_c0_g1_i1.p1 TRINITY_SL_DN16811_c0_g1_i1.p1 TRINITY_SL_DN208589_c0_g1_i2.p1 TRINITY_SL_DN236675_c0_g1_i1.p1 TRINITY_SL_DN71506_c0_g1_i1.p1 TRINITY_SL_DN71819_c0_g1_i1.p1 TRINITY_SL_DN73268_c1_g1_i1.p1 TRINITY_SL_DN75058_c0_g1_i1.p1 TRINITY_SL_DN75547_c11_g1_i2.p1 TRINITY_SL_DN76357_c0_g1_i2.p2 TRINITY_TN_DN110439_c0_g1_i1.p1 TRINITY_TN_DN147863_c0_g1_i1.p1 TRINITY_TN_DN18425_c0_g1_i1.p1 TRINITY_TN_DN213683_c0_g1_i1.p1 TRINITY_TN_DN226315_c0_g1_i1.p1 TRINITY_TN_DN23313_c0_g1_i1.p1 TRINITY_TN_DN25867_c0_g2_i1.p1 TRINITY_TN_DN30210_c0_g1_i1.p1 TRINITY_TN_DN36755_c0_g1_i2.p1 TRINITY_TN_DN41912_c0_g1_i2.p1 TRINITY_TN_DN42957_c0_g1_i1.p1 TRINITY_TN_DN46001_c0_g1_i1.p1 TRINITY_TN_DN52384_c2_g1_i1.p1 TRINITY_TN_DN53713_c0_g1_i1.p1
OG0000008: TRINITY_AG_DN22997_c0_g1_i1.p1 TRINITY_AG_DN26010_c0_g1_i1.p1 TRINITY_AG_DN33811_c0_g1_i3.p1 TRINITY_AG_DN39113_c0_g1_i1.p1 TRINITY_AG_DN41027_c0_g1_i2.p1 TRINITY_AG_DN50481_c0_g1_i2.p1 TRINITY_AG_DN52687_c0_g1_i2.p1 TRINITY_AG_DN53794_c0_g3_i2.p1 TRINITY_AG_DN54405_c0_g1_i1.p1 TRINITY_AG_DN55846_c0_g1_i1.p2 TRINITY_AG_DN58382_c0_g1_i2.p2 TRINITY_AG_DN59807_c0_g1_i3.p1 TRINITY_AG_DN60247_c0_g1_i1.p1 TRINITY_MB_DN10995_c0_g1_i1.p1 TRINITY_MB_DN115551_c0_g1_i1.p1 TRINITY_MB_DN23266_c0_g1_i1.p1 TRINITY_MB_DN33901_c0_g1_i1.p1 TRINITY_MB_DN42827_c0_g1_i1.p1 TRINITY_MB_DN43338_c0_g1_i1.p1 TRINITY_MB_DN4469_c0_g1_i1.p1 TRINITY_MB_DN45341_c0_g1_i1.p1 TRINITY_MB_DN45716_c0_g1_i1.p1 TRINITY_MB_DN47830_c0_g1_i1.p1 TRINITY_MB_DN52267_c0_g1_i2.p1 TRINITY_MB_DN5233_c0_g1_i1.p1 TRINITY_MB_DN52919_c1_g1_i1.p1 TRINITY_MB_DN534_c0_g1_i1.p2 TRINITY_MB_DN57391_c1_g2_i2.p1 TRINITY_MB_DN57839_c3_g2_i1.p1 TRINITY_MB_DN6960_c0_g1_i1.p1 TRINITY_MB_DN8926_c0_g1_i1.p1 TRINITY_MB_DN92867_c0_g1_i1.p1 TRINITY_MB_DN9333_c0_g1_i2.p1 TRINITY_SE_DN29243_c0_g1_i1.p1 TRINITY_SE_DN29553_c0_g1_i3.p2 TRINITY_SE_DN31609_c0_g1_i1.p1 TRINITY_SE_DN35407_c0_g1_i1.p1 TRINITY_SE_DN36344_c0_g1_i1.p1 TRINITY_SE_DN38953_c0_g1_i1.p1 TRINITY_SE_DN42981_c0_g1_i1.p1 TRINITY_SE_DN43139_c0_g1_i2.p1 TRINITY_SE_DN44490_c0_g1_i1.p1 TRINITY_SE_DN46790_c0_g1_i4.p1 TRINITY_SE_DN47262_c0_g1_i1.p1 TRINITY_SE_DN47457_c0_g1_i2.p1 TRINITY_SL_DN13332_c0_g1_i1.p1 TRINITY_SL_DN233250_c0_g1_i1.p1 TRINITY_SL_DN39441_c0_g1_i1.p1 TRINITY_SL_DN42690_c0_g1_i1.p1 TRINITY_SL_DN43781_c0_g1_i5.p1 TRINITY_SL_DN47723_c0_g1_i1.p1 TRINITY_SL_DN49681_c0_g1_i2.p1 TRINITY_SL_DN50963_c0_g1_i3.p1 TRINITY_SL_DN53898_c0_g1_i2.p1 TRINITY_SL_DN54048_c0_g1_i1.p1 TRINITY_SL_DN57598_c0_g1_i2.p1 TRINITY_SL_DN58990_c0_g1_i1.p1 TRINITY_SL_DN62429_c0_g1_i1.p1 TRINITY_SL_DN63106_c0_g1_i2.p1 TRINITY_SL_DN63824_c0_g1_i1.p1 TRINITY_SL_DN63824_c0_g2_i1.p1 TRINITY_SL_DN65299_c0_g1_i1.p1 TRINITY_SL_DN67494_c0_g1_i1.p2 TRINITY_SL_DN69631_c0_g1_i1.p1 TRINITY_SL_DN71605_c0_g1_i1.p1 TRINITY_SL_DN72934_c0_g1_i2.p1 TRINITY_SL_DN77521_c6_g5_i4.p1 TRINITY_SL_DN9198_c0_g1_i2.p1 TRINITY_TN_DN119663_c0_g1_i1.p1 TRINITY_TN_DN122675_c0_g1_i1.p2 TRINITY_TN_DN126521_c0_g1_i1.p1 TRINITY_TN_DN41459_c0_g1_i2.p1 TRINITY_TN_DN44808_c0_g1_i3.p1 TRINITY_TN_DN45987_c0_g1_i3.p1 TRINITY_TN_DN47604_c0_g1_i2.p1 TRINITY_TN_DN48189_c0_g1_i1.p3
OG0000009: TRINITY_MB_DN175699_c0_g1_i1.p1 TRINITY_MB_DN37528_c0_g1_i1.p1 TRINITY_MB_DN38161_c0_g1_i3.p1 TRINITY_MB_DN42346_c0_g1_i1.p1 TRINITY_MB_DN43012_c0_g1_i1.p1 TRINITY_MB_DN49316_c1_g1_i1.p1 TRINITY_MB_DN51939_c1_g1_i1.p1 TRINITY_MB_DN51939_c2_g1_i1.p1 TRINITY_MB_DN53104_c1_g1_i4.p1 TRINITY_MB_DN54044_c0_g1_i2.p1 TRINITY_MB_DN55816_c1_g1_i5.p1 TRINITY_MB_DN57062_c3_g1_i2.p1 TRINITY_MB_DN58996_c0_g1_i1.p1 TRINITY_SE_DN1013_c0_g1_i1.p1 TRINITY_SE_DN10151_c0_g1_i1.p1 TRINITY_SE_DN102662_c0_g1_i1.p1 TRINITY_SE_DN102918_c1_g1_i1.p1 TRINITY_SE_DN102950_c2_g1_i1.p1 TRINITY_SE_DN113568_c0_g1_i1.p1 TRINITY_SE_DN138231_c0_g1_i1.p1 TRINITY_SE_DN144124_c0_g1_i1.p1 TRINITY_SE_DN144307_c0_g1_i1.p1 TRINITY_SE_DN169499_c0_g1_i1.p1 TRINITY_SE_DN170728_c0_g1_i1.p1 TRINITY_SE_DN189923_c0_g1_i1.p1 TRINITY_SE_DN201032_c0_g1_i1.p1 TRINITY_SE_DN219841_c0_g1_i1.p1 TRINITY_SE_DN24828_c0_g1_i1.p1 TRINITY_SE_DN26465_c0_g1_i1.p1 TRINITY_SE_DN27392_c0_g1_i1.p1 TRINITY_SE_DN28238_c0_g1_i1.p1 TRINITY_SE_DN28714_c0_g1_i2.p1 TRINITY_SE_DN2956_c0_g1_i1.p1 TRINITY_SE_DN33559_c0_g1_i1.p1 TRINITY_SE_DN38397_c0_g1_i1.p1 TRINITY_SE_DN38534_c1_g1_i2.p1 TRINITY_SE_DN41952_c128_g1_i1.p1 TRINITY_SE_DN44087_c39_g1_i5.p1 TRINITY_SE_DN46728_c0_g1_i1.p1 TRINITY_SE_DN53156_c0_g1_i1.p1 TRINITY_SE_DN65800_c0_g1_i1.p1 TRINITY_SE_DN9679_c0_g1_i1.p1 TRINITY_SL_DN114914_c0_g1_i1.p1 TRINITY_SL_DN196733_c0_g1_i1.p1 TRINITY_SL_DN1970_c0_g1_i1.p1 TRINITY_SL_DN21155_c0_g1_i1.p2 TRINITY_SL_DN25653_c0_g1_i1.p1 TRINITY_SL_DN26221_c0_g1_i1.p1 TRINITY_SL_DN36015_c0_g1_i1.p1 TRINITY_SL_DN39027_c0_g1_i1.p1 TRINITY_SL_DN39027_c1_g1_i1.p1 TRINITY_SL_DN48191_c0_g1_i1.p1 TRINITY_SL_DN52418_c0_g1_i1.p1 TRINITY_SL_DN53951_c0_g1_i1.p1 TRINITY_SL_DN56065_c0_g1_i1.p1 TRINITY_SL_DN59561_c0_g1_i1.p1 TRINITY_SL_DN59821_c0_g1_i1.p1 TRINITY_SL_DN5987_c1_g2_i1.p1 TRINITY_SL_DN61373_c0_g1_i1.p1 TRINITY_SL_DN63319_c0_g1_i1.p1 TRINITY_SL_DN63602_c0_g1_i1.p1 TRINITY_SL_DN63768_c0_g1_i1.p1 TRINITY_SL_DN63942_c0_g1_i1.p1 TRINITY_SL_DN6428_c0_g1_i1.p1 TRINITY_SL_DN65683_c0_g2_i1.p1 TRINITY_SL_DN67746_c1_g1_i2.p1 TRINITY_SL_DN67862_c0_g1_i2.p1 TRINITY_SL_DN68891_c9_g1_i1.p1 TRINITY_SL_DN70359_c0_g1_i1.p1 TRINITY_SL_DN75106_c1_g1_i1.p1 TRINITY_SL_DN75106_c1_g2_i3.p1 TRINITY_SL_DN75106_c1_g3_i1.p1 TRINITY_SL_DN78727_c0_g1_i1.p1
OG0000010: TRINITY_AG_DN161150_c0_g1_i1.p1 TRINITY_AG_DN27413_c0_g1_i1.p1 TRINITY_AG_DN27884_c0_g1_i1.p1 TRINITY_AG_DN29912_c0_g1_i1.p1 TRINITY_AG_DN29914_c0_g1_i1.p1 TRINITY_AG_DN38886_c1_g1_i1.p1 TRINITY_AG_DN40485_c0_g1_i1.p1 TRINITY_AG_DN44882_c0_g1_i1.p1 TRINITY_AG_DN50108_c0_g1_i1.p1 TRINITY_AG_DN52674_c0_g1_i1.p1 TRINITY_AG_DN53589_c0_g1_i1.p1 TRINITY_AG_DN54331_c0_g1_i2.p1 TRINITY_AG_DN54331_c0_g2_i1.p1 TRINITY_AG_DN57908_c0_g1_i1.p1 TRINITY_AG_DN59023_c0_g1_i1.p1 TRINITY_AG_DN60308_c0_g1_i1.p1 TRINITY_AG_DN62366_c0_g1_i6.p1 TRINITY_AG_DN62368_c3_g1_i1.p1 TRINITY_AG_DN62368_c4_g1_i2.p1 TRINITY_AG_DN63966_c0_g1_i1.p2 TRINITY_AG_DN64669_c8_g2_i1.p1 TRINITY_AG_DN65330_c3_g2_i1.p1 TRINITY_MB_DN102089_c0_g1_i1.p1 TRINITY_MB_DN119784_c0_g1_i1.p1 TRINITY_MB_DN12262_c0_g1_i1.p1 TRINITY_MB_DN129641_c0_g1_i1.p1 TRINITY_MB_DN13186_c0_g1_i1.p1 TRINITY_MB_DN144522_c0_g1_i1.p1 TRINITY_MB_DN147041_c0_g1_i1.p1 TRINITY_MB_DN173148_c0_g1_i1.p1 TRINITY_MB_DN20710_c0_g1_i1.p1 TRINITY_MB_DN2282_c0_g1_i1.p1 TRINITY_MB_DN2587_c0_g1_i1.p1 TRINITY_MB_DN27380_c0_g1_i1.p1 TRINITY_MB_DN28546_c0_g1_i1.p1 TRINITY_MB_DN306_c0_g1_i1.p1 TRINITY_MB_DN30841_c0_g1_i1.p1 TRINITY_MB_DN36136_c0_g1_i1.p1 TRINITY_MB_DN36197_c0_g1_i1.p1 TRINITY_MB_DN37010_c0_g1_i1.p1 TRINITY_MB_DN38189_c0_g2_i2.p1 TRINITY_MB_DN40157_c0_g1_i2.p1 TRINITY_MB_DN42675_c0_g1_i1.p1 TRINITY_MB_DN48919_c0_g1_i1.p1 TRINITY_MB_DN56555_c0_g1_i1.p1 TRINITY_MB_DN56563_c0_g1_i4.p1 TRINITY_MB_DN58808_c0_g1_i1.p1 TRINITY_MB_DN60726_c12_g2_i1.p1 TRINITY_MB_DN60836_c11_g2_i1.p1 TRINITY_MB_DN60929_c3_g1_i1.p1 TRINITY_MB_DN60929_c4_g1_i1.p1 TRINITY_MB_DN60929_c4_g2_i3.p1 TRINITY_MB_DN60929_c4_g4_i2.p1 TRINITY_MB_DN61712_c3_g2_i1.p1 TRINITY_MB_DN61712_c4_g1_i1.p1 TRINITY_MB_DN84062_c0_g1_i1.p1 TRINITY_MB_DN9851_c0_g1_i1.p1 TRINITY_SE_DN13201_c0_g1_i1.p1 TRINITY_SE_DN16963_c0_g1_i1.p1 TRINITY_SE_DN1871_c0_g1_i1.p1 TRINITY_SE_DN21676_c0_g1_i1.p1 TRINITY_SL_DN109617_c0_g1_i1.p1 TRINITY_SL_DN180970_c0_g1_i1.p1 TRINITY_SL_DN32577_c0_g1_i1.p1 TRINITY_SL_DN48423_c0_g1_i1.p1 TRINITY_SL_DN52798_c0_g1_i1.p1 TRINITY_SL_DN59491_c0_g1_i1.p1 TRINITY_SL_DN75948_c3_g1_i9.p1 TRINITY_TN_DN29908_c0_g1_i2.p1 TRINITY_TN_DN37775_c0_g1_i1.p1 TRINITY_TN_DN50736_c0_g1_i1.p1 TRINITY_TN_DN52838_c3_g2_i1.p1
OG0000011: TRINITY_AG_DN21117_c0_g1_i1.p1 TRINITY_AG_DN39593_c0_g1_i1.p1 TRINITY_AG_DN55244_c0_g1_i7.p1 TRINITY_AG_DN55481_c0_g1_i2.p1 TRINITY_AG_DN60817_c0_g1_i1.p1 TRINITY_AG_DN61817_c0_g1_i2.p1 TRINITY_AG_DN63532_c0_g2_i2.p1 TRINITY_AG_DN65949_c2_g1_i5.p1 TRINITY_MB_DN107511_c0_g1_i1.p1 TRINITY_MB_DN129081_c0_g1_i1.p1 TRINITY_MB_DN129685_c0_g1_i1.p1 TRINITY_MB_DN131948_c0_g1_i1.p1 TRINITY_MB_DN143222_c0_g1_i1.p1 TRINITY_MB_DN14497_c0_g1_i1.p1 TRINITY_MB_DN146352_c0_g1_i1.p1 TRINITY_MB_DN15578_c0_g1_i1.p1 TRINITY_MB_DN17042_c0_g1_i2.p1 TRINITY_MB_DN185241_c0_g1_i1.p1 TRINITY_MB_DN189775_c0_g1_i1.p1 TRINITY_MB_DN19637_c0_g1_i1.p1 TRINITY_MB_DN219217_c0_g1_i1.p1 TRINITY_MB_DN25904_c0_g1_i1.p1 TRINITY_MB_DN28075_c0_g1_i2.p1 TRINITY_MB_DN40470_c0_g1_i1.p1 TRINITY_MB_DN42672_c1_g1_i1.p1 TRINITY_MB_DN47821_c0_g1_i1.p1 TRINITY_MB_DN50012_c0_g1_i1.p1 TRINITY_MB_DN50450_c0_g1_i1.p1 TRINITY_MB_DN53650_c0_g1_i1.p1 TRINITY_MB_DN53837_c0_g1_i1.p1 TRINITY_MB_DN57912_c1_g3_i2.p1 TRINITY_MB_DN57940_c4_g1_i1.p1 TRINITY_MB_DN59528_c0_g2_i1.p1 TRINITY_MB_DN61177_c0_g1_i1.p1 TRINITY_MB_DN61216_c4_g1_i3.p1 TRINITY_MB_DN61481_c1_g2_i1.p1 TRINITY_MB_DN61547_c3_g1_i14.p1 TRINITY_MB_DN61547_c3_g3_i5.p1 TRINITY_MB_DN61620_c4_g1_i1.p1 TRINITY_MB_DN61664_c2_g3_i3.p2 TRINITY_MB_DN61800_c3_g6_i1.p1 TRINITY_MB_DN83816_c0_g1_i1.p1 TRINITY_SE_DN114005_c0_g1_i1.p1 TRINITY_SE_DN116476_c0_g1_i1.p1 TRINITY_SE_DN135321_c0_g1_i1.p1 TRINITY_SE_DN38371_c0_g1_i1.p1 TRINITY_SE_DN44345_c0_g1_i1.p3 TRINITY_SE_DN46619_c0_g1_i3.p1 TRINITY_SE_DN49528_c2_g1_i2.p1 TRINITY_SE_DN57942_c0_g1_i1.p1 TRINITY_SL_DN1018_c0_g1_i1.p1 TRINITY_SL_DN111391_c0_g1_i1.p1 TRINITY_SL_DN113284_c0_g1_i1.p1 TRINITY_SL_DN33009_c0_g1_i1.p1 TRINITY_SL_DN59539_c0_g1_i2.p1 TRINITY_SL_DN64275_c3_g1_i1.p1 TRINITY_SL_DN66823_c1_g1_i6.p1 TRINITY_SL_DN72919_c0_g1_i4.p1 TRINITY_SL_DN73767_c3_g2_i9.p1 TRINITY_SL_DN74801_c0_g2_i3.p1 TRINITY_SL_DN76574_c2_g3_i10.p1 TRINITY_SL_DN77141_c0_g1_i3.p1 TRINITY_SL_DN77284_c0_g5_i1.p1 TRINITY_TN_DN119635_c0_g1_i1.p1 TRINITY_TN_DN153244_c0_g1_i1.p1 TRINITY_TN_DN39077_c0_g1_i2.p1 TRINITY_TN_DN41897_c0_g1_i1.p1 TRINITY_TN_DN43350_c0_g1_i1.p1 TRINITY_TN_DN43350_c0_g2_i2.p1 TRINITY_TN_DN51373_c1_g1_i1.p1 TRINITY_TN_DN52344_c3_g2_i1.p1 TRINITY_TN_DN76609_c0_g1_i1.p1
OG0000012: TRINITY_AG_DN116587_c0_g1_i1.p1 TRINITY_AG_DN130090_c0_g1_i1.p1 TRINITY_AG_DN164902_c0_g1_i1.p1 TRINITY_AG_DN65819_c1_g1_i3.p2 TRINITY_AG_DN65819_c1_g2_i2.p1 TRINITY_AG_DN66227_c1_g1_i10.p1 TRINITY_AG_DN66227_c1_g2_i1.p1 TRINITY_AG_DN74504_c0_g1_i1.p1 TRINITY_MB_DN17934_c0_g1_i1.p1 TRINITY_MB_DN39558_c0_g1_i1.p1 TRINITY_MB_DN58459_c0_g1_i1.p1 TRINITY_MB_DN59528_c0_g3_i2.p1 TRINITY_MB_DN96312_c0_g1_i1.p1 TRINITY_SE_DN105088_c0_g1_i1.p1 TRINITY_SE_DN13319_c0_g1_i1.p1 TRINITY_SE_DN214924_c0_g1_i1.p1 TRINITY_SE_DN219896_c0_g1_i1.p1 TRINITY_SE_DN230743_c0_g1_i1.p1 TRINITY_SE_DN3190_c0_g1_i1.p1 TRINITY_SE_DN35060_c0_g1_i1.p1 TRINITY_SE_DN37010_c0_g1_i1.p1 TRINITY_SE_DN46347_c0_g1_i1.p1 TRINITY_SE_DN46347_c0_g2_i1.p1 TRINITY_SE_DN49366_c0_g1_i1.p1 TRINITY_SE_DN51283_c2_g3_i1.p1 TRINITY_SE_DN51283_c3_g1_i2.p1 TRINITY_SE_DN51283_c3_g2_i4.p1 TRINITY_SE_DN51352_c0_g2_i1.p1 TRINITY_SE_DN51352_c0_g3_i1.p1 TRINITY_SE_DN5656_c0_g1_i1.p1 TRINITY_SE_DN60602_c0_g1_i1.p1 TRINITY_SE_DN85836_c0_g1_i1.p1 TRINITY_SE_DN95391_c0_g1_i1.p1 TRINITY_SL_DN129340_c0_g1_i1.p1 TRINITY_SL_DN13306_c0_g1_i1.p1 TRINITY_SL_DN172249_c0_g1_i1.p1 TRINITY_SL_DN175825_c0_g1_i1.p1 TRINITY_SL_DN197028_c0_g1_i1.p1 TRINITY_SL_DN208039_c0_g1_i1.p1 TRINITY_SL_DN26944_c0_g1_i1.p1 TRINITY_SL_DN41975_c0_g1_i1.p1 TRINITY_SL_DN42960_c0_g1_i1.p1 TRINITY_SL_DN55965_c0_g1_i1.p1 TRINITY_SL_DN60213_c0_g1_i2.p1 TRINITY_SL_DN62477_c0_g2_i1.p1 TRINITY_SL_DN62477_c0_g3_i1.p1 TRINITY_SL_DN67607_c1_g1_i1.p1 TRINITY_SL_DN67607_c1_g2_i1.p1 TRINITY_SL_DN67653_c0_g1_i1.p1 TRINITY_SL_DN68592_c0_g1_i2.p1 TRINITY_SL_DN70984_c0_g1_i1.p1 TRINITY_SL_DN71067_c0_g1_i1.p1 TRINITY_SL_DN73161_c0_g1_i1.p1 TRINITY_SL_DN735_c0_g1_i1.p1 TRINITY_SL_DN74238_c0_g1_i4.p1 TRINITY_SL_DN76119_c0_g1_i5.p1 TRINITY_SL_DN76119_c0_g2_i1.p1 TRINITY_SL_DN77346_c1_g1_i3.p1 TRINITY_SL_DN77528_c2_g2_i1.p1 TRINITY_SL_DN77528_c2_g4_i1.p1 TRINITY_SL_DN77673_c0_g1_i4.p1 TRINITY_SL_DN77758_c0_g1_i4.p1 TRINITY_SL_DN77793_c3_g1_i1.p1 TRINITY_TN_DN142202_c0_g1_i1.p1 TRINITY_TN_DN22439_c0_g1_i1.p1 TRINITY_TN_DN34995_c0_g1_i1.p1 TRINITY_TN_DN35868_c0_g1_i1.p1 TRINITY_TN_DN35868_c0_g2_i1.p1 TRINITY_TN_DN52969_c0_g1_i3.p1 TRINITY_TN_DN65694_c0_g1_i1.p1
OG0000013: TRINITY_AG_DN131143_c0_g1_i1.p1 TRINITY_AG_DN16116_c0_g1_i1.p1 TRINITY_AG_DN54904_c1_g1_i1.p1 TRINITY_AG_DN61689_c2_g1_i2.p1 TRINITY_AG_DN65484_c4_g1_i1.p1 TRINITY_MB_DN110871_c0_g1_i1.p1 TRINITY_MB_DN11561_c0_g1_i1.p1 TRINITY_MB_DN148512_c0_g1_i1.p1 TRINITY_MB_DN149119_c0_g1_i1.p1 TRINITY_MB_DN180165_c0_g1_i1.p1 TRINITY_MB_DN206896_c0_g1_i1.p2 TRINITY_MB_DN207018_c0_g1_i1.p1 TRINITY_MB_DN209924_c0_g1_i1.p1 TRINITY_MB_DN222620_c0_g1_i1.p1 TRINITY_MB_DN24431_c0_g1_i1.p1 TRINITY_MB_DN35844_c0_g1_i1.p1 TRINITY_MB_DN52698_c0_g1_i1.p1 TRINITY_MB_DN54251_c0_g1_i1.p1 TRINITY_MB_DN55258_c0_g1_i3.p1 TRINITY_MB_DN56588_c0_g1_i1.p1 TRINITY_MB_DN5852_c0_g1_i1.p1 TRINITY_MB_DN60250_c0_g1_i3.p1 TRINITY_MB_DN60334_c1_g1_i1.p1 TRINITY_MB_DN60648_c4_g1_i9.p1 TRINITY_MB_DN61291_c0_g1_i8.p1 TRINITY_MB_DN61633_c2_g2_i1.p1 TRINITY_MB_DN61770_c0_g1_i10.p1 TRINITY_MB_DN61836_c1_g1_i2.p1 TRINITY_MB_DN68486_c0_g1_i1.p1 TRINITY_SE_DN107599_c0_g1_i1.p1 TRINITY_SE_DN169997_c0_g1_i1.p1 TRINITY_SE_DN178886_c0_g1_i1.p1 TRINITY_SE_DN183196_c0_g1_i1.p1 TRINITY_SE_DN192014_c0_g1_i1.p1 TRINITY_SE_DN42212_c0_g1_i1.p1 TRINITY_SE_DN46756_c0_g2_i1.p1 TRINITY_SE_DN46767_c1_g1_i1.p1 TRINITY_SE_DN50933_c1_g1_i5.p1 TRINITY_SE_DN51172_c5_g2_i7.p1 TRINITY_SE_DN62191_c0_g1_i1.p1 TRINITY_SE_DN78189_c0_g1_i1.p1 TRINITY_SE_DN79019_c0_g1_i1.p1 TRINITY_SL_DN106448_c0_g1_i1.p1 TRINITY_SL_DN136797_c0_g1_i1.p1 TRINITY_SL_DN15539_c0_g1_i1.p1 TRINITY_SL_DN16135_c0_g1_i1.p1 TRINITY_SL_DN180466_c0_g1_i1.p1 TRINITY_SL_DN183640_c0_g1_i1.p1 TRINITY_SL_DN20048_c0_g1_i1.p1 TRINITY_SL_DN4893_c0_g1_i1.p1 TRINITY_SL_DN57102_c0_g1_i1.p1 TRINITY_SL_DN61628_c0_g1_i1.p1 TRINITY_SL_DN63421_c0_g1_i1.p1 TRINITY_SL_DN67769_c2_g1_i1.p1 TRINITY_SL_DN70747_c0_g2_i1.p1 TRINITY_SL_DN71958_c0_g1_i2.p1 TRINITY_SL_DN72124_c0_g2_i1.p1 TRINITY_SL_DN74132_c0_g3_i2.p1 TRINITY_SL_DN74173_c3_g1_i1.p1 TRINITY_SL_DN76074_c0_g1_i1.p1 TRINITY_SL_DN76450_c0_g1_i2.p1 TRINITY_SL_DN77717_c0_g1_i3.p2 TRINITY_SL_DN77946_c0_g1_i1.p1 TRINITY_TN_DN130499_c0_g1_i1.p1 TRINITY_TN_DN154388_c0_g1_i1.p1 TRINITY_TN_DN227637_c0_g1_i1.p1 TRINITY_TN_DN34730_c0_g1_i1.p1 TRINITY_TN_DN52295_c0_g1_i2.p1 TRINITY_TN_DN70468_c0_g1_i1.p1 TRINITY_TN_DN86539_c0_g1_i1.p1
OG0000014: TRINITY_AG_DN124279_c0_g1_i1.p1 TRINITY_AG_DN126153_c0_g1_i1.p1 TRINITY_AG_DN17578_c0_g1_i1.p1 TRINITY_AG_DN24848_c0_g1_i1.p1 TRINITY_AG_DN36759_c0_g1_i1.p1 TRINITY_AG_DN46326_c0_g1_i1.p1 TRINITY_AG_DN56710_c0_g1_i1.p1 TRINITY_AG_DN62335_c0_g1_i3.p1 TRINITY_AG_DN62416_c0_g1_i3.p1 TRINITY_AG_DN63624_c0_g1_i4.p1 TRINITY_AG_DN63731_c0_g2_i1.p1 TRINITY_AG_DN64245_c1_g2_i1.p1 TRINITY_AG_DN65209_c0_g2_i3.p1 TRINITY_AG_DN65237_c0_g1_i3.p1 TRINITY_AG_DN65237_c0_g3_i1.p1 TRINITY_AG_DN7479_c0_g1_i1.p1 TRINITY_MB_DN181921_c0_g1_i1.p1 TRINITY_MB_DN185385_c0_g1_i1.p1 TRINITY_MB_DN18539_c0_g1_i1.p1 TRINITY_MB_DN42555_c0_g1_i1.p1 TRINITY_MB_DN45027_c0_g1_i1.p1 TRINITY_MB_DN54006_c0_g1_i3.p1 TRINITY_MB_DN56540_c0_g1_i1.p1 TRINITY_MB_DN58797_c0_g2_i1.p1 TRINITY_MB_DN59349_c3_g1_i1.p1 TRINITY_MB_DN59460_c0_g1_i1.p1 TRINITY_MB_DN60917_c0_g1_i5.p1 TRINITY_MB_DN61772_c0_g2_i1.p1 TRINITY_MB_DN61777_c0_g1_i9.p1 TRINITY_MB_DN61895_c6_g2_i2.p1 TRINITY_MB_DN61915_c3_g2_i3.p1 TRINITY_MB_DN66883_c0_g1_i1.p1 TRINITY_MB_DN9339_c0_g1_i1.p1 TRINITY_SE_DN113275_c0_g1_i1.p1 TRINITY_SE_DN11577_c0_g1_i1.p1 TRINITY_SE_DN117639_c0_g1_i1.p1 TRINITY_SE_DN120233_c0_g1_i1.p1 TRINITY_SE_DN137279_c0_g1_i1.p1 TRINITY_SE_DN26400_c0_g1_i3.p1 TRINITY_SE_DN30335_c0_g1_i1.p1 TRINITY_SE_DN43728_c0_g1_i1.p1 TRINITY_SE_DN49137_c0_g1_i1.p1 TRINITY_SE_DN49459_c0_g1_i2.p1 TRINITY_SE_DN50157_c0_g1_i1.p1 TRINITY_SE_DN51027_c0_g1_i1.p1 TRINITY_SE_DN51080_c1_g3_i3.p1 TRINITY_SE_DN51268_c0_g2_i1.p1 TRINITY_SE_DN51378_c3_g2_i2.p1 TRINITY_SE_DN51381_c25_g2_i1.p1 TRINITY_SL_DN136565_c0_g1_i1.p1 TRINITY_SL_DN209806_c0_g1_i1.p1 TRINITY_SL_DN42100_c0_g1_i1.p1 TRINITY_SL_DN52484_c0_g1_i1.p1 TRINITY_SL_DN69867_c0_g1_i1.p2 TRINITY_SL_DN72658_c0_g3_i2.p1 TRINITY_SL_DN73476_c0_g1_i8.p1 TRINITY_SL_DN76970_c0_g3_i1.p1 TRINITY_SL_DN77018_c1_g2_i3.p1 TRINITY_SL_DN77700_c0_g2_i2.p1 TRINITY_SL_DN77807_c1_g1_i4.p1 TRINITY_SL_DN77989_c3_g1_i2.p1 TRINITY_TN_DN113093_c0_g1_i1.p1 TRINITY_TN_DN113260_c0_g1_i1.p1 TRINITY_TN_DN152933_c0_g1_i1.p1 TRINITY_TN_DN205950_c0_g1_i1.p1 TRINITY_TN_DN227718_c0_g1_i1.p1 TRINITY_TN_DN40247_c0_g1_i3.p1 TRINITY_TN_DN52841_c1_g1_i3.p1 TRINITY_TN_DN52841_c1_g2_i1.p1
OG0000015: TRINITY_AG_DN123605_c0_g1_i1.p1 TRINITY_AG_DN17227_c0_g1_i1.p1 TRINITY_AG_DN40841_c0_g1_i1.p1 TRINITY_AG_DN40841_c0_g2_i1.p1 TRINITY_AG_DN4407_c0_g1_i1.p1 TRINITY_AG_DN46537_c0_g1_i2.p1 TRINITY_AG_DN46894_c0_g1_i1.p1 TRINITY_AG_DN52640_c0_g1_i1.p1 TRINITY_AG_DN56621_c0_g1_i1.p1 TRINITY_AG_DN56621_c1_g1_i4.p1 TRINITY_AG_DN56621_c1_g2_i2.p1 TRINITY_AG_DN58306_c0_g1_i1.p1 TRINITY_AG_DN59655_c0_g1_i1.p1 TRINITY_AG_DN63104_c3_g1_i1.p1 TRINITY_AG_DN63104_c3_g3_i1.p1 TRINITY_AG_DN63104_c4_g1_i5.p1 TRINITY_AG_DN64573_c1_g1_i2.p1 TRINITY_AG_DN66921_c5_g1_i1.p1 TRINITY_MB_DN146764_c0_g1_i1.p1 TRINITY_MB_DN28370_c0_g1_i1.p1 TRINITY_MB_DN34617_c0_g1_i1.p1 TRINITY_MB_DN36267_c0_g1_i1.p1 TRINITY_MB_DN38210_c0_g1_i2.p1 TRINITY_MB_DN47719_c0_g1_i1.p1 TRINITY_MB_DN53945_c1_g2_i1.p1 TRINITY_MB_DN60217_c3_g1_i2.p1 TRINITY_MB_DN61133_c3_g1_i1.p1 TRINITY_MB_DN61133_c3_g2_i1.p1 TRINITY_MB_DN61373_c0_g1_i1.p1 TRINITY_SE_DN104331_c0_g1_i1.p1 TRINITY_SE_DN12073_c0_g1_i1.p1 TRINITY_SE_DN137596_c0_g1_i1.p1 TRINITY_SE_DN31626_c0_g1_i1.p1 TRINITY_SE_DN33336_c2_g1_i1.p1 TRINITY_SE_DN33336_c2_g2_i1.p1 TRINITY_SE_DN35004_c0_g1_i1.p1 TRINITY_SE_DN39766_c0_g1_i1.p1 TRINITY_SE_DN44463_c1_g2_i1.p1 TRINITY_SE_DN45375_c0_g1_i2.p1 TRINITY_SE_DN50054_c1_g1_i3.p1 TRINITY_SE_DN83691_c0_g1_i1.p1 TRINITY_SE_DN87869_c0_g1_i1.p1 TRINITY_SL_DN50762_c0_g1_i1.p1 TRINITY_SL_DN57552_c0_g1_i1.p1 TRINITY_SL_DN60555_c0_g1_i1.p1 TRINITY_SL_DN62609_c0_g1_i1.p1 TRINITY_SL_DN67310_c0_g1_i1.p1 TRINITY_SL_DN69367_c0_g1_i1.p1 TRINITY_SL_DN73386_c0_g1_i1.p1 TRINITY_SL_DN74096_c0_g1_i1.p1 TRINITY_SL_DN75567_c3_g1_i2.p1 TRINITY_SL_DN75901_c0_g2_i2.p1 TRINITY_SL_DN75958_c0_g1_i2.p1 TRINITY_SL_DN76670_c1_g1_i7.p1 TRINITY_SL_DN76781_c3_g1_i4.p1 TRINITY_SL_DN76781_c3_g2_i2.p1 TRINITY_SL_DN76781_c3_g4_i1.p1 TRINITY_SL_DN76781_c3_g6_i1.p1 TRINITY_SL_DN77331_c1_g1_i6.p1 TRINITY_TN_DN161758_c0_g1_i1.p1 TRINITY_TN_DN197768_c0_g1_i1.p1 TRINITY_TN_DN214304_c0_g1_i1.p1 TRINITY_TN_DN23845_c0_g1_i1.p1 TRINITY_TN_DN32962_c1_g1_i1.p1 TRINITY_TN_DN32962_c2_g1_i1.p1 TRINITY_TN_DN32962_c3_g1_i1.p1 TRINITY_TN_DN50411_c1_g1_i1.p1 TRINITY_TN_DN52822_c17_g1_i1.p1
OG0000016: TRINITY_AG_DN65405_c1_g1_i1.p1 TRINITY_MB_DN107359_c0_g1_i1.p1 TRINITY_MB_DN112561_c0_g1_i1.p1 TRINITY_MB_DN123977_c0_g1_i1.p1 TRINITY_MB_DN133302_c0_g1_i1.p1 TRINITY_MB_DN142835_c0_g1_i1.p1 TRINITY_MB_DN148340_c0_g1_i1.p1 TRINITY_MB_DN173582_c0_g1_i1.p1 TRINITY_MB_DN176263_c0_g1_i1.p1 TRINITY_MB_DN177622_c0_g1_i1.p1 TRINITY_MB_DN182695_c0_g1_i1.p1 TRINITY_MB_DN202207_c0_g1_i1.p1 TRINITY_MB_DN20857_c0_g1_i1.p1 TRINITY_MB_DN208868_c0_g1_i1.p1 TRINITY_MB_DN29935_c0_g1_i1.p1 TRINITY_MB_DN35351_c0_g2_i1.p1 TRINITY_MB_DN37281_c0_g1_i1.p1 TRINITY_MB_DN37281_c0_g2_i2.p1 TRINITY_MB_DN37965_c1_g1_i1.p1 TRINITY_MB_DN39178_c0_g2_i1.p1 TRINITY_MB_DN40732_c0_g1_i1.p1 TRINITY_MB_DN42559_c1_g1_i1.p1 TRINITY_MB_DN43804_c1_g1_i1.p1 TRINITY_MB_DN44315_c0_g1_i1.p1 TRINITY_MB_DN45055_c0_g2_i1.p1 TRINITY_MB_DN45930_c0_g1_i1.p1 TRINITY_MB_DN46461_c0_g1_i1.p1 TRINITY_MB_DN48912_c0_g1_i1.p1 TRINITY_MB_DN50052_c0_g1_i2.p1 TRINITY_MB_DN51404_c0_g2_i1.p1 TRINITY_MB_DN51732_c2_g1_i1.p1 TRINITY_MB_DN52803_c2_g1_i1.p1 TRINITY_MB_DN52803_c2_g2_i1.p1 TRINITY_MB_DN55164_c0_g1_i1.p1 TRINITY_MB_DN56150_c0_g1_i1.p1 TRINITY_MB_DN56150_c0_g2_i1.p1 TRINITY_MB_DN56468_c0_g1_i2.p1 TRINITY_MB_DN56616_c0_g1_i2.p1 TRINITY_MB_DN56616_c0_g2_i1.p1 TRINITY_MB_DN57273_c0_g1_i1.p1 TRINITY_MB_DN57439_c0_g1_i1.p1 TRINITY_MB_DN57902_c0_g1_i1.p1 TRINITY_MB_DN58839_c1_g1_i1.p1 TRINITY_MB_DN58839_c1_g2_i1.p1 TRINITY_MB_DN58909_c1_g1_i2.p1 TRINITY_MB_DN59504_c2_g1_i1.p1 TRINITY_MB_DN59504_c2_g2_i1.p1 TRINITY_MB_DN61137_c11_g1_i1.p1 TRINITY_MB_DN61137_c6_g1_i5.p1 TRINITY_MB_DN61656_c4_g1_i1.p1 TRINITY_MB_DN61656_c8_g3_i2.p1 TRINITY_MB_DN61656_c9_g1_i6.p1 TRINITY_MB_DN61656_c9_g2_i1.p1 TRINITY_MB_DN84496_c0_g1_i1.p1 TRINITY_MB_DN9564_c0_g1_i1.p1 TRINITY_SE_DN104742_c0_g1_i1.p1 TRINITY_SE_DN18321_c0_g1_i1.p1 TRINITY_SE_DN33465_c0_g1_i1.p1 TRINITY_SL_DN53684_c0_g1_i1.p1 TRINITY_SL_DN77459_c0_g1_i2.p1 TRINITY_SL_DN77459_c1_g1_i1.p1 TRINITY_TN_DN2067_c0_g1_i1.p1
OG0000017: TRINITY_AG_DN122930_c0_g1_i1.p1 TRINITY_AG_DN141827_c0_g1_i1.p1 TRINITY_AG_DN156591_c0_g1_i1.p1 TRINITY_AG_DN15711_c0_g1_i1.p1 TRINITY_AG_DN168861_c0_g1_i1.p1 TRINITY_AG_DN18593_c0_g1_i1.p1 TRINITY_AG_DN19303_c0_g1_i1.p1 TRINITY_AG_DN19524_c0_g1_i1.p1 TRINITY_AG_DN20126_c0_g1_i1.p1 TRINITY_AG_DN28951_c0_g1_i1.p1 TRINITY_AG_DN38539_c0_g1_i1.p1 TRINITY_AG_DN40047_c0_g1_i1.p1 TRINITY_AG_DN42768_c0_g1_i1.p1 TRINITY_AG_DN47159_c0_g1_i1.p1 TRINITY_AG_DN48145_c0_g1_i2.p1 TRINITY_AG_DN48674_c0_g2_i1.p1 TRINITY_AG_DN49521_c0_g1_i1.p1 TRINITY_AG_DN50637_c0_g1_i1.p1 TRINITY_AG_DN54066_c0_g1_i1.p1 TRINITY_AG_DN56541_c0_g1_i1.p1 TRINITY_AG_DN57264_c0_g2_i1.p1 TRINITY_AG_DN58764_c0_g2_i1.p1 TRINITY_AG_DN59421_c0_g1_i2.p1 TRINITY_AG_DN59561_c0_g2_i2.p1 TRINITY_AG_DN59957_c0_g1_i7.p1 TRINITY_AG_DN60233_c1_g1_i2.p1 TRINITY_AG_DN61615_c0_g1_i2.p1 TRINITY_AG_DN61651_c0_g1_i1.p2 TRINITY_AG_DN61651_c0_g2_i6.p1 TRINITY_AG_DN61854_c0_g1_i1.p1 TRINITY_AG_DN62701_c0_g2_i1.p1 TRINITY_AG_DN63257_c0_g2_i2.p1 TRINITY_AG_DN63755_c2_g2_i5.p1 TRINITY_AG_DN63829_c0_g3_i1.p1 TRINITY_AG_DN64166_c1_g1_i1.p1 TRINITY_AG_DN64166_c2_g1_i2.p1 TRINITY_AG_DN86388_c0_g1_i1.p1 TRINITY_MB_DN122362_c0_g1_i1.p1 TRINITY_SE_DN47627_c0_g2_i1.p1 TRINITY_SE_DN5530_c0_g1_i1.p1 TRINITY_SE_DN88458_c0_g1_i1.p1 TRINITY_SL_DN134278_c0_g1_i1.p1 TRINITY_SL_DN146748_c0_g1_i1.p1 TRINITY_SL_DN198128_c0_g1_i1.p1 TRINITY_SL_DN31998_c0_g1_i2.p1 TRINITY_SL_DN54306_c0_g1_i1.p1 TRINITY_SL_DN60192_c0_g1_i1.p1 TRINITY_SL_DN63220_c0_g1_i2.p1 TRINITY_SL_DN64527_c0_g2_i2.p1 TRINITY_SL_DN64572_c0_g1_i2.p1 TRINITY_SL_DN66126_c1_g1_i3.p1 TRINITY_SL_DN69828_c0_g1_i2.p1 TRINITY_SL_DN72029_c49_g1_i1.p1 TRINITY_SL_DN73044_c1_g1_i1.p1 TRINITY_SL_DN74638_c1_g2_i1.p1 TRINITY_SL_DN75095_c3_g1_i6.p1 TRINITY_SL_DN75998_c0_g2_i4.p1 TRINITY_SL_DN76543_c1_g2_i2.p1 TRINITY_SL_DN76663_c4_g3_i1.p1 TRINITY_SL_DN77563_c4_g3_i1.p1 TRINITY_TN_DN45653_c0_g1_i1.p1
OG0000018: TRINITY_AG_DN162396_c0_g1_i1.p1 TRINITY_AG_DN66672_c0_g1_i2.p1 TRINITY_MB_DN115816_c0_g1_i1.p1 TRINITY_MB_DN59011_c0_g1_i1.p1 TRINITY_MB_DN60377_c2_g2_i1.p1 TRINITY_SE_DN13536_c0_g1_i1.p1 TRINITY_SE_DN18681_c0_g1_i1.p1 TRINITY_SL_DN108179_c0_g1_i1.p1 TRINITY_SL_DN112011_c0_g1_i1.p1 TRINITY_SL_DN166044_c0_g1_i1.p1 TRINITY_SL_DN198058_c0_g1_i1.p1 TRINITY_SL_DN246816_c0_g1_i1.p1 TRINITY_SL_DN25999_c0_g1_i1.p1 TRINITY_SL_DN32545_c0_g1_i2.p1 TRINITY_SL_DN46326_c0_g1_i1.p1 TRINITY_SL_DN48464_c0_g1_i1.p1 TRINITY_SL_DN49678_c0_g1_i3.p1 TRINITY_SL_DN69357_c1_g1_i1.p1 TRINITY_SL_DN69464_c1_g1_i2.p1 TRINITY_SL_DN72406_c0_g1_i3.p1 TRINITY_SL_DN72691_c0_g1_i5.p1 TRINITY_SL_DN72746_c0_g1_i2.p1 TRINITY_SL_DN73074_c2_g1_i3.p1 TRINITY_SL_DN73562_c0_g1_i3.p1 TRINITY_SL_DN73891_c0_g1_i2.p1 TRINITY_SL_DN74648_c0_g3_i4.p1 TRINITY_SL_DN74801_c0_g1_i1.p1 TRINITY_SL_DN75178_c1_g1_i2.p1 TRINITY_SL_DN75493_c0_g1_i3.p1 TRINITY_SL_DN75917_c0_g1_i2.p1 TRINITY_SL_DN75981_c0_g1_i1.p1 TRINITY_SL_DN76319_c0_g1_i3.p1 TRINITY_SL_DN76401_c1_g1_i1.p1 TRINITY_SL_DN76401_c1_g2_i5.p1 TRINITY_SL_DN76401_c1_g4_i1.p1 TRINITY_SL_DN76457_c1_g1_i1.p1 TRINITY_SL_DN76580_c0_g1_i5.p1 TRINITY_SL_DN76690_c0_g2_i4.p1 TRINITY_SL_DN76784_c2_g1_i1.p1 TRINITY_SL_DN77158_c2_g1_i1.p1 TRINITY_SL_DN77388_c0_g1_i3.p1 TRINITY_SL_DN77579_c1_g6_i1.p1 TRINITY_SL_DN77639_c0_g2_i1.p1 TRINITY_SL_DN77674_c0_g2_i1.p1 TRINITY_SL_DN77706_c1_g1_i1.p1 TRINITY_SL_DN77720_c0_g1_i3.p1 TRINITY_SL_DN77864_c2_g3_i2.p1 TRINITY_SL_DN77864_c2_g5_i1.p1 TRINITY_SL_DN77896_c0_g1_i1.p1 TRINITY_SL_DN77896_c0_g2_i2.p1 TRINITY_SL_DN77902_c6_g1_i4.p1 TRINITY_SL_DN77926_c4_g2_i2.p1 TRINITY_SL_DN77978_c1_g1_i1.p1 TRINITY_SL_DN78001_c1_g1_i1.p1 TRINITY_SL_DN78038_c1_g1_i5.p2 TRINITY_TN_DN12017_c0_g1_i1.p1 TRINITY_TN_DN28745_c0_g1_i1.p1 TRINITY_TN_DN51773_c0_g1_i4.p1 TRINITY_TN_DN56358_c0_g1_i1.p1
OG0000019: TRINITY_AG_DN111285_c0_g1_i1.p1 TRINITY_AG_DN11373_c0_g1_i1.p1 TRINITY_AG_DN123766_c0_g1_i1.p1 TRINITY_AG_DN124063_c0_g1_i1.p1 TRINITY_AG_DN133707_c0_g1_i1.p1 TRINITY_AG_DN142179_c0_g1_i1.p1 TRINITY_AG_DN167922_c0_g1_i1.p1 TRINITY_AG_DN16966_c0_g1_i1.p1 TRINITY_AG_DN170402_c0_g1_i1.p1 TRINITY_AG_DN20624_c0_g1_i1.p1 TRINITY_AG_DN25776_c0_g1_i1.p1 TRINITY_AG_DN29040_c0_g1_i1.p1 TRINITY_AG_DN2928_c0_g1_i1.p1 TRINITY_AG_DN3110_c0_g1_i1.p1 TRINITY_AG_DN33125_c0_g1_i1.p1 TRINITY_AG_DN34450_c0_g1_i1.p1 TRINITY_AG_DN43376_c0_g1_i1.p1 TRINITY_AG_DN47119_c0_g1_i2.p1 TRINITY_AG_DN47905_c0_g1_i1.p1 TRINITY_AG_DN50232_c0_g1_i3.p1 TRINITY_AG_DN51106_c0_g1_i1.p1 TRINITY_AG_DN54156_c0_g1_i1.p1 TRINITY_AG_DN54638_c0_g2_i6.p1 TRINITY_AG_DN54736_c0_g1_i3.p1 TRINITY_AG_DN56056_c0_g1_i2.p1 TRINITY_AG_DN56616_c0_g1_i1.p1 TRINITY_AG_DN57130_c0_g1_i1.p1 TRINITY_AG_DN57653_c0_g2_i3.p1 TRINITY_AG_DN57721_c0_g1_i3.p1 TRINITY_AG_DN58283_c6_g1_i1.p1 TRINITY_AG_DN58822_c0_g1_i2.p1 TRINITY_AG_DN60031_c1_g1_i3.p1 TRINITY_AG_DN60054_c1_g1_i1.p1 TRINITY_AG_DN60449_c0_g1_i1.p1 TRINITY_AG_DN60544_c1_g2_i1.p1 TRINITY_AG_DN60758_c1_g1_i2.p1 TRINITY_AG_DN61840_c0_g1_i1.p1 TRINITY_AG_DN62186_c0_g1_i2.p1 TRINITY_AG_DN62314_c0_g1_i5.p1 TRINITY_AG_DN62657_c0_g1_i2.p1 TRINITY_AG_DN62913_c0_g1_i3.p1 TRINITY_AG_DN64092_c0_g2_i1.p1 TRINITY_AG_DN64795_c0_g2_i2.p1 TRINITY_AG_DN64923_c0_g3_i1.p1 TRINITY_AG_DN65986_c1_g1_i5.p1 TRINITY_AG_DN72204_c0_g1_i1.p1 TRINITY_AG_DN73139_c0_g1_i1.p1 TRINITY_AG_DN7962_c0_g1_i1.p1 TRINITY_AG_DN8553_c0_g1_i1.p1 TRINITY_AG_DN85693_c0_g1_i1.p1 TRINITY_AG_DN86285_c0_g1_i1.p1 TRINITY_AG_DN90904_c0_g1_i1.p1 TRINITY_SE_DN114316_c0_g1_i1.p1 TRINITY_TN_DN100955_c0_g1_i1.p1 TRINITY_TN_DN225253_c0_g1_i1.p1 TRINITY_TN_DN50513_c0_g1_i2.p1 TRINITY_TN_DN88970_c0_g1_i1.p1
OG0000020: TRINITY_AG_DN122491_c0_g1_i1.p1 TRINITY_AG_DN158601_c0_g1_i1.p1 TRINITY_AG_DN27952_c0_g1_i1.p1 TRINITY_AG_DN51396_c0_g1_i1.p1 TRINITY_AG_DN56626_c0_g1_i1.p1 TRINITY_AG_DN63969_c1_g1_i1.p1 TRINITY_AG_DN64865_c0_g5_i1.p1 TRINITY_AG_DN68654_c0_g1_i1.p1 TRINITY_AG_DN86835_c0_g1_i1.p1 TRINITY_MB_DN17412_c0_g1_i1.p1 TRINITY_MB_DN29711_c0_g1_i1.p2 TRINITY_MB_DN50915_c0_g2_i1.p1 TRINITY_MB_DN58846_c0_g2_i1.p1 TRINITY_MB_DN61753_c0_g1_i12.p1 TRINITY_MB_DN61882_c0_g1_i3.p1 TRINITY_MB_DN83836_c0_g1_i1.p1 TRINITY_SE_DN12930_c0_g1_i1.p1 TRINITY_SE_DN134397_c0_g1_i1.p1 TRINITY_SE_DN138285_c0_g1_i1.p1 TRINITY_SE_DN15990_c0_g1_i1.p1 TRINITY_SE_DN175038_c0_g1_i1.p1 TRINITY_SE_DN210365_c0_g1_i1.p1 TRINITY_SE_DN213311_c0_g1_i1.p1 TRINITY_SE_DN34776_c0_g1_i2.p1 TRINITY_SE_DN35823_c0_g1_i1.p1 TRINITY_SE_DN38980_c0_g1_i1.p1 TRINITY_SE_DN44658_c0_g1_i2.p1 TRINITY_SE_DN45920_c0_g1_i2.p1 TRINITY_SE_DN50100_c0_g1_i1.p1 TRINITY_SE_DN50805_c1_g1_i1.p1 TRINITY_SE_DN56071_c0_g1_i1.p1 TRINITY_SE_DN72132_c0_g1_i1.p1 TRINITY_SE_DN87753_c0_g1_i1.p1 TRINITY_SE_DN93451_c0_g1_i1.p1 TRINITY_SL_DN106436_c0_g1_i1.p1 TRINITY_SL_DN111276_c0_g1_i1.p1 TRINITY_SL_DN111912_c0_g1_i1.p1 TRINITY_SL_DN139706_c0_g1_i1.p1 TRINITY_SL_DN148455_c0_g1_i1.p1 TRINITY_SL_DN177096_c0_g1_i1.p1 TRINITY_SL_DN18329_c0_g1_i1.p1 TRINITY_SL_DN188794_c0_g1_i1.p1 TRINITY_SL_DN202565_c0_g1_i1.p1 TRINITY_SL_DN204180_c0_g1_i1.p1 TRINITY_SL_DN47282_c0_g1_i1.p1 TRINITY_SL_DN48582_c0_g1_i1.p1 TRINITY_SL_DN64956_c0_g1_i3.p1 TRINITY_SL_DN66378_c0_g1_i1.p1 TRINITY_SL_DN76246_c8_g1_i2.p1 TRINITY_SL_DN85761_c0_g1_i1.p1 TRINITY_SL_DN87981_c0_g1_i1.p1 TRINITY_SL_DN9398_c0_g1_i1.p1 TRINITY_SL_DN95725_c0_g1_i1.p1 TRINITY_TN_DN14002_c0_g1_i1.p1 TRINITY_TN_DN240620_c0_g1_i1.p1 TRINITY_TN_DN50707_c0_g2_i1.p1 TRINITY_TN_DN83678_c0_g1_i1.p1
OG0000021: TRINITY_AG_DN101672_c0_g1_i1.p1 TRINITY_AG_DN102640_c1_g1_i1.p1 TRINITY_AG_DN105711_c0_g1_i1.p1 TRINITY_AG_DN127938_c0_g1_i1.p1 TRINITY_AG_DN156265_c0_g1_i1.p1 TRINITY_AG_DN32127_c0_g1_i1.p1 TRINITY_AG_DN58833_c2_g2_i2.p1 TRINITY_AG_DN60345_c0_g1_i2.p1 TRINITY_AG_DN6558_c0_g1_i1.p1 TRINITY_MB_DN142075_c0_g1_i1.p1 TRINITY_MB_DN30138_c0_g1_i1.p1 TRINITY_MB_DN53062_c0_g1_i1.p1 TRINITY_MB_DN53062_c0_g2_i1.p1 TRINITY_MB_DN56566_c0_g1_i1.p1 TRINITY_MB_DN57602_c1_g1_i1.p1 TRINITY_MB_DN59294_c1_g1_i2.p1 TRINITY_MB_DN59294_c1_g2_i1.p1 TRINITY_MB_DN59770_c5_g2_i2.p1 TRINITY_MB_DN59770_c5_g3_i5.p1 TRINITY_MB_DN60115_c0_g1_i1.p1 TRINITY_MB_DN60978_c2_g1_i1.p1 TRINITY_MB_DN85554_c0_g1_i1.p1 TRINITY_SE_DN103726_c0_g1_i1.p1 TRINITY_SE_DN104279_c0_g1_i1.p1 TRINITY_SE_DN142638_c0_g1_i1.p1 TRINITY_SE_DN25289_c0_g1_i1.p1 TRINITY_SE_DN30544_c0_g1_i2.p1 TRINITY_SE_DN35218_c0_g1_i1.p1 TRINITY_SE_DN41493_c0_g1_i1.p1 TRINITY_SE_DN50035_c7_g1_i2.p1 TRINITY_SE_DN51350_c7_g1_i1.p1 TRINITY_SE_DN58062_c0_g1_i1.p1 TRINITY_SL_DN29746_c4_g1_i1.p1 TRINITY_SL_DN34787_c0_g1_i1.p1 TRINITY_SL_DN47888_c0_g1_i3.p1 TRINITY_SL_DN50439_c0_g1_i2.p1 TRINITY_SL_DN71599_c0_g1_i1.p1 TRINITY_SL_DN72530_c0_g1_i1.p1 TRINITY_SL_DN73896_c0_g2_i3.p1 TRINITY_SL_DN74120_c0_g1_i2.p1 TRINITY_SL_DN74945_c0_g1_i1.p1 TRINITY_SL_DN77071_c2_g1_i3.p1 TRINITY_SL_DN77071_c3_g1_i6.p1 TRINITY_SL_DN77071_c3_g2_i1.p1 TRINITY_TN_DN102557_c0_g1_i1.p1 TRINITY_TN_DN111683_c0_g1_i1.p1 TRINITY_TN_DN12984_c0_g1_i1.p1 TRINITY_TN_DN145984_c1_g1_i1.p1 TRINITY_TN_DN149910_c0_g1_i1.p1 TRINITY_TN_DN23288_c0_g1_i2.p2 TRINITY_TN_DN33414_c1_g1_i1.p1 TRINITY_TN_DN42182_c1_g1_i1.p1 TRINITY_TN_DN43287_c0_g1_i2.p1 TRINITY_TN_DN43835_c0_g1_i1.p1 TRINITY_TN_DN46565_c0_g1_i1.p1 TRINITY_TN_DN52223_c0_g1_i1.p1
OG0000022: TRINITY_AG_DN101642_c0_g1_i1.p1 TRINITY_AG_DN107377_c0_g1_i1.p1 TRINITY_AG_DN139449_c0_g1_i1.p1 TRINITY_AG_DN157111_c0_g1_i1.p1 TRINITY_AG_DN56198_c0_g1_i3.p1 TRINITY_AG_DN57818_c1_g1_i2.p1 TRINITY_AG_DN58956_c1_g1_i1.p1 TRINITY_AG_DN59284_c0_g1_i4.p1 TRINITY_AG_DN62350_c0_g2_i1.p1 TRINITY_AG_DN62767_c0_g1_i1.p1 TRINITY_MB_DN118528_c0_g1_i1.p1 TRINITY_MB_DN13986_c0_g1_i1.p1 TRINITY_MB_DN16813_c0_g1_i1.p1 TRINITY_MB_DN173323_c0_g1_i1.p1 TRINITY_MB_DN205428_c0_g1_i1.p1 TRINITY_MB_DN31214_c0_g1_i3.p1 TRINITY_MB_DN32172_c0_g1_i1.p1 TRINITY_MB_DN33624_c0_g1_i3.p1 TRINITY_MB_DN34163_c0_g1_i1.p1 TRINITY_MB_DN37384_c0_g1_i2.p1 TRINITY_MB_DN38586_c0_g1_i1.p1 TRINITY_MB_DN49992_c0_g1_i3.p1 TRINITY_MB_DN5284_c0_g1_i1.p1 TRINITY_MB_DN53724_c0_g1_i1.p1 TRINITY_MB_DN53838_c0_g1_i1.p1 TRINITY_MB_DN54429_c2_g1_i4.p1 TRINITY_MB_DN59073_c0_g1_i5.p1 TRINITY_MB_DN60139_c2_g1_i2.p1 TRINITY_MB_DN60139_c2_g2_i5.p1 TRINITY_MB_DN60139_c2_g4_i1.p1 TRINITY_MB_DN60225_c0_g1_i2.p1 TRINITY_MB_DN60287_c12_g1_i1.p1 TRINITY_MB_DN66114_c0_g1_i1.p1 TRINITY_MB_DN67999_c0_g1_i1.p1 TRINITY_SE_DN103288_c0_g1_i1.p1 TRINITY_SE_DN134794_c0_g1_i1.p1 TRINITY_SE_DN135438_c0_g1_i1.p1 TRINITY_SE_DN169366_c0_g1_i1.p1 TRINITY_SE_DN169504_c0_g1_i1.p1 TRINITY_SE_DN28244_c3_g1_i2.p1 TRINITY_SE_DN28244_c4_g1_i1.p1 TRINITY_SE_DN31154_c0_g1_i2.p2 TRINITY_SE_DN34596_c0_g1_i1.p1 TRINITY_SE_DN37312_c0_g1_i1.p1 TRINITY_SE_DN37312_c1_g1_i1.p1 TRINITY_SE_DN45254_c2_g1_i2.p1 TRINITY_SE_DN48679_c1_g1_i3.p1 TRINITY_SE_DN50122_c2_g2_i3.p1 TRINITY_SE_DN53264_c0_g1_i1.p1 TRINITY_SE_DN78680_c0_g1_i1.p1 TRINITY_SL_DN66927_c1_g1_i1.p1 TRINITY_TN_DN11384_c0_g1_i1.p1 TRINITY_TN_DN179676_c0_g1_i1.p1 TRINITY_TN_DN213734_c0_g1_i1.p1 TRINITY_TN_DN52187_c0_g1_i3.p1
OG0000023: TRINITY_AG_DN144159_c0_g1_i1.p1 TRINITY_AG_DN45578_c0_g1_i1.p1 TRINITY_AG_DN56232_c1_g2_i1.p1 TRINITY_AG_DN62847_c0_g1_i1.p1 TRINITY_AG_DN64243_c0_g1_i2.p1 TRINITY_AG_DN64422_c0_g1_i8.p1 TRINITY_MB_DN13640_c0_g1_i1.p1 TRINITY_MB_DN192903_c0_g1_i1.p1 TRINITY_MB_DN49526_c0_g1_i2.p1 TRINITY_MB_DN53947_c0_g1_i1.p1 TRINITY_MB_DN57936_c0_g1_i1.p1 TRINITY_MB_DN60017_c7_g1_i1.p1 TRINITY_MB_DN61269_c0_g1_i1.p2 TRINITY_SE_DN16615_c0_g1_i1.p1 TRINITY_SL_DN10578_c0_g1_i1.p1 TRINITY_SL_DN44887_c1_g1_i1.p1 TRINITY_SL_DN48683_c0_g1_i2.p1 TRINITY_SL_DN55684_c0_g1_i2.p1 TRINITY_SL_DN57090_c0_g2_i1.p1 TRINITY_SL_DN57608_c0_g1_i3.p1 TRINITY_SL_DN58246_c0_g1_i3.p1 TRINITY_SL_DN61686_c1_g1_i3.p1 TRINITY_SL_DN61871_c0_g1_i1.p1 TRINITY_SL_DN62863_c0_g1_i1.p2 TRINITY_SL_DN63426_c0_g1_i1.p1 TRINITY_SL_DN64313_c0_g1_i1.p2 TRINITY_SL_DN66750_c0_g1_i2.p1 TRINITY_SL_DN67061_c0_g1_i1.p1 TRINITY_SL_DN69310_c0_g1_i2.p1 TRINITY_SL_DN70277_c0_g1_i1.p1 TRINITY_SL_DN70340_c2_g1_i6.p1 TRINITY_SL_DN71162_c0_g1_i4.p1 TRINITY_SL_DN71377_c1_g1_i1.p1 TRINITY_SL_DN71602_c0_g2_i1.p1 TRINITY_SL_DN71723_c0_g1_i1.p1 TRINITY_SL_DN72175_c2_g1_i1.p1 TRINITY_SL_DN72521_c0_g1_i1.p1 TRINITY_SL_DN72605_c0_g1_i2.p1 TRINITY_SL_DN72605_c0_g3_i1.p1 TRINITY_SL_DN73343_c0_g1_i1.p2 TRINITY_SL_DN73537_c1_g1_i2.p1 TRINITY_SL_DN73970_c0_g1_i1.p1 TRINITY_SL_DN74486_c1_g1_i1.p1 TRINITY_SL_DN74504_c1_g1_i2.p1 TRINITY_SL_DN74743_c0_g1_i1.p1 TRINITY_SL_DN74743_c0_g2_i1.p1 TRINITY_SL_DN75083_c0_g1_i1.p1 TRINITY_SL_DN75300_c0_g1_i1.p1 TRINITY_SL_DN75720_c0_g1_i6.p1 TRINITY_SL_DN76450_c1_g2_i11.p1 TRINITY_SL_DN76598_c0_g1_i5.p1 TRINITY_SL_DN77296_c3_g1_i5.p1 TRINITY_TN_DN12037_c0_g1_i1.p1 TRINITY_TN_DN36827_c0_g1_i1.p1 TRINITY_TN_DN52728_c1_g1_i5.p1
OG0000024: TRINITY_AG_DN11359_c1_g1_i1.p1 TRINITY_AG_DN17402_c2_g1_i1.p1 TRINITY_AG_DN25739_c0_g1_i2.p1 TRINITY_AG_DN27933_c0_g1_i1.p1 TRINITY_AG_DN36953_c0_g1_i2.p1 TRINITY_AG_DN41443_c0_g1_i2.p1 TRINITY_AG_DN42393_c1_g1_i1.p1 TRINITY_AG_DN45897_c0_g1_i1.p1 TRINITY_AG_DN61006_c0_g1_i6.p1 TRINITY_AG_DN61864_c2_g1_i1.p1 TRINITY_AG_DN61864_c3_g1_i2.p1 TRINITY_AG_DN61864_c4_g1_i2.p1 TRINITY_AG_DN61864_c4_g2_i2.p1 TRINITY_AG_DN62780_c0_g1_i1.p1 TRINITY_AG_DN65015_c6_g1_i2.p1 TRINITY_AG_DN65198_c4_g1_i10.p1 TRINITY_AG_DN65198_c4_g2_i5.p1 TRINITY_AG_DN65537_c0_g1_i1.p1 TRINITY_AG_DN65550_c22_g2_i2.p1 TRINITY_AG_DN65817_c1_g2_i1.p1 TRINITY_MB_DN102884_c0_g1_i1.p2 TRINITY_MB_DN18991_c0_g1_i1.p1 TRINITY_MB_DN57518_c0_g1_i1.p1 TRINITY_MB_DN59371_c0_g1_i2.p1 TRINITY_MB_DN59371_c0_g2_i2.p1 TRINITY_MB_DN59972_c0_g1_i1.p1 TRINITY_MB_DN60717_c1_g1_i1.p1 TRINITY_MB_DN60717_c2_g1_i1.p1 TRINITY_MB_DN61170_c3_g1_i9.p1 TRINITY_SE_DN104498_c0_g1_i1.p1 TRINITY_SE_DN134376_c0_g1_i1.p1 TRINITY_SE_DN199946_c0_g1_i1.p1 TRINITY_SE_DN34258_c0_g1_i1.p1 TRINITY_SE_DN52547_c0_g1_i1.p1 TRINITY_SL_DN58498_c0_g1_i2.p1 TRINITY_SL_DN58498_c1_g1_i1.p1 TRINITY_SL_DN58498_c2_g1_i1.p1 TRINITY_SL_DN65791_c0_g1_i1.p1 TRINITY_SL_DN68713_c0_g1_i1.p1 TRINITY_SL_DN72226_c0_g1_i3.p1 TRINITY_SL_DN73468_c0_g1_i1.p1 TRINITY_SL_DN76055_c2_g1_i1.p1 TRINITY_SL_DN78268_c0_g1_i1.p1 TRINITY_TN_DN10723_c0_g1_i1.p1 TRINITY_TN_DN13750_c0_g1_i1.p1 TRINITY_TN_DN156381_c0_g1_i1.p1 TRINITY_TN_DN21604_c0_g1_i1.p1 TRINITY_TN_DN219914_c0_g1_i1.p1 TRINITY_TN_DN23041_c1_g1_i1.p1 TRINITY_TN_DN44501_c0_g1_i1.p1 TRINITY_TN_DN52378_c1_g1_i1.p1 TRINITY_TN_DN53687_c0_g1_i1.p1 TRINITY_TN_DN76635_c0_g1_i1.p1 TRINITY_TN_DN90486_c0_g1_i1.p1
OG0000025: TRINITY_MB_DN109471_c0_g1_i1.p1 TRINITY_MB_DN146644_c0_g1_i1.p1 TRINITY_MB_DN174013_c0_g1_i1.p1 TRINITY_MB_DN177055_c0_g1_i1.p1 TRINITY_MB_DN200431_c0_g1_i1.p1 TRINITY_MB_DN206086_c0_g1_i1.p1 TRINITY_MB_DN2714_c0_g1_i1.p1 TRINITY_MB_DN34326_c0_g1_i1.p1 TRINITY_MB_DN43635_c1_g1_i1.p1 TRINITY_MB_DN49861_c0_g1_i1.p1 TRINITY_MB_DN50648_c0_g1_i2.p1 TRINITY_MB_DN5223_c0_g1_i1.p1 TRINITY_MB_DN61075_c0_g1_i2.p1 TRINITY_MB_DN61075_c0_g2_i1.p1 TRINITY_MB_DN69394_c0_g1_i1.p1 TRINITY_SE_DN102776_c0_g1_i1.p1 TRINITY_SE_DN108792_c0_g1_i1.p1 TRINITY_SE_DN135410_c0_g1_i1.p1 TRINITY_SE_DN137688_c0_g1_i1.p1 TRINITY_SE_DN15497_c0_g1_i1.p1 TRINITY_SE_DN170464_c0_g1_i1.p1 TRINITY_SE_DN171598_c0_g1_i1.p1 TRINITY_SE_DN188208_c0_g1_i1.p1 TRINITY_SE_DN201108_c0_g1_i1.p1 TRINITY_SE_DN205398_c0_g1_i1.p1 TRINITY_SE_DN220716_c0_g1_i1.p1 TRINITY_SE_DN26349_c12_g1_i1.p1 TRINITY_SE_DN39227_c0_g1_i1.p1 TRINITY_SE_DN47199_c7_g1_i1.p1 TRINITY_SE_DN47199_c7_g2_i1.p1 TRINITY_SE_DN47279_c1_g1_i3.p1 TRINITY_SE_DN59679_c0_g1_i1.p1 TRINITY_SE_DN7193_c0_g1_i2.p1 TRINITY_SL_DN103091_c0_g1_i1.p1 TRINITY_SL_DN104567_c0_g1_i1.p1 TRINITY_SL_DN111016_c0_g1_i1.p1 TRINITY_SL_DN134936_c0_g1_i1.p1 TRINITY_SL_DN18504_c0_g1_i1.p1 TRINITY_SL_DN203056_c0_g1_i1.p1 TRINITY_SL_DN30364_c0_g1_i1.p1 TRINITY_SL_DN43707_c0_g1_i1.p1 TRINITY_SL_DN44844_c0_g1_i1.p1 TRINITY_SL_DN61603_c2_g1_i1.p1 TRINITY_SL_DN67396_c0_g1_i1.p1 TRINITY_SL_DN68119_c0_g1_i1.p1 TRINITY_SL_DN68235_c0_g1_i1.p1 TRINITY_SL_DN69509_c0_g1_i1.p1 TRINITY_SL_DN70431_c1_g1_i9.p1 TRINITY_SL_DN71904_c0_g1_i4.p1 TRINITY_SL_DN72748_c1_g2_i1.p1 TRINITY_SL_DN75180_c2_g1_i1.p1 TRINITY_SL_DN77011_c0_g3_i3.p1 TRINITY_SL_DN77011_c0_g4_i1.p1
OG0000026: TRINITY_AG_DN114699_c0_g1_i1.p1 TRINITY_AG_DN61854_c0_g2_i1.p1 TRINITY_AG_DN63389_c0_g1_i8.p2 TRINITY_MB_DN106060_c0_g1_i1.p1 TRINITY_MB_DN11357_c0_g1_i1.p1 TRINITY_MB_DN146208_c0_g1_i1.p1 TRINITY_MB_DN148551_c0_g1_i1.p1 TRINITY_MB_DN172644_c0_g1_i1.p1 TRINITY_MB_DN182616_c0_g1_i1.p1 TRINITY_MB_DN214914_c0_g1_i1.p1 TRINITY_MB_DN26476_c0_g1_i1.p1 TRINITY_MB_DN28681_c0_g1_i1.p1 TRINITY_MB_DN29149_c0_g1_i1.p1 TRINITY_MB_DN37432_c0_g1_i1.p1 TRINITY_MB_DN53857_c2_g1_i1.p1 TRINITY_MB_DN54352_c0_g1_i1.p1 TRINITY_MB_DN56928_c0_g1_i2.p1 TRINITY_MB_DN57649_c0_g1_i1.p1 TRINITY_MB_DN57649_c1_g1_i2.p1 TRINITY_MB_DN57763_c0_g1_i1.p1 TRINITY_MB_DN58335_c0_g1_i1.p1 TRINITY_MB_DN59230_c0_g1_i1.p1 TRINITY_MB_DN59918_c0_g1_i2.p1 TRINITY_MB_DN60101_c0_g1_i2.p1 TRINITY_MB_DN60526_c0_g2_i1.p1 TRINITY_MB_DN60639_c0_g2_i1.p1 TRINITY_MB_DN60665_c6_g1_i1.p1 TRINITY_MB_DN60677_c0_g1_i1.p1 TRINITY_MB_DN60875_c0_g1_i3.p1 TRINITY_MB_DN61106_c1_g2_i1.p1 TRINITY_MB_DN61119_c0_g1_i1.p1 TRINITY_MB_DN61158_c0_g1_i1.p1 TRINITY_MB_DN61229_c0_g2_i2.p1 TRINITY_MB_DN61386_c0_g1_i3.p1 TRINITY_MB_DN61395_c6_g1_i2.p1 TRINITY_MB_DN61406_c0_g1_i2.p1 TRINITY_MB_DN61505_c0_g1_i4.p1 TRINITY_MB_DN61512_c0_g3_i1.p1 TRINITY_MB_DN61521_c0_g1_i1.p1 TRINITY_MB_DN61536_c4_g3_i1.p1 TRINITY_MB_DN61604_c4_g2_i1.p1 TRINITY_MB_DN61618_c3_g1_i1.p1 TRINITY_MB_DN61781_c1_g2_i6.p1 TRINITY_MB_DN61812_c1_g1_i7.p1 TRINITY_MB_DN61842_c1_g2_i2.p1 TRINITY_MB_DN61842_c1_g4_i1.p1 TRINITY_MB_DN61876_c0_g1_i1.p1 TRINITY_MB_DN61876_c0_g2_i3.p1 TRINITY_MB_DN93039_c0_g1_i1.p1 TRINITY_MB_DN9400_c0_g1_i1.p1 TRINITY_SE_DN193625_c0_g1_i1.p1 TRINITY_SL_DN248101_c0_g1_i1.p1
OG0000027: TRINITY_AG_DN23889_c0_g1_i1.p1 TRINITY_AG_DN25215_c0_g1_i1.p1 TRINITY_AG_DN27830_c0_g1_i1.p1 TRINITY_AG_DN38343_c0_g1_i2.p1 TRINITY_AG_DN46397_c0_g1_i1.p1 TRINITY_AG_DN48759_c0_g1_i2.p1 TRINITY_AG_DN48985_c0_g1_i2.p1 TRINITY_AG_DN50606_c0_g1_i1.p1 TRINITY_AG_DN59276_c0_g1_i2.p1 TRINITY_AG_DN59276_c0_g2_i2.p1 TRINITY_AG_DN59472_c7_g1_i2.p1 TRINITY_AG_DN59472_c9_g1_i2.p1 TRINITY_AG_DN59472_c9_g2_i2.p1 TRINITY_AG_DN59472_c9_g3_i1.p1 TRINITY_AG_DN61002_c0_g1_i1.p1 TRINITY_AG_DN61618_c22_g1_i3.p1 TRINITY_AG_DN63413_c0_g1_i5.p1 TRINITY_AG_DN65665_c0_g1_i1.p1 TRINITY_MB_DN141156_c0_g1_i1.p1 TRINITY_MB_DN16401_c1_g1_i1.p1 TRINITY_MB_DN31501_c0_g1_i3.p1 TRINITY_MB_DN41190_c0_g1_i1.p1 TRINITY_MB_DN55624_c0_g1_i1.p1 TRINITY_MB_DN57913_c1_g1_i1.p1 TRINITY_MB_DN60658_c0_g2_i1.p1 TRINITY_MB_DN63210_c0_g1_i1.p1 TRINITY_MB_DN9987_c0_g1_i1.p1 TRINITY_SE_DN135588_c0_g1_i1.p1 TRINITY_SE_DN23574_c0_g1_i1.p1 TRINITY_SE_DN44269_c0_g1_i1.p1 TRINITY_SE_DN44269_c0_g2_i1.p1 TRINITY_SE_DN48034_c0_g1_i1.p1 TRINITY_SE_DN48853_c0_g1_i2.p1 TRINITY_SE_DN48853_c0_g2_i1.p1 TRINITY_SE_DN79291_c0_g1_i1.p1 TRINITY_SL_DN33983_c0_g1_i1.p1 TRINITY_SL_DN70805_c1_g1_i1.p1 TRINITY_SL_DN72227_c0_g1_i1.p1 TRINITY_SL_DN73415_c2_g1_i1.p1 TRINITY_SL_DN73682_c0_g1_i1.p1 TRINITY_SL_DN76803_c0_g1_i1.p1 TRINITY_TN_DN11858_c0_g1_i1.p1 TRINITY_TN_DN125788_c0_g1_i1.p1 TRINITY_TN_DN145121_c0_g1_i1.p1 TRINITY_TN_DN179494_c0_g1_i1.p1 TRINITY_TN_DN180071_c0_g1_i1.p1 TRINITY_TN_DN213676_c0_g1_i1.p1 TRINITY_TN_DN37831_c0_g1_i1.p1 TRINITY_TN_DN41342_c1_g1_i3.p1 TRINITY_TN_DN52942_c51_g1_i1.p1 TRINITY_TN_DN53408_c0_g1_i1.p1 TRINITY_TN_DN9112_c0_g1_i1.p1
OG0000028: TRINITY_AG_DN104345_c0_g1_i1.p1 TRINITY_AG_DN108951_c0_g1_i1.p1 TRINITY_AG_DN51218_c0_g1_i1.p1 TRINITY_AG_DN51740_c0_g2_i1.p1 TRINITY_AG_DN53719_c0_g1_i1.p2 TRINITY_AG_DN55940_c0_g1_i3.p1 TRINITY_AG_DN57172_c0_g1_i1.p2 TRINITY_AG_DN59076_c0_g1_i1.p3 TRINITY_AG_DN61004_c0_g1_i2.p2 TRINITY_AG_DN61615_c0_g2_i2.p1 TRINITY_AG_DN62814_c0_g1_i3.p2 TRINITY_AG_DN64945_c0_g1_i1.p2 TRINITY_AG_DN64997_c0_g1_i1.p2 TRINITY_AG_DN65685_c1_g1_i1.p3 TRINITY_AG_DN66598_c0_g1_i1.p2 TRINITY_MB_DN141169_c0_g1_i1.p1 TRINITY_MB_DN151039_c0_g1_i1.p1 TRINITY_MB_DN178476_c0_g1_i1.p2 TRINITY_MB_DN183703_c0_g1_i1.p1 TRINITY_MB_DN218635_c0_g1_i1.p1 TRINITY_MB_DN41982_c0_g1_i2.p1 TRINITY_MB_DN54415_c0_g1_i1.p2 TRINITY_MB_DN57958_c0_g1_i1.p1 TRINITY_MB_DN59075_c0_g2_i1.p2 TRINITY_MB_DN59644_c0_g1_i3.p2 TRINITY_MB_DN59969_c0_g2_i1.p1 TRINITY_MB_DN60492_c3_g1_i1.p2 TRINITY_MB_DN61119_c0_g3_i1.p2 TRINITY_MB_DN61229_c0_g3_i1.p1 TRINITY_MB_DN61386_c0_g2_i1.p2 TRINITY_MB_DN61395_c5_g1_i3.p1 TRINITY_MB_DN61888_c0_g1_i6.p1 TRINITY_SE_DN33492_c0_g1_i2.p2 TRINITY_SE_DN41136_c0_g1_i1.p1 TRINITY_SE_DN45318_c0_g1_i1.p1 TRINITY_SE_DN46413_c0_g1_i1.p1 TRINITY_SE_DN47120_c0_g1_i2.p2 TRINITY_SE_DN48683_c0_g1_i4.p2 TRINITY_SE_DN49043_c0_g1_i1.p2 TRINITY_SL_DN114628_c0_g1_i1.p1 TRINITY_SL_DN242395_c0_g1_i1.p1 TRINITY_SL_DN67586_c0_g1_i2.p2 TRINITY_SL_DN69710_c0_g2_i1.p1 TRINITY_SL_DN73821_c0_g1_i4.p2 TRINITY_SL_DN77616_c0_g1_i6.p2 TRINITY_SL_DN77970_c0_g1_i1.p2 TRINITY_TN_DN133629_c0_g1_i1.p1 TRINITY_TN_DN45538_c0_g1_i2.p2 TRINITY_TN_DN48727_c0_g1_i4.p2 TRINITY_TN_DN52421_c0_g1_i1.p2 TRINITY_TN_DN59137_c0_g1_i1.p1
OG0000029: TRINITY_AG_DN105004_c0_g1_i1.p1 TRINITY_AG_DN15538_c0_g1_i1.p1 TRINITY_AG_DN15638_c0_g1_i1.p2 TRINITY_AG_DN19007_c0_g1_i1.p1 TRINITY_AG_DN44332_c0_g1_i1.p1 TRINITY_AG_DN46039_c0_g1_i1.p1 TRINITY_AG_DN46371_c0_g1_i1.p1 TRINITY_AG_DN49864_c0_g1_i1.p2 TRINITY_AG_DN51856_c0_g1_i1.p1 TRINITY_AG_DN58760_c0_g1_i1.p2 TRINITY_AG_DN59829_c0_g2_i2.p2 TRINITY_AG_DN60147_c0_g2_i8.p2 TRINITY_AG_DN60187_c0_g1_i1.p2 TRINITY_AG_DN61463_c1_g1_i1.p1 TRINITY_AG_DN62657_c0_g2_i1.p2 TRINITY_AG_DN62934_c0_g2_i1.p1 TRINITY_AG_DN64162_c1_g2_i6.p2 TRINITY_AG_DN65177_c2_g1_i3.p2 TRINITY_AG_DN65798_c1_g2_i1.p2 TRINITY_MB_DN119695_c0_g1_i1.p1 TRINITY_MB_DN14178_c0_g1_i1.p2 TRINITY_MB_DN56948_c0_g1_i1.p1 TRINITY_MB_DN58591_c0_g1_i1.p1 TRINITY_MB_DN59868_c1_g1_i3.p3 TRINITY_MB_DN61559_c3_g1_i1.p2 TRINITY_MB_DN61609_c0_g7_i2.p1 TRINITY_MB_DN61769_c2_g4_i2.p1 TRINITY_SE_DN191727_c0_g1_i1.p1 TRINITY_SE_DN203061_c0_g1_i1.p1 TRINITY_SE_DN39367_c0_g1_i1.p1 TRINITY_SL_DN254892_c0_g1_i1.p1 TRINITY_SL_DN48003_c0_g1_i1.p1 TRINITY_SL_DN49895_c0_g1_i1.p2 TRINITY_SL_DN64207_c0_g1_i1.p1 TRINITY_SL_DN68647_c0_g1_i1.p2 TRINITY_SL_DN70732_c0_g1_i2.p1 TRINITY_SL_DN70782_c0_g1_i2.p1 TRINITY_SL_DN71738_c0_g1_i1.p2 TRINITY_SL_DN73478_c0_g1_i1.p2 TRINITY_SL_DN74386_c1_g2_i1.p1 TRINITY_SL_DN75513_c0_g1_i2.p1 TRINITY_SL_DN76727_c0_g2_i1.p2 TRINITY_SL_DN76874_c0_g1_i2.p2 TRINITY_SL_DN77726_c2_g1_i5.p2 TRINITY_SL_DN94673_c0_g1_i1.p1 TRINITY_TN_DN152495_c0_g1_i1.p1 TRINITY_TN_DN232286_c0_g1_i1.p1 TRINITY_TN_DN34759_c0_g1_i1.p1 TRINITY_TN_DN38876_c0_g1_i1.p1 TRINITY_TN_DN47039_c0_g1_i1.p1 TRINITY_TN_DN50734_c0_g1_i2.p2
OG0000030: TRINITY_AG_DN122319_c0_g1_i1.p1 TRINITY_AG_DN81349_c0_g1_i1.p1 TRINITY_MB_DN118049_c0_g1_i1.p1 TRINITY_MB_DN143705_c0_g1_i1.p1 TRINITY_MB_DN147473_c0_g1_i1.p1 TRINITY_MB_DN160336_c0_g1_i1.p1 TRINITY_MB_DN195940_c0_g1_i1.p1 TRINITY_MB_DN29831_c0_g1_i1.p1 TRINITY_MB_DN30124_c0_g1_i1.p1 TRINITY_MB_DN53425_c0_g2_i1.p1 TRINITY_MB_DN59423_c0_g2_i1.p1 TRINITY_MB_DN61299_c4_g2_i4.p2 TRINITY_MB_DN90032_c0_g1_i1.p1 TRINITY_SE_DN152958_c0_g1_i1.p1 TRINITY_SE_DN207007_c0_g1_i1.p1 TRINITY_SE_DN51128_c2_g2_i2.p1 TRINITY_SL_DN143667_c0_g1_i1.p1 TRINITY_SL_DN145659_c0_g1_i1.p1 TRINITY_SL_DN225021_c0_g1_i1.p1 TRINITY_SL_DN35243_c0_g1_i1.p1 TRINITY_SL_DN50920_c0_g1_i1.p1 TRINITY_SL_DN51734_c0_g1_i1.p1 TRINITY_SL_DN66149_c0_g2_i1.p1 TRINITY_SL_DN66149_c0_g3_i1.p1 TRINITY_SL_DN71422_c1_g1_i4.p2 TRINITY_SL_DN71586_c2_g4_i1.p1 TRINITY_SL_DN72051_c1_g1_i1.p1 TRINITY_SL_DN73085_c0_g1_i1.p1 TRINITY_SL_DN73085_c2_g1_i1.p1 TRINITY_SL_DN73085_c2_g2_i1.p1 TRINITY_SL_DN73343_c2_g1_i2.p1 TRINITY_SL_DN73343_c2_g2_i1.p1 TRINITY_SL_DN73767_c3_g4_i4.p1 TRINITY_SL_DN74298_c0_g1_i3.p1 TRINITY_SL_DN74495_c0_g1_i1.p1 TRINITY_SL_DN74766_c0_g1_i5.p1 TRINITY_SL_DN74889_c1_g1_i2.p1 TRINITY_SL_DN74919_c4_g2_i2.p1 TRINITY_SL_DN74923_c0_g3_i1.p1 TRINITY_SL_DN74923_c0_g6_i1.p1 TRINITY_SL_DN75016_c2_g1_i1.p1 TRINITY_SL_DN75162_c0_g3_i3.p1 TRINITY_SL_DN75162_c0_g4_i2.p1 TRINITY_SL_DN76055_c2_g2_i5.p1 TRINITY_SL_DN76289_c0_g3_i3.p1 TRINITY_SL_DN77117_c3_g2_i2.p1 TRINITY_SL_DN77117_c3_g3_i1.p1 TRINITY_SL_DN77271_c0_g2_i2.p1 TRINITY_SL_DN80285_c0_g1_i1.p1 TRINITY_TN_DN161829_c0_g1_i1.p1 TRINITY_TN_DN226061_c0_g1_i1.p1
OG0000031: TRINITY_AG_DN137926_c0_g1_i1.p1 TRINITY_AG_DN22649_c2_g1_i1.p1 TRINITY_AG_DN32414_c0_g1_i1.p1 TRINITY_AG_DN33401_c0_g1_i1.p1 TRINITY_AG_DN38641_c0_g1_i1.p1 TRINITY_AG_DN38830_c0_g1_i1.p1 TRINITY_AG_DN42198_c0_g1_i1.p1 TRINITY_AG_DN45361_c0_g1_i1.p1 TRINITY_AG_DN47243_c0_g1_i1.p1 TRINITY_AG_DN48489_c2_g1_i2.p1 TRINITY_AG_DN49854_c0_g1_i1.p1 TRINITY_AG_DN51149_c0_g1_i1.p1 TRINITY_AG_DN51571_c0_g2_i1.p1 TRINITY_AG_DN51571_c1_g1_i1.p1 TRINITY_AG_DN53326_c1_g3_i1.p1 TRINITY_AG_DN54757_c0_g1_i1.p1 TRINITY_AG_DN55065_c0_g1_i3.p1 TRINITY_AG_DN55462_c0_g1_i2.p1 TRINITY_AG_DN55853_c26_g1_i1.p1 TRINITY_AG_DN55853_c27_g1_i2.p1 TRINITY_AG_DN56232_c1_g1_i1.p1 TRINITY_AG_DN56582_c7_g1_i1.p2 TRINITY_AG_DN56582_c7_g2_i2.p1 TRINITY_AG_DN56660_c1_g1_i2.p1 TRINITY_AG_DN56814_c8_g1_i1.p1 TRINITY_AG_DN60813_c1_g1_i1.p1 TRINITY_AG_DN63929_c2_g1_i1.p1 TRINITY_AG_DN67384_c0_g1_i1.p1 TRINITY_AG_DN83829_c0_g1_i1.p1 TRINITY_MB_DN200687_c0_g1_i1.p1 TRINITY_MB_DN221668_c0_g1_i1.p1 TRINITY_SE_DN47028_c0_g1_i1.p1 TRINITY_SL_DN69908_c0_g1_i1.p1 TRINITY_TN_DN145108_c1_g1_i1.p1 TRINITY_TN_DN145149_c1_g1_i1.p1 TRINITY_TN_DN147162_c0_g1_i1.p1 TRINITY_TN_DN179633_c0_g1_i1.p1 TRINITY_TN_DN180507_c0_g1_i1.p1 TRINITY_TN_DN20275_c0_g1_i1.p1 TRINITY_TN_DN213915_c0_g1_i3.p1 TRINITY_TN_DN214147_c1_g1_i1.p1 TRINITY_TN_DN37851_c0_g1_i2.p1 TRINITY_TN_DN47281_c0_g1_i1.p1 TRINITY_TN_DN47281_c0_g2_i1.p1 TRINITY_TN_DN48029_c0_g1_i2.p1 TRINITY_TN_DN49918_c0_g1_i3.p1 TRINITY_TN_DN51987_c6_g1_i2.p1 TRINITY_TN_DN53054_c0_g1_i1.p1 TRINITY_TN_DN54239_c1_g1_i1.p1 TRINITY_TN_DN76652_c0_g1_i1.p1 TRINITY_TN_DN82708_c0_g1_i1.p1
OG0000032: TRINITY_AG_DN63829_c0_g1_i2.p1 TRINITY_AG_DN66645_c1_g1_i1.p1 TRINITY_MB_DN101163_c0_g1_i1.p1 TRINITY_MB_DN101577_c0_g1_i1.p1 TRINITY_MB_DN109284_c2_g1_i1.p1 TRINITY_MB_DN10953_c0_g1_i1.p1 TRINITY_MB_DN128260_c0_g1_i1.p1 TRINITY_MB_DN141968_c0_g1_i1.p1 TRINITY_MB_DN154870_c0_g1_i1.p1 TRINITY_MB_DN159552_c0_g1_i1.p1 TRINITY_MB_DN162811_c0_g1_i1.p1 TRINITY_MB_DN193546_c0_g1_i1.p1 TRINITY_MB_DN2108_c0_g1_i1.p1 TRINITY_MB_DN214644_c0_g1_i1.p1 TRINITY_MB_DN35942_c0_g1_i1.p1 TRINITY_MB_DN42883_c0_g1_i1.p1 TRINITY_MB_DN44323_c0_g1_i1.p1 TRINITY_MB_DN49346_c0_g1_i1.p1 TRINITY_MB_DN49346_c1_g1_i1.p1 TRINITY_MB_DN51096_c1_g1_i2.p1 TRINITY_MB_DN51473_c0_g1_i1.p1 TRINITY_MB_DN52867_c0_g1_i2.p1 TRINITY_MB_DN58540_c0_g1_i1.p1 TRINITY_MB_DN58540_c0_g2_i1.p1 TRINITY_MB_DN58540_c0_g3_i1.p1 TRINITY_MB_DN59380_c1_g1_i1.p1 TRINITY_MB_DN59380_c7_g1_i1.p1 TRINITY_MB_DN59658_c1_g1_i1.p1 TRINITY_MB_DN59719_c0_g1_i3.p1 TRINITY_MB_DN59785_c0_g1_i1.p1 TRINITY_MB_DN60020_c0_g1_i4.p1 TRINITY_MB_DN60890_c0_g1_i1.p1 TRINITY_MB_DN61569_c0_g1_i1.p1 TRINITY_MB_DN61765_c1_g1_i2.p1 TRINITY_MB_DN7599_c0_g1_i1.p1 TRINITY_MB_DN7978_c0_g1_i1.p1 TRINITY_MB_DN82634_c1_g1_i1.p1 TRINITY_MB_DN96462_c0_g1_i1.p1 TRINITY_MB_DN97800_c0_g1_i1.p1 TRINITY_SE_DN45550_c0_g2_i1.p1 TRINITY_SE_DN51013_c3_g2_i1.p1 TRINITY_SL_DN251888_c0_g1_i1.p1 TRINITY_SL_DN31179_c0_g1_i1.p1 TRINITY_SL_DN34172_c0_g1_i1.p2 TRINITY_SL_DN43267_c0_g1_i1.p1 TRINITY_SL_DN77765_c10_g1_i3.p1 TRINITY_SL_DN77765_c5_g1_i1.p1 TRINITY_SL_DN77916_c4_g2_i4.p1 TRINITY_TN_DN51919_c0_g1_i1.p1 TRINITY_TN_DN52961_c0_g1_i2.p1 TRINITY_TN_DN52961_c0_g3_i1.p1
OG0000033: TRINITY_AG_DN11099_c0_g1_i1.p1 TRINITY_AG_DN54322_c0_g2_i1.p1 TRINITY_AG_DN57898_c0_g1_i2.p1 TRINITY_AG_DN58010_c0_g1_i3.p1 TRINITY_AG_DN60718_c0_g2_i1.p1 TRINITY_AG_DN62293_c0_g1_i1.p1 TRINITY_AG_DN63459_c1_g1_i6.p1 TRINITY_AG_DN63797_c1_g1_i7.p1 TRINITY_AG_DN66178_c1_g1_i2.p1 TRINITY_AG_DN66178_c1_g3_i1.p1 TRINITY_MB_DN130769_c0_g1_i1.p1 TRINITY_MB_DN174800_c0_g1_i1.p1 TRINITY_MB_DN201363_c0_g1_i1.p1 TRINITY_MB_DN21588_c0_g1_i1.p1 TRINITY_MB_DN41642_c0_g1_i1.p1 TRINITY_MB_DN43891_c0_g1_i1.p1 TRINITY_MB_DN44513_c0_g1_i1.p1 TRINITY_MB_DN44912_c0_g2_i1.p1 TRINITY_MB_DN48307_c0_g1_i1.p1 TRINITY_MB_DN53889_c0_g1_i2.p1 TRINITY_MB_DN55330_c2_g1_i2.p1 TRINITY_MB_DN56080_c0_g1_i1.p1 TRINITY_MB_DN58961_c0_g1_i1.p1 TRINITY_MB_DN61341_c2_g1_i6.p1 TRINITY_MB_DN93990_c0_g1_i1.p1 TRINITY_SE_DN134402_c0_g1_i1.p1 TRINITY_SE_DN135227_c0_g1_i1.p1 TRINITY_SE_DN2834_c0_g1_i1.p1 TRINITY_SE_DN42074_c0_g1_i2.p1 TRINITY_SE_DN50828_c6_g1_i1.p1 TRINITY_SL_DN38183_c0_g1_i1.p1 TRINITY_SL_DN38380_c0_g1_i2.p1 TRINITY_SL_DN57506_c0_g1_i1.p1 TRINITY_SL_DN71199_c0_g1_i1.p1 TRINITY_SL_DN76604_c0_g1_i2.p1 TRINITY_SL_DN76604_c0_g2_i1.p1 TRINITY_SL_DN77208_c1_g1_i3.p1 TRINITY_SL_DN79485_c0_g1_i1.p1 TRINITY_TN_DN12515_c0_g1_i1.p1 TRINITY_TN_DN167537_c0_g1_i1.p1 TRINITY_TN_DN179768_c0_g1_i1.p1 TRINITY_TN_DN200705_c0_g1_i1.p1 TRINITY_TN_DN215258_c0_g1_i1.p1 TRINITY_TN_DN28692_c0_g1_i1.p1 TRINITY_TN_DN49531_c0_g1_i1.p1 TRINITY_TN_DN50551_c0_g1_i1.p1 TRINITY_TN_DN52088_c0_g1_i2.p1 TRINITY_TN_DN52401_c0_g1_i2.p1 TRINITY_TN_DN55815_c0_g1_i1.p1 TRINITY_TN_DN57423_c0_g1_i1.p1
OG0000034: TRINITY_AG_DN12718_c0_g1_i1.p1 TRINITY_AG_DN55121_c0_g1_i1.p1 TRINITY_AG_DN56475_c0_g1_i4.p2 TRINITY_MB_DN179878_c0_g1_i1.p1 TRINITY_MB_DN21192_c0_g1_i1.p1 TRINITY_MB_DN212224_c0_g1_i1.p1 TRINITY_MB_DN21964_c0_g1_i1.p1 TRINITY_MB_DN29273_c0_g1_i1.p1 TRINITY_MB_DN38107_c1_g1_i1.p1 TRINITY_MB_DN38401_c0_g1_i2.p1 TRINITY_MB_DN39215_c0_g1_i1.p1 TRINITY_MB_DN45090_c0_g1_i1.p1 TRINITY_MB_DN45169_c0_g1_i1.p1 TRINITY_MB_DN54697_c1_g1_i1.p1 TRINITY_MB_DN55272_c1_g1_i1.p1 TRINITY_MB_DN56969_c1_g1_i1.p1 TRINITY_MB_DN58332_c0_g1_i3.p1 TRINITY_MB_DN59012_c4_g3_i1.p1 TRINITY_MB_DN59329_c0_g1_i1.p1 TRINITY_MB_DN59329_c0_g2_i1.p1 TRINITY_MB_DN59661_c0_g1_i2.p1 TRINITY_MB_DN59780_c7_g1_i1.p1 TRINITY_MB_DN59780_c8_g1_i1.p1 TRINITY_MB_DN60306_c4_g2_i1.p1 TRINITY_MB_DN60444_c2_g1_i1.p1 TRINITY_MB_DN60868_c0_g2_i4.p1 TRINITY_MB_DN61403_c1_g1_i1.p1 TRINITY_MB_DN61403_c2_g1_i2.p1 TRINITY_MB_DN61403_c2_g2_i1.p1 TRINITY_MB_DN61403_c2_g3_i1.p1 TRINITY_MB_DN90498_c0_g1_i1.p1 TRINITY_MB_DN91086_c0_g1_i1.p1 TRINITY_MB_DN96731_c0_g1_i1.p1 TRINITY_SE_DN34556_c0_g1_i1.p1 TRINITY_SE_DN44534_c0_g1_i1.p1 TRINITY_SE_DN46768_c0_g1_i1.p1 TRINITY_SE_DN48606_c0_g1_i2.p2 TRINITY_SE_DN50415_c0_g1_i4.p1 TRINITY_SL_DN13555_c0_g1_i1.p1 TRINITY_SL_DN18637_c0_g1_i1.p1 TRINITY_SL_DN196645_c0_g1_i1.p1 TRINITY_SL_DN44668_c0_g1_i1.p1 TRINITY_SL_DN51509_c0_g1_i1.p1 TRINITY_SL_DN52426_c0_g1_i2.p1 TRINITY_SL_DN65810_c0_g1_i1.p1 TRINITY_SL_DN69520_c0_g1_i1.p1 TRINITY_SL_DN70577_c0_g1_i1.p1 TRINITY_SL_DN72962_c2_g1_i1.p1 TRINITY_TN_DN149603_c0_g1_i1.p1 TRINITY_TN_DN42607_c0_g1_i1.p1
OG0000035: TRINITY_AG_DN153496_c0_g1_i1.p2 TRINITY_AG_DN30326_c0_g1_i1.p1 TRINITY_AG_DN40157_c0_g1_i1.p1 TRINITY_AG_DN57075_c2_g1_i1.p1 TRINITY_AG_DN57962_c1_g1_i1.p1 TRINITY_AG_DN57962_c1_g2_i1.p1 TRINITY_AG_DN58115_c0_g1_i4.p1 TRINITY_AG_DN65494_c0_g2_i1.p1 TRINITY_MB_DN176665_c0_g1_i1.p3 TRINITY_MB_DN200565_c0_g1_i1.p1 TRINITY_MB_DN34595_c0_g1_i1.p1 TRINITY_MB_DN80077_c0_g1_i1.p1 TRINITY_MB_DN92455_c0_g1_i1.p2 TRINITY_SE_DN177857_c0_g1_i1.p1 TRINITY_SE_DN20185_c0_g1_i1.p1 TRINITY_SE_DN222468_c0_g1_i1.p2 TRINITY_SE_DN22392_c0_g1_i1.p1 TRINITY_SE_DN31360_c0_g1_i1.p2 TRINITY_SE_DN41875_c0_g1_i1.p3 TRINITY_SE_DN42797_c0_g1_i2.p1 TRINITY_SE_DN46367_c0_g1_i1.p1 TRINITY_SE_DN46367_c3_g1_i1.p1 TRINITY_SE_DN59622_c0_g1_i1.p1 TRINITY_SE_DN6262_c0_g1_i1.p2 TRINITY_SE_DN97425_c0_g1_i1.p2 TRINITY_SL_DN18626_c0_g1_i1.p1 TRINITY_SL_DN18626_c1_g1_i1.p1 TRINITY_SL_DN26631_c0_g1_i1.p1 TRINITY_SL_DN50927_c1_g1_i1.p4 TRINITY_SL_DN78702_c3_g1_i1.p1 TRINITY_TN_DN10588_c1_g1_i1.p1 TRINITY_TN_DN110020_c0_g1_i1.p1 TRINITY_TN_DN116573_c0_g1_i1.p4 TRINITY_TN_DN120548_c1_g1_i1.p1 TRINITY_TN_DN131270_c0_g1_i1.p2 TRINITY_TN_DN132906_c0_g1_i1.p1 TRINITY_TN_DN13440_c0_g1_i1.p1 TRINITY_TN_DN135177_c0_g1_i1.p1 TRINITY_TN_DN169746_c0_g1_i1.p2 TRINITY_TN_DN20387_c0_g1_i1.p1 TRINITY_TN_DN20483_c0_g1_i1.p1 TRINITY_TN_DN222486_c0_g1_i1.p1 TRINITY_TN_DN22719_c0_g1_i1.p1 TRINITY_TN_DN246271_c0_g1_i1.p1 TRINITY_TN_DN247991_c0_g1_i1.p1 TRINITY_TN_DN47831_c0_g1_i1.p2 TRINITY_TN_DN50936_c0_g1_i1.p1 TRINITY_TN_DN69067_c0_g1_i1.p1 TRINITY_TN_DN78987_c0_g1_i1.p2 TRINITY_TN_DN89717_c0_g1_i1.p2
OG0000036: TRINITY_AG_DN62626_c0_g2_i1.p1 TRINITY_MB_DN128706_c0_g1_i1.p1 TRINITY_MB_DN23331_c0_g1_i1.p1 TRINITY_MB_DN27472_c0_g1_i1.p1 TRINITY_MB_DN5544_c0_g1_i1.p1 TRINITY_SE_DN127056_c0_g1_i1.p1 TRINITY_SE_DN153425_c0_g1_i1.p1 TRINITY_SE_DN50968_c0_g1_i1.p1 TRINITY_SE_DN51221_c0_g1_i2.p1 TRINITY_SL_DN174970_c0_g1_i1.p1 TRINITY_SL_DN207786_c0_g1_i1.p1 TRINITY_SL_DN21022_c0_g1_i1.p1 TRINITY_SL_DN69023_c0_g1_i1.p1 TRINITY_SL_DN74613_c0_g1_i2.p1 TRINITY_SL_DN76669_c0_g2_i2.p1 TRINITY_SL_DN77910_c0_g1_i2.p1 TRINITY_TN_DN117431_c0_g1_i1.p1 TRINITY_TN_DN156984_c0_g1_i1.p1 TRINITY_TN_DN18784_c0_g1_i1.p1 TRINITY_TN_DN221285_c0_g1_i1.p1 TRINITY_TN_DN227588_c0_g1_i1.p1 TRINITY_TN_DN232064_c0_g1_i1.p1 TRINITY_TN_DN29967_c0_g1_i1.p1 TRINITY_TN_DN32082_c0_g1_i1.p1 TRINITY_TN_DN35662_c0_g1_i1.p1 TRINITY_TN_DN37891_c0_g1_i1.p1 TRINITY_TN_DN43899_c0_g2_i1.p1 TRINITY_TN_DN44207_c0_g1_i1.p1 TRINITY_TN_DN45436_c1_g1_i1.p1 TRINITY_TN_DN45712_c0_g1_i1.p1 TRINITY_TN_DN46839_c0_g1_i1.p1 TRINITY_TN_DN50793_c0_g1_i1.p1 TRINITY_TN_DN51057_c0_g1_i1.p1 TRINITY_TN_DN51608_c4_g5_i1.p1 TRINITY_TN_DN51837_c0_g2_i1.p3 TRINITY_TN_DN52212_c0_g1_i3.p1 TRINITY_TN_DN52272_c0_g1_i3.p1 TRINITY_TN_DN52507_c2_g1_i1.p1 TRINITY_TN_DN52735_c0_g1_i2.p1 TRINITY_TN_DN52812_c0_g1_i2.p1 TRINITY_TN_DN52837_c1_g1_i1.p1 TRINITY_TN_DN52897_c6_g3_i3.p2 TRINITY_TN_DN52897_c7_g2_i2.p1 TRINITY_TN_DN52957_c0_g4_i3.p1 TRINITY_TN_DN52964_c0_g1_i1.p1 TRINITY_TN_DN52980_c0_g1_i7.p1 TRINITY_TN_DN52984_c1_g2_i5.p1 TRINITY_TN_DN52984_c1_g4_i1.p1 TRINITY_TN_DN60188_c0_g1_i1.p1 TRINITY_TN_DN7718_c0_g1_i1.p1
OG0000037: TRINITY_AG_DN156571_c0_g1_i1.p1 TRINITY_AG_DN43261_c0_g1_i1.p1 TRINITY_AG_DN57120_c0_g1_i2.p1 TRINITY_AG_DN60420_c0_g1_i1.p1 TRINITY_AG_DN60712_c0_g1_i1.p1 TRINITY_AG_DN61706_c0_g2_i1.p1 TRINITY_AG_DN64516_c1_g1_i2.p1 TRINITY_AG_DN65002_c0_g2_i3.p1 TRINITY_AG_DN65441_c0_g1_i6.p1 TRINITY_AG_DN65466_c1_g1_i1.p1 TRINITY_AG_DN83530_c0_g1_i1.p1 TRINITY_MB_DN170106_c0_g1_i1.p1 TRINITY_MB_DN200516_c0_g1_i1.p1 TRINITY_MB_DN26575_c0_g1_i1.p1 TRINITY_MB_DN28996_c0_g1_i1.p1 TRINITY_MB_DN33721_c0_g1_i1.p1 TRINITY_MB_DN37136_c0_g1_i2.p1 TRINITY_MB_DN38307_c1_g1_i1.p1 TRINITY_MB_DN47747_c0_g1_i1.p1 TRINITY_MB_DN48712_c0_g1_i1.p1 TRINITY_MB_DN51829_c0_g1_i1.p1 TRINITY_MB_DN54423_c0_g1_i1.p1 TRINITY_MB_DN54885_c0_g1_i1.p1 TRINITY_MB_DN54950_c0_g1_i4.p1 TRINITY_MB_DN56076_c1_g1_i2.p1 TRINITY_MB_DN56895_c1_g1_i2.p1 TRINITY_MB_DN57279_c0_g1_i1.p1 TRINITY_MB_DN57444_c0_g1_i1.p1 TRINITY_MB_DN58064_c1_g1_i1.p1 TRINITY_MB_DN58600_c0_g1_i1.p1 TRINITY_MB_DN59049_c0_g1_i1.p1 TRINITY_MB_DN59113_c0_g1_i2.p1 TRINITY_MB_DN59146_c0_g1_i1.p1 TRINITY_MB_DN59562_c1_g1_i1.p1 TRINITY_MB_DN61074_c0_g2_i1.p1 TRINITY_MB_DN6240_c0_g1_i1.p1 TRINITY_MB_DN6742_c0_g1_i2.p1 TRINITY_MB_DN80397_c0_g1_i1.p1 TRINITY_MB_DN83867_c0_g1_i1.p1 TRINITY_SE_DN20748_c0_g1_i1.p1 TRINITY_TN_DN109938_c0_g1_i1.p1 TRINITY_TN_DN110062_c0_g1_i1.p1 TRINITY_TN_DN113402_c0_g1_i1.p1 TRINITY_TN_DN12910_c0_g1_i2.p1 TRINITY_TN_DN37976_c0_g1_i1.p1 TRINITY_TN_DN48848_c0_g1_i1.p1 TRINITY_TN_DN7866_c0_g1_i1.p1 TRINITY_TN_DN79978_c0_g1_i1.p1 TRINITY_TN_DN90810_c0_g1_i1.p1
OG0000038: TRINITY_AG_DN158319_c0_g1_i1.p1 TRINITY_AG_DN15970_c0_g1_i1.p1 TRINITY_AG_DN164284_c0_g1_i1.p1 TRINITY_AG_DN35738_c0_g1_i1.p1 TRINITY_AG_DN35814_c0_g1_i1.p1 TRINITY_AG_DN46700_c0_g1_i1.p1 TRINITY_AG_DN46988_c0_g1_i1.p1 TRINITY_AG_DN47028_c0_g1_i1.p1 TRINITY_AG_DN52634_c0_g3_i1.p1 TRINITY_AG_DN59081_c0_g4_i1.p1 TRINITY_AG_DN62928_c0_g1_i1.p1 TRINITY_AG_DN71091_c0_g1_i1.p1 TRINITY_AG_DN877_c0_g1_i1.p1 TRINITY_MB_DN149102_c0_g1_i1.p1 TRINITY_MB_DN158669_c0_g1_i1.p1 TRINITY_MB_DN15994_c0_g1_i1.p1 TRINITY_MB_DN16173_c0_g1_i1.p1 TRINITY_MB_DN171039_c0_g1_i1.p1 TRINITY_MB_DN185497_c0_g1_i1.p1 TRINITY_MB_DN187425_c0_g1_i1.p1 TRINITY_MB_DN209951_c0_g1_i1.p1 TRINITY_MB_DN212412_c0_g1_i1.p1 TRINITY_MB_DN214579_c0_g1_i1.p1 TRINITY_MB_DN41364_c0_g1_i1.p1 TRINITY_MB_DN4282_c0_g1_i1.p1 TRINITY_MB_DN46693_c0_g1_i1.p1 TRINITY_MB_DN46693_c0_g2_i1.p1 TRINITY_MB_DN4991_c0_g1_i1.p1 TRINITY_MB_DN56698_c0_g1_i3.p1 TRINITY_MB_DN57209_c0_g1_i1.p1 TRINITY_MB_DN58642_c0_g1_i4.p1 TRINITY_MB_DN61620_c5_g1_i2.p1 TRINITY_MB_DN66452_c0_g1_i1.p1 TRINITY_SE_DN116505_c0_g1_i1.p1 TRINITY_SE_DN170003_c0_g1_i1.p1 TRINITY_SE_DN174996_c0_g1_i1.p1 TRINITY_SE_DN185921_c0_g1_i1.p1 TRINITY_SE_DN47681_c0_g1_i1.p1 TRINITY_SE_DN70157_c0_g1_i1.p1 TRINITY_SE_DN84514_c0_g1_i1.p1 TRINITY_SL_DN55648_c0_g1_i2.p1 TRINITY_SL_DN55648_c0_g2_i2.p1 TRINITY_SL_DN64790_c0_g1_i1.p2 TRINITY_SL_DN74488_c0_g1_i1.p1 TRINITY_SL_DN8948_c0_g1_i1.p1 TRINITY_TN_DN116283_c0_g1_i1.p1 TRINITY_TN_DN137340_c0_g1_i1.p1 TRINITY_TN_DN190484_c0_g1_i1.p1 TRINITY_TN_DN72830_c0_g1_i1.p1
OG0000039: TRINITY_AG_DN158771_c0_g1_i1.p1 TRINITY_AG_DN4439_c0_g1_i1.p1 TRINITY_AG_DN87813_c0_g1_i1.p1 TRINITY_SE_DN115034_c0_g1_i1.p1 TRINITY_SE_DN14718_c0_g1_i1.p1 TRINITY_SE_DN169569_c0_g1_i1.p1 TRINITY_SE_DN170160_c0_g1_i1.p1 TRINITY_SE_DN170296_c0_g1_i1.p1 TRINITY_SE_DN2814_c0_g1_i2.p1 TRINITY_SE_DN43479_c0_g1_i1.p1 TRINITY_SE_DN43479_c0_g2_i1.p1 TRINITY_SE_DN48425_c0_g1_i1.p1 TRINITY_SE_DN48826_c0_g1_i1.p1 TRINITY_SE_DN48889_c0_g1_i1.p1 TRINITY_SE_DN49123_c0_g1_i1.p1 TRINITY_SE_DN49489_c0_g1_i2.p1 TRINITY_SE_DN49889_c0_g1_i4.p1 TRINITY_SE_DN50728_c0_g1_i8.p1 TRINITY_SE_DN51659_c0_g1_i1.p1 TRINITY_SL_DN134043_c0_g1_i1.p1 TRINITY_SL_DN13818_c0_g1_i1.p1 TRINITY_SL_DN146285_c0_g1_i1.p1 TRINITY_SL_DN14656_c0_g1_i1.p1 TRINITY_SL_DN167627_c0_g1_i1.p1 TRINITY_SL_DN18994_c0_g1_i1.p1 TRINITY_SL_DN22450_c0_g1_i2.p1 TRINITY_SL_DN233957_c0_g1_i1.p1 TRINITY_SL_DN27756_c0_g1_i1.p1 TRINITY_SL_DN42126_c0_g1_i1.p1 TRINITY_SL_DN48905_c0_g1_i1.p1 TRINITY_SL_DN55379_c0_g1_i1.p1 TRINITY_SL_DN57047_c1_g1_i1.p1 TRINITY_SL_DN59277_c0_g2_i2.p1 TRINITY_SL_DN63374_c0_g1_i1.p1 TRINITY_SL_DN65238_c0_g1_i1.p1 TRINITY_SL_DN65857_c0_g1_i2.p1 TRINITY_SL_DN70000_c0_g1_i1.p1 TRINITY_SL_DN73251_c0_g1_i1.p1 TRINITY_SL_DN73385_c0_g2_i1.p1 TRINITY_SL_DN73489_c0_g1_i1.p1 TRINITY_SL_DN73532_c0_g1_i1.p1 TRINITY_SL_DN73778_c0_g1_i2.p1 TRINITY_SL_DN74054_c0_g1_i2.p1 TRINITY_SL_DN74612_c0_g1_i1.p1 TRINITY_SL_DN75318_c0_g1_i1.p1 TRINITY_SL_DN76549_c3_g5_i1.p1 TRINITY_SL_DN76960_c4_g1_i1.p1 TRINITY_TN_DN110182_c0_g1_i1.p1 TRINITY_TN_DN181716_c0_g1_i1.p1
OG0000040: TRINITY_AG_DN7813_c0_g1_i1.p1 TRINITY_SL_DN243179_c0_g1_i1.p1 TRINITY_SL_DN33228_c0_g1_i1.p1 TRINITY_SL_DN47725_c0_g1_i1.p1 TRINITY_SL_DN50290_c0_g1_i1.p1 TRINITY_SL_DN56576_c0_g1_i1.p1 TRINITY_SL_DN62141_c0_g1_i1.p1 TRINITY_SL_DN66959_c0_g1_i2.p3 TRINITY_SL_DN67352_c1_g1_i1.p1 TRINITY_SL_DN69195_c0_g1_i2.p1 TRINITY_SL_DN69973_c0_g1_i1.p1 TRINITY_SL_DN70289_c1_g2_i1.p1 TRINITY_SL_DN70695_c0_g1_i2.p1 TRINITY_SL_DN70775_c2_g2_i2.p2 TRINITY_SL_DN70931_c0_g2_i3.p1 TRINITY_SL_DN71001_c0_g1_i1.p1 TRINITY_SL_DN71027_c0_g2_i3.p1 TRINITY_SL_DN71258_c0_g1_i1.p1 TRINITY_SL_DN71418_c1_g1_i1.p1 TRINITY_SL_DN71418_c1_g2_i1.p1 TRINITY_SL_DN71434_c1_g1_i1.p1 TRINITY_SL_DN72455_c0_g1_i4.p1 TRINITY_SL_DN72466_c0_g1_i5.p1 TRINITY_SL_DN72616_c0_g2_i1.p1 TRINITY_SL_DN72820_c0_g3_i1.p1 TRINITY_SL_DN72829_c1_g2_i2.p1 TRINITY_SL_DN72995_c1_g1_i3.p1 TRINITY_SL_DN73122_c0_g3_i2.p1 TRINITY_SL_DN74220_c0_g3_i1.p1 TRINITY_SL_DN74302_c0_g1_i1.p1 TRINITY_SL_DN74306_c0_g1_i2.p1 TRINITY_SL_DN74386_c1_g1_i1.p1 TRINITY_SL_DN74434_c0_g1_i4.p1 TRINITY_SL_DN75619_c2_g3_i1.p1 TRINITY_SL_DN75733_c1_g1_i5.p1 TRINITY_SL_DN75832_c3_g2_i1.p1 TRINITY_SL_DN76072_c0_g1_i6.p1 TRINITY_SL_DN76440_c0_g1_i2.p1 TRINITY_SL_DN76574_c2_g2_i10.p1 TRINITY_SL_DN76832_c4_g3_i1.p1 TRINITY_SL_DN77232_c3_g1_i1.p1 TRINITY_TN_DN1294_c0_g1_i1.p1 TRINITY_TN_DN21150_c0_g1_i1.p1 TRINITY_TN_DN229375_c0_g1_i1.p1 TRINITY_TN_DN231460_c0_g1_i1.p1 TRINITY_TN_DN46219_c1_g1_i1.p1 TRINITY_TN_DN51531_c1_g1_i1.p1
OG0000041: TRINITY_AG_DN103673_c0_g1_i1.p1 TRINITY_AG_DN29732_c0_g1_i1.p1 TRINITY_AG_DN33035_c0_g1_i1.p1 TRINITY_AG_DN34383_c0_g1_i1.p2 TRINITY_AG_DN36985_c0_g2_i1.p1 TRINITY_AG_DN42060_c0_g1_i1.p1 TRINITY_AG_DN59917_c0_g1_i1.p1 TRINITY_AG_DN59917_c0_g2_i1.p1 TRINITY_AG_DN63867_c0_g1_i2.p1 TRINITY_AG_DN64170_c0_g1_i4.p2 TRINITY_AG_DN64638_c0_g1_i1.p1 TRINITY_AG_DN66015_c2_g2_i2.p1 TRINITY_AG_DN66806_c3_g3_i3.p1 TRINITY_AG_DN86852_c0_g1_i1.p1 TRINITY_AG_DN99880_c0_g1_i1.p1 TRINITY_MB_DN117389_c0_g1_i1.p1 TRINITY_MB_DN133510_c0_g1_i1.p1 TRINITY_MB_DN164049_c0_g1_i1.p1 TRINITY_MB_DN191400_c0_g1_i1.p2 TRINITY_MB_DN26695_c0_g1_i1.p1 TRINITY_MB_DN54761_c0_g1_i1.p1 TRINITY_MB_DN57452_c1_g1_i1.p1 TRINITY_MB_DN9334_c0_g1_i1.p1 TRINITY_MB_DN99077_c0_g1_i1.p1 TRINITY_SE_DN51375_c0_g2_i1.p1 TRINITY_SL_DN142127_c0_g1_i1.p1 TRINITY_SL_DN34673_c0_g1_i1.p1 TRINITY_SL_DN75575_c0_g2_i1.p1 TRINITY_SL_DN75575_c0_g5_i1.p1 TRINITY_TN_DN15507_c0_g1_i1.p1 TRINITY_TN_DN198928_c0_g1_i1.p1 TRINITY_TN_DN199919_c0_g1_i1.p1 TRINITY_TN_DN215115_c0_g1_i1.p1 TRINITY_TN_DN23128_c1_g1_i1.p1 TRINITY_TN_DN27123_c0_g1_i1.p1 TRINITY_TN_DN46717_c0_g1_i1.p1 TRINITY_TN_DN47984_c0_g1_i2.p1 TRINITY_TN_DN52630_c0_g1_i1.p1 TRINITY_TN_DN52630_c0_g3_i1.p1 TRINITY_TN_DN52857_c0_g1_i5.p1 TRINITY_TN_DN52857_c0_g3_i1.p1 TRINITY_TN_DN52857_c0_g4_i1.p1 TRINITY_TN_DN52857_c1_g1_i1.p1 TRINITY_TN_DN52905_c1_g1_i1.p1 TRINITY_TN_DN81931_c0_g1_i1.p1 TRINITY_TN_DN83326_c0_g1_i1.p1
OG0000042: TRINITY_AG_DN115561_c0_g1_i1.p1 TRINITY_AG_DN140773_c0_g1_i1.p1 TRINITY_AG_DN27427_c0_g1_i1.p1 TRINITY_AG_DN37535_c0_g1_i1.p1 TRINITY_AG_DN37593_c0_g1_i1.p1 TRINITY_AG_DN45453_c0_g1_i1.p2 TRINITY_AG_DN55623_c0_g1_i1.p1 TRINITY_AG_DN57479_c0_g1_i1.p2 TRINITY_AG_DN58517_c0_g1_i1.p2 TRINITY_AG_DN59088_c0_g4_i1.p1 TRINITY_AG_DN59957_c0_g2_i1.p1 TRINITY_AG_DN61785_c0_g1_i11.p2 TRINITY_AG_DN62050_c0_g1_i1.p1 TRINITY_AG_DN62050_c0_g2_i3.p2 TRINITY_AG_DN63364_c0_g1_i3.p3 TRINITY_AG_DN63636_c0_g2_i1.p2 TRINITY_AG_DN64637_c1_g1_i1.p2 TRINITY_AG_DN64983_c1_g1_i4.p2 TRINITY_AG_DN65043_c0_g1_i1.p2 TRINITY_AG_DN78933_c0_g1_i1.p1 TRINITY_AG_DN89242_c0_g1_i1.p1 TRINITY_AG_DN93005_c0_g1_i1.p1 TRINITY_MB_DN144123_c0_g1_i1.p1 TRINITY_MB_DN47585_c0_g2_i1.p3 TRINITY_MB_DN56061_c0_g1_i1.p1 TRINITY_MB_DN58520_c0_g1_i2.p2 TRINITY_MB_DN59215_c0_g1_i1.p2 TRINITY_MB_DN61541_c1_g1_i2.p2 TRINITY_MB_DN61608_c1_g1_i1.p2 TRINITY_MB_DN69603_c0_g1_i1.p1 TRINITY_SE_DN27110_c0_g1_i1.p1 TRINITY_SE_DN43922_c0_g1_i1.p1 TRINITY_SE_DN49611_c0_g1_i1.p2 TRINITY_SL_DN180690_c0_g1_i1.p1 TRINITY_SL_DN75558_c1_g1_i2.p2 TRINITY_SL_DN77768_c0_g2_i4.p2 TRINITY_TN_DN110518_c0_g1_i1.p2 TRINITY_TN_DN158147_c0_g1_i1.p1 TRINITY_TN_DN189112_c0_g1_i1.p1 TRINITY_TN_DN199433_c0_g1_i1.p1 TRINITY_TN_DN22150_c0_g1_i1.p1 TRINITY_TN_DN28123_c1_g1_i1.p1 TRINITY_TN_DN47877_c0_g1_i2.p1 TRINITY_TN_DN48693_c0_g1_i3.p1 TRINITY_TN_DN50638_c0_g1_i1.p1 TRINITY_TN_DN51805_c0_g1_i1.p2
OG0000043: TRINITY_AG_DN122725_c0_g1_i1.p1 TRINITY_AG_DN129727_c0_g1_i1.p1 TRINITY_AG_DN50732_c0_g1_i1.p1 TRINITY_AG_DN50732_c0_g2_i1.p2 TRINITY_AG_DN53213_c0_g1_i3.p1 TRINITY_AG_DN63410_c0_g2_i3.p1 TRINITY_AG_DN64583_c0_g1_i1.p2 TRINITY_AG_DN71015_c0_g1_i1.p1 TRINITY_MB_DN145006_c0_g1_i1.p1 TRINITY_MB_DN148258_c0_g1_i1.p1 TRINITY_MB_DN313_c0_g1_i1.p1 TRINITY_MB_DN54193_c0_g1_i1.p1 TRINITY_MB_DN57007_c0_g1_i5.p1 TRINITY_MB_DN59719_c0_g2_i2.p2 TRINITY_SE_DN183011_c0_g1_i1.p1 TRINITY_SE_DN208740_c0_g1_i1.p1 TRINITY_SE_DN217928_c0_g1_i1.p1 TRINITY_SE_DN22886_c0_g1_i1.p1 TRINITY_SE_DN26017_c0_g1_i1.p1 TRINITY_SE_DN36951_c0_g1_i1.p1 TRINITY_SE_DN46740_c0_g2_i2.p1 TRINITY_SE_DN47090_c1_g1_i2.p1 TRINITY_SE_DN48763_c0_g1_i1.p1 TRINITY_SE_DN51067_c3_g1_i4.p1 TRINITY_SE_DN51106_c1_g1_i3.p1 TRINITY_SE_DN51245_c0_g3_i2.p1 TRINITY_SE_DN51254_c1_g1_i3.p1 TRINITY_SE_DN79990_c0_g1_i1.p1 TRINITY_SL_DN100307_c0_g1_i1.p1 TRINITY_SL_DN109083_c0_g1_i1.p1 TRINITY_SL_DN11323_c0_g1_i1.p1 TRINITY_SL_DN170532_c0_g1_i1.p1 TRINITY_SL_DN229740_c0_g1_i1.p1 TRINITY_SL_DN231713_c0_g1_i1.p1 TRINITY_SL_DN252802_c0_g1_i1.p1 TRINITY_SL_DN33975_c0_g1_i2.p1 TRINITY_SL_DN61547_c0_g1_i4.p1 TRINITY_SL_DN74726_c1_g1_i3.p1 TRINITY_SL_DN76447_c0_g1_i1.p1 TRINITY_SL_DN77710_c1_g1_i7.p1 TRINITY_SL_DN80656_c0_g1_i1.p1 TRINITY_TN_DN110088_c0_g1_i1.p1 TRINITY_TN_DN34052_c0_g1_i1.p1 TRINITY_TN_DN47229_c0_g1_i1.p3 TRINITY_TN_DN52751_c0_g2_i1.p1 TRINITY_TN_DN6727_c0_g1_i1.p1
OG0000044: TRINITY_AG_DN27622_c0_g1_i1.p1 TRINITY_AG_DN61400_c0_g1_i2.p1 TRINITY_AG_DN61413_c2_g1_i1.p1 TRINITY_AG_DN66785_c2_g4_i1.p1 TRINITY_MB_DN114704_c0_g1_i1.p1 TRINITY_MB_DN153511_c0_g1_i1.p1 TRINITY_MB_DN178146_c0_g1_i1.p1 TRINITY_MB_DN28555_c0_g1_i1.p1 TRINITY_MB_DN50575_c0_g1_i2.p1 TRINITY_MB_DN53472_c0_g1_i2.p1 TRINITY_MB_DN56503_c0_g1_i1.p1 TRINITY_MB_DN57230_c1_g1_i1.p1 TRINITY_MB_DN57292_c0_g1_i2.p1 TRINITY_MB_DN57292_c1_g1_i1.p2 TRINITY_MB_DN60981_c0_g1_i4.p1 TRINITY_MB_DN61917_c0_g2_i1.p1 TRINITY_MB_DN61918_c1_g1_i4.p1 TRINITY_MB_DN69937_c0_g1_i1.p1 TRINITY_MB_DN87510_c0_g1_i1.p1 TRINITY_SE_DN31174_c0_g1_i1.p1 TRINITY_SE_DN51134_c1_g1_i1.p1 TRINITY_SL_DN173027_c0_g1_i1.p1 TRINITY_SL_DN75309_c2_g1_i3.p1 TRINITY_SL_DN75309_c2_g2_i2.p1 TRINITY_SL_DN77747_c1_g2_i2.p1 TRINITY_SL_DN77831_c3_g2_i2.p1 TRINITY_SL_DN77831_c3_g4_i3.p1 TRINITY_TN_DN100834_c0_g1_i1.p1 TRINITY_TN_DN1047_c0_g1_i1.p1 TRINITY_TN_DN124868_c0_g1_i1.p1 TRINITY_TN_DN127115_c0_g1_i1.p2 TRINITY_TN_DN149449_c0_g1_i1.p1 TRINITY_TN_DN216111_c0_g1_i1.p2 TRINITY_TN_DN227596_c0_g1_i1.p1 TRINITY_TN_DN33076_c0_g1_i1.p1 TRINITY_TN_DN40598_c0_g1_i1.p1 TRINITY_TN_DN44152_c0_g1_i1.p1 TRINITY_TN_DN46014_c0_g1_i2.p1 TRINITY_TN_DN46014_c1_g1_i1.p1 TRINITY_TN_DN47984_c0_g2_i1.p1 TRINITY_TN_DN47984_c0_g3_i1.p1 TRINITY_TN_DN52703_c1_g2_i1.p1 TRINITY_TN_DN52849_c0_g1_i3.p1 TRINITY_TN_DN52958_c0_g1_i2.p1 TRINITY_TN_DN54713_c0_g1_i1.p1 TRINITY_TN_DN9014_c0_g1_i1.p1
OG0000045: TRINITY_AG_DN60118_c0_g3_i1.p1 TRINITY_AG_DN63363_c0_g1_i1.p1 TRINITY_MB_DN153104_c0_g1_i1.p1 TRINITY_MB_DN153282_c0_g1_i1.p1 TRINITY_MB_DN205585_c0_g1_i1.p1 TRINITY_MB_DN210899_c0_g1_i1.p1 TRINITY_MB_DN32302_c0_g1_i1.p1 TRINITY_MB_DN42001_c0_g1_i1.p1 TRINITY_MB_DN50567_c0_g3_i1.p1 TRINITY_MB_DN60632_c2_g1_i1.p1 TRINITY_MB_DN61331_c0_g1_i3.p2 TRINITY_MB_DN61358_c15_g4_i8.p2 TRINITY_MB_DN61502_c1_g1_i3.p1 TRINITY_MB_DN61508_c0_g1_i2.p1 TRINITY_MB_DN61658_c0_g1_i8.p1 TRINITY_MB_DN61699_c0_g1_i1.p1 TRINITY_MB_DN61814_c0_g1_i2.p1 TRINITY_MB_DN61827_c2_g3_i3.p2 TRINITY_MB_DN61850_c0_g1_i1.p1 TRINITY_MB_DN61906_c0_g2_i2.p2 TRINITY_MB_DN62073_c0_g1_i1.p1 TRINITY_MB_DN90920_c0_g1_i1.p1 TRINITY_SE_DN105660_c0_g1_i1.p1 TRINITY_SE_DN108079_c0_g1_i1.p1 TRINITY_SE_DN113759_c0_g1_i1.p1 TRINITY_SE_DN14201_c0_g1_i1.p1 TRINITY_SE_DN176025_c0_g1_i1.p1 TRINITY_SE_DN224450_c0_g1_i1.p1 TRINITY_SE_DN49913_c0_g2_i2.p1 TRINITY_SE_DN50671_c1_g1_i3.p1 TRINITY_SE_DN51159_c3_g6_i1.p1 TRINITY_SL_DN122405_c0_g1_i1.p1 TRINITY_SL_DN37925_c0_g1_i1.p1 TRINITY_SL_DN4828_c0_g1_i1.p1 TRINITY_SL_DN59118_c0_g1_i2.p1 TRINITY_SL_DN70664_c0_g1_i1.p1 TRINITY_SL_DN75201_c5_g2_i2.p1 TRINITY_TN_DN10024_c0_g1_i1.p1 TRINITY_TN_DN100529_c0_g1_i1.p1 TRINITY_TN_DN22922_c0_g1_i1.p1 TRINITY_TN_DN50905_c0_g1_i2.p1 TRINITY_TN_DN51892_c1_g2_i2.p1 TRINITY_TN_DN52863_c1_g1_i7.p1 TRINITY_TN_DN52937_c1_g2_i8.p1 TRINITY_TN_DN52987_c1_g1_i1.p1 TRINITY_TN_DN89551_c0_g1_i1.p1
OG0000046: TRINITY_AG_DN12814_c0_g1_i1.p1 TRINITY_AG_DN16139_c0_g1_i1.p1 TRINITY_AG_DN51363_c0_g1_i3.p1 TRINITY_AG_DN54539_c0_g1_i1.p2 TRINITY_AG_DN56581_c0_g1_i1.p2 TRINITY_AG_DN59431_c0_g1_i1.p2 TRINITY_AG_DN61127_c1_g1_i1.p2 TRINITY_AG_DN65930_c0_g1_i1.p1 TRINITY_AG_DN65930_c1_g1_i3.p2 TRINITY_AG_DN700_c0_g1_i1.p1 TRINITY_AG_DN86457_c0_g1_i1.p1 TRINITY_MB_DN151509_c0_g1_i1.p1 TRINITY_MB_DN192484_c0_g1_i1.p1 TRINITY_MB_DN36675_c0_g1_i1.p1 TRINITY_MB_DN51628_c0_g1_i1.p1 TRINITY_MB_DN60623_c0_g2_i1.p1 TRINITY_MB_DN61126_c1_g1_i1.p2 TRINITY_MB_DN61428_c0_g3_i1.p1 TRINITY_SE_DN115067_c0_g1_i1.p1 TRINITY_SE_DN1309_c0_g1_i1.p1 TRINITY_SE_DN152332_c0_g1_i1.p1 TRINITY_SE_DN153752_c0_g1_i1.p1 TRINITY_SE_DN45129_c0_g1_i1.p2 TRINITY_SE_DN45396_c1_g1_i1.p2 TRINITY_SL_DN120024_c0_g1_i1.p1 TRINITY_SL_DN187477_c0_g1_i1.p1 TRINITY_SL_DN53050_c0_g1_i1.p1 TRINITY_SL_DN55903_c0_g1_i2.p1 TRINITY_SL_DN66022_c0_g1_i1.p1 TRINITY_SL_DN70656_c4_g1_i1.p1 TRINITY_SL_DN71003_c0_g1_i1.p2 TRINITY_SL_DN71378_c3_g1_i3.p2 TRINITY_SL_DN75952_c1_g1_i5.p2 TRINITY_SL_DN77044_c2_g1_i2.p2 TRINITY_SL_DN77402_c0_g1_i4.p2 TRINITY_TN_DN159289_c0_g1_i1.p1 TRINITY_TN_DN21567_c0_g1_i1.p3 TRINITY_TN_DN237339_c0_g1_i1.p1 TRINITY_TN_DN238047_c0_g1_i1.p1 TRINITY_TN_DN33056_c0_g1_i1.p2 TRINITY_TN_DN50335_c0_g1_i4.p2 TRINITY_TN_DN50969_c0_g1_i1.p1 TRINITY_TN_DN51373_c2_g1_i3.p1 TRINITY_TN_DN52491_c0_g1_i2.p2 TRINITY_TN_DN87688_c0_g1_i1.p1
OG0000047: TRINITY_AG_DN143055_c0_g1_i1.p1 TRINITY_AG_DN15894_c0_g1_i2.p2 TRINITY_AG_DN36436_c0_g1_i1.p1 TRINITY_AG_DN37173_c0_g1_i1.p1 TRINITY_AG_DN46211_c0_g2_i2.p1 TRINITY_AG_DN46728_c0_g1_i1.p1 TRINITY_AG_DN59092_c0_g1_i1.p1 TRINITY_AG_DN62054_c0_g1_i3.p1 TRINITY_AG_DN62963_c1_g3_i1.p1 TRINITY_AG_DN64761_c7_g1_i3.p1 TRINITY_AG_DN64761_c7_g4_i1.p1 TRINITY_MB_DN202138_c0_g1_i1.p1 TRINITY_MB_DN20280_c0_g1_i3.p1 TRINITY_MB_DN57947_c1_g1_i1.p1 TRINITY_MB_DN58441_c1_g1_i2.p1 TRINITY_MB_DN79727_c1_g1_i2.p1 TRINITY_MB_DN81946_c0_g1_i1.p1 TRINITY_MB_DN86337_c0_g1_i1.p1 TRINITY_SE_DN131544_c0_g1_i1.p1 TRINITY_SE_DN169507_c1_g1_i1.p1 TRINITY_SE_DN169692_c0_g1_i1.p1 TRINITY_SE_DN47040_c2_g1_i1.p1 TRINITY_SE_DN6534_c0_g1_i1.p1 TRINITY_SL_DN173370_c0_g1_i1.p1 TRINITY_SL_DN25641_c0_g1_i1.p1 TRINITY_SL_DN43337_c0_g1_i1.p1 TRINITY_SL_DN59402_c0_g1_i1.p1 TRINITY_SL_DN64091_c0_g1_i1.p1 TRINITY_SL_DN73936_c0_g1_i1.p1 TRINITY_SL_DN75931_c6_g2_i7.p1 TRINITY_TN_DN147663_c0_g1_i1.p1 TRINITY_TN_DN148177_c0_g1_i1.p1 TRINITY_TN_DN180429_c0_g1_i1.p1 TRINITY_TN_DN213700_c0_g1_i1.p1 TRINITY_TN_DN213933_c0_g1_i1.p1 TRINITY_TN_DN214272_c0_g1_i1.p1 TRINITY_TN_DN38161_c1_g1_i1.p1 TRINITY_TN_DN44507_c0_g1_i1.p1 TRINITY_TN_DN44744_c0_g1_i2.p1 TRINITY_TN_DN46648_c0_g1_i1.p1 TRINITY_TN_DN51703_c0_g1_i1.p1 TRINITY_TN_DN54359_c0_g1_i1.p1 TRINITY_TN_DN7672_c0_g1_i1.p1 TRINITY_TN_DN79101_c0_g1_i1.p2
OG0000048: TRINITY_AG_DN34549_c0_g1_i2.p1 TRINITY_AG_DN43982_c0_g1_i1.p1 TRINITY_AG_DN50793_c1_g1_i1.p1 TRINITY_AG_DN50823_c0_g1_i1.p1 TRINITY_AG_DN53641_c0_g1_i1.p1 TRINITY_AG_DN54259_c0_g1_i1.p1 TRINITY_AG_DN55179_c0_g1_i1.p1 TRINITY_AG_DN56091_c0_g1_i1.p1 TRINITY_AG_DN5637_c0_g1_i1.p1 TRINITY_AG_DN57447_c0_g2_i1.p2 TRINITY_AG_DN57680_c0_g1_i2.p1 TRINITY_AG_DN58988_c0_g1_i2.p1 TRINITY_AG_DN59506_c0_g1_i2.p1 TRINITY_AG_DN60593_c1_g1_i1.p1 TRINITY_AG_DN60593_c3_g1_i2.p1 TRINITY_AG_DN60593_c5_g2_i2.p1 TRINITY_AG_DN61032_c0_g1_i1.p1 TRINITY_AG_DN62555_c2_g1_i5.p1 TRINITY_TN_DN110733_c0_g1_i1.p1 TRINITY_TN_DN117447_c0_g1_i1.p1 TRINITY_TN_DN138957_c0_g1_i1.p1 TRINITY_TN_DN146715_c0_g1_i1.p1 TRINITY_TN_DN147163_c0_g1_i1.p1 TRINITY_TN_DN179863_c0_g1_i1.p1 TRINITY_TN_DN213638_c0_g1_i1.p1 TRINITY_TN_DN215548_c0_g1_i1.p1 TRINITY_TN_DN226128_c0_g1_i1.p1 TRINITY_TN_DN22909_c0_g1_i1.p1 TRINITY_TN_DN31002_c0_g1_i1.p1 TRINITY_TN_DN42516_c1_g1_i1.p1 TRINITY_TN_DN44284_c0_g1_i1.p1 TRINITY_TN_DN45190_c0_g1_i2.p1 TRINITY_TN_DN48716_c1_g1_i3.p1 TRINITY_TN_DN50761_c0_g1_i1.p1 TRINITY_TN_DN51127_c1_g1_i3.p1 TRINITY_TN_DN51596_c0_g1_i2.p1 TRINITY_TN_DN52100_c2_g1_i2.p1 TRINITY_TN_DN53072_c0_g1_i1.p1 TRINITY_TN_DN53474_c0_g1_i2.p1 TRINITY_TN_DN56107_c0_g1_i1.p1 TRINITY_TN_DN76269_c0_g1_i2.p1 TRINITY_TN_DN7763_c0_g1_i1.p1 TRINITY_TN_DN8296_c0_g1_i1.p1 TRINITY_TN_DN84200_c0_g1_i1.p1
OG0000049: TRINITY_AG_DN51615_c0_g1_i1.p1 TRINITY_AG_DN61631_c1_g1_i4.p1 TRINITY_AG_DN66792_c0_g1_i1.p1 TRINITY_AG_DN66792_c5_g2_i1.p1 TRINITY_AG_DN66792_c5_g3_i1.p1 TRINITY_AG_DN66869_c10_g1_i1.p1 TRINITY_MB_DN10926_c0_g1_i1.p2 TRINITY_MB_DN114796_c0_g1_i1.p1 TRINITY_MB_DN119814_c0_g1_i1.p1 TRINITY_MB_DN171369_c0_g1_i1.p1 TRINITY_MB_DN178036_c0_g1_i1.p1 TRINITY_MB_DN178178_c0_g1_i1.p1 TRINITY_MB_DN19127_c0_g1_i1.p1 TRINITY_MB_DN200175_c0_g1_i1.p1 TRINITY_MB_DN201890_c0_g1_i1.p1 TRINITY_MB_DN208343_c0_g1_i1.p1 TRINITY_MB_DN26713_c0_g1_i1.p1 TRINITY_MB_DN28704_c0_g1_i1.p1 TRINITY_MB_DN30458_c0_g1_i1.p1 TRINITY_MB_DN30458_c0_g2_i1.p1 TRINITY_MB_DN44578_c0_g1_i1.p1 TRINITY_MB_DN46476_c1_g1_i1.p1 TRINITY_MB_DN52103_c0_g2_i1.p1 TRINITY_MB_DN59846_c0_g1_i1.p2 TRINITY_MB_DN60123_c9_g1_i1.p1 TRINITY_MB_DN61109_c12_g1_i1.p1 TRINITY_MB_DN61441_c1_g1_i3.p1 TRINITY_MB_DN8059_c0_g2_i1.p1 TRINITY_SE_DN42848_c0_g1_i1.p1 TRINITY_SE_DN48008_c0_g1_i2.p1 TRINITY_SE_DN49772_c0_g1_i1.p1 TRINITY_SE_DN49877_c19_g1_i4.p1 TRINITY_SE_DN50220_c0_g1_i2.p1 TRINITY_SE_DN50618_c0_g1_i3.p1 TRINITY_SE_DN50888_c1_g1_i1.p1 TRINITY_SE_DN50893_c10_g2_i2.p1 TRINITY_SL_DN53674_c0_g1_i1.p1 TRINITY_SL_DN57819_c0_g1_i1.p1 TRINITY_SL_DN70981_c0_g1_i1.p1 TRINITY_SL_DN71108_c0_g1_i1.p1 TRINITY_SL_DN71878_c0_g1_i1.p1 TRINITY_SL_DN76483_c0_g1_i7.p1 TRINITY_SL_DN76832_c4_g4_i1.p1 TRINITY_TN_DN52860_c0_g1_i2.p1
OG0000050: TRINITY_AG_DN55090_c0_g1_i2.p1 TRINITY_AG_DN60875_c3_g1_i2.p1 TRINITY_AG_DN63575_c2_g1_i2.p1 TRINITY_AG_DN63575_c2_g3_i5.p1 TRINITY_AG_DN64944_c5_g2_i3.p1 TRINITY_MB_DN109233_c0_g1_i1.p1 TRINITY_MB_DN139722_c0_g1_i1.p1 TRINITY_MB_DN139887_c1_g1_i1.p1 TRINITY_MB_DN170609_c0_g1_i1.p1 TRINITY_MB_DN200563_c0_g1_i1.p1 TRINITY_MB_DN26490_c1_g1_i1.p1 TRINITY_MB_DN27536_c1_g1_i1.p1 TRINITY_MB_DN48050_c0_g1_i2.p1 TRINITY_MB_DN79905_c1_g1_i1.p1 TRINITY_MB_DN82548_c0_g1_i1.p1 TRINITY_SE_DN169246_c0_g1_i1.p1 TRINITY_SE_DN34158_c0_g1_i1.p1 TRINITY_SE_DN47620_c2_g1_i1.p1 TRINITY_SE_DN47857_c0_g1_i1.p1 TRINITY_SE_DN47942_c0_g1_i1.p1 TRINITY_SE_DN48156_c4_g1_i1.p1 TRINITY_SE_DN48256_c2_g2_i1.p1 TRINITY_SE_DN48356_c0_g1_i1.p1 TRINITY_SE_DN48653_c0_g1_i1.p1 TRINITY_SE_DN48672_c0_g1_i2.p1 TRINITY_SE_DN48722_c2_g1_i1.p1 TRINITY_SL_DN227432_c0_g1_i1.p1 TRINITY_SL_DN227562_c0_g1_i1.p1 TRINITY_SL_DN63136_c0_g1_i1.p1 TRINITY_SL_DN66938_c1_g1_i1.p1 TRINITY_SL_DN68975_c0_g1_i2.p1 TRINITY_SL_DN68975_c0_g2_i1.p1 TRINITY_SL_DN69435_c0_g1_i1.p1 TRINITY_SL_DN70924_c0_g1_i1.p1 TRINITY_SL_DN71503_c0_g1_i3.p1 TRINITY_SL_DN72120_c6_g1_i2.p1 TRINITY_TN_DN144980_c0_g1_i2.p1 TRINITY_TN_DN145007_c0_g1_i1.p1 TRINITY_TN_DN145206_c0_g1_i1.p1 TRINITY_TN_DN145395_c0_g1_i1.p1 TRINITY_TN_DN179199_c0_g1_i1.p1 TRINITY_TN_DN179375_c0_g1_i1.p1 TRINITY_TN_DN53192_c0_g1_i1.p1 TRINITY_TN_DN76205_c0_g1_i1.p1
OG0000051: TRINITY_AG_DN104493_c0_g1_i1.p1 TRINITY_AG_DN65606_c2_g2_i1.p1 TRINITY_AG_DN80938_c0_g1_i1.p1 TRINITY_MB_DN13582_c0_g1_i1.p1 TRINITY_MB_DN165081_c0_g1_i1.p1 TRINITY_MB_DN1984_c0_g1_i1.p1 TRINITY_MB_DN55697_c0_g1_i2.p1 TRINITY_MB_DN57644_c0_g1_i1.p1 TRINITY_MB_DN59631_c0_g1_i2.p1 TRINITY_MB_DN60587_c0_g1_i1.p1 TRINITY_MB_DN61228_c2_g2_i1.p1 TRINITY_MB_DN61274_c0_g1_i2.p1 TRINITY_SE_DN143797_c0_g1_i1.p1 TRINITY_SE_DN25981_c0_g1_i1.p1 TRINITY_SE_DN30231_c0_g1_i1.p2 TRINITY_SE_DN335_c0_g1_i1.p1 TRINITY_SE_DN41799_c0_g1_i1.p1 TRINITY_SE_DN46120_c0_g1_i1.p2 TRINITY_SE_DN48246_c0_g1_i1.p1 TRINITY_SE_DN49706_c0_g1_i4.p2 TRINITY_SE_DN50117_c0_g1_i1.p1 TRINITY_SE_DN50305_c2_g4_i1.p1 TRINITY_SE_DN50566_c4_g1_i1.p1 TRINITY_SE_DN50595_c1_g1_i7.p1 TRINITY_SE_DN78417_c0_g1_i1.p1 TRINITY_SL_DN203444_c0_g1_i1.p1 TRINITY_SL_DN231759_c0_g1_i1.p1 TRINITY_SL_DN49322_c0_g1_i1.p1 TRINITY_SL_DN62824_c0_g1_i1.p1 TRINITY_SL_DN67344_c0_g1_i2.p1 TRINITY_SL_DN72349_c0_g1_i1.p1 TRINITY_SL_DN72349_c0_g2_i1.p1 TRINITY_SL_DN74218_c1_g2_i4.p1 TRINITY_SL_DN74320_c1_g1_i3.p1 TRINITY_SL_DN74923_c0_g1_i1.p1 TRINITY_SL_DN76496_c0_g1_i2.p1 TRINITY_SL_DN80635_c0_g1_i1.p1 TRINITY_SL_DN86791_c0_g1_i1.p1 TRINITY_TN_DN41200_c0_g2_i1.p1 TRINITY_TN_DN47008_c0_g1_i1.p1 TRINITY_TN_DN51444_c0_g1_i4.p1 TRINITY_TN_DN51944_c0_g1_i1.p1 TRINITY_TN_DN52557_c0_g1_i1.p1
OG0000052: TRINITY_AG_DN11600_c0_g1_i1.p1 TRINITY_AG_DN57240_c1_g1_i1.p1 TRINITY_AG_DN58421_c0_g1_i3.p1 TRINITY_AG_DN58563_c0_g1_i1.p1 TRINITY_AG_DN58563_c0_g2_i1.p1 TRINITY_AG_DN60916_c1_g1_i1.p1 TRINITY_AG_DN61940_c0_g1_i3.p2 TRINITY_AG_DN62456_c0_g1_i1.p1 TRINITY_AG_DN65476_c4_g2_i1.p1 TRINITY_AG_DN65476_c4_g3_i1.p1 TRINITY_AG_DN65476_c4_g4_i1.p1 TRINITY_AG_DN66131_c0_g1_i3.p1 TRINITY_MB_DN111422_c0_g1_i1.p1 TRINITY_MB_DN141138_c0_g1_i1.p1 TRINITY_MB_DN170514_c0_g1_i1.p1 TRINITY_MB_DN38505_c1_g1_i1.p1 TRINITY_MB_DN55719_c1_g1_i3.p1 TRINITY_MB_DN61543_c25_g1_i1.p1 TRINITY_MB_DN64184_c0_g1_i1.p1 TRINITY_MB_DN68123_c0_g1_i1.p1 TRINITY_SE_DN104561_c0_g1_i1.p1 TRINITY_SE_DN200171_c3_g1_i1.p1 TRINITY_SE_DN26967_c0_g1_i1.p1 TRINITY_SE_DN43061_c0_g1_i1.p1 TRINITY_SE_DN49057_c0_g1_i1.p1 TRINITY_SL_DN137081_c0_g1_i1.p1 TRINITY_SL_DN234103_c0_g1_i1.p1 TRINITY_SL_DN71042_c2_g1_i1.p1 TRINITY_SL_DN72816_c4_g1_i1.p1 TRINITY_SL_DN73798_c0_g1_i2.p1 TRINITY_SL_DN73798_c0_g2_i3.p1 TRINITY_SL_DN76779_c3_g1_i1.p1 TRINITY_TN_DN144983_c1_g1_i1.p1 TRINITY_TN_DN173668_c0_g1_i1.p1 TRINITY_TN_DN214168_c0_g1_i1.p1 TRINITY_TN_DN214986_c0_g1_i1.p1 TRINITY_TN_DN50782_c0_g1_i1.p1 TRINITY_TN_DN51079_c2_g1_i2.p1 TRINITY_TN_DN52269_c1_g1_i1.p1 TRINITY_TN_DN52605_c2_g1_i2.p1 TRINITY_TN_DN60267_c0_g1_i1.p1 TRINITY_TN_DN7726_c0_g1_i1.p1 TRINITY_TN_DN877_c0_g1_i2.p1
OG0000053: TRINITY_AG_DN14731_c0_g1_i1.p1 TRINITY_AG_DN48882_c0_g1_i2.p1 TRINITY_AG_DN50888_c0_g1_i1.p1 TRINITY_AG_DN57863_c0_g1_i1.p1 TRINITY_AG_DN60490_c0_g1_i1.p1 TRINITY_MB_DN144396_c0_g1_i1.p1 TRINITY_MB_DN150620_c0_g1_i1.p1 TRINITY_MB_DN203229_c0_g1_i1.p1 TRINITY_MB_DN45226_c0_g1_i1.p1 TRINITY_MB_DN47688_c0_g1_i1.p1 TRINITY_MB_DN55201_c0_g1_i2.p1 TRINITY_MB_DN55201_c0_g2_i1.p1 TRINITY_MB_DN57991_c0_g1_i1.p1 TRINITY_MB_DN59340_c0_g1_i1.p2 TRINITY_MB_DN59684_c0_g1_i1.p1 TRINITY_MB_DN60434_c5_g2_i1.p1 TRINITY_MB_DN61171_c0_g1_i5.p1 TRINITY_MB_DN61189_c1_g1_i2.p1 TRINITY_MB_DN61419_c0_g1_i2.p1 TRINITY_MB_DN69017_c0_g1_i1.p1 TRINITY_MB_DN7959_c0_g1_i1.p1 TRINITY_MB_DN87850_c0_g1_i1.p1 TRINITY_MB_DN89613_c0_g1_i1.p1 TRINITY_SE_DN161844_c0_g1_i1.p1 TRINITY_SE_DN184463_c0_g1_i1.p1 TRINITY_SE_DN46687_c0_g1_i3.p1 TRINITY_SE_DN49112_c0_g1_i1.p2 TRINITY_SE_DN50236_c0_g3_i1.p1 TRINITY_SE_DN50815_c2_g1_i1.p1 TRINITY_SE_DN50887_c1_g1_i4.p1 TRINITY_SE_DN51299_c1_g4_i1.p1 TRINITY_SL_DN176592_c0_g1_i1.p1 TRINITY_SL_DN47817_c0_g1_i1.p1 TRINITY_SL_DN73554_c1_g3_i2.p1 TRINITY_SL_DN74943_c0_g1_i6.p1 TRINITY_SL_DN77098_c0_g1_i1.p2 TRINITY_TN_DN233491_c0_g1_i1.p1 TRINITY_TN_DN34663_c0_g1_i1.p2 TRINITY_TN_DN50483_c0_g1_i1.p1 TRINITY_TN_DN51600_c1_g1_i1.p1 TRINITY_TN_DN51966_c0_g1_i1.p1 TRINITY_TN_DN78009_c0_g1_i1.p1 TRINITY_TN_DN7935_c0_g1_i1.p1
OG0000054: TRINITY_AG_DN62586_c2_g2_i1.p1 TRINITY_AG_DN63715_c1_g3_i1.p1 TRINITY_AG_DN63791_c2_g4_i1.p1 TRINITY_AG_DN63846_c3_g1_i3.p1 TRINITY_AG_DN63846_c3_g2_i1.p1 TRINITY_AG_DN64759_c0_g1_i6.p1 TRINITY_MB_DN109232_c0_g1_i1.p1 TRINITY_MB_DN109455_c0_g1_i1.p1 TRINITY_MB_DN139758_c0_g1_i1.p1 TRINITY_MB_DN205001_c0_g1_i1.p1 TRINITY_MB_DN47140_c0_g1_i1.p1 TRINITY_MB_DN49095_c1_g1_i1.p1 TRINITY_MB_DN54433_c0_g1_i3.p1 TRINITY_MB_DN58945_c0_g1_i1.p1 TRINITY_MB_DN64139_c0_g1_i1.p1 TRINITY_SE_DN111503_c0_g1_i1.p1 TRINITY_SE_DN16382_c0_g1_i1.p1 TRINITY_SE_DN169428_c0_g1_i1.p1 TRINITY_SE_DN28281_c0_g1_i1.p1 TRINITY_SE_DN35725_c1_g1_i1.p1 TRINITY_SE_DN42844_c1_g1_i1.p1 TRINITY_SE_DN44123_c1_g1_i1.p1 TRINITY_SE_DN48747_c1_g1_i1.p1 TRINITY_SE_DN49708_c1_g1_i1.p1 TRINITY_SE_DN78608_c0_g1_i1.p1 TRINITY_SL_DN107062_c0_g1_i1.p1 TRINITY_SL_DN141186_c0_g1_i1.p1 TRINITY_SL_DN171203_c0_g1_i1.p1 TRINITY_SL_DN26263_c0_g1_i1.p1 TRINITY_SL_DN43593_c0_g1_i1.p1 TRINITY_SL_DN57988_c0_g1_i1.p1 TRINITY_SL_DN57988_c0_g2_i1.p1 TRINITY_SL_DN59081_c0_g1_i1.p1 TRINITY_SL_DN66110_c0_g1_i3.p1 TRINITY_SL_DN68143_c0_g2_i1.p1 TRINITY_SL_DN71941_c0_g1_i2.p1 TRINITY_SL_DN74772_c1_g1_i1.p1 TRINITY_TN_DN213495_c0_g1_i1.p1 TRINITY_TN_DN213606_c1_g1_i1.p1 TRINITY_TN_DN214177_c0_g1_i1.p1 TRINITY_TN_DN41397_c0_g1_i1.p1 TRINITY_TN_DN75568_c0_g1_i1.p1 TRINITY_TN_DN76940_c0_g1_i1.p1
OG0000055: TRINITY_AG_DN10042_c0_g1_i2.p1 TRINITY_AG_DN126176_c0_g1_i1.p1 TRINITY_AG_DN171061_c0_g1_i1.p1 TRINITY_AG_DN22519_c0_g1_i1.p1 TRINITY_AG_DN31491_c0_g1_i1.p1 TRINITY_AG_DN46546_c0_g1_i1.p1 TRINITY_AG_DN51692_c1_g1_i2.p1 TRINITY_AG_DN52302_c0_g1_i2.p1 TRINITY_AG_DN52782_c0_g1_i1.p1 TRINITY_AG_DN53134_c0_g1_i1.p1 TRINITY_AG_DN54052_c0_g1_i1.p1 TRINITY_AG_DN55147_c0_g2_i1.p1 TRINITY_AG_DN56233_c1_g1_i1.p1 TRINITY_AG_DN57910_c0_g1_i3.p1 TRINITY_AG_DN62629_c0_g1_i1.p1 TRINITY_AG_DN66690_c1_g2_i2.p1 TRINITY_AG_DN66785_c2_g1_i7.p1 TRINITY_MB_DN17666_c0_g1_i1.p1 TRINITY_MB_DN184071_c0_g1_i1.p1 TRINITY_MB_DN41754_c0_g1_i1.p1 TRINITY_MB_DN45823_c0_g1_i1.p1 TRINITY_MB_DN48356_c0_g1_i1.p1 TRINITY_MB_DN50456_c0_g1_i1.p1 TRINITY_MB_DN52870_c0_g1_i1.p1 TRINITY_MB_DN59956_c0_g3_i1.p1 TRINITY_MB_DN60722_c0_g2_i1.p1 TRINITY_MB_DN61917_c0_g1_i1.p1 TRINITY_SE_DN173939_c0_g1_i1.p1 TRINITY_SE_DN24057_c0_g1_i1.p1 TRINITY_SE_DN45481_c0_g1_i1.p1 TRINITY_SE_DN48144_c0_g2_i1.p1 TRINITY_SL_DN169427_c0_g1_i1.p1 TRINITY_SL_DN73229_c0_g1_i1.p1 TRINITY_SL_DN75309_c1_g1_i2.p1 TRINITY_SL_DN8083_c0_g1_i1.p1 TRINITY_SL_DN92430_c0_g1_i1.p1 TRINITY_TN_DN149113_c0_g1_i1.p1 TRINITY_TN_DN227124_c0_g1_i1.p1 TRINITY_TN_DN336_c0_g1_i1.p1 TRINITY_TN_DN52703_c1_g3_i1.p1 TRINITY_TN_DN52703_c2_g1_i2.p1 TRINITY_TN_DN52849_c0_g2_i1.p1
OG0000056: TRINITY_AG_DN138497_c0_g1_i1.p1 TRINITY_AG_DN34648_c2_g1_i1.p1 TRINITY_AG_DN34648_c3_g1_i1.p1 TRINITY_AG_DN44996_c1_g1_i1.p1 TRINITY_AG_DN44996_c1_g2_i1.p1 TRINITY_AG_DN44996_c3_g1_i1.p1 TRINITY_AG_DN48738_c0_g1_i1.p1 TRINITY_AG_DN48738_c1_g1_i1.p1 TRINITY_AG_DN48738_c2_g2_i1.p1 TRINITY_AG_DN5367_c0_g1_i1.p2 TRINITY_MB_DN108216_c0_g1_i1.p1 TRINITY_MB_DN38782_c0_g1_i3.p1 TRINITY_MB_DN44693_c0_g1_i7.p1 TRINITY_MB_DN50488_c0_g1_i1.p1 TRINITY_MB_DN53118_c0_g1_i1.p2 TRINITY_MB_DN54310_c1_g1_i2.p1 TRINITY_MB_DN57824_c1_g1_i6.p1 TRINITY_SE_DN11724_c0_g1_i1.p1 TRINITY_SE_DN133208_c0_g1_i1.p1 TRINITY_SE_DN21626_c0_g1_i1.p1 TRINITY_SE_DN29460_c0_g1_i1.p1 TRINITY_SE_DN40000_c0_g1_i2.p1 TRINITY_SE_DN43363_c0_g1_i3.p1 TRINITY_SE_DN43734_c0_g1_i2.p1 TRINITY_SE_DN44475_c1_g1_i3.p1 TRINITY_SE_DN44961_c1_g1_i3.p1 TRINITY_SE_DN47739_c1_g1_i1.p1 TRINITY_SE_DN47891_c0_g1_i1.p1 TRINITY_SE_DN47891_c1_g1_i5.p1 TRINITY_SL_DN30567_c0_g1_i1.p1 TRINITY_SL_DN42426_c1_g1_i1.p1 TRINITY_SL_DN45459_c0_g1_i1.p1 TRINITY_SL_DN70403_c1_g1_i4.p1 TRINITY_TN_DN213768_c0_g1_i1.p1 TRINITY_TN_DN216377_c1_g1_i1.p1 TRINITY_TN_DN37995_c0_g1_i1.p1 TRINITY_TN_DN42548_c0_g1_i1.p1 TRINITY_TN_DN46793_c0_g1_i1.p1 TRINITY_TN_DN48629_c1_g1_i3.p1 TRINITY_TN_DN52487_c1_g1_i13.p1 TRINITY_TN_DN76293_c0_g1_i1.p1 TRINITY_TN_DN92165_c0_g1_i1.p1
OG0000057: TRINITY_AG_DN48767_c0_g1_i1.p1 TRINITY_AG_DN48767_c1_g1_i1.p1 TRINITY_AG_DN57528_c0_g1_i1.p1 TRINITY_AG_DN6127_c0_g1_i1.p1 TRINITY_AG_DN61381_c0_g1_i2.p1 TRINITY_AG_DN62459_c1_g1_i10.p1 TRINITY_AG_DN65622_c1_g1_i1.p1 TRINITY_MB_DN149590_c0_g1_i1.p1 TRINITY_MB_DN46071_c0_g1_i1.p1 TRINITY_MB_DN50421_c0_g1_i1.p1 TRINITY_MB_DN53592_c0_g1_i1.p1 TRINITY_MB_DN57752_c0_g1_i1.p1 TRINITY_MB_DN60294_c0_g1_i1.p1 TRINITY_MB_DN60394_c0_g1_i1.p1 TRINITY_MB_DN60502_c0_g1_i3.p1 TRINITY_MB_DN61001_c0_g2_i1.p2 TRINITY_SE_DN111137_c0_g1_i1.p1 TRINITY_SE_DN141493_c0_g1_i1.p1 TRINITY_SE_DN146903_c0_g1_i1.p1 TRINITY_SE_DN200007_c0_g1_i1.p1 TRINITY_SE_DN203675_c0_g1_i1.p1 TRINITY_SE_DN49264_c0_g1_i3.p1 TRINITY_SE_DN50132_c1_g1_i6.p1 TRINITY_SE_DN50973_c0_g1_i1.p1 TRINITY_SE_DN58860_c0_g1_i1.p1 TRINITY_SL_DN134274_c0_g1_i1.p1 TRINITY_SL_DN137909_c0_g1_i1.p1 TRINITY_SL_DN58497_c0_g1_i1.p1 TRINITY_SL_DN65880_c0_g1_i1.p1 TRINITY_SL_DN74647_c3_g2_i8.p1 TRINITY_SL_DN75677_c0_g1_i6.p1 TRINITY_SL_DN76543_c1_g1_i1.p1 TRINITY_SL_DN77034_c1_g1_i4.p1 TRINITY_SL_DN77051_c0_g1_i1.p1 TRINITY_TN_DN13021_c0_g1_i1.p1 TRINITY_TN_DN14991_c0_g1_i1.p1 TRINITY_TN_DN161402_c0_g1_i1.p1 TRINITY_TN_DN48274_c0_g1_i1.p1 TRINITY_TN_DN49684_c0_g1_i2.p1 TRINITY_TN_DN52456_c1_g1_i2.p1 TRINITY_TN_DN52544_c0_g1_i3.p1 TRINITY_TN_DN52544_c0_g2_i2.p1
OG0000058: TRINITY_AG_DN10417_c0_g1_i2.p1 TRINITY_AG_DN124036_c0_g1_i1.p1 TRINITY_AG_DN138278_c0_g1_i1.p1 TRINITY_AG_DN31921_c0_g1_i1.p1 TRINITY_AG_DN32434_c0_g1_i1.p1 TRINITY_AG_DN58702_c1_g1_i1.p1 TRINITY_AG_DN63325_c1_g1_i9.p1 TRINITY_AG_DN87523_c0_g1_i1.p1 TRINITY_MB_DN110355_c0_g1_i1.p1 TRINITY_MB_DN172268_c0_g1_i1.p1 TRINITY_MB_DN17644_c0_g1_i1.p1 TRINITY_MB_DN177173_c0_g1_i1.p1 TRINITY_MB_DN1976_c0_g1_i2.p1 TRINITY_MB_DN208883_c0_g1_i1.p1 TRINITY_MB_DN26093_c0_g1_i1.p1 TRINITY_MB_DN59380_c9_g1_i15.p1 TRINITY_MB_DN61395_c7_g1_i10.p1 TRINITY_MB_DN61470_c4_g1_i13.p1 TRINITY_SE_DN111987_c0_g1_i1.p1 TRINITY_SE_DN142511_c0_g1_i1.p1 TRINITY_SE_DN28045_c0_g1_i2.p1 TRINITY_SE_DN47754_c0_g1_i1.p1 TRINITY_SE_DN48398_c1_g1_i2.p1 TRINITY_SE_DN50441_c0_g1_i2.p1 TRINITY_SE_DN50616_c1_g3_i2.p1 TRINITY_SL_DN110007_c0_g1_i1.p1 TRINITY_SL_DN17637_c0_g1_i1.p1 TRINITY_SL_DN19714_c0_g1_i1.p1 TRINITY_SL_DN33542_c0_g1_i1.p1 TRINITY_SL_DN45315_c1_g1_i1.p2 TRINITY_SL_DN50707_c0_g1_i1.p1 TRINITY_SL_DN54284_c0_g1_i1.p1 TRINITY_SL_DN54304_c1_g1_i1.p1 TRINITY_SL_DN61764_c0_g1_i1.p1 TRINITY_SL_DN63381_c0_g1_i1.p1 TRINITY_SL_DN65761_c0_g1_i1.p1 TRINITY_SL_DN65942_c0_g1_i1.p1 TRINITY_SL_DN76539_c0_g3_i1.p1 TRINITY_SL_DN77486_c2_g1_i4.p1 TRINITY_TN_DN156066_c0_g1_i1.p2 TRINITY_TN_DN52356_c0_g1_i6.p1
OG0000059: TRINITY_AG_DN120646_c0_g1_i1.p1 TRINITY_AG_DN121297_c0_g1_i1.p1 TRINITY_AG_DN138888_c0_g1_i1.p1 TRINITY_AG_DN158523_c0_g1_i1.p1 TRINITY_AG_DN38051_c0_g1_i1.p1 TRINITY_AG_DN50758_c0_g1_i1.p1 TRINITY_AG_DN85327_c0_g1_i1.p1 TRINITY_AG_DN8696_c0_g1_i1.p1 TRINITY_MB_DN24494_c0_g1_i1.p1 TRINITY_MB_DN27876_c0_g1_i1.p1 TRINITY_MB_DN32371_c0_g1_i1.p1 TRINITY_MB_DN48397_c0_g1_i1.p1 TRINITY_MB_DN58287_c0_g1_i1.p1 TRINITY_MB_DN58898_c0_g1_i1.p1 TRINITY_MB_DN59247_c0_g1_i1.p1 TRINITY_MB_DN59285_c0_g1_i1.p1 TRINITY_SE_DN104048_c0_g1_i1.p1 TRINITY_SE_DN173125_c0_g1_i1.p1 TRINITY_SE_DN1946_c0_g1_i1.p1 TRINITY_SE_DN2712_c0_g1_i1.p1 TRINITY_SE_DN34117_c0_g1_i1.p1 TRINITY_SE_DN43861_c0_g1_i2.p1 TRINITY_SE_DN51767_c0_g1_i1.p1 TRINITY_SE_DN7244_c0_g1_i1.p1 TRINITY_SL_DN23819_c0_g1_i1.p1 TRINITY_SL_DN47013_c0_g1_i1.p1 TRINITY_SL_DN57236_c0_g1_i1.p1 TRINITY_SL_DN57885_c0_g1_i1.p1 TRINITY_SL_DN65638_c0_g1_i1.p1 TRINITY_SL_DN69774_c0_g1_i1.p1 TRINITY_SL_DN70987_c0_g1_i1.p1 TRINITY_SL_DN74654_c0_g1_i1.p1 TRINITY_TN_DN179926_c0_g1_i1.p1 TRINITY_TN_DN182853_c0_g1_i1.p1 TRINITY_TN_DN19353_c0_g1_i1.p1 TRINITY_TN_DN28383_c0_g1_i2.p1 TRINITY_TN_DN28383_c0_g2_i2.p1 TRINITY_TN_DN29251_c0_g1_i1.p1 TRINITY_TN_DN32877_c0_g1_i1.p1 TRINITY_TN_DN42619_c0_g1_i1.p1 TRINITY_TN_DN80931_c0_g1_i1.p1
OG0000060: TRINITY_AG_DN13165_c0_g1_i1.p1 TRINITY_AG_DN20630_c0_g1_i1.p1 TRINITY_AG_DN29835_c0_g1_i1.p1 TRINITY_AG_DN38477_c0_g1_i1.p1 TRINITY_AG_DN48818_c0_g1_i1.p1 TRINITY_AG_DN50821_c0_g1_i3.p1 TRINITY_AG_DN54640_c0_g1_i2.p1 TRINITY_AG_DN55328_c1_g1_i1.p1 TRINITY_AG_DN59110_c0_g1_i4.p1 TRINITY_AG_DN65345_c0_g3_i1.p1 TRINITY_AG_DN66208_c1_g1_i1.p1 TRINITY_MB_DN132782_c0_g1_i1.p1 TRINITY_MB_DN183859_c0_g1_i1.p1 TRINITY_MB_DN54303_c0_g1_i1.p1 TRINITY_MB_DN57905_c0_g1_i1.p1 TRINITY_MB_DN59405_c0_g3_i1.p1 TRINITY_MB_DN60064_c3_g1_i2.p1 TRINITY_MB_DN61540_c1_g1_i3.p1 TRINITY_MB_DN85234_c0_g1_i1.p1 TRINITY_SE_DN104807_c0_g1_i1.p2 TRINITY_SE_DN173639_c0_g1_i1.p1 TRINITY_SE_DN17744_c0_g1_i1.p1 TRINITY_SE_DN209788_c0_g1_i1.p1 TRINITY_SE_DN41989_c0_g1_i1.p1 TRINITY_SE_DN44783_c0_g1_i1.p1 TRINITY_SE_DN49476_c0_g1_i1.p1 TRINITY_SE_DN50812_c0_g1_i4.p3 TRINITY_SE_DN51031_c0_g1_i5.p2 TRINITY_SE_DN51301_c2_g1_i13.p1 TRINITY_SE_DN51301_c2_g2_i3.p1 TRINITY_SL_DN210735_c0_g1_i1.p1 TRINITY_SL_DN28397_c1_g1_i1.p1 TRINITY_SL_DN59181_c0_g1_i1.p1 TRINITY_SL_DN70467_c0_g1_i1.p1 TRINITY_SL_DN75332_c0_g1_i4.p1 TRINITY_SL_DN77526_c1_g1_i1.p1 TRINITY_SL_DN77652_c4_g1_i1.p1 TRINITY_TN_DN34615_c0_g1_i1.p1 TRINITY_TN_DN39290_c0_g1_i1.p1 TRINITY_TN_DN45344_c0_g1_i2.p1 TRINITY_TN_DN51814_c0_g1_i2.p2
OG0000061: TRINITY_AG_DN47221_c1_g1_i1.p1 TRINITY_AG_DN63351_c0_g1_i1.p1 TRINITY_AG_DN63480_c3_g1_i1.p1 TRINITY_AG_DN65307_c1_g1_i1.p1 TRINITY_AG_DN65535_c2_g1_i1.p1 TRINITY_AG_DN65909_c0_g3_i1.p1 TRINITY_AG_DN66297_c0_g1_i1.p1 TRINITY_AG_DN66385_c1_g1_i2.p1 TRINITY_AG_DN66441_c0_g1_i1.p1 TRINITY_MB_DN176586_c0_g1_i1.p1 TRINITY_MB_DN54137_c0_g1_i1.p1 TRINITY_MB_DN58799_c0_g1_i1.p1 TRINITY_MB_DN59403_c1_g1_i1.p1 TRINITY_MB_DN59409_c5_g1_i3.p1 TRINITY_MB_DN59939_c0_g1_i1.p1 TRINITY_MB_DN61102_c0_g1_i2.p1 TRINITY_MB_DN61690_c0_g1_i1.p1 TRINITY_MB_DN90193_c0_g1_i1.p1 TRINITY_SE_DN22462_c0_g1_i1.p1 TRINITY_SE_DN25666_c0_g1_i1.p1 TRINITY_SE_DN40706_c1_g1_i3.p1 TRINITY_SE_DN40706_c2_g1_i1.p1 TRINITY_SE_DN49786_c0_g1_i1.p1 TRINITY_SE_DN51176_c1_g1_i4.p1 TRINITY_SE_DN7460_c0_g1_i1.p1 TRINITY_SL_DN165734_c0_g1_i1.p1 TRINITY_SL_DN18249_c0_g1_i1.p1 TRINITY_SL_DN25756_c0_g1_i1.p1 TRINITY_SL_DN75698_c2_g1_i1.p1 TRINITY_SL_DN76205_c0_g1_i1.p1 TRINITY_SL_DN77127_c1_g1_i3.p1 TRINITY_SL_DN77963_c0_g1_i1.p1 TRINITY_TN_DN145057_c0_g1_i2.p1 TRINITY_TN_DN18198_c0_g1_i1.p1 TRINITY_TN_DN182900_c0_g1_i1.p1 TRINITY_TN_DN215021_c0_g1_i1.p1 TRINITY_TN_DN32660_c0_g1_i1.p1 TRINITY_TN_DN33455_c0_g1_i1.p1 TRINITY_TN_DN39818_c0_g2_i1.p1 TRINITY_TN_DN52706_c19_g1_i5.p1 TRINITY_TN_DN8344_c0_g1_i1.p1
OG0000062: TRINITY_AG_DN123841_c0_g1_i1.p1 TRINITY_AG_DN59103_c0_g1_i3.p1 TRINITY_AG_DN62795_c3_g2_i3.p1 TRINITY_AG_DN68605_c0_g1_i1.p1 TRINITY_MB_DN20879_c0_g1_i1.p1 TRINITY_MB_DN61646_c0_g1_i3.p2 TRINITY_SE_DN144677_c0_g1_i1.p1 TRINITY_SE_DN34703_c0_g1_i1.p1 TRINITY_SE_DN36114_c1_g1_i1.p1 TRINITY_SE_DN47718_c0_g1_i2.p1 TRINITY_SE_DN47718_c0_g3_i1.p1 TRINITY_SE_DN48115_c0_g1_i1.p1 TRINITY_SE_DN48470_c0_g2_i1.p1 TRINITY_SE_DN49234_c1_g2_i4.p1 TRINITY_SE_DN49265_c3_g1_i6.p1 TRINITY_SE_DN49297_c0_g1_i6.p1 TRINITY_SE_DN49391_c2_g2_i1.p1 TRINITY_SE_DN49709_c40_g9_i1.p1 TRINITY_SE_DN50045_c0_g2_i1.p1 TRINITY_SE_DN50325_c1_g1_i3.p1 TRINITY_SE_DN50439_c1_g1_i2.p1 TRINITY_SE_DN50684_c1_g2_i3.p1 TRINITY_SE_DN50766_c0_g1_i1.p1 TRINITY_SE_DN50861_c0_g1_i3.p1 TRINITY_SE_DN50873_c1_g4_i2.p1 TRINITY_SE_DN50934_c0_g1_i1.p1 TRINITY_SE_DN54303_c0_g1_i1.p1 TRINITY_SE_DN58085_c0_g1_i1.p1 TRINITY_SE_DN59203_c0_g1_i1.p1 TRINITY_SE_DN6590_c2_g1_i2.p1 TRINITY_SL_DN145421_c0_g1_i1.p1 TRINITY_SL_DN66848_c0_g1_i1.p1 TRINITY_SL_DN69523_c1_g1_i2.p1 TRINITY_TN_DN123661_c0_g1_i1.p1 TRINITY_TN_DN20227_c0_g1_i1.p1 TRINITY_TN_DN238409_c0_g1_i1.p1 TRINITY_TN_DN49267_c0_g1_i1.p1 TRINITY_TN_DN52108_c5_g1_i2.p1 TRINITY_TN_DN52392_c0_g1_i3.p1 TRINITY_TN_DN676_c0_g1_i1.p1
OG0000063: TRINITY_AG_DN156783_c0_g1_i1.p1 TRINITY_AG_DN38632_c0_g1_i1.p1 TRINITY_AG_DN57345_c0_g1_i1.p1 TRINITY_AG_DN59943_c0_g1_i1.p3 TRINITY_AG_DN63385_c0_g1_i3.p1 TRINITY_AG_DN63836_c0_g1_i3.p2 TRINITY_AG_DN65183_c0_g1_i2.p2 TRINITY_AG_DN69590_c0_g1_i1.p1 TRINITY_MB_DN11039_c0_g1_i1.p1 TRINITY_MB_DN174225_c0_g1_i1.p1 TRINITY_MB_DN54102_c0_g1_i1.p2 TRINITY_MB_DN60616_c0_g1_i1.p2 TRINITY_MB_DN60616_c1_g2_i2.p2 TRINITY_MB_DN61381_c4_g1_i1.p2 TRINITY_MB_DN61874_c1_g2_i4.p2 TRINITY_MB_DN61882_c0_g2_i3.p2 TRINITY_MB_DN87004_c0_g1_i1.p1 TRINITY_SE_DN106131_c0_g1_i1.p1 TRINITY_SE_DN109373_c0_g1_i1.p1 TRINITY_SE_DN172150_c0_g1_i1.p1 TRINITY_SE_DN2019_c0_g1_i1.p1 TRINITY_SE_DN230763_c0_g1_i1.p1 TRINITY_SE_DN41319_c0_g1_i1.p1 TRINITY_SE_DN41653_c0_g1_i1.p1 TRINITY_SE_DN41653_c0_g2_i1.p1 TRINITY_SE_DN47599_c0_g1_i2.p1 TRINITY_SE_DN51299_c3_g1_i1.p1 TRINITY_SE_DN5593_c0_g1_i1.p1 TRINITY_SL_DN161766_c0_g1_i1.p1 TRINITY_SL_DN165879_c0_g1_i1.p2 TRINITY_SL_DN250474_c0_g1_i1.p1 TRINITY_SL_DN36600_c0_g1_i1.p1 TRINITY_SL_DN69198_c0_g1_i2.p2 TRINITY_SL_DN7046_c0_g1_i1.p1 TRINITY_SL_DN71430_c0_g1_i1.p1 TRINITY_SL_DN71748_c0_g1_i2.p2 TRINITY_SL_DN74076_c0_g4_i1.p2 TRINITY_SL_DN74680_c1_g1_i1.p2 TRINITY_TN_DN221863_c0_g1_i1.p1 TRINITY_TN_DN50707_c0_g1_i2.p1
OG0000064: TRINITY_MB_DN10059_c0_g1_i1.p1 TRINITY_MB_DN114909_c0_g1_i1.p1 TRINITY_MB_DN119454_c0_g1_i1.p1 TRINITY_MB_DN146388_c0_g1_i1.p1 TRINITY_MB_DN34342_c0_g1_i2.p1 TRINITY_MB_DN39641_c0_g1_i1.p1 TRINITY_MB_DN41418_c0_g1_i1.p1 TRINITY_MB_DN43199_c0_g1_i1.p1 TRINITY_MB_DN50117_c0_g2_i2.p1 TRINITY_MB_DN53217_c0_g1_i1.p1 TRINITY_MB_DN54019_c0_g1_i1.p1 TRINITY_MB_DN55710_c0_g1_i2.p1 TRINITY_MB_DN55710_c0_g2_i1.p1 TRINITY_MB_DN60029_c0_g1_i2.p1 TRINITY_MB_DN60174_c0_g1_i2.p2 TRINITY_MB_DN60174_c0_g2_i2.p1 TRINITY_MB_DN61319_c1_g1_i3.p1 TRINITY_MB_DN61319_c1_g3_i2.p1 TRINITY_MB_DN8481_c0_g2_i1.p1 TRINITY_SE_DN221920_c0_g1_i1.p1 TRINITY_SE_DN48869_c0_g2_i2.p1 TRINITY_SE_DN48966_c2_g2_i1.p1 TRINITY_SE_DN48998_c0_g2_i1.p1 TRINITY_SE_DN49266_c1_g1_i1.p1 TRINITY_SE_DN49376_c0_g1_i2.p1 TRINITY_SE_DN49419_c0_g1_i1.p1 TRINITY_SE_DN49576_c0_g1_i2.p1 TRINITY_SE_DN49748_c1_g1_i1.p1 TRINITY_SE_DN50162_c0_g1_i2.p1 TRINITY_SE_DN50162_c0_g2_i1.p1 TRINITY_SL_DN47986_c0_g1_i1.p1 TRINITY_SL_DN53275_c0_g1_i1.p1 TRINITY_SL_DN61418_c0_g1_i1.p1 TRINITY_SL_DN63758_c0_g1_i1.p1 TRINITY_SL_DN70416_c2_g1_i1.p1 TRINITY_SL_DN72098_c0_g1_i4.p1 TRINITY_SL_DN76059_c4_g1_i2.p1 TRINITY_TN_DN10636_c0_g1_i1.p1 TRINITY_TN_DN43488_c0_g1_i2.p1 TRINITY_TN_DN49343_c0_g1_i2.p1
OG0000065: TRINITY_AG_DN100738_c0_g1_i1.p1 TRINITY_AG_DN129907_c0_g1_i1.p1 TRINITY_AG_DN140824_c0_g1_i1.p1 TRINITY_AG_DN1617_c0_g1_i1.p1 TRINITY_AG_DN163932_c0_g1_i1.p1 TRINITY_AG_DN63596_c0_g1_i1.p1 TRINITY_AG_DN66227_c1_g3_i2.p1 TRINITY_MB_DN202828_c0_g1_i1.p1 TRINITY_MB_DN59954_c0_g1_i1.p2 TRINITY_MB_DN61891_c0_g4_i1.p1 TRINITY_SE_DN100434_c0_g1_i1.p1 TRINITY_SE_DN121268_c0_g1_i1.p1 TRINITY_SE_DN136519_c0_g1_i1.p1 TRINITY_SE_DN145681_c0_g1_i1.p1 TRINITY_SE_DN18133_c0_g1_i1.p1 TRINITY_SE_DN22323_c0_g1_i1.p1 TRINITY_SE_DN51283_c3_g3_i2.p1 TRINITY_SE_DN88989_c0_g1_i1.p1 TRINITY_SL_DN105267_c0_g1_i1.p1 TRINITY_SL_DN122680_c0_g1_i1.p1 TRINITY_SL_DN14091_c0_g1_i1.p1 TRINITY_SL_DN147842_c0_g1_i1.p1 TRINITY_SL_DN167031_c0_g1_i1.p1 TRINITY_SL_DN168531_c0_g1_i1.p1 TRINITY_SL_DN211375_c0_g1_i1.p1 TRINITY_SL_DN211375_c1_g1_i1.p1 TRINITY_SL_DN243581_c0_g1_i1.p1 TRINITY_SL_DN40091_c0_g1_i2.p1 TRINITY_SL_DN46130_c0_g1_i1.p1 TRINITY_SL_DN52171_c0_g1_i1.p1 TRINITY_SL_DN56259_c0_g1_i1.p1 TRINITY_SL_DN62842_c0_g1_i1.p1 TRINITY_SL_DN77528_c1_g1_i1.p1 TRINITY_SL_DN77528_c1_g2_i1.p1 TRINITY_SL_DN82941_c0_g1_i1.p1 TRINITY_SL_DN88336_c0_g1_i1.p1 TRINITY_SL_DN96017_c0_g1_i1.p1 TRINITY_TN_DN137972_c0_g1_i1.p1 TRINITY_TN_DN164597_c0_g1_i1.p1
OG0000066: TRINITY_AG_DN120638_c0_g1_i1.p1 TRINITY_AG_DN42527_c0_g1_i2.p1 TRINITY_AG_DN49323_c0_g1_i1.p1 TRINITY_AG_DN70937_c0_g1_i1.p1 TRINITY_MB_DN105985_c0_g1_i1.p1 TRINITY_MB_DN119559_c0_g1_i1.p1 TRINITY_MB_DN170616_c0_g1_i1.p1 TRINITY_MB_DN215110_c0_g1_i1.p1 TRINITY_MB_DN21548_c0_g1_i1.p1 TRINITY_MB_DN48426_c0_g1_i1.p1 TRINITY_MB_DN53905_c0_g1_i1.p1 TRINITY_MB_DN56133_c0_g1_i2.p1 TRINITY_MB_DN60025_c0_g1_i1.p1 TRINITY_MB_DN60345_c0_g1_i7.p1 TRINITY_MB_DN61167_c0_g1_i1.p1 TRINITY_MB_DN64797_c0_g1_i1.p1 TRINITY_MB_DN81141_c0_g1_i1.p1 TRINITY_MB_DN84926_c0_g1_i1.p1 TRINITY_MB_DN90171_c0_g1_i1.p1 TRINITY_SE_DN10499_c0_g1_i1.p1 TRINITY_SE_DN111599_c0_g1_i1.p1 TRINITY_SE_DN218443_c0_g1_i1.p1 TRINITY_SE_DN22422_c0_g1_i1.p1 TRINITY_SE_DN34293_c0_g1_i1.p1 TRINITY_SE_DN42754_c0_g1_i1.p1 TRINITY_SE_DN47681_c1_g1_i2.p1 TRINITY_SE_DN48254_c0_g2_i2.p1 TRINITY_SE_DN50865_c0_g2_i1.p1 TRINITY_SE_DN51299_c1_g2_i2.p1 TRINITY_SE_DN58560_c0_g1_i1.p1 TRINITY_SL_DN206735_c0_g1_i1.p1 TRINITY_SL_DN238836_c0_g1_i1.p1 TRINITY_SL_DN239995_c0_g1_i1.p1 TRINITY_SL_DN31437_c0_g1_i1.p1 TRINITY_SL_DN58576_c0_g1_i2.p1 TRINITY_SL_DN71394_c0_g1_i1.p1 TRINITY_TN_DN10813_c0_g1_i1.p1 TRINITY_TN_DN50080_c0_g1_i3.p1 TRINITY_TN_DN81970_c0_g1_i1.p1
OG0000067: TRINITY_AG_DN17182_c0_g1_i1.p1 TRINITY_AG_DN34054_c0_g1_i1.p1 TRINITY_AG_DN36921_c0_g1_i1.p1 TRINITY_AG_DN39066_c0_g1_i1.p1 TRINITY_AG_DN46189_c0_g1_i1.p1 TRINITY_AG_DN54058_c0_g1_i3.p1 TRINITY_AG_DN58668_c1_g1_i1.p1 TRINITY_AG_DN62338_c5_g1_i1.p1 TRINITY_AG_DN62338_c5_g2_i1.p1 TRINITY_AG_DN62338_c5_g4_i1.p1 TRINITY_AG_DN62338_c6_g1_i2.p1 TRINITY_AG_DN62338_c6_g2_i2.p1 TRINITY_AG_DN63460_c0_g1_i2.p1 TRINITY_AG_DN63460_c0_g2_i1.p1 TRINITY_AG_DN64091_c3_g3_i2.p1 TRINITY_AG_DN65584_c5_g1_i3.p1 TRINITY_AG_DN65584_c6_g1_i3.p1 TRINITY_AG_DN65584_c6_g3_i1.p1 TRINITY_MB_DN52999_c0_g1_i1.p1 TRINITY_SL_DN31938_c0_g1_i1.p1 TRINITY_SL_DN45411_c0_g1_i1.p1 TRINITY_SL_DN54961_c0_g1_i1.p1 TRINITY_SL_DN75547_c10_g1_i1.p1 TRINITY_TN_DN115777_c0_g1_i1.p1 TRINITY_TN_DN13612_c0_g1_i1.p1 TRINITY_TN_DN145022_c0_g1_i1.p1 TRINITY_TN_DN151067_c0_g1_i1.p1 TRINITY_TN_DN1528_c0_g1_i2.p1 TRINITY_TN_DN180451_c0_g1_i1.p1 TRINITY_TN_DN180975_c0_g1_i1.p1 TRINITY_TN_DN228987_c0_g1_i1.p1 TRINITY_TN_DN28889_c0_g1_i2.p1 TRINITY_TN_DN40821_c0_g1_i1.p1 TRINITY_TN_DN50082_c0_g1_i1.p1 TRINITY_TN_DN50082_c4_g2_i1.p1 TRINITY_TN_DN56012_c0_g1_i1.p1 TRINITY_TN_DN6743_c0_g1_i1.p1 TRINITY_TN_DN6743_c0_g2_i1.p1 TRINITY_TN_DN9971_c0_g1_i1.p1
OG0000068: TRINITY_AG_DN50219_c0_g1_i1.p3 TRINITY_AG_DN52240_c1_g1_i1.p1 TRINITY_MB_DN29405_c0_g1_i1.p1 TRINITY_MB_DN49738_c0_g1_i1.p1 TRINITY_MB_DN61330_c0_g1_i1.p1 TRINITY_MB_DN62423_c0_g2_i1.p1 TRINITY_MB_DN85836_c0_g1_i1.p1 TRINITY_SE_DN117235_c0_g1_i1.p1 TRINITY_SE_DN171989_c0_g1_i1.p1 TRINITY_SE_DN18980_c0_g1_i1.p1 TRINITY_SE_DN225796_c0_g1_i1.p1 TRINITY_SE_DN41169_c0_g1_i2.p1 TRINITY_SE_DN45781_c0_g1_i1.p1 TRINITY_SE_DN51144_c1_g2_i2.p1 TRINITY_SE_DN51144_c1_g5_i1.p1 TRINITY_SE_DN52050_c0_g1_i1.p1 TRINITY_SE_DN78192_c30_g1_i1.p1 TRINITY_SL_DN14148_c0_g1_i1.p1 TRINITY_SL_DN196697_c0_g1_i1.p1 TRINITY_SL_DN20415_c0_g1_i1.p1 TRINITY_SL_DN25704_c2_g1_i1.p1 TRINITY_SL_DN72785_c1_g2_i1.p1 TRINITY_SL_DN74831_c0_g1_i1.p1 TRINITY_SL_DN81845_c0_g1_i1.p1 TRINITY_TN_DN110110_c0_g1_i1.p1 TRINITY_TN_DN12876_c0_g1_i1.p1 TRINITY_TN_DN22506_c0_g1_i1.p1 TRINITY_TN_DN228341_c0_g1_i1.p1 TRINITY_TN_DN228487_c0_g1_i1.p1 TRINITY_TN_DN36619_c0_g1_i1.p1 TRINITY_TN_DN47208_c0_g1_i1.p1 TRINITY_TN_DN49686_c0_g1_i2.p2 TRINITY_TN_DN49790_c0_g1_i3.p1 TRINITY_TN_DN50019_c0_g1_i3.p1 TRINITY_TN_DN50022_c0_g1_i1.p1 TRINITY_TN_DN51273_c0_g1_i1.p1 TRINITY_TN_DN52499_c0_g1_i1.p1 TRINITY_TN_DN52900_c28_g1_i1.p1 TRINITY_TN_DN62315_c0_g1_i1.p1
OG0000069: TRINITY_AG_DN53730_c0_g1_i1.p1 TRINITY_AG_DN59337_c1_g1_i1.p1 TRINITY_AG_DN61380_c1_g1_i1.p1 TRINITY_AG_DN63077_c1_g1_i1.p1 TRINITY_AG_DN63077_c1_g3_i3.p1 TRINITY_MB_DN58076_c0_g1_i2.p1 TRINITY_MB_DN58254_c0_g1_i6.p1 TRINITY_MB_DN61452_c0_g1_i2.p1 TRINITY_MB_DN61775_c0_g1_i1.p2 TRINITY_MB_DN61797_c0_g2_i3.p1 TRINITY_MB_DN66740_c0_g1_i1.p1 TRINITY_MB_DN88881_c0_g1_i1.p1 TRINITY_SE_DN42902_c0_g1_i2.p1 TRINITY_SE_DN43819_c0_g1_i1.p1 TRINITY_SE_DN43828_c0_g1_i1.p1 TRINITY_SE_DN45042_c0_g1_i1.p1 TRINITY_SE_DN46904_c0_g1_i1.p1 TRINITY_SE_DN49045_c0_g1_i1.p1 TRINITY_SE_DN49830_c0_g1_i2.p1 TRINITY_SE_DN49830_c0_g2_i1.p1 TRINITY_SE_DN50529_c0_g3_i1.p1 TRINITY_SE_DN50729_c0_g1_i1.p1 TRINITY_SE_DN50729_c0_g2_i1.p1 TRINITY_SE_DN50959_c0_g1_i2.p1 TRINITY_SE_DN50959_c0_g2_i1.p1 TRINITY_SE_DN50997_c3_g1_i3.p1 TRINITY_SE_DN51307_c0_g1_i1.p1 TRINITY_SE_DN51342_c0_g2_i6.p1 TRINITY_SL_DN29174_c0_g1_i1.p1 TRINITY_SL_DN31273_c0_g1_i2.p1 TRINITY_SL_DN32425_c0_g1_i1.p1 TRINITY_SL_DN32425_c0_g2_i2.p1 TRINITY_SL_DN70263_c0_g1_i1.p1 TRINITY_SL_DN75904_c0_g1_i1.p1 TRINITY_SL_DN77806_c0_g2_i1.p1 TRINITY_SL_DN77828_c1_g2_i1.p1 TRINITY_TN_DN24397_c0_g1_i1.p1 TRINITY_TN_DN52937_c1_g3_i2.p1 TRINITY_TN_DN63011_c0_g1_i1.p1
OG0000070: TRINITY_AG_DN61036_c0_g1_i1.p1 TRINITY_MB_DN61860_c9_g3_i1.p1 TRINITY_MB_DN61860_c9_g4_i1.p1 TRINITY_SE_DN183468_c0_g1_i1.p1 TRINITY_SE_DN201596_c0_g1_i1.p1 TRINITY_SE_DN201979_c0_g1_i1.p1 TRINITY_SE_DN25585_c0_g1_i1.p1 TRINITY_SE_DN33776_c1_g1_i1.p1 TRINITY_SE_DN37512_c0_g1_i2.p1 TRINITY_SE_DN42962_c2_g1_i2.p1 TRINITY_SE_DN42962_c2_g2_i1.p1 TRINITY_SE_DN4571_c0_g1_i1.p1 TRINITY_SE_DN46733_c2_g1_i1.p1 TRINITY_SE_DN49878_c11_g1_i10.p1 TRINITY_SE_DN51640_c0_g1_i1.p1 TRINITY_SE_DN52187_c0_g1_i1.p1 TRINITY_SL_DN15306_c0_g1_i1.p1 TRINITY_SL_DN19_c0_g1_i1.p1 TRINITY_SL_DN28270_c0_g1_i1.p1 TRINITY_SL_DN47415_c0_g1_i1.p1 TRINITY_SL_DN53352_c0_g1_i1.p1 TRINITY_SL_DN54614_c0_g1_i1.p1 TRINITY_SL_DN63072_c0_g1_i1.p1 TRINITY_SL_DN63686_c0_g1_i1.p1 TRINITY_SL_DN64384_c0_g1_i1.p1 TRINITY_SL_DN64879_c0_g1_i1.p1 TRINITY_SL_DN66733_c0_g1_i1.p1 TRINITY_SL_DN66953_c0_g2_i2.p1 TRINITY_SL_DN69146_c0_g1_i2.p1 TRINITY_SL_DN70396_c0_g1_i1.p1 TRINITY_SL_DN71019_c0_g1_i1.p1 TRINITY_SL_DN71283_c1_g2_i1.p1 TRINITY_SL_DN71283_c2_g1_i1.p1 TRINITY_SL_DN71283_c3_g1_i1.p1 TRINITY_SL_DN71385_c1_g1_i1.p1 TRINITY_SL_DN71385_c2_g1_i4.p1 TRINITY_SL_DN71701_c0_g1_i1.p1 TRINITY_SL_DN74465_c0_g1_i3.p1 TRINITY_TN_DN10093_c0_g1_i1.p1
OG0000071: TRINITY_AG_DN124507_c0_g1_i1.p1 TRINITY_AG_DN148165_c0_g1_i1.p1 TRINITY_AG_DN162357_c0_g1_i1.p1 TRINITY_AG_DN43359_c0_g1_i1.p1 TRINITY_AG_DN59602_c1_g1_i1.p1 TRINITY_AG_DN60445_c0_g1_i1.p2 TRINITY_AG_DN62483_c0_g1_i2.p2 TRINITY_AG_DN63281_c0_g1_i1.p2 TRINITY_AG_DN63374_c0_g3_i1.p1 TRINITY_MB_DN118245_c0_g1_i1.p1 TRINITY_MB_DN120767_c0_g1_i1.p1 TRINITY_MB_DN18887_c2_g1_i1.p1 TRINITY_MB_DN3920_c0_g1_i1.p1 TRINITY_MB_DN59676_c0_g1_i1.p2 TRINITY_MB_DN59730_c0_g1_i1.p2 TRINITY_MB_DN61380_c1_g1_i1.p1 TRINITY_MB_DN61477_c0_g1_i9.p2 TRINITY_MB_DN61796_c0_g1_i3.p1 TRINITY_SE_DN106660_c0_g1_i1.p1 TRINITY_SE_DN141716_c0_g1_i1.p1 TRINITY_SE_DN166201_c0_g1_i1.p1 TRINITY_SE_DN177396_c0_g1_i1.p1 TRINITY_SE_DN203110_c0_g1_i1.p1 TRINITY_SE_DN230166_c0_g1_i1.p1 TRINITY_SE_DN37687_c0_g1_i1.p1 TRINITY_SE_DN43209_c0_g1_i1.p2 TRINITY_SE_DN45702_c0_g3_i1.p2 TRINITY_SE_DN50284_c0_g1_i2.p2 TRINITY_SE_DN50450_c0_g1_i7.p2 TRINITY_SE_DN66466_c0_g1_i1.p1 TRINITY_SL_DN139968_c0_g1_i1.p2 TRINITY_SL_DN199907_c0_g1_i1.p1 TRINITY_SL_DN69209_c0_g1_i1.p1 TRINITY_SL_DN77636_c0_g3_i6.p1 TRINITY_SL_DN88582_c0_g1_i1.p1 TRINITY_TN_DN121780_c0_g1_i1.p2 TRINITY_TN_DN225892_c0_g1_i1.p1 TRINITY_TN_DN51549_c0_g1_i3.p2
OG0000072: TRINITY_AG_DN128475_c0_g1_i1.p1 TRINITY_AG_DN171832_c0_g1_i1.p1 TRINITY_AG_DN55263_c0_g2_i2.p1 TRINITY_AG_DN60710_c0_g1_i1.p1 TRINITY_AG_DN65099_c2_g1_i1.p1 TRINITY_MB_DN140288_c1_g1_i1.p1 TRINITY_MB_DN151681_c0_g1_i1.p1 TRINITY_MB_DN158213_c0_g1_i1.p1 TRINITY_MB_DN170091_c0_g1_i1.p1 TRINITY_MB_DN176741_c0_g1_i1.p1 TRINITY_MB_DN177088_c0_g1_i1.p1 TRINITY_MB_DN178824_c0_g1_i1.p1 TRINITY_MB_DN203093_c0_g1_i1.p1 TRINITY_MB_DN32603_c0_g1_i1.p1 TRINITY_MB_DN40972_c0_g1_i2.p1 TRINITY_MB_DN43348_c0_g1_i1.p1 TRINITY_MB_DN47325_c0_g1_i1.p1 TRINITY_MB_DN49220_c0_g1_i1.p1 TRINITY_MB_DN53319_c0_g1_i1.p1 TRINITY_MB_DN53319_c0_g2_i1.p1 TRINITY_MB_DN53969_c0_g1_i1.p1 TRINITY_MB_DN53969_c0_g2_i1.p1 TRINITY_MB_DN59940_c0_g1_i1.p1 TRINITY_MB_DN59940_c1_g1_i1.p1 TRINITY_MB_DN60068_c0_g1_i1.p1 TRINITY_MB_DN60224_c1_g1_i1.p1 TRINITY_MB_DN60581_c0_g1_i1.p1 TRINITY_MB_DN60588_c11_g1_i4.p1 TRINITY_MB_DN60588_c15_g1_i1.p1 TRINITY_MB_DN60588_c7_g1_i1.p1 TRINITY_SE_DN206013_c0_g1_i1.p1 TRINITY_SE_DN31055_c0_g1_i1.p1 TRINITY_SE_DN55446_c0_g1_i1.p1 TRINITY_SL_DN116830_c0_g1_i1.p1 TRINITY_SL_DN179173_c0_g1_i1.p1 TRINITY_SL_DN66663_c0_g1_i2.p1 TRINITY_SL_DN73786_c0_g1_i2.p1 TRINITY_TN_DN37444_c0_g1_i1.p1
OG0000073: TRINITY_AG_DN138090_c0_g1_i1.p1 TRINITY_AG_DN160054_c0_g1_i1.p1 TRINITY_AG_DN276_c0_g1_i1.p1 TRINITY_AG_DN33935_c0_g1_i1.p1 TRINITY_AG_DN47348_c0_g1_i1.p1 TRINITY_AG_DN53804_c1_g1_i2.p1 TRINITY_AG_DN53888_c0_g1_i1.p1 TRINITY_AG_DN57502_c0_g1_i1.p1 TRINITY_AG_DN58677_c2_g1_i8.p1 TRINITY_AG_DN59407_c2_g1_i6.p1 TRINITY_AG_DN61356_c0_g1_i1.p1 TRINITY_AG_DN62446_c0_g1_i3.p1 TRINITY_AG_DN62626_c0_g1_i2.p1 TRINITY_AG_DN63700_c0_g1_i2.p1 TRINITY_AG_DN63787_c0_g3_i1.p1 TRINITY_AG_DN63787_c1_g2_i1.p1 TRINITY_AG_DN63892_c0_g3_i3.p1 TRINITY_AG_DN63931_c1_g1_i7.p1 TRINITY_AG_DN64131_c0_g1_i6.p1 TRINITY_AG_DN64892_c2_g1_i1.p1 TRINITY_AG_DN65744_c0_g1_i1.p1 TRINITY_AG_DN65886_c2_g2_i1.p1 TRINITY_AG_DN66018_c0_g1_i1.p1 TRINITY_AG_DN66137_c1_g1_i2.p1 TRINITY_AG_DN66193_c0_g7_i1.p1 TRINITY_AG_DN66280_c0_g1_i3.p1 TRINITY_AG_DN66625_c2_g1_i1.p1 TRINITY_AG_DN66625_c5_g2_i3.p1 TRINITY_AG_DN66625_c5_g3_i2.p1 TRINITY_AG_DN66672_c0_g2_i1.p1 TRINITY_AG_DN66682_c1_g1_i1.p1 TRINITY_AG_DN66804_c24_g3_i2.p1 TRINITY_AG_DN66945_c2_g4_i1.p1 TRINITY_AG_DN68632_c0_g1_i1.p1 TRINITY_SE_DN74816_c0_g1_i1.p1 TRINITY_SE_DN83253_c0_g1_i1.p1 TRINITY_SL_DN152230_c0_g1_i1.p1 TRINITY_TN_DN52897_c5_g1_i1.p1
OG0000074: TRINITY_AG_DN38348_c0_g1_i2.p1 TRINITY_AG_DN53855_c0_g2_i3.p1 TRINITY_AG_DN58615_c0_g1_i3.p1 TRINITY_AG_DN60829_c0_g1_i4.p1 TRINITY_AG_DN61038_c0_g1_i2.p1 TRINITY_AG_DN61462_c0_g1_i1.p1 TRINITY_AG_DN61934_c0_g1_i1.p1 TRINITY_MB_DN1494_c0_g1_i1.p1 TRINITY_MB_DN26665_c0_g1_i1.p1 TRINITY_MB_DN40673_c0_g1_i1.p1 TRINITY_MB_DN54937_c0_g1_i1.p1 TRINITY_MB_DN54937_c1_g1_i1.p1 TRINITY_MB_DN58908_c1_g1_i2.p1 TRINITY_MB_DN59060_c0_g1_i2.p1 TRINITY_MB_DN60750_c5_g1_i8.p1 TRINITY_MB_DN60750_c5_g2_i1.p1 TRINITY_MB_DN85515_c0_g1_i1.p1 TRINITY_SE_DN116203_c0_g1_i1.p1 TRINITY_SE_DN18366_c0_g1_i1.p1 TRINITY_SE_DN200407_c0_g1_i1.p1 TRINITY_SE_DN200846_c0_g1_i1.p1 TRINITY_SE_DN32889_c0_g1_i1.p1 TRINITY_SE_DN36767_c0_g1_i1.p1 TRINITY_SE_DN37175_c0_g1_i1.p1 TRINITY_SE_DN47613_c4_g2_i2.p1 TRINITY_SE_DN49790_c0_g1_i1.p1 TRINITY_SL_DN57859_c0_g1_i1.p1 TRINITY_SL_DN68819_c0_g1_i1.p1 TRINITY_SL_DN69816_c0_g1_i2.p1 TRINITY_SL_DN71767_c3_g1_i4.p1 TRINITY_SL_DN75324_c1_g2_i1.p1 TRINITY_SL_DN75618_c0_g1_i3.p1 TRINITY_SL_DN76136_c8_g3_i2.p1 TRINITY_SL_DN76816_c5_g1_i3.p1 TRINITY_SL_DN78875_c0_g1_i1.p1 TRINITY_TN_DN23484_c0_g1_i1.p1 TRINITY_TN_DN51816_c0_g1_i2.p1 TRINITY_TN_DN54179_c0_g1_i1.p1
OG0000075: TRINITY_AG_DN24261_c0_g1_i1.p1 TRINITY_AG_DN35857_c0_g1_i1.p1 TRINITY_AG_DN39044_c0_g1_i1.p1 TRINITY_AG_DN64691_c1_g4_i1.p1 TRINITY_AG_DN8109_c0_g1_i2.p1 TRINITY_MB_DN19263_c0_g1_i2.p1 TRINITY_SE_DN214458_c0_g1_i1.p1 TRINITY_SE_DN24736_c0_g1_i1.p1 TRINITY_SE_DN30022_c0_g1_i1.p1 TRINITY_SE_DN41145_c0_g1_i1.p1 TRINITY_SE_DN49462_c6_g1_i4.p1 TRINITY_SE_DN50531_c0_g2_i5.p1 TRINITY_SE_DN70475_c0_g1_i1.p1 TRINITY_SL_DN1547_c0_g1_i1.p1 TRINITY_SL_DN169611_c0_g1_i1.p1 TRINITY_SL_DN177374_c0_g1_i1.p1 TRINITY_SL_DN208442_c0_g1_i1.p1 TRINITY_SL_DN47572_c0_g1_i3.p1 TRINITY_SL_DN60041_c0_g1_i3.p1 TRINITY_SL_DN62240_c0_g1_i1.p1 TRINITY_SL_DN65441_c0_g1_i1.p1 TRINITY_SL_DN66557_c0_g1_i1.p1 TRINITY_SL_DN66695_c2_g1_i8.p1 TRINITY_SL_DN66714_c0_g1_i1.p1 TRINITY_SL_DN66714_c0_g2_i1.p1 TRINITY_SL_DN66963_c0_g1_i1.p1 TRINITY_SL_DN68829_c0_g1_i2.p1 TRINITY_SL_DN68829_c0_g2_i1.p1 TRINITY_SL_DN68829_c0_g3_i1.p1 TRINITY_SL_DN76527_c0_g1_i1.p1 TRINITY_SL_DN77602_c5_g1_i1.p1 TRINITY_SL_DN77953_c0_g2_i1.p1 TRINITY_SL_DN77953_c0_g3_i1.p1 TRINITY_TN_DN35054_c0_g2_i1.p1 TRINITY_TN_DN46240_c0_g1_i1.p1 TRINITY_TN_DN50090_c1_g1_i1.p1 TRINITY_TN_DN52839_c0_g2_i1.p1
OG0000076: TRINITY_AG_DN26701_c0_g1_i1.p1 TRINITY_AG_DN45242_c0_g1_i1.p1 TRINITY_AG_DN61573_c0_g1_i1.p1 TRINITY_AG_DN66792_c4_g1_i1.p1 TRINITY_AG_DN66792_c5_g1_i2.p1 TRINITY_MB_DN105549_c0_g1_i1.p1 TRINITY_MB_DN111348_c0_g1_i1.p1 TRINITY_MB_DN149798_c0_g1_i1.p1 TRINITY_MB_DN165108_c0_g1_i1.p1 TRINITY_MB_DN181390_c0_g1_i1.p1 TRINITY_MB_DN1876_c0_g1_i1.p1 TRINITY_MB_DN191707_c0_g1_i1.p1 TRINITY_MB_DN194385_c0_g1_i1.p1 TRINITY_MB_DN210685_c0_g1_i1.p1 TRINITY_MB_DN29424_c0_g1_i1.p1 TRINITY_MB_DN35993_c0_g1_i1.p1 TRINITY_MB_DN36888_c0_g1_i1.p1 TRINITY_MB_DN42467_c0_g1_i1.p1 TRINITY_MB_DN42467_c0_g2_i1.p1 TRINITY_MB_DN57622_c0_g2_i2.p1 TRINITY_MB_DN57762_c0_g1_i3.p1 TRINITY_MB_DN57762_c1_g1_i1.p1 TRINITY_MB_DN57762_c1_g2_i4.p1 TRINITY_MB_DN61852_c4_g1_i1.p1 TRINITY_MB_DN61852_c5_g2_i1.p1 TRINITY_MB_DN61852_c5_g3_i1.p1 TRINITY_MB_DN7153_c0_g1_i1.p1 TRINITY_SE_DN13972_c0_g1_i1.p1 TRINITY_SE_DN29905_c0_g1_i1.p1 TRINITY_SE_DN40861_c0_g1_i1.p1 TRINITY_SE_DN50374_c1_g1_i1.p1 TRINITY_SE_DN50374_c2_g1_i1.p1 TRINITY_SE_DN50549_c0_g1_i5.p1 TRINITY_SL_DN55026_c0_g1_i1.p1 TRINITY_SL_DN68195_c0_g1_i1.p1 TRINITY_SL_DN68264_c0_g1_i1.p1 TRINITY_SL_DN75107_c0_g1_i1.p1
OG0000077: TRINITY_AG_DN115118_c0_g1_i1.p1 TRINITY_AG_DN64179_c1_g1_i2.p1 TRINITY_AG_DN64541_c0_g1_i4.p1 TRINITY_AG_DN65265_c0_g1_i3.p1 TRINITY_AG_DN66035_c0_g1_i4.p1 TRINITY_AG_DN66594_c0_g2_i1.p1 TRINITY_AG_DN66594_c1_g1_i3.p1 TRINITY_AG_DN66875_c1_g1_i1.p1 TRINITY_MB_DN44478_c0_g1_i1.p1 TRINITY_MB_DN50306_c0_g1_i1.p1 TRINITY_MB_DN50306_c0_g2_i1.p1 TRINITY_MB_DN55288_c0_g1_i1.p1 TRINITY_MB_DN56115_c1_g1_i3.p1 TRINITY_MB_DN56115_c1_g2_i1.p1 TRINITY_MB_DN57449_c0_g1_i1.p1 TRINITY_MB_DN60935_c0_g2_i1.p1 TRINITY_SE_DN46824_c0_g1_i2.p1 TRINITY_SE_DN46824_c0_g2_i2.p1 TRINITY_SE_DN46824_c0_g3_i1.p1 TRINITY_SE_DN48058_c0_g1_i1.p1 TRINITY_SE_DN48058_c0_g2_i1.p1 TRINITY_SE_DN49101_c0_g1_i3.p1 TRINITY_SE_DN51016_c0_g1_i4.p1 TRINITY_SE_DN51334_c0_g2_i1.p1 TRINITY_SL_DN42427_c0_g1_i1.p1 TRINITY_SL_DN65689_c0_g2_i2.p1 TRINITY_SL_DN70567_c0_g1_i1.p1 TRINITY_SL_DN73064_c0_g1_i4.p1 TRINITY_SL_DN77900_c0_g1_i2.p1 TRINITY_SL_DN77953_c1_g1_i4.p1 TRINITY_SL_DN77953_c1_g2_i1.p1 TRINITY_TN_DN16153_c0_g1_i2.p1 TRINITY_TN_DN44068_c0_g1_i5.p3 TRINITY_TN_DN50118_c0_g1_i2.p1 TRINITY_TN_DN51668_c0_g1_i2.p1 TRINITY_TN_DN52245_c0_g3_i1.p1
OG0000078: TRINITY_AG_DN17501_c0_g1_i1.p2 TRINITY_AG_DN26085_c0_g1_i1.p1 TRINITY_AG_DN3174_c0_g1_i1.p1 TRINITY_AG_DN47755_c0_g1_i1.p1 TRINITY_AG_DN47755_c0_g2_i2.p2 TRINITY_AG_DN56121_c0_g2_i2.p3 TRINITY_AG_DN8915_c0_g1_i1.p2 TRINITY_MB_DN141636_c0_g1_i1.p1 TRINITY_MB_DN170896_c0_g1_i1.p2 TRINITY_MB_DN178888_c0_g1_i1.p1 TRINITY_MB_DN183097_c0_g1_i1.p2 TRINITY_MB_DN213358_c0_g1_i1.p1 TRINITY_MB_DN65091_c0_g1_i1.p1 TRINITY_MB_DN6811_c0_g1_i1.p1 TRINITY_MB_DN87349_c0_g1_i1.p1 TRINITY_SE_DN56165_c0_g1_i1.p1 TRINITY_SL_DN10726_c0_g1_i1.p2 TRINITY_SL_DN146272_c0_g1_i1.p3 TRINITY_SL_DN146272_c0_g2_i1.p1 TRINITY_SL_DN23175_c0_g1_i1.p2 TRINITY_SL_DN58137_c0_g1_i1.p1 TRINITY_SL_DN58137_c2_g2_i1.p2 TRINITY_SL_DN58137_c2_g3_i1.p1 TRINITY_SL_DN68896_c1_g2_i1.p1 TRINITY_SL_DN7407_c0_g1_i1.p2 TRINITY_TN_DN10697_c0_g1_i1.p1 TRINITY_TN_DN126805_c0_g1_i1.p1 TRINITY_TN_DN145950_c0_g1_i1.p1 TRINITY_TN_DN160414_c0_g1_i1.p1 TRINITY_TN_DN164386_c0_g1_i1.p1 TRINITY_TN_DN166630_c0_g1_i1.p3 TRINITY_TN_DN18061_c0_g1_i1.p1 TRINITY_TN_DN194486_c0_g1_i1.p3 TRINITY_TN_DN228677_c0_g1_i1.p1 TRINITY_TN_DN31594_c0_g1_i1.p2 TRINITY_TN_DN91876_c0_g1_i1.p2
OG0000079: TRINITY_MB_DN147732_c0_g1_i1.p1 TRINITY_MB_DN18259_c0_g1_i1.p1 TRINITY_MB_DN196678_c0_g1_i1.p1 TRINITY_MB_DN53507_c0_g1_i1.p1 TRINITY_MB_DN53866_c0_g1_i1.p1 TRINITY_MB_DN57424_c0_g2_i3.p1 TRINITY_MB_DN58693_c0_g1_i1.p1 TRINITY_MB_DN59204_c0_g2_i3.p1 TRINITY_MB_DN59421_c1_g2_i1.p1 TRINITY_MB_DN59974_c0_g1_i1.p1 TRINITY_MB_DN61012_c0_g1_i1.p1 TRINITY_MB_DN61074_c0_g1_i5.p1 TRINITY_MB_DN61447_c0_g1_i1.p1 TRINITY_MB_DN61457_c1_g1_i11.p1 TRINITY_MB_DN61474_c3_g3_i1.p1 TRINITY_MB_DN61485_c27_g1_i2.p1 TRINITY_MB_DN61535_c1_g2_i2.p1 TRINITY_MB_DN61671_c1_g4_i6.p1 TRINITY_MB_DN61789_c12_g1_i3.p1 TRINITY_MB_DN9202_c0_g1_i1.p1 TRINITY_SE_DN17370_c1_g1_i1.p2 TRINITY_SE_DN187806_c0_g1_i1.p1 TRINITY_SE_DN18897_c0_g1_i1.p1 TRINITY_SE_DN29316_c0_g1_i1.p1 TRINITY_SE_DN37301_c1_g1_i1.p1 TRINITY_SE_DN3961_c0_g1_i1.p1 TRINITY_SE_DN42254_c0_g1_i2.p1 TRINITY_SE_DN43997_c1_g1_i1.p1 TRINITY_SE_DN50769_c0_g2_i2.p1 TRINITY_SE_DN55307_c0_g1_i1.p1 TRINITY_SE_DN79136_c0_g1_i1.p1 TRINITY_SL_DN76727_c0_g1_i8.p1 TRINITY_SL_DN76960_c3_g1_i1.p1 TRINITY_TN_DN135508_c0_g1_i1.p1 TRINITY_TN_DN196767_c0_g1_i1.p1 TRINITY_TN_DN77381_c0_g1_i1.p1
OG0000080: TRINITY_AG_DN104995_c0_g1_i1.p1 TRINITY_AG_DN142695_c0_g1_i1.p1 TRINITY_AG_DN29722_c0_g1_i1.p1 TRINITY_AG_DN64498_c1_g2_i1.p1 TRINITY_AG_DN64771_c0_g1_i1.p2 TRINITY_AG_DN64892_c2_g2_i1.p1 TRINITY_AG_DN65886_c2_g1_i1.p1 TRINITY_AG_DN66249_c0_g1_i1.p1 TRINITY_AG_DN66634_c0_g1_i1.p1 TRINITY_AG_DN6799_c0_g1_i1.p1 TRINITY_MB_DN16706_c0_g1_i2.p1 TRINITY_MB_DN186999_c0_g1_i1.p1 TRINITY_MB_DN60097_c1_g1_i4.p1 TRINITY_MB_DN61349_c1_g1_i1.p2 TRINITY_SE_DN11267_c0_g1_i1.p1 TRINITY_SE_DN127127_c0_g1_i1.p1 TRINITY_SE_DN170522_c0_g1_i1.p1 TRINITY_SE_DN201823_c0_g1_i1.p1 TRINITY_SE_DN26026_c1_g1_i1.p1 TRINITY_SE_DN49275_c0_g1_i2.p2 TRINITY_SE_DN50542_c0_g1_i4.p1 TRINITY_SE_DN50948_c1_g5_i2.p2 TRINITY_SE_DN51230_c2_g1_i1.p1 TRINITY_SE_DN51241_c10_g1_i1.p1 TRINITY_SE_DN5346_c0_g1_i1.p1 TRINITY_SE_DN79155_c0_g1_i1.p1 TRINITY_SL_DN179490_c0_g1_i1.p1 TRINITY_SL_DN76690_c0_g1_i1.p1 TRINITY_SL_DN77786_c11_g1_i3.p2 TRINITY_SL_DN77991_c6_g2_i2.p1 TRINITY_TN_DN33916_c0_g1_i1.p3 TRINITY_TN_DN48480_c0_g1_i1.p1 TRINITY_TN_DN51837_c0_g1_i3.p1 TRINITY_TN_DN52338_c0_g1_i2.p1 TRINITY_TN_DN80964_c0_g1_i1.p1
OG0000081: TRINITY_AG_DN109300_c0_g1_i1.p1 TRINITY_AG_DN144368_c0_g1_i1.p1 TRINITY_AG_DN151330_c0_g1_i1.p1 TRINITY_AG_DN158593_c0_g1_i1.p1 TRINITY_AG_DN169913_c0_g1_i1.p1 TRINITY_AG_DN24416_c0_g1_i2.p1 TRINITY_AG_DN30050_c0_g1_i2.p1 TRINITY_AG_DN35299_c0_g1_i2.p1 TRINITY_AG_DN36244_c0_g1_i1.p1 TRINITY_AG_DN65710_c7_g1_i2.p1 TRINITY_AG_DN65710_c7_g2_i2.p1 TRINITY_AG_DN65710_c7_g3_i5.p1 TRINITY_AG_DN65710_c7_g4_i1.p1 TRINITY_AG_DN65710_c7_g6_i1.p1 TRINITY_AG_DN86891_c0_g1_i1.p1 TRINITY_AG_DN87628_c0_g1_i1.p1 TRINITY_MB_DN124408_c0_g1_i1.p1 TRINITY_MB_DN17206_c0_g1_i1.p1 TRINITY_MB_DN208040_c0_g1_i1.p1 TRINITY_MB_DN87650_c0_g1_i1.p1 TRINITY_SE_DN173765_c0_g1_i1.p1 TRINITY_SE_DN203489_c0_g1_i1.p1 TRINITY_SE_DN31342_c1_g1_i1.p1 TRINITY_SE_DN32477_c0_g1_i2.p1 TRINITY_SE_DN37312_c2_g1_i1.p1 TRINITY_SE_DN44640_c0_g1_i3.p1 TRINITY_SL_DN41671_c0_g1_i1.p1 TRINITY_SL_DN41788_c0_g1_i1.p1 TRINITY_SL_DN46649_c0_g1_i2.p1 TRINITY_SL_DN49810_c0_g1_i1.p1 TRINITY_SL_DN73864_c5_g2_i1.p1 TRINITY_TN_DN114419_c0_g1_i1.p1 TRINITY_TN_DN145791_c0_g1_i1.p1 TRINITY_TN_DN220797_c0_g1_i1.p1 TRINITY_TN_DN24192_c0_g1_i2.p1
OG0000082: TRINITY_AG_DN1949_c0_g1_i1.p1 TRINITY_AG_DN34307_c0_g1_i1.p1 TRINITY_AG_DN36900_c0_g1_i1.p1 TRINITY_MB_DN53663_c0_g1_i1.p1 TRINITY_MB_DN54072_c0_g1_i1.p1 TRINITY_SE_DN110451_c0_g1_i1.p1 TRINITY_SE_DN139518_c0_g1_i1.p1 TRINITY_SE_DN1571_c0_g1_i2.p1 TRINITY_SE_DN15737_c0_g1_i1.p1 TRINITY_SE_DN173152_c0_g1_i1.p1 TRINITY_SE_DN27782_c0_g1_i1.p1 TRINITY_SE_DN33720_c0_g1_i1.p1 TRINITY_SE_DN37919_c0_g1_i1.p1 TRINITY_SE_DN46099_c0_g1_i2.p1 TRINITY_SE_DN48547_c0_g1_i4.p1 TRINITY_SE_DN49967_c0_g2_i9.p1 TRINITY_SE_DN50053_c1_g1_i2.p1 TRINITY_SE_DN50053_c2_g2_i2.p1 TRINITY_SE_DN50053_c3_g2_i2.p1 TRINITY_SE_DN50967_c2_g4_i1.p1 TRINITY_SE_DN51022_c2_g1_i1.p1 TRINITY_SE_DN51022_c2_g2_i1.p2 TRINITY_SE_DN51022_c2_g3_i6.p1 TRINITY_SE_DN51191_c1_g2_i1.p1 TRINITY_SE_DN83010_c0_g1_i1.p1 TRINITY_SE_DN97783_c0_g1_i1.p1 TRINITY_SL_DN115261_c0_g1_i1.p1 TRINITY_SL_DN16384_c0_g1_i1.p1 TRINITY_SL_DN71141_c0_g1_i1.p1 TRINITY_SL_DN71141_c0_g3_i1.p1 TRINITY_SL_DN76519_c0_g2_i1.p1 TRINITY_SL_DN76519_c1_g1_i2.p1 TRINITY_SL_DN76519_c1_g2_i1.p1 TRINITY_SL_DN76519_c1_g3_i2.p1 TRINITY_TN_DN39943_c0_g1_i1.p1
OG0000083: TRINITY_AG_DN58892_c0_g1_i1.p1 TRINITY_AG_DN66625_c5_g4_i1.p1 TRINITY_MB_DN113536_c0_g1_i1.p1 TRINITY_MB_DN148087_c0_g1_i1.p1 TRINITY_MB_DN151592_c0_g1_i1.p1 TRINITY_MB_DN200330_c0_g1_i1.p1 TRINITY_MB_DN25295_c0_g1_i2.p1 TRINITY_MB_DN31822_c0_g1_i1.p1 TRINITY_MB_DN37760_c0_g1_i1.p1 TRINITY_MB_DN51176_c0_g1_i1.p1 TRINITY_MB_DN5132_c0_g1_i1.p1 TRINITY_MB_DN58137_c0_g3_i1.p1 TRINITY_MB_DN58232_c0_g1_i2.p1 TRINITY_MB_DN59480_c0_g1_i6.p1 TRINITY_MB_DN61222_c0_g1_i1.p1 TRINITY_MB_DN61400_c5_g1_i2.p3 TRINITY_MB_DN61424_c0_g1_i2.p1 TRINITY_MB_DN61811_c0_g1_i2.p1 TRINITY_MB_DN61868_c0_g1_i1.p1 TRINITY_MB_DN61879_c4_g2_i4.p1 TRINITY_MB_DN6791_c0_g1_i1.p1 TRINITY_SE_DN106733_c0_g1_i1.p1 TRINITY_SE_DN151415_c0_g1_i1.p1 TRINITY_SE_DN203076_c0_g1_i1.p1 TRINITY_SE_DN45090_c0_g2_i1.p1 TRINITY_SE_DN51105_c1_g1_i1.p1 TRINITY_SE_DN94185_c0_g1_i1.p1 TRINITY_SL_DN119630_c0_g1_i1.p1 TRINITY_SL_DN3144_c0_g1_i1.p1 TRINITY_SL_DN45842_c1_g1_i1.p1 TRINITY_SL_DN52434_c0_g1_i1.p1 TRINITY_SL_DN70723_c0_g1_i2.p1 TRINITY_SL_DN77864_c2_g2_i1.p1 TRINITY_TN_DN154099_c0_g1_i1.p1 TRINITY_TN_DN9922_c0_g2_i1.p1
OG0000084: TRINITY_AG_DN10342_c0_g1_i1.p1 TRINITY_AG_DN13163_c0_g1_i1.p1 TRINITY_AG_DN140311_c0_g1_i1.p1 TRINITY_AG_DN152565_c0_g1_i1.p1 TRINITY_AG_DN18103_c0_g1_i1.p1 TRINITY_AG_DN62440_c0_g1_i1.p1 TRINITY_AG_DN63458_c2_g1_i1.p1 TRINITY_AG_DN63458_c2_g2_i1.p1 TRINITY_MB_DN139853_c0_g1_i1.p1 TRINITY_MB_DN200377_c0_g1_i1.p1 TRINITY_MB_DN209359_c0_g1_i1.p1 TRINITY_MB_DN224053_c0_g1_i1.p1 TRINITY_MB_DN22804_c0_g1_i1.p1 TRINITY_MB_DN33872_c0_g1_i2.p1 TRINITY_MB_DN60784_c1_g1_i1.p1 TRINITY_MB_DN60784_c1_g4_i1.p1 TRINITY_MB_DN60784_c1_g8_i1.p1 TRINITY_MB_DN93285_c0_g1_i1.p1 TRINITY_SE_DN36404_c0_g1_i1.p1 TRINITY_SE_DN43970_c0_g1_i1.p1 TRINITY_SE_DN46104_c0_g1_i1.p1 TRINITY_SE_DN48720_c0_g1_i1.p1 TRINITY_SE_DN51252_c147_g3_i1.p1 TRINITY_SE_DN51252_c147_g5_i1.p1 TRINITY_SL_DN178380_c0_g1_i1.p1 TRINITY_SL_DN31680_c0_g1_i1.p1 TRINITY_SL_DN75652_c3_g1_i4.p1 TRINITY_SL_DN77373_c0_g2_i1.p1 TRINITY_SL_DN999_c0_g1_i1.p1 TRINITY_TN_DN110677_c0_g1_i1.p1 TRINITY_TN_DN151032_c0_g1_i1.p1 TRINITY_TN_DN21271_c0_g1_i1.p1 TRINITY_TN_DN214448_c0_g1_i1.p1 TRINITY_TN_DN217468_c0_g1_i1.p1
OG0000085: TRINITY_AG_DN121364_c0_g1_i1.p1 TRINITY_AG_DN25061_c0_g1_i1.p1 TRINITY_AG_DN26151_c0_g1_i1.p1 TRINITY_AG_DN36574_c0_g1_i1.p1 TRINITY_AG_DN52590_c0_g2_i1.p1 TRINITY_AG_DN55229_c0_g1_i1.p1 TRINITY_AG_DN55684_c0_g1_i4.p1 TRINITY_MB_DN159479_c0_g1_i1.p1 TRINITY_SE_DN109839_c0_g1_i1.p1 TRINITY_SE_DN118654_c0_g1_i1.p1 TRINITY_SE_DN201335_c0_g1_i1.p1 TRINITY_SE_DN203964_c0_g1_i1.p1 TRINITY_SE_DN37378_c0_g1_i1.p1 TRINITY_SE_DN4363_c0_g1_i1.p1 TRINITY_SE_DN46356_c0_g1_i2.p1 TRINITY_SE_DN47361_c0_g1_i1.p1 TRINITY_SE_DN49593_c0_g3_i2.p1 TRINITY_SE_DN50982_c0_g3_i6.p1 TRINITY_SE_DN51332_c1_g1_i2.p1 TRINITY_SE_DN52649_c0_g1_i1.p1 TRINITY_SE_DN60772_c0_g1_i1.p1 TRINITY_SE_DN67606_c0_g1_i1.p1 TRINITY_SL_DN107696_c0_g1_i2.p1 TRINITY_SL_DN234603_c0_g1_i1.p1 TRINITY_SL_DN236696_c0_g1_i1.p1 TRINITY_SL_DN240362_c0_g1_i1.p1 TRINITY_SL_DN64670_c0_g1_i1.p1 TRINITY_SL_DN72296_c0_g2_i4.p1 TRINITY_SL_DN73647_c0_g2_i1.p1 TRINITY_SL_DN74935_c0_g1_i1.p1 TRINITY_SL_DN75492_c0_g1_i1.p1 TRINITY_SL_DN77957_c0_g1_i8.p1 TRINITY_TN_DN49913_c0_g1_i4.p1 TRINITY_TN_DN52351_c6_g2_i1.p1
OG0000086: TRINITY_AG_DN15361_c0_g1_i1.p1 TRINITY_AG_DN34645_c0_g1_i1.p1 TRINITY_AG_DN54011_c1_g2_i1.p1 TRINITY_AG_DN56713_c0_g1_i2.p1 TRINITY_AG_DN58926_c0_g1_i2.p1 TRINITY_AG_DN58926_c0_g2_i2.p1 TRINITY_MB_DN140173_c0_g1_i1.p1 TRINITY_MB_DN140420_c0_g1_i1.p1 TRINITY_MB_DN59850_c4_g1_i1.p1 TRINITY_MB_DN80369_c0_g1_i1.p1 TRINITY_MB_DN9596_c0_g1_i1.p1 TRINITY_SE_DN104555_c0_g1_i1.p1 TRINITY_SE_DN34041_c0_g1_i1.p1 TRINITY_SE_DN34041_c2_g1_i1.p1 TRINITY_SE_DN34041_c3_g1_i1.p1 TRINITY_SE_DN37213_c1_g1_i2.p1 TRINITY_SE_DN44212_c0_g2_i1.p1 TRINITY_SE_DN51535_c0_g1_i1.p1 TRINITY_SE_DN53070_c0_g1_i1.p1 TRINITY_SE_DN79406_c0_g1_i1.p1 TRINITY_SL_DN57230_c0_g1_i2.p1 TRINITY_SL_DN57484_c0_g1_i1.p1 TRINITY_SL_DN69401_c1_g1_i1.p1 TRINITY_SL_DN71451_c0_g1_i2.p1 TRINITY_SL_DN71451_c0_g2_i1.p1 TRINITY_SL_DN72491_c1_g1_i1.p1 TRINITY_SL_DN75988_c0_g1_i3.p1 TRINITY_SL_DN75988_c0_g3_i2.p1 TRINITY_SL_DN76652_c1_g3_i1.p1 TRINITY_SL_DN76652_c1_g4_i1.p1 TRINITY_TN_DN14804_c0_g1_i1.p1 TRINITY_TN_DN184496_c0_g1_i1.p1 TRINITY_TN_DN43212_c1_g1_i1.p1 TRINITY_TN_DN47519_c0_g1_i2.p1
OG0000087: TRINITY_AG_DN161742_c0_g1_i1.p2 TRINITY_AG_DN61852_c4_g2_i1.p1 TRINITY_AG_DN61852_c5_g1_i1.p2 TRINITY_MB_DN60141_c0_g1_i3.p1 TRINITY_MB_DN84277_c0_g1_i1.p1 TRINITY_SE_DN17232_c0_g1_i1.p1 TRINITY_SE_DN29349_c0_g1_i1.p1 TRINITY_SE_DN37907_c0_g1_i1.p1 TRINITY_SE_DN44528_c1_g1_i1.p1 TRINITY_SE_DN45646_c0_g2_i1.p1 TRINITY_SE_DN48499_c0_g2_i1.p1 TRINITY_SE_DN48800_c1_g2_i4.p2 TRINITY_SE_DN49359_c0_g1_i1.p1 TRINITY_SE_DN50631_c1_g1_i1.p1 TRINITY_SE_DN50631_c1_g2_i1.p1 TRINITY_SE_DN50631_c1_g6_i1.p1 TRINITY_SE_DN51316_c3_g1_i1.p1 TRINITY_SE_DN51316_c3_g3_i1.p1 TRINITY_SE_DN51377_c7_g2_i1.p1 TRINITY_SE_DN711_c0_g1_i1.p1 TRINITY_SL_DN12623_c0_g1_i1.p1 TRINITY_SL_DN140446_c0_g1_i1.p1 TRINITY_SL_DN152796_c0_g1_i1.p1 TRINITY_SL_DN21588_c0_g1_i1.p1 TRINITY_SL_DN75264_c2_g3_i1.p1 TRINITY_SL_DN75264_c2_g4_i1.p1 TRINITY_SL_DN75264_c2_g6_i1.p1 TRINITY_SL_DN77486_c1_g1_i1.p1 TRINITY_SL_DN81192_c0_g1_i1.p1 TRINITY_TN_DN34484_c0_g1_i2.p1 TRINITY_TN_DN45013_c0_g1_i1.p1 TRINITY_TN_DN46263_c1_g1_i2.p2 TRINITY_TN_DN47661_c0_g1_i1.p1 TRINITY_TN_DN51462_c0_g1_i1.p1
OG0000088: TRINITY_AG_DN49901_c0_g1_i1.p1 TRINITY_AG_DN52383_c0_g1_i1.p1 TRINITY_AG_DN61360_c0_g1_i1.p1 TRINITY_AG_DN61360_c0_g2_i2.p1 TRINITY_AG_DN61397_c2_g1_i2.p1 TRINITY_AG_DN61397_c3_g2_i2.p1 TRINITY_MB_DN10223_c0_g1_i1.p1 TRINITY_MB_DN200389_c0_g1_i1.p1 TRINITY_MB_DN28754_c0_g2_i1.p1 TRINITY_MB_DN45219_c0_g1_i1.p1 TRINITY_MB_DN54476_c0_g1_i1.p1 TRINITY_MB_DN59169_c0_g1_i1.p1 TRINITY_MB_DN61169_c2_g1_i1.p1 TRINITY_MB_DN61169_c2_g2_i2.p1 TRINITY_SE_DN172019_c0_g1_i1.p1 TRINITY_SE_DN199898_c0_g1_i1.p1 TRINITY_SE_DN22787_c0_g1_i1.p1 TRINITY_SE_DN44735_c0_g1_i1.p1 TRINITY_SE_DN46918_c0_g1_i2.p1 TRINITY_SE_DN49344_c0_g1_i2.p1 TRINITY_SE_DN49344_c0_g2_i1.p1 TRINITY_SL_DN204189_c0_g1_i1.p1 TRINITY_SL_DN204868_c0_g1_i1.p1 TRINITY_SL_DN36120_c0_g1_i1.p1 TRINITY_SL_DN36601_c0_g1_i1.p1 TRINITY_SL_DN71267_c0_g1_i1.p1 TRINITY_SL_DN75441_c2_g1_i2.p1 TRINITY_SL_DN75441_c3_g1_i1.p1 TRINITY_SL_DN75822_c1_g1_i1.p1 TRINITY_SL_DN76595_c0_g1_i5.p1 TRINITY_SL_DN77076_c3_g5_i2.p1 TRINITY_TN_DN37597_c0_g1_i1.p1 TRINITY_TN_DN52558_c0_g1_i1.p1 TRINITY_TN_DN59769_c0_g1_i1.p1
OG0000089: TRINITY_AG_DN100703_c0_g1_i1.p1 TRINITY_AG_DN37276_c0_g1_i4.p1 TRINITY_AG_DN54421_c0_g1_i5.p1 TRINITY_AG_DN63476_c0_g1_i1.p1 TRINITY_AG_DN8476_c0_g2_i1.p1 TRINITY_AG_DN87988_c0_g1_i2.p1 TRINITY_SE_DN106529_c0_g1_i1.p1 TRINITY_SE_DN135136_c0_g1_i1.p1 TRINITY_SE_DN169331_c0_g1_i1.p1 TRINITY_SE_DN169651_c0_g1_i1.p1 TRINITY_SE_DN217467_c0_g1_i1.p1 TRINITY_SE_DN217467_c0_g3_i1.p1 TRINITY_SE_DN24132_c0_g1_i2.p1 TRINITY_SE_DN26377_c0_g1_i1.p1 TRINITY_SE_DN37970_c0_g1_i3.p1 TRINITY_SE_DN39308_c1_g1_i2.p1 TRINITY_SE_DN4171_c0_g1_i1.p1 TRINITY_SE_DN43986_c3_g1_i1.p1 TRINITY_SE_DN48510_c0_g1_i5.p1 TRINITY_SE_DN48510_c0_g2_i1.p1 TRINITY_SE_DN48762_c0_g1_i1.p1 TRINITY_SE_DN50419_c2_g2_i1.p1 TRINITY_SE_DN52021_c0_g1_i1.p1 TRINITY_SE_DN55225_c0_g1_i1.p1 TRINITY_SE_DN7187_c0_g1_i1.p1 TRINITY_SE_DN79938_c0_g1_i1.p1 TRINITY_SL_DN41914_c0_g1_i1.p1 TRINITY_SL_DN73994_c0_g1_i1.p1 TRINITY_TN_DN12351_c0_g1_i1.p1 TRINITY_TN_DN161719_c0_g1_i1.p1 TRINITY_TN_DN45611_c0_g1_i5.p1 TRINITY_TN_DN51187_c1_g1_i1.p1 TRINITY_TN_DN9679_c0_g1_i1.p1
OG0000090: TRINITY_AG_DN101369_c0_g1_i1.p1 TRINITY_AG_DN47219_c30_g1_i2.p1 TRINITY_MB_DN1253_c0_g1_i1.p1 TRINITY_MB_DN13803_c0_g1_i1.p1 TRINITY_MB_DN16063_c0_g1_i1.p1 TRINITY_MB_DN17851_c0_g1_i1.p1 TRINITY_MB_DN31761_c2_g1_i1.p1 TRINITY_MB_DN39261_c0_g1_i1.p1 TRINITY_MB_DN42138_c0_g1_i2.p2 TRINITY_MB_DN67942_c0_g1_i1.p1 TRINITY_SE_DN113799_c0_g1_i1.p1 TRINITY_SE_DN13705_c1_g1_i1.p1 TRINITY_SE_DN138720_c0_g1_i1.p2 TRINITY_SE_DN139595_c0_g1_i1.p1 TRINITY_SE_DN168047_c0_g1_i1.p1 TRINITY_SE_DN170972_c0_g1_i1.p1 TRINITY_SE_DN1736_c0_g1_i1.p1 TRINITY_SE_DN200201_c1_g1_i1.p1 TRINITY_SE_DN23463_c32_g1_i1.p2 TRINITY_SE_DN34385_c93_g1_i1.p1 TRINITY_SE_DN41399_c2_g1_i1.p1 TRINITY_SL_DN10969_c0_g1_i1.p1 TRINITY_SL_DN19098_c0_g1_i2.p1 TRINITY_SL_DN25652_c0_g1_i1.p1 TRINITY_SL_DN44693_c1_g1_i1.p1 TRINITY_SL_DN45176_c2_g1_i1.p1 TRINITY_SL_DN78124_c0_g1_i1.p2 TRINITY_TN_DN19574_c0_g1_i1.p2 TRINITY_TN_DN213535_c1_g1_i1.p1 TRINITY_TN_DN42498_c12_g1_i1.p1 TRINITY_TN_DN46059_c0_g1_i1.p1 TRINITY_TN_DN47109_c0_g1_i5.p2 TRINITY_TN_DN53160_c0_g1_i1.p1
OG0000091: TRINITY_AG_DN129489_c0_g1_i1.p1 TRINITY_AG_DN13101_c0_g1_i1.p1 TRINITY_AG_DN40929_c0_g1_i1.p1 TRINITY_AG_DN47289_c0_g2_i2.p1 TRINITY_AG_DN56928_c0_g1_i1.p2 TRINITY_AG_DN59332_c0_g1_i1.p1 TRINITY_AG_DN60792_c0_g1_i4.p1 TRINITY_AG_DN60927_c0_g1_i1.p1 TRINITY_AG_DN65606_c2_g1_i14.p3 TRINITY_MB_DN19257_c0_g1_i1.p1 TRINITY_MB_DN22045_c0_g1_i1.p1 TRINITY_MB_DN37475_c0_g1_i1.p1 TRINITY_MB_DN4823_c0_g1_i1.p1 TRINITY_MB_DN61220_c0_g1_i2.p1 TRINITY_MB_DN87303_c0_g1_i1.p1 TRINITY_SE_DN118410_c0_g1_i1.p2 TRINITY_SE_DN172965_c0_g1_i1.p1 TRINITY_SE_DN21581_c0_g1_i1.p1 TRINITY_SE_DN46465_c1_g1_i2.p1 TRINITY_SE_DN46465_c1_g2_i1.p1 TRINITY_SE_DN50517_c1_g3_i1.p1 TRINITY_SE_DN56502_c0_g1_i1.p1 TRINITY_SE_DN75717_c0_g1_i1.p1 TRINITY_SL_DN66416_c0_g1_i1.p1 TRINITY_SL_DN66416_c0_g2_i1.p1 TRINITY_SL_DN75844_c0_g1_i2.p1 TRINITY_SL_DN75844_c0_g3_i2.p1 TRINITY_SL_DN76695_c0_g1_i1.p1 TRINITY_SL_DN91959_c0_g1_i1.p1 TRINITY_TN_DN214705_c0_g1_i1.p1 TRINITY_TN_DN45606_c0_g1_i1.p1 TRINITY_TN_DN49822_c0_g1_i1.p3 TRINITY_TN_DN52767_c0_g3_i1.p1
OG0000092: TRINITY_AG_DN33700_c0_g1_i1.p1 TRINITY_AG_DN37225_c0_g1_i1.p1 TRINITY_AG_DN41484_c0_g1_i1.p1 TRINITY_AG_DN42589_c0_g1_i1.p1 TRINITY_AG_DN46607_c0_g1_i1.p1 TRINITY_AG_DN46714_c0_g1_i1.p1 TRINITY_AG_DN49177_c0_g1_i1.p1 TRINITY_AG_DN60308_c1_g1_i1.p1 TRINITY_AG_DN62366_c0_g3_i3.p1 TRINITY_AG_DN64669_c8_g3_i1.p1 TRINITY_AG_DN65330_c3_g1_i1.p1 TRINITY_AG_DN8986_c0_g1_i1.p1 TRINITY_MB_DN14963_c0_g1_i1.p1 TRINITY_MB_DN180778_c0_g1_i1.p1 TRINITY_MB_DN18699_c1_g1_i1.p1 TRINITY_MB_DN30180_c0_g1_i1.p1 TRINITY_MB_DN37861_c0_g1_i1.p1 TRINITY_MB_DN46804_c0_g1_i1.p1 TRINITY_MB_DN5633_c0_g1_i1.p1 TRINITY_MB_DN61712_c2_g1_i1.p1 TRINITY_MB_DN61712_c3_g1_i8.p1 TRINITY_MB_DN81327_c0_g1_i1.p1 TRINITY_SE_DN170537_c0_g1_i1.p1 TRINITY_SE_DN29575_c0_g1_i1.p1 TRINITY_SE_DN37342_c0_g1_i1.p1 TRINITY_SE_DN48925_c0_g1_i1.p1 TRINITY_SE_DN51060_c3_g3_i1.p1 TRINITY_SL_DN143274_c0_g1_i1.p1 TRINITY_SL_DN198876_c0_g1_i1.p1 TRINITY_SL_DN46800_c0_g1_i2.p1 TRINITY_SL_DN9086_c0_g1_i1.p1 TRINITY_TN_DN217291_c0_g1_i1.p1 TRINITY_TN_DN229648_c0_g1_i1.p1
OG0000093: TRINITY_AG_DN50244_c0_g1_i2.p1 TRINITY_AG_DN65298_c0_g1_i7.p1 TRINITY_MB_DN13560_c0_g1_i1.p1 TRINITY_MB_DN45926_c0_g1_i1.p1 TRINITY_MB_DN5291_c0_g1_i1.p1 TRINITY_MB_DN57808_c0_g1_i2.p1 TRINITY_MB_DN60065_c0_g1_i1.p1 TRINITY_MB_DN60262_c2_g1_i2.p1 TRINITY_MB_DN65431_c0_g1_i1.p1 TRINITY_MB_DN8032_c0_g1_i1.p1 TRINITY_MB_DN96944_c0_g1_i1.p1 TRINITY_SE_DN119353_c0_g1_i1.p1 TRINITY_SE_DN179712_c0_g1_i1.p1 TRINITY_SE_DN202548_c0_g1_i1.p1 TRINITY_SE_DN208110_c0_g1_i1.p1 TRINITY_SE_DN28790_c0_g1_i1.p1 TRINITY_SE_DN46082_c0_g1_i1.p1 TRINITY_SE_DN46545_c1_g1_i3.p1 TRINITY_SE_DN49029_c0_g1_i1.p3 TRINITY_SE_DN49226_c0_g1_i1.p1 TRINITY_SE_DN50921_c0_g1_i1.p1 TRINITY_SE_DN51267_c1_g5_i2.p1 TRINITY_SL_DN167449_c0_g1_i1.p1 TRINITY_SL_DN45435_c0_g1_i1.p1 TRINITY_SL_DN47853_c0_g1_i1.p1 TRINITY_SL_DN67581_c0_g1_i1.p1 TRINITY_SL_DN72694_c0_g1_i1.p1 TRINITY_SL_DN73145_c1_g1_i1.p1 TRINITY_SL_DN75280_c0_g1_i1.p1 TRINITY_TN_DN12240_c0_g1_i1.p1 TRINITY_TN_DN1886_c0_g1_i1.p1 TRINITY_TN_DN218506_c0_g1_i1.p1 TRINITY_TN_DN51629_c1_g1_i1.p1
OG0000094: TRINITY_AG_DN58250_c3_g2_i2.p1 TRINITY_AG_DN58250_c3_g3_i1.p1 TRINITY_AG_DN64245_c1_g3_i1.p1 TRINITY_AG_DN66272_c0_g1_i4.p1 TRINITY_AG_DN66474_c2_g1_i2.p1 TRINITY_AG_DN66886_c2_g1_i2.p1 TRINITY_MB_DN154400_c0_g1_i1.p1 TRINITY_MB_DN196408_c0_g1_i1.p1 TRINITY_MB_DN33588_c0_g1_i1.p1 TRINITY_MB_DN43255_c0_g1_i2.p1 TRINITY_MB_DN57250_c0_g1_i1.p1 TRINITY_MB_DN60810_c0_g1_i1.p1 TRINITY_MB_DN61232_c0_g1_i1.p1 TRINITY_MB_DN61435_c0_g1_i3.p1 TRINITY_MB_DN61580_c0_g1_i16.p1 TRINITY_MB_DN61580_c0_g2_i2.p1 TRINITY_MB_DN61664_c2_g1_i3.p1 TRINITY_MB_DN61709_c0_g2_i2.p1 TRINITY_MB_DN61856_c0_g1_i8.p1 TRINITY_MB_DN61884_c0_g1_i1.p1 TRINITY_MB_DN61912_c5_g2_i3.p1 TRINITY_MB_DN80736_c0_g1_i1.p1 TRINITY_SE_DN46122_c0_g1_i1.p1 TRINITY_SE_DN50964_c2_g1_i4.p1 TRINITY_SL_DN153171_c0_g1_i1.p1 TRINITY_SL_DN69238_c0_g1_i2.p1 TRINITY_SL_DN73594_c0_g1_i2.p1 TRINITY_SL_DN78030_c2_g1_i3.p1 TRINITY_TN_DN114991_c0_g1_i1.p1 TRINITY_TN_DN25461_c0_g1_i1.p1 TRINITY_TN_DN52868_c0_g4_i1.p1 TRINITY_TN_DN52972_c1_g1_i1.p1 TRINITY_TN_DN52974_c3_g1_i1.p1
OG0000095: TRINITY_AG_DN104417_c0_g1_i1.p1 TRINITY_AG_DN108009_c0_g1_i1.p1 TRINITY_AG_DN120341_c0_g1_i1.p1 TRINITY_AG_DN124679_c0_g1_i1.p1 TRINITY_AG_DN126259_c0_g1_i1.p2 TRINITY_AG_DN154812_c0_g1_i1.p1 TRINITY_AG_DN19660_c0_g1_i1.p2 TRINITY_AG_DN32976_c0_g1_i1.p1 TRINITY_AG_DN706_c0_g2_i1.p2 TRINITY_AG_DN77173_c0_g1_i1.p1 TRINITY_AG_DN90564_c0_g1_i1.p1 TRINITY_AG_DN91235_c0_g1_i1.p1 TRINITY_AG_DN93116_c0_g1_i1.p1 TRINITY_MB_DN119458_c0_g1_i1.p1 TRINITY_MB_DN16279_c0_g1_i1.p2 TRINITY_MB_DN183684_c0_g1_i1.p2 TRINITY_MB_DN69630_c0_g1_i1.p2 TRINITY_SL_DN122227_c0_g1_i1.p2 TRINITY_SL_DN139271_c0_g1_i1.p2 TRINITY_SL_DN144111_c0_g1_i1.p1 TRINITY_SL_DN146365_c0_g1_i1.p1 TRINITY_SL_DN16535_c0_g1_i1.p1 TRINITY_SL_DN169072_c0_g1_i1.p1 TRINITY_SL_DN174260_c0_g1_i1.p1 TRINITY_SL_DN196962_c0_g1_i1.p2 TRINITY_SL_DN44260_c0_g1_i1.p1 TRINITY_SL_DN72141_c4_g3_i1.p1 TRINITY_TN_DN198031_c0_g1_i1.p2 TRINITY_TN_DN201255_c0_g1_i1.p1 TRINITY_TN_DN229422_c0_g1_i1.p1 TRINITY_TN_DN236465_c0_g1_i1.p2 TRINITY_TN_DN96884_c0_g1_i1.p1
OG0000096: TRINITY_AG_DN109237_c0_g1_i1.p1 TRINITY_AG_DN52445_c0_g2_i5.p1 TRINITY_AG_DN57513_c1_g1_i2.p1 TRINITY_AG_DN63092_c0_g1_i2.p1 TRINITY_AG_DN63092_c0_g2_i1.p1 TRINITY_MB_DN123374_c0_g1_i1.p1 TRINITY_MB_DN52119_c0_g1_i1.p2 TRINITY_MB_DN61349_c1_g2_i1.p1 TRINITY_SE_DN46899_c0_g1_i2.p1 TRINITY_SE_DN49108_c0_g1_i4.p1 TRINITY_SE_DN49497_c0_g1_i1.p1 TRINITY_SE_DN49497_c0_g2_i3.p1 TRINITY_SE_DN50470_c2_g1_i15.p1 TRINITY_SE_DN50746_c4_g1_i1.p1 TRINITY_SE_DN50746_c4_g2_i3.p1 TRINITY_SE_DN51075_c2_g1_i1.p2 TRINITY_SE_DN51104_c1_g1_i1.p1 TRINITY_SE_DN51104_c1_g2_i1.p1 TRINITY_SE_DN58189_c0_g1_i1.p1 TRINITY_SL_DN126391_c0_g1_i1.p1 TRINITY_SL_DN159786_c0_g1_i1.p1 TRINITY_SL_DN198929_c0_g1_i1.p1 TRINITY_SL_DN71055_c0_g1_i3.p1 TRINITY_SL_DN71423_c0_g1_i1.p1 TRINITY_SL_DN71423_c0_g2_i1.p1 TRINITY_SL_DN73690_c0_g2_i2.p1 TRINITY_SL_DN88969_c0_g1_i1.p1 TRINITY_TN_DN159165_c0_g1_i1.p1 TRINITY_TN_DN31247_c0_g1_i1.p1 TRINITY_TN_DN51178_c0_g1_i1.p1 TRINITY_TN_DN52038_c0_g2_i1.p1 TRINITY_TN_DN52466_c0_g1_i1.p1
OG0000097: TRINITY_AG_DN142662_c1_g1_i1.p1 TRINITY_MB_DN14090_c0_g1_i1.p1 TRINITY_MB_DN153435_c0_g1_i1.p1 TRINITY_MB_DN15860_c0_g1_i1.p1 TRINITY_MB_DN176856_c0_g1_i1.p1 TRINITY_MB_DN178585_c0_g1_i1.p1 TRINITY_MB_DN182840_c0_g1_i1.p1 TRINITY_MB_DN211744_c0_g1_i1.p1 TRINITY_MB_DN3053_c0_g1_i1.p1 TRINITY_MB_DN43514_c0_g1_i2.p1 TRINITY_MB_DN45_c0_g1_i1.p1 TRINITY_MB_DN48193_c0_g1_i1.p1 TRINITY_MB_DN49659_c0_g1_i1.p2 TRINITY_MB_DN58225_c0_g2_i7.p1 TRINITY_MB_DN59038_c1_g1_i1.p1 TRINITY_MB_DN59223_c0_g1_i1.p1 TRINITY_MB_DN59921_c1_g1_i3.p1 TRINITY_MB_DN60374_c0_g1_i2.p1 TRINITY_MB_DN61104_c0_g2_i12.p1 TRINITY_MB_DN61571_c4_g3_i4.p1 TRINITY_MB_DN64360_c0_g1_i1.p1 TRINITY_MB_DN82809_c0_g1_i1.p1 TRINITY_SE_DN141682_c0_g1_i1.p1 TRINITY_SE_DN211694_c0_g1_i1.p2 TRINITY_SE_DN49322_c0_g1_i5.p2 TRINITY_SE_DN49600_c1_g1_i1.p1 TRINITY_SE_DN50174_c0_g1_i1.p1 TRINITY_SE_DN50566_c3_g2_i2.p1 TRINITY_SL_DN230927_c0_g1_i1.p1 TRINITY_SL_DN48757_c0_g1_i1.p2 TRINITY_SL_DN70369_c0_g1_i1.p1 TRINITY_SL_DN73155_c0_g1_i1.p1
OG0000098: TRINITY_AG_DN18629_c0_g1_i1.p1 TRINITY_AG_DN26624_c0_g1_i1.p1 TRINITY_AG_DN4454_c0_g1_i2.p1 TRINITY_AG_DN54460_c1_g1_i1.p1 TRINITY_AG_DN64787_c11_g2_i3.p1 TRINITY_AG_DN64787_c11_g3_i1.p1 TRINITY_AG_DN64787_c11_g4_i1.p1 TRINITY_MB_DN13935_c0_g1_i1.p1 TRINITY_MB_DN140828_c0_g1_i1.p1 TRINITY_MB_DN172538_c0_g1_i1.p1 TRINITY_MB_DN34711_c0_g1_i1.p1 TRINITY_MB_DN46165_c1_g1_i1.p1 TRINITY_MB_DN6754_c0_g1_i3.p1 TRINITY_SE_DN134379_c1_g1_i1.p1 TRINITY_SE_DN179779_c0_g1_i1.p1 TRINITY_SE_DN200825_c0_g1_i1.p1 TRINITY_SE_DN43268_c0_g1_i2.p1 TRINITY_SE_DN46363_c3_g1_i1.p1 TRINITY_SE_DN78848_c0_g1_i1.p1 TRINITY_SE_DN79287_c0_g1_i1.p2 TRINITY_SL_DN18225_c1_g1_i1.p1 TRINITY_SL_DN32059_c0_g1_i1.p1 TRINITY_SL_DN53819_c1_g1_i1.p1 TRINITY_SL_DN66536_c0_g1_i3.p1 TRINITY_SL_DN66990_c0_g1_i1.p1 TRINITY_SL_DN75907_c12_g1_i1.p1 TRINITY_SL_DN75995_c2_g1_i1.p1 TRINITY_SL_DN75995_c2_g3_i1.p1 TRINITY_TN_DN144977_c0_g1_i2.p1 TRINITY_TN_DN213887_c0_g1_i1.p1 TRINITY_TN_DN25937_c0_g1_i1.p1 TRINITY_TN_DN51535_c3_g2_i3.p1
OG0000099: TRINITY_AG_DN61749_c0_g1_i1.p1 TRINITY_AG_DN62782_c0_g2_i1.p2 TRINITY_AG_DN62850_c4_g1_i2.p1 TRINITY_AG_DN64331_c1_g1_i3.p1 TRINITY_AG_DN64473_c0_g1_i2.p1 TRINITY_AG_DN64692_c1_g1_i2.p1 TRINITY_AG_DN65409_c0_g1_i3.p1 TRINITY_MB_DN146025_c0_g1_i1.p1 TRINITY_MB_DN34175_c0_g1_i1.p1 TRINITY_MB_DN5016_c0_g1_i1.p2 TRINITY_MB_DN57453_c0_g1_i2.p1 TRINITY_MB_DN60287_c9_g1_i1.p1 TRINITY_MB_DN653_c0_g1_i1.p1 TRINITY_MB_DN80333_c0_g1_i1.p1 TRINITY_MB_DN83010_c0_g1_i1.p1 TRINITY_SE_DN170656_c0_g1_i1.p1 TRINITY_SE_DN25903_c0_g1_i1.p1 TRINITY_SE_DN3219_c0_g1_i2.p1 TRINITY_SE_DN49715_c0_g1_i1.p1 TRINITY_SE_DN50074_c0_g2_i3.p1 TRINITY_SL_DN68122_c0_g1_i1.p1 TRINITY_SL_DN70496_c0_g1_i1.p1 TRINITY_SL_DN73181_c0_g1_i1.p1 TRINITY_SL_DN74344_c0_g1_i1.p1 TRINITY_SL_DN74722_c1_g1_i1.p1 TRINITY_SL_DN76266_c1_g1_i2.p1 TRINITY_TN_DN110629_c0_g1_i1.p1 TRINITY_TN_DN17997_c0_g1_i1.p1 TRINITY_TN_DN216825_c0_g1_i1.p1 TRINITY_TN_DN38416_c0_g1_i2.p1 TRINITY_TN_DN49818_c2_g2_i1.p1 TRINITY_TN_DN50881_c0_g1_i2.p1
OG0000100: TRINITY_AG_DN101774_c0_g1_i1.p1 TRINITY_AG_DN110432_c0_g1_i1.p1 TRINITY_AG_DN141445_c0_g1_i1.p2 TRINITY_AG_DN162582_c0_g1_i1.p1 TRINITY_AG_DN51536_c0_g2_i1.p2 TRINITY_AG_DN59573_c1_g1_i1.p3 TRINITY_AG_DN62634_c0_g1_i1.p2 TRINITY_AG_DN69124_c0_g1_i1.p1 TRINITY_MB_DN147587_c0_g1_i1.p2 TRINITY_MB_DN175769_c0_g1_i1.p1 TRINITY_MB_DN178962_c0_g1_i1.p3 TRINITY_MB_DN206407_c0_g1_i1.p2 TRINITY_MB_DN220111_c0_g1_i1.p1 TRINITY_MB_DN46106_c0_g1_i1.p1 TRINITY_MB_DN59882_c0_g1_i1.p1 TRINITY_MB_DN59998_c5_g2_i3.p1 TRINITY_MB_DN60318_c0_g1_i1.p2 TRINITY_MB_DN60560_c0_g4_i1.p1 TRINITY_MB_DN61101_c0_g2_i1.p1 TRINITY_MB_DN61101_c0_g5_i1.p1 TRINITY_MB_DN61509_c11_g1_i4.p2 TRINITY_MB_DN61636_c0_g1_i4.p1 TRINITY_SE_DN127124_c0_g1_i1.p1 TRINITY_SE_DN2511_c0_g1_i1.p1 TRINITY_SE_DN48704_c0_g1_i1.p2 TRINITY_SE_DN51308_c0_g3_i1.p2 TRINITY_SL_DN51867_c0_g1_i1.p1 TRINITY_SL_DN7162_c0_g1_i1.p1 TRINITY_SL_DN75037_c0_g1_i1.p1 TRINITY_SL_DN77760_c0_g1_i5.p2 TRINITY_TN_DN218607_c0_g1_i1.p1
OG0000101: TRINITY_AG_DN106937_c0_g1_i1.p1 TRINITY_AG_DN158300_c0_g1_i1.p1 TRINITY_AG_DN171386_c0_g1_i1.p1 TRINITY_AG_DN19859_c0_g1_i1.p1 TRINITY_AG_DN27642_c0_g1_i1.p1 TRINITY_AG_DN34658_c0_g1_i1.p1 TRINITY_AG_DN41870_c0_g1_i1.p1 TRINITY_AG_DN43663_c0_g1_i2.p2 TRINITY_AG_DN8169_c0_g1_i1.p1 TRINITY_MB_DN38355_c0_g1_i1.p1 TRINITY_MB_DN57965_c0_g1_i2.p1 TRINITY_MB_DN58913_c0_g1_i1.p1 TRINITY_MB_DN61749_c1_g2_i1.p1 TRINITY_MB_DN77630_c0_g1_i1.p1 TRINITY_MB_DN94840_c0_g1_i1.p1 TRINITY_SE_DN175504_c0_g1_i1.p1 TRINITY_SE_DN217633_c0_g1_i1.p1 TRINITY_SE_DN47087_c0_g1_i2.p2 TRINITY_SE_DN47367_c0_g2_i1.p1 TRINITY_SE_DN85974_c0_g1_i1.p1 TRINITY_SL_DN108039_c0_g1_i1.p1 TRINITY_SL_DN124841_c0_g1_i1.p1 TRINITY_SL_DN199763_c0_g1_i1.p1 TRINITY_SL_DN236276_c0_g1_i1.p2 TRINITY_SL_DN248539_c0_g1_i1.p1 TRINITY_SL_DN68901_c0_g1_i2.p1 TRINITY_SL_DN85905_c0_g1_i1.p1 TRINITY_SL_DN89019_c0_g1_i1.p1 TRINITY_TN_DN129524_c0_g1_i1.p1 TRINITY_TN_DN220454_c0_g1_i1.p1 TRINITY_TN_DN77311_c0_g1_i1.p1
OG0000102: TRINITY_AG_DN135576_c0_g1_i1.p1 TRINITY_AG_DN27493_c0_g1_i2.p1 TRINITY_AG_DN46964_c0_g2_i1.p1 TRINITY_MB_DN113546_c0_g1_i1.p1 TRINITY_MB_DN122921_c0_g1_i1.p1 TRINITY_MB_DN174920_c0_g1_i1.p1 TRINITY_MB_DN186300_c0_g1_i1.p1 TRINITY_MB_DN24683_c0_g1_i1.p1 TRINITY_MB_DN24694_c0_g1_i1.p1 TRINITY_MB_DN2626_c0_g1_i1.p1 TRINITY_MB_DN4902_c0_g1_i1.p1 TRINITY_MB_DN57726_c0_g2_i1.p1 TRINITY_MB_DN58305_c0_g1_i1.p1 TRINITY_MB_DN59586_c0_g1_i2.p4 TRINITY_MB_DN60259_c0_g1_i1.p1 TRINITY_MB_DN60953_c1_g1_i5.p1 TRINITY_MB_DN61757_c0_g1_i5.p1 TRINITY_MB_DN61786_c0_g2_i3.p1 TRINITY_MB_DN61899_c1_g1_i1.p1 TRINITY_MB_DN88362_c0_g1_i1.p1 TRINITY_SE_DN104020_c0_g1_i1.p1 TRINITY_SE_DN200924_c0_g1_i1.p1 TRINITY_SE_DN30564_c0_g1_i1.p1 TRINITY_SE_DN34189_c0_g1_i1.p1 TRINITY_SE_DN48977_c0_g1_i4.p1 TRINITY_SE_DN50305_c2_g3_i1.p2 TRINITY_SE_DN90194_c0_g1_i1.p1 TRINITY_SL_DN146689_c0_g1_i1.p1 TRINITY_SL_DN176725_c0_g1_i1.p1 TRINITY_SL_DN31377_c0_g1_i1.p1 TRINITY_TN_DN153413_c0_g1_i1.p1
OG0000103: TRINITY_AG_DN14248_c0_g1_i1.p1 TRINITY_AG_DN16590_c0_g1_i1.p1 TRINITY_AG_DN28940_c0_g1_i1.p1 TRINITY_AG_DN37215_c0_g1_i1.p1 TRINITY_AG_DN40889_c0_g1_i1.p1 TRINITY_AG_DN53912_c0_g1_i3.p1 TRINITY_AG_DN55352_c0_g1_i6.p1 TRINITY_AG_DN56117_c0_g1_i1.p1 TRINITY_AG_DN56363_c0_g1_i1.p1 TRINITY_AG_DN56363_c0_g2_i1.p1 TRINITY_AG_DN57358_c0_g1_i1.p1 TRINITY_AG_DN58419_c0_g1_i2.p1 TRINITY_AG_DN58922_c1_g1_i1.p1 TRINITY_AG_DN58922_c1_g2_i1.p1 TRINITY_AG_DN59002_c0_g1_i1.p1 TRINITY_AG_DN59002_c0_g2_i2.p1 TRINITY_AG_DN59700_c0_g1_i1.p1 TRINITY_AG_DN59700_c1_g1_i1.p1 TRINITY_AG_DN63060_c1_g1_i1.p1 TRINITY_AG_DN63060_c1_g2_i2.p1 TRINITY_AG_DN63060_c2_g4_i1.p1 TRINITY_AG_DN63341_c0_g2_i1.p1 TRINITY_AG_DN63341_c0_g3_i2.p1 TRINITY_AG_DN63600_c4_g2_i2.p1 TRINITY_AG_DN63600_c4_g3_i1.p1 TRINITY_AG_DN63600_c4_g5_i1.p1 TRINITY_AG_DN63792_c0_g1_i1.p1 TRINITY_MB_DN392_c0_g1_i2.p1 TRINITY_SE_DN49515_c0_g1_i1.p1 TRINITY_TN_DN124140_c0_g1_i1.p1 TRINITY_TN_DN37955_c0_g1_i1.p1
OG0000104: TRINITY_AG_DN143460_c0_g1_i1.p1 TRINITY_AG_DN26253_c0_g1_i1.p1 TRINITY_AG_DN5127_c0_g1_i1.p1 TRINITY_AG_DN61240_c0_g1_i1.p1 TRINITY_MB_DN19277_c0_g1_i1.p1 TRINITY_MB_DN24222_c0_g1_i1.p1 TRINITY_MB_DN25864_c0_g1_i1.p1 TRINITY_MB_DN30228_c0_g1_i3.p1 TRINITY_MB_DN47193_c0_g1_i1.p1 TRINITY_MB_DN55351_c0_g1_i1.p1 TRINITY_MB_DN55351_c0_g2_i1.p1 TRINITY_MB_DN63335_c0_g1_i2.p1 TRINITY_SE_DN47684_c0_g1_i1.p1 TRINITY_SE_DN47978_c0_g1_i1.p1 TRINITY_SE_DN48090_c0_g1_i1.p1 TRINITY_SE_DN48180_c2_g1_i2.p1 TRINITY_SE_DN48600_c0_g1_i1.p1 TRINITY_SE_DN48811_c0_g1_i2.p1 TRINITY_SE_DN50485_c0_g1_i1.p1 TRINITY_SL_DN138518_c0_g1_i1.p1 TRINITY_SL_DN161207_c0_g1_i1.p1 TRINITY_SL_DN63807_c0_g1_i2.p1 TRINITY_SL_DN65168_c0_g1_i1.p1 TRINITY_SL_DN71683_c5_g1_i2.p1 TRINITY_SL_DN72532_c0_g1_i1.p1 TRINITY_SL_DN76993_c0_g1_i5.p1 TRINITY_TN_DN39766_c0_g1_i1.p1 TRINITY_TN_DN45490_c0_g1_i3.p1 TRINITY_TN_DN48271_c0_g1_i1.p1 TRINITY_TN_DN48271_c0_g2_i1.p1 TRINITY_TN_DN76389_c0_g1_i1.p1
OG0000105: TRINITY_AG_DN151772_c0_g1_i1.p1 TRINITY_AG_DN24591_c0_g1_i1.p1 TRINITY_AG_DN41394_c0_g1_i1.p1 TRINITY_AG_DN54693_c0_g1_i5.p1 TRINITY_AG_DN56745_c0_g1_i2.p1 TRINITY_AG_DN60050_c1_g1_i1.p1 TRINITY_AG_DN63420_c1_g1_i1.p1 TRINITY_MB_DN111430_c0_g1_i1.p1 TRINITY_MB_DN175770_c0_g1_i1.p1 TRINITY_MB_DN46180_c0_g1_i2.p1 TRINITY_MB_DN47380_c0_g1_i1.p1 TRINITY_MB_DN57849_c0_g1_i6.p1 TRINITY_MB_DN72382_c0_g1_i1.p1 TRINITY_SE_DN108734_c0_g1_i1.p1 TRINITY_SE_DN141889_c0_g1_i1.p1 TRINITY_SE_DN27325_c0_g1_i2.p2 TRINITY_SE_DN27637_c0_g1_i1.p1 TRINITY_SE_DN32527_c2_g1_i1.p1 TRINITY_SE_DN48414_c2_g1_i2.p1 TRINITY_SL_DN108389_c0_g1_i1.p1 TRINITY_SL_DN158622_c0_g1_i1.p2 TRINITY_SL_DN187432_c0_g1_i1.p1 TRINITY_SL_DN191030_c0_g1_i1.p2 TRINITY_SL_DN207385_c0_g1_i2.p1 TRINITY_SL_DN2352_c0_g1_i1.p2 TRINITY_SL_DN39781_c0_g1_i2.p1 TRINITY_SL_DN39921_c0_g1_i1.p1 TRINITY_SL_DN60143_c0_g1_i1.p1 TRINITY_TN_DN239223_c0_g1_i1.p1 TRINITY_TN_DN52609_c1_g1_i5.p1 TRINITY_TN_DN52609_c1_g2_i2.p1
OG0000106: TRINITY_AG_DN156175_c0_g1_i1.p1 TRINITY_AG_DN32285_c0_g1_i1.p1 TRINITY_AG_DN36693_c0_g1_i1.p1 TRINITY_AG_DN37309_c0_g1_i1.p1 TRINITY_AG_DN43766_c0_g1_i1.p1 TRINITY_AG_DN44926_c0_g1_i1.p1 TRINITY_AG_DN58107_c0_g1_i1.p1 TRINITY_MB_DN128930_c0_g1_i1.p1 TRINITY_MB_DN21266_c0_g1_i1.p1 TRINITY_MB_DN50125_c0_g1_i1.p1 TRINITY_MB_DN55192_c0_g1_i1.p1 TRINITY_MB_DN55192_c0_g2_i2.p1 TRINITY_MB_DN57535_c0_g1_i2.p1 TRINITY_MB_DN58040_c1_g1_i2.p2 TRINITY_MB_DN62169_c0_g1_i1.p1 TRINITY_MB_DN7213_c0_g1_i1.p1 TRINITY_MB_DN7504_c0_g1_i1.p1 TRINITY_MB_DN85_c0_g1_i1.p1 TRINITY_SE_DN21073_c0_g1_i1.p1 TRINITY_SE_DN30958_c0_g1_i1.p1 TRINITY_SE_DN3154_c0_g1_i1.p1 TRINITY_SE_DN35086_c0_g1_i2.p1 TRINITY_SL_DN19617_c0_g1_i1.p1 TRINITY_SL_DN39227_c0_g1_i2.p1 TRINITY_SL_DN60492_c0_g1_i3.p1 TRINITY_SL_DN68709_c0_g1_i3.p1 TRINITY_TN_DN156194_c0_g1_i1.p1 TRINITY_TN_DN195339_c0_g1_i1.p1 TRINITY_TN_DN204280_c0_g1_i1.p1 TRINITY_TN_DN4158_c0_g1_i1.p1 TRINITY_TN_DN41930_c0_g1_i2.p1
OG0000107: TRINITY_AG_DN20362_c0_g1_i1.p1 TRINITY_AG_DN31517_c0_g1_i2.p1 TRINITY_AG_DN37833_c0_g2_i1.p1 TRINITY_AG_DN38101_c0_g1_i1.p1 TRINITY_AG_DN48061_c0_g1_i1.p1 TRINITY_AG_DN57612_c0_g1_i3.p1 TRINITY_AG_DN65936_c5_g1_i2.p1 TRINITY_MB_DN41196_c0_g1_i1.p1 TRINITY_MB_DN61431_c2_g1_i1.p1 TRINITY_MB_DN61583_c2_g3_i2.p1 TRINITY_MB_DN61901_c59_g2_i3.p2 TRINITY_SE_DN145104_c0_g1_i1.p2 TRINITY_SE_DN16340_c0_g1_i1.p1 TRINITY_SE_DN177792_c0_g1_i1.p2 TRINITY_SE_DN36755_c0_g1_i1.p1 TRINITY_SE_DN44366_c0_g1_i1.p1 TRINITY_SE_DN46951_c1_g1_i1.p1 TRINITY_SE_DN50770_c1_g2_i1.p1 TRINITY_SE_DN51198_c6_g2_i4.p1 TRINITY_SE_DN51198_c7_g3_i1.p1 TRINITY_SE_DN8701_c0_g1_i1.p1 TRINITY_SL_DN231784_c0_g1_i1.p1 TRINITY_SL_DN32491_c1_g1_i2.p1 TRINITY_SL_DN38752_c0_g1_i1.p1 TRINITY_SL_DN46679_c0_g1_i2.p1 TRINITY_SL_DN59857_c0_g1_i1.p1 TRINITY_SL_DN6311_c0_g1_i1.p1 TRINITY_SL_DN77905_c142_g1_i1.p1 TRINITY_TN_DN214803_c0_g1_i1.p1 TRINITY_TN_DN216470_c0_g1_i1.p1 TRINITY_TN_DN48102_c0_g2_i1.p2
OG0000108: TRINITY_AG_DN31794_c0_g1_i1.p1 TRINITY_AG_DN34589_c0_g1_i1.p1 TRINITY_AG_DN61883_c1_g3_i1.p1 TRINITY_AG_DN61883_c2_g1_i1.p1 TRINITY_AG_DN63365_c0_g1_i1.p1 TRINITY_MB_DN150405_c0_g1_i1.p1 TRINITY_MB_DN32500_c0_g1_i1.p1 TRINITY_MB_DN60645_c0_g1_i1.p1 TRINITY_MB_DN60645_c1_g1_i3.p1 TRINITY_SE_DN135219_c0_g1_i1.p1 TRINITY_SE_DN135851_c0_g1_i1.p1 TRINITY_SE_DN139718_c0_g1_i1.p1 TRINITY_SE_DN201736_c0_g1_i1.p1 TRINITY_SE_DN41350_c2_g1_i3.p1 TRINITY_SE_DN47249_c7_g1_i2.p1 TRINITY_SE_DN47249_c7_g2_i2.p1 TRINITY_SE_DN47249_c8_g1_i1.p1 TRINITY_SE_DN47890_c0_g1_i1.p1 TRINITY_SE_DN47890_c0_g2_i1.p1 TRINITY_SE_DN78624_c0_g1_i1.p1 TRINITY_SL_DN153748_c0_g1_i1.p1 TRINITY_SL_DN167307_c0_g1_i1.p1 TRINITY_SL_DN2577_c0_g1_i1.p1 TRINITY_SL_DN32127_c0_g1_i1.p1 TRINITY_SL_DN40246_c0_g1_i1.p1 TRINITY_SL_DN58377_c0_g1_i1.p1 TRINITY_SL_DN63738_c0_g1_i1.p1 TRINITY_SL_DN70244_c0_g1_i1.p1 TRINITY_SL_DN71973_c2_g2_i2.p1 TRINITY_TN_DN216990_c0_g2_i1.p1 TRINITY_TN_DN51900_c0_g1_i2.p1
OG0000109: TRINITY_AG_DN58243_c1_g1_i1.p1 TRINITY_AG_DN63861_c0_g1_i1.p1 TRINITY_AG_DN64345_c0_g1_i1.p1 TRINITY_MB_DN111780_c0_g1_i1.p1 TRINITY_MB_DN42696_c0_g1_i1.p1 TRINITY_MB_DN49571_c0_g1_i1.p1 TRINITY_MB_DN51289_c2_g2_i1.p1 TRINITY_MB_DN51320_c0_g1_i2.p1 TRINITY_MB_DN60352_c1_g1_i2.p1 TRINITY_MB_DN6690_c0_g1_i1.p1 TRINITY_SE_DN103247_c0_g1_i1.p1 TRINITY_SE_DN104384_c0_g1_i1.p1 TRINITY_SE_DN169668_c0_g1_i1.p1 TRINITY_SE_DN45925_c0_g1_i1.p2 TRINITY_SE_DN45925_c0_g2_i1.p1 TRINITY_SE_DN7002_c0_g1_i1.p1 TRINITY_SE_DN80028_c0_g1_i1.p1 TRINITY_SL_DN11004_c0_g1_i2.p1 TRINITY_SL_DN35698_c0_g1_i1.p1 TRINITY_SL_DN58399_c0_g1_i2.p1 TRINITY_SL_DN74337_c0_g1_i1.p1 TRINITY_SL_DN75379_c1_g1_i1.p1 TRINITY_SL_DN75994_c1_g1_i2.p1 TRINITY_SL_DN76668_c0_g1_i6.p1 TRINITY_TN_DN110539_c0_g1_i1.p1 TRINITY_TN_DN23448_c0_g1_i1.p1 TRINITY_TN_DN39726_c0_g1_i1.p1 TRINITY_TN_DN48204_c1_g1_i2.p1 TRINITY_TN_DN52949_c4_g1_i4.p1 TRINITY_TN_DN56854_c0_g1_i1.p1 TRINITY_TN_DN77990_c0_g1_i1.p1
OG0000110: TRINITY_AG_DN60958_c1_g1_i2.p1 TRINITY_AG_DN60958_c1_g2_i1.p1 TRINITY_MB_DN2166_c0_g1_i1.p1 TRINITY_MB_DN32019_c0_g1_i1.p1 TRINITY_MB_DN35077_c0_g1_i2.p1 TRINITY_MB_DN44507_c0_g1_i1.p1 TRINITY_MB_DN45768_c0_g1_i2.p1 TRINITY_MB_DN54755_c0_g1_i2.p1 TRINITY_MB_DN55039_c0_g1_i2.p1 TRINITY_MB_DN58294_c0_g1_i1.p1 TRINITY_MB_DN58294_c1_g1_i1.p1 TRINITY_MB_DN60499_c6_g2_i3.p1 TRINITY_MB_DN60499_c7_g1_i1.p1 TRINITY_MB_DN60499_c7_g2_i3.p1 TRINITY_MB_DN60676_c2_g1_i2.p1 TRINITY_MB_DN60676_c2_g2_i2.p1 TRINITY_MB_DN61593_c0_g1_i3.p1 TRINITY_MB_DN95626_c0_g1_i1.p1 TRINITY_SE_DN103296_c0_g1_i1.p1 TRINITY_SE_DN104703_c0_g1_i1.p1 TRINITY_SE_DN30076_c1_g1_i1.p1 TRINITY_SE_DN36658_c0_g1_i2.p1 TRINITY_SE_DN39831_c0_g1_i1.p1 TRINITY_SE_DN41691_c0_g1_i2.p1 TRINITY_SE_DN45695_c5_g1_i3.p1 TRINITY_SE_DN82315_c0_g1_i1.p1 TRINITY_SE_DN82978_c0_g1_i1.p1 TRINITY_TN_DN10014_c0_g1_i1.p1 TRINITY_TN_DN110604_c0_g1_i1.p1 TRINITY_TN_DN145172_c0_g1_i3.p1 TRINITY_TN_DN46629_c0_g1_i2.p1
OG0000111: TRINITY_AG_DN104708_c0_g1_i1.p1 TRINITY_AG_DN108032_c0_g1_i1.p1 TRINITY_AG_DN123135_c0_g1_i1.p1 TRINITY_AG_DN161727_c0_g1_i1.p1 TRINITY_AG_DN42601_c0_g1_i1.p1 TRINITY_MB_DN111065_c0_g1_i1.p2 TRINITY_MB_DN125897_c0_g1_i1.p1 TRINITY_MB_DN145453_c0_g1_i1.p1 TRINITY_MB_DN157515_c0_g1_i1.p1 TRINITY_MB_DN52247_c0_g1_i1.p1 TRINITY_MB_DN53053_c5_g1_i3.p1 TRINITY_MB_DN6348_c0_g1_i1.p1 TRINITY_MB_DN87933_c0_g1_i1.p1 TRINITY_SE_DN141299_c0_g1_i1.p1 TRINITY_SE_DN160990_c0_g1_i1.p1 TRINITY_SE_DN23813_c0_g1_i1.p1 TRINITY_SE_DN31047_c0_g1_i1.p1 TRINITY_SE_DN32048_c0_g2_i1.p1 TRINITY_SE_DN46969_c1_g1_i1.p2 TRINITY_SE_DN48293_c0_g1_i2.p1 TRINITY_SE_DN49370_c0_g1_i1.p1 TRINITY_SE_DN51177_c1_g3_i2.p1 TRINITY_SE_DN55046_c0_g1_i1.p1 TRINITY_SE_DN81932_c0_g1_i1.p1 TRINITY_SL_DN145028_c0_g1_i1.p1 TRINITY_SL_DN48016_c0_g1_i2.p1 TRINITY_SL_DN48101_c0_g1_i1.p1 TRINITY_SL_DN63547_c0_g1_i1.p1 TRINITY_SL_DN72595_c0_g1_i1.p1 TRINITY_TN_DN51689_c0_g1_i5.p1
OG0000112: TRINITY_AG_DN123032_c0_g1_i1.p1 TRINITY_AG_DN153307_c0_g1_i1.p1 TRINITY_AG_DN170738_c0_g1_i1.p1 TRINITY_AG_DN46729_c0_g2_i1.p1 TRINITY_AG_DN46729_c1_g1_i1.p1 TRINITY_AG_DN50148_c0_g2_i1.p1 TRINITY_AG_DN50148_c1_g1_i1.p3 TRINITY_AG_DN51688_c0_g3_i1.p2 TRINITY_AG_DN51688_c1_g2_i1.p1 TRINITY_AG_DN79890_c0_g1_i1.p2 TRINITY_MB_DN13666_c0_g1_i1.p2 TRINITY_MB_DN30579_c1_g1_i1.p1 TRINITY_MB_DN4725_c0_g1_i1.p3 TRINITY_MB_DN59840_c2_g2_i1.p2 TRINITY_MB_DN99086_c0_g1_i1.p2 TRINITY_SL_DN120423_c0_g1_i1.p3 TRINITY_SL_DN127145_c0_g1_i1.p1 TRINITY_SL_DN14776_c0_g2_i1.p2 TRINITY_SL_DN165787_c0_g1_i1.p1 TRINITY_SL_DN184972_c0_g1_i1.p2 TRINITY_SL_DN19574_c0_g1_i1.p1 TRINITY_SL_DN230613_c0_g1_i1.p2 TRINITY_SL_DN36349_c0_g1_i1.p3 TRINITY_SL_DN72966_c2_g7_i1.p3 TRINITY_SL_DN79291_c0_g1_i1.p2 TRINITY_TN_DN181737_c0_g1_i1.p1 TRINITY_TN_DN208952_c0_g1_i1.p1 TRINITY_TN_DN236806_c0_g1_i1.p2 TRINITY_TN_DN39401_c0_g2_i1.p1 TRINITY_TN_DN46314_c1_g1_i1.p2
OG0000113: TRINITY_AG_DN159894_c0_g1_i1.p1 TRINITY_AG_DN162348_c0_g1_i1.p1 TRINITY_AG_DN72128_c0_g1_i1.p1 TRINITY_MB_DN29522_c0_g1_i1.p1 TRINITY_MB_DN29522_c0_g2_i1.p1 TRINITY_MB_DN37558_c0_g1_i1.p2 TRINITY_MB_DN57875_c0_g1_i4.p2 TRINITY_MB_DN59328_c0_g3_i2.p1 TRINITY_SE_DN220160_c0_g1_i1.p2 TRINITY_SE_DN24716_c0_g1_i1.p1 TRINITY_SE_DN47243_c0_g1_i2.p2 TRINITY_SE_DN47243_c0_g2_i1.p1 TRINITY_SE_DN49257_c1_g1_i1.p1 TRINITY_SE_DN49257_c1_g2_i1.p1 TRINITY_SE_DN51180_c0_g1_i1.p1 TRINITY_SL_DN119568_c0_g1_i1.p1 TRINITY_SL_DN179228_c0_g1_i1.p1 TRINITY_SL_DN212693_c0_g1_i1.p1 TRINITY_SL_DN44501_c0_g1_i1.p1 TRINITY_SL_DN47438_c0_g1_i2.p1 TRINITY_SL_DN57611_c0_g1_i1.p2 TRINITY_SL_DN61326_c0_g1_i4.p1 TRINITY_SL_DN71954_c2_g4_i1.p1 TRINITY_SL_DN75350_c0_g2_i2.p1 TRINITY_SL_DN76630_c1_g1_i1.p1 TRINITY_SL_DN76630_c1_g2_i2.p1 TRINITY_SL_DN76854_c1_g1_i1.p1 TRINITY_TN_DN166627_c0_g1_i1.p2 TRINITY_TN_DN19955_c0_g1_i1.p1 TRINITY_TN_DN231510_c0_g1_i1.p1
OG0000114: TRINITY_AG_DN163002_c0_g1_i1.p1 TRINITY_AG_DN66926_c0_g1_i1.p1 TRINITY_AG_DN67781_c0_g1_i1.p1 TRINITY_AG_DN75989_c0_g1_i1.p1 TRINITY_AG_DN87280_c0_g1_i1.p1 TRINITY_MB_DN13732_c0_g1_i1.p1 TRINITY_MB_DN156037_c0_g1_i1.p1 TRINITY_MB_DN204542_c0_g1_i1.p1 TRINITY_MB_DN52619_c0_g1_i2.p1 TRINITY_MB_DN61363_c0_g1_i4.p1 TRINITY_MB_DN86869_c0_g1_i1.p1 TRINITY_SE_DN116896_c0_g1_i1.p1 TRINITY_SE_DN1218_c0_g1_i1.p1 TRINITY_SE_DN154607_c0_g1_i1.p1 TRINITY_SE_DN201953_c0_g1_i2.p1 TRINITY_SE_DN50908_c0_g1_i1.p1 TRINITY_SE_DN51313_c0_g1_i4.p1 TRINITY_SE_DN51530_c0_g1_i1.p1 TRINITY_SE_DN69023_c0_g1_i1.p1 TRINITY_SL_DN71288_c0_g1_i2.p1 TRINITY_SL_DN72475_c0_g2_i2.p1 TRINITY_SL_DN77937_c0_g2_i1.p1 TRINITY_SL_DN81346_c0_g1_i1.p1 TRINITY_TN_DN158203_c0_g1_i1.p1 TRINITY_TN_DN34637_c0_g1_i1.p1 TRINITY_TN_DN44944_c0_g2_i1.p1 TRINITY_TN_DN45497_c0_g1_i1.p1 TRINITY_TN_DN50083_c0_g1_i3.p1 TRINITY_TN_DN51836_c1_g2_i1.p1 TRINITY_TN_DN52690_c0_g1_i6.p1
OG0000115: TRINITY_AG_DN55952_c0_g1_i1.p2 TRINITY_AG_DN62416_c0_g2_i1.p1 TRINITY_AG_DN88546_c0_g1_i1.p1 TRINITY_MB_DN181538_c0_g1_i1.p1 TRINITY_MB_DN44464_c0_g1_i1.p1 TRINITY_MB_DN58625_c0_g1_i3.p1 TRINITY_MB_DN59754_c0_g1_i1.p2 TRINITY_MB_DN61259_c0_g1_i3.p1 TRINITY_MB_DN61378_c0_g1_i1.p2 TRINITY_MB_DN61777_c0_g3_i1.p1 TRINITY_MB_DN61915_c3_g3_i3.p1 TRINITY_MB_DN8674_c0_g1_i1.p1 TRINITY_SE_DN43949_c0_g2_i1.p2 TRINITY_SE_DN44113_c1_g2_i1.p2 TRINITY_SE_DN44857_c0_g1_i2.p2 TRINITY_SE_DN48435_c1_g1_i1.p2 TRINITY_SE_DN61266_c0_g1_i1.p1 TRINITY_SL_DN151674_c0_g1_i1.p1 TRINITY_SL_DN199672_c0_g1_i1.p1 TRINITY_SL_DN210205_c0_g1_i1.p1 TRINITY_SL_DN33828_c0_g1_i1.p1 TRINITY_SL_DN38132_c0_g1_i1.p1 TRINITY_SL_DN59720_c0_g1_i2.p2 TRINITY_SL_DN62405_c0_g1_i2.p3 TRINITY_SL_DN71007_c0_g1_i2.p3 TRINITY_SL_DN75979_c0_g2_i1.p2 TRINITY_SL_DN77240_c1_g1_i2.p3 TRINITY_SL_DN77431_c0_g1_i4.p2 TRINITY_TN_DN12816_c0_g1_i1.p1 TRINITY_TN_DN201519_c0_g1_i1.p1
OG0000116: TRINITY_AG_DN58549_c0_g1_i3.p1 TRINITY_AG_DN59557_c1_g1_i1.p1 TRINITY_AG_DN61410_c0_g1_i1.p1 TRINITY_AG_DN62151_c0_g1_i2.p1 TRINITY_MB_DN24392_c0_g1_i1.p1 TRINITY_MB_DN37719_c0_g1_i2.p1 TRINITY_MB_DN60668_c1_g1_i1.p1 TRINITY_MB_DN62844_c0_g1_i1.p1 TRINITY_MB_DN79753_c0_g1_i1.p1 TRINITY_SE_DN11463_c0_g1_i1.p1 TRINITY_SE_DN186390_c0_g1_i1.p1 TRINITY_SE_DN23330_c0_g1_i1.p1 TRINITY_SE_DN43046_c0_g1_i4.p1 TRINITY_SE_DN4507_c0_g1_i1.p1 TRINITY_SE_DN7471_c0_g1_i1.p1 TRINITY_SE_DN80265_c0_g1_i1.p1 TRINITY_SE_DN84419_c0_g1_i1.p1 TRINITY_SL_DN134313_c0_g1_i1.p1 TRINITY_SL_DN16382_c0_g1_i1.p1 TRINITY_SL_DN52238_c0_g1_i2.p1 TRINITY_SL_DN67422_c0_g1_i1.p1 TRINITY_SL_DN67422_c0_g2_i2.p1 TRINITY_SL_DN72860_c0_g1_i1.p1 TRINITY_SL_DN74427_c4_g1_i1.p1 TRINITY_SL_DN74767_c7_g2_i1.p1 TRINITY_TN_DN110720_c0_g1_i1.p1 TRINITY_TN_DN230465_c0_g1_i1.p1 TRINITY_TN_DN43417_c0_g1_i1.p1 TRINITY_TN_DN50107_c4_g1_i2.p1 TRINITY_TN_DN52470_c0_g1_i1.p1
OG0000117: TRINITY_AG_DN100702_c0_g1_i1.p3 TRINITY_AG_DN105736_c0_g1_i1.p3 TRINITY_AG_DN121260_c0_g1_i1.p1 TRINITY_AG_DN142698_c0_g1_i1.p2 TRINITY_AG_DN163150_c0_g1_i1.p2 TRINITY_AG_DN4879_c0_g2_i1.p3 TRINITY_AG_DN68042_c0_g1_i1.p1 TRINITY_AG_DN723_c0_g1_i1.p2 TRINITY_AG_DN73807_c0_g1_i1.p1 TRINITY_AG_DN84094_c0_g1_i1.p1 TRINITY_AG_DN84979_c0_g1_i1.p3 TRINITY_AG_DN86291_c0_g1_i1.p2 TRINITY_AG_DN86682_c0_g1_i1.p1 TRINITY_MB_DN227015_c0_g1_i1.p1 TRINITY_MB_DN74116_c0_g1_i1.p1 TRINITY_SL_DN112704_c0_g1_i1.p1 TRINITY_SL_DN134642_c0_g1_i1.p2 TRINITY_SL_DN166109_c0_g1_i1.p2 TRINITY_SL_DN168160_c0_g1_i1.p3 TRINITY_SL_DN22931_c0_g1_i1.p1 TRINITY_SL_DN232868_c0_g1_i1.p2 TRINITY_SL_DN251353_c0_g1_i1.p2 TRINITY_SL_DN27765_c0_g1_i1.p3 TRINITY_SL_DN79508_c0_g1_i1.p1 TRINITY_SL_DN88337_c0_g1_i1.p1 TRINITY_TN_DN167141_c0_g1_i1.p2 TRINITY_TN_DN214642_c0_g1_i1.p1 TRINITY_TN_DN55084_c0_g1_i1.p1 TRINITY_TN_DN64563_c0_g1_i1.p3
OG0000118: TRINITY_AG_DN10586_c0_g1_i1.p1 TRINITY_AG_DN106657_c0_g1_i1.p1 TRINITY_AG_DN54462_c1_g1_i1.p1 TRINITY_AG_DN56136_c0_g1_i2.p1 TRINITY_AG_DN62378_c0_g1_i1.p1 TRINITY_MB_DN111786_c0_g1_i1.p1 TRINITY_MB_DN116248_c0_g1_i1.p1 TRINITY_MB_DN14540_c0_g1_i2.p1 TRINITY_MB_DN181369_c0_g1_i1.p1 TRINITY_MB_DN36877_c0_g1_i1.p1 TRINITY_MB_DN62828_c0_g1_i1.p1 TRINITY_MB_DN64061_c0_g1_i1.p1 TRINITY_MB_DN66005_c0_g1_i1.p1 TRINITY_MB_DN88241_c0_g1_i1.p1 TRINITY_SE_DN119181_c0_g1_i1.p1 TRINITY_SE_DN186268_c0_g1_i1.p1 TRINITY_SE_DN43756_c0_g1_i1.p1 TRINITY_SE_DN44357_c0_g1_i1.p1 TRINITY_SE_DN47156_c0_g1_i2.p1 TRINITY_SE_DN49109_c1_g1_i2.p1 TRINITY_SE_DN51131_c3_g2_i1.p1 TRINITY_SE_DN56907_c0_g1_i1.p1 TRINITY_SE_DN58167_c0_g1_i1.p1 TRINITY_SL_DN158054_c0_g1_i1.p1 TRINITY_SL_DN63989_c0_g1_i1.p1 TRINITY_SL_DN74244_c0_g1_i1.p1 TRINITY_TN_DN49974_c1_g1_i4.p1 TRINITY_TN_DN50392_c0_g2_i1.p1 TRINITY_TN_DN52427_c0_g1_i3.p1
OG0000119: TRINITY_AG_DN111614_c0_g1_i1.p1 TRINITY_AG_DN125618_c0_g1_i1.p1 TRINITY_AG_DN14180_c0_g1_i1.p1 TRINITY_AG_DN158118_c0_g1_i1.p1 TRINITY_AG_DN55660_c0_g1_i3.p1 TRINITY_AG_DN61058_c1_g1_i1.p1 TRINITY_AG_DN61526_c0_g1_i2.p1 TRINITY_AG_DN84389_c0_g1_i1.p1 TRINITY_AG_DN88946_c0_g1_i1.p1 TRINITY_MB_DN144114_c0_g1_i1.p1 TRINITY_MB_DN162000_c0_g1_i1.p1 TRINITY_MB_DN185517_c0_g1_i1.p1 TRINITY_MB_DN31826_c0_g1_i1.p1 TRINITY_MB_DN42324_c0_g1_i1.p2 TRINITY_MB_DN52192_c1_g1_i1.p1 TRINITY_MB_DN60592_c1_g1_i1.p1 TRINITY_MB_DN91142_c0_g1_i1.p1 TRINITY_SE_DN13792_c0_g1_i1.p1 TRINITY_SE_DN186188_c0_g1_i1.p1 TRINITY_SE_DN206155_c0_g1_i1.p1 TRINITY_SE_DN49476_c0_g2_i1.p2 TRINITY_SE_DN50135_c0_g2_i1.p1 TRINITY_SE_DN50967_c2_g2_i2.p1 TRINITY_SE_DN53798_c0_g1_i1.p1 TRINITY_SL_DN119198_c0_g1_i1.p1 TRINITY_SL_DN197414_c0_g1_i1.p1 TRINITY_SL_DN72979_c0_g1_i2.p1 TRINITY_TN_DN149508_c0_g1_i1.p1 TRINITY_TN_DN184706_c0_g1_i1.p1
OG0000120: TRINITY_AG_DN118535_c0_g1_i1.p1 TRINITY_AG_DN1307_c0_g1_i1.p1 TRINITY_AG_DN24395_c0_g1_i1.p2 TRINITY_AG_DN32340_c0_g1_i1.p1 TRINITY_AG_DN39224_c0_g1_i1.p1 TRINITY_AG_DN55795_c0_g1_i1.p2 TRINITY_AG_DN61376_c3_g2_i1.p2 TRINITY_AG_DN63631_c0_g1_i5.p2 TRINITY_AG_DN8955_c0_g1_i1.p1 TRINITY_MB_DN195660_c0_g1_i1.p1 TRINITY_MB_DN218364_c0_g1_i1.p1 TRINITY_MB_DN31878_c0_g1_i1.p2 TRINITY_MB_DN59546_c0_g1_i1.p2 TRINITY_SE_DN183165_c0_g1_i1.p1 TRINITY_SE_DN183296_c0_g1_i1.p1 TRINITY_SE_DN33470_c0_g1_i1.p1 TRINITY_SE_DN40449_c0_g1_i1.p1 TRINITY_SE_DN49391_c4_g1_i5.p1 TRINITY_SE_DN49391_c4_g2_i2.p1 TRINITY_SE_DN51102_c0_g2_i1.p2 TRINITY_SE_DN9319_c0_g1_i2.p1 TRINITY_SL_DN146733_c0_g1_i1.p1 TRINITY_SL_DN233934_c0_g1_i1.p1 TRINITY_SL_DN236428_c0_g1_i1.p1 TRINITY_SL_DN62845_c0_g1_i1.p1 TRINITY_SL_DN72092_c1_g2_i1.p3 TRINITY_SL_DN75176_c0_g1_i1.p2 TRINITY_TN_DN114477_c0_g1_i1.p1 TRINITY_TN_DN164202_c0_g1_i1.p1
OG0000121: TRINITY_AG_DN121858_c0_g1_i1.p1 TRINITY_AG_DN138585_c0_g1_i1.p1 TRINITY_AG_DN154352_c0_g1_i1.p1 TRINITY_AG_DN158189_c0_g1_i1.p1 TRINITY_AG_DN1818_c0_g1_i1.p1 TRINITY_AG_DN61202_c2_g2_i1.p1 TRINITY_AG_DN65532_c0_g2_i3.p1 TRINITY_AG_DN75809_c0_g1_i1.p1 TRINITY_AG_DN85798_c0_g1_i1.p1 TRINITY_MB_DN55470_c0_g1_i4.p1 TRINITY_MB_DN61815_c0_g1_i2.p1 TRINITY_MB_DN64849_c0_g1_i1.p1 TRINITY_MB_DN80285_c0_g1_i1.p1 TRINITY_SE_DN14982_c0_g1_i1.p1 TRINITY_SE_DN29682_c0_g1_i1.p1 TRINITY_SE_DN33986_c0_g1_i1.p1 TRINITY_SE_DN42109_c0_g1_i1.p1 TRINITY_SE_DN43706_c0_g1_i1.p1 TRINITY_SL_DN239475_c0_g1_i1.p1 TRINITY_SL_DN47027_c0_g1_i1.p1 TRINITY_SL_DN64589_c0_g1_i1.p1 TRINITY_SL_DN71402_c0_g1_i1.p2 TRINITY_TN_DN104692_c0_g1_i1.p1 TRINITY_TN_DN142083_c0_g1_i1.p1 TRINITY_TN_DN195184_c0_g1_i1.p1 TRINITY_TN_DN217297_c0_g1_i1.p1 TRINITY_TN_DN233780_c0_g1_i1.p1 TRINITY_TN_DN68928_c0_g1_i1.p1 TRINITY_TN_DN85191_c0_g1_i1.p1
OG0000122: TRINITY_AG_DN12241_c0_g1_i1.p1 TRINITY_AG_DN27437_c0_g1_i1.p1 TRINITY_AG_DN27832_c0_g1_i1.p1 TRINITY_AG_DN28704_c0_g1_i1.p1 TRINITY_AG_DN46018_c1_g1_i1.p1 TRINITY_AG_DN49540_c0_g1_i1.p1 TRINITY_AG_DN5064_c0_g1_i1.p1 TRINITY_AG_DN5322_c0_g1_i1.p1 TRINITY_AG_DN53997_c0_g1_i1.p1 TRINITY_AG_DN55601_c2_g1_i2.p1 TRINITY_AG_DN55907_c0_g1_i4.p1 TRINITY_AG_DN63341_c0_g1_i4.p1 TRINITY_AG_DN63792_c0_g2_i2.p1 TRINITY_AG_DN64555_c10_g1_i8.p1 TRINITY_AG_DN64555_c8_g1_i1.p1 TRINITY_AG_DN64555_c9_g1_i1.p1 TRINITY_SE_DN59067_c0_g1_i1.p1 TRINITY_SE_DN83044_c0_g1_i1.p1 TRINITY_SL_DN77168_c1_g2_i1.p1 TRINITY_TN_DN115620_c0_g1_i1.p1 TRINITY_TN_DN13337_c0_g1_i1.p1 TRINITY_TN_DN163857_c0_g1_i1.p1 TRINITY_TN_DN2589_c0_g1_i2.p1 TRINITY_TN_DN28043_c0_g1_i1.p1 TRINITY_TN_DN33389_c0_g1_i1.p1 TRINITY_TN_DN52543_c4_g1_i3.p1 TRINITY_TN_DN79401_c0_g1_i1.p1 TRINITY_TN_DN80671_c0_g1_i1.p1 TRINITY_TN_DN80702_c0_g1_i1.p1
OG0000123: TRINITY_SE_DN13182_c0_g1_i1.p1 TRINITY_SE_DN36135_c0_g1_i1.p1 TRINITY_SE_DN39185_c0_g1_i1.p1 TRINITY_SE_DN41867_c0_g1_i1.p1 TRINITY_SE_DN44702_c0_g1_i1.p1 TRINITY_SE_DN45855_c1_g1_i2.p1 TRINITY_SE_DN46486_c0_g1_i1.p1 TRINITY_SE_DN46808_c0_g1_i3.p1 TRINITY_SE_DN47362_c0_g1_i1.p1 TRINITY_SE_DN48511_c0_g1_i4.p1 TRINITY_SE_DN48511_c0_g5_i1.p1 TRINITY_SE_DN49671_c0_g1_i1.p1 TRINITY_SE_DN50430_c2_g1_i4.p1 TRINITY_SE_DN50430_c2_g2_i1.p1 TRINITY_SE_DN50430_c2_g3_i1.p1 TRINITY_SE_DN51377_c7_g1_i5.p1 TRINITY_SE_DN9564_c0_g1_i1.p1 TRINITY_SL_DN2513_c0_g1_i1.p1 TRINITY_SL_DN29205_c0_g1_i1.p1 TRINITY_SL_DN47088_c0_g1_i1.p1 TRINITY_SL_DN62128_c0_g1_i1.p1 TRINITY_SL_DN67084_c1_g2_i1.p1 TRINITY_SL_DN69301_c0_g1_i3.p1 TRINITY_SL_DN76134_c0_g1_i3.p1 TRINITY_SL_DN76134_c1_g2_i1.p1 TRINITY_TN_DN37430_c0_g1_i1.p1 TRINITY_TN_DN41332_c0_g1_i1.p1 TRINITY_TN_DN52880_c1_g1_i2.p1 TRINITY_TN_DN52985_c6_g2_i4.p1
OG0000124: TRINITY_MB_DN146631_c0_g1_i1.p1 TRINITY_MB_DN15940_c0_g1_i1.p1 TRINITY_MB_DN42178_c0_g2_i1.p1 TRINITY_MB_DN60771_c0_g1_i1.p1 TRINITY_MB_DN61540_c1_g2_i4.p1 TRINITY_MB_DN61786_c0_g3_i2.p1 TRINITY_SE_DN145017_c0_g1_i1.p1 TRINITY_SE_DN146718_c0_g1_i1.p1 TRINITY_SE_DN23140_c0_g1_i1.p1 TRINITY_SE_DN28420_c0_g1_i1.p1 TRINITY_SE_DN30822_c0_g1_i1.p1 TRINITY_SE_DN46366_c0_g1_i1.p1 TRINITY_SE_DN47588_c0_g2_i2.p1 TRINITY_SE_DN47588_c0_g3_i1.p1 TRINITY_SE_DN50087_c0_g1_i1.p1 TRINITY_SE_DN50656_c8_g1_i3.p1 TRINITY_SE_DN50871_c1_g1_i5.p1 TRINITY_SE_DN58093_c0_g1_i1.p1 TRINITY_SL_DN228422_c0_g1_i1.p1 TRINITY_SL_DN26468_c0_g1_i1.p1 TRINITY_SL_DN37013_c2_g1_i1.p1 TRINITY_SL_DN58934_c0_g2_i1.p1 TRINITY_SL_DN71226_c1_g1_i1.p1 TRINITY_SL_DN71662_c0_g1_i4.p1 TRINITY_SL_DN72247_c1_g2_i2.p1 TRINITY_SL_DN74141_c4_g1_i1.p1 TRINITY_SL_DN74922_c20_g2_i2.p1 TRINITY_SL_DN76141_c9_g2_i2.p1 TRINITY_SL_DN76801_c2_g1_i1.p1
OG0000125: TRINITY_AG_DN101330_c0_g1_i2.p1 TRINITY_AG_DN45839_c0_g1_i1.p1 TRINITY_AG_DN5097_c0_g1_i1.p1 TRINITY_AG_DN62336_c16_g1_i1.p1 TRINITY_MB_DN109609_c1_g1_i1.p1 TRINITY_MB_DN109769_c0_g1_i1.p1 TRINITY_MB_DN112444_c0_g1_i1.p1 TRINITY_MB_DN204410_c0_g1_i1.p1 TRINITY_MB_DN23822_c1_g1_i1.p1 TRINITY_MB_DN62816_c0_g1_i1.p1 TRINITY_MB_DN80577_c0_g1_i1.p1 TRINITY_SE_DN200948_c0_g1_i1.p1 TRINITY_SE_DN32322_c0_g1_i2.p1 TRINITY_SE_DN43905_c0_g1_i3.p1 TRINITY_SE_DN51489_c0_g1_i1.p1 TRINITY_SE_DN78231_c0_g1_i1.p1 TRINITY_SE_DN79011_c0_g1_i1.p1 TRINITY_SE_DN8969_c0_g1_i1.p1 TRINITY_SL_DN55776_c0_g1_i1.p1 TRINITY_SL_DN62246_c1_g1_i1.p1 TRINITY_SL_DN65576_c0_g1_i1.p1 TRINITY_SL_DN74161_c4_g1_i1.p1 TRINITY_SL_DN74405_c2_g1_i1.p1 TRINITY_SL_DN75071_c0_g3_i1.p1 TRINITY_TN_DN144912_c1_g1_i1.p1 TRINITY_TN_DN144932_c0_g1_i1.p1 TRINITY_TN_DN147995_c0_g1_i1.p1 TRINITY_TN_DN18294_c1_g2_i2.p1
OG0000126: TRINITY_AG_DN109572_c0_g1_i1.p1 TRINITY_AG_DN47251_c0_g1_i1.p1 TRINITY_AG_DN49852_c0_g1_i2.p1 TRINITY_AG_DN50462_c0_g1_i1.p1 TRINITY_AG_DN66806_c3_g1_i1.p1 TRINITY_AG_DN66806_c3_g2_i1.p1 TRINITY_AG_DN66806_c3_g4_i1.p1 TRINITY_AG_DN87969_c0_g1_i1.p1 TRINITY_MB_DN211758_c0_g1_i1.p2 TRINITY_MB_DN221956_c0_g1_i1.p1 TRINITY_MB_DN33634_c0_g1_i1.p1 TRINITY_MB_DN37462_c0_g1_i1.p1 TRINITY_MB_DN40889_c0_g1_i1.p1 TRINITY_MB_DN44608_c0_g1_i1.p1 TRINITY_MB_DN50970_c0_g1_i1.p1 TRINITY_MB_DN60109_c1_g1_i2.p2 TRINITY_MB_DN61433_c1_g1_i1.p1 TRINITY_MB_DN61909_c8_g2_i3.p1 TRINITY_SL_DN229555_c0_g1_i1.p1 TRINITY_SL_DN74966_c1_g2_i1.p1 TRINITY_SL_DN74966_c1_g4_i1.p1 TRINITY_TN_DN11672_c0_g1_i1.p1 TRINITY_TN_DN11672_c0_g2_i1.p1 TRINITY_TN_DN175120_c0_g1_i1.p2 TRINITY_TN_DN18513_c0_g1_i1.p1 TRINITY_TN_DN230905_c0_g1_i1.p2 TRINITY_TN_DN39852_c0_g1_i1.p1 TRINITY_TN_DN46035_c0_g1_i1.p1
OG0000127: TRINITY_AG_DN112042_c0_g1_i1.p1 TRINITY_AG_DN13631_c0_g1_i1.p1 TRINITY_AG_DN143451_c0_g1_i1.p1 TRINITY_AG_DN165383_c0_g1_i1.p1 TRINITY_AG_DN35319_c0_g1_i1.p1 TRINITY_AG_DN58699_c0_g1_i1.p2 TRINITY_AG_DN58699_c1_g1_i3.p1 TRINITY_AG_DN92955_c0_g1_i1.p2 TRINITY_MB_DN183155_c0_g1_i1.p2 TRINITY_MB_DN18967_c0_g1_i1.p1 TRINITY_MB_DN22365_c0_g1_i1.p1 TRINITY_MB_DN32311_c0_g1_i1.p2 TRINITY_MB_DN32311_c1_g1_i1.p2 TRINITY_MB_DN37617_c0_g1_i1.p3 TRINITY_SE_DN148805_c0_g1_i1.p1 TRINITY_SE_DN191622_c0_g1_i1.p1 TRINITY_SE_DN197892_c0_g1_i1.p1 TRINITY_SE_DN25928_c0_g1_i1.p1 TRINITY_SE_DN44158_c0_g1_i1.p1 TRINITY_SE_DN85422_c0_g1_i1.p2 TRINITY_SL_DN177695_c0_g1_i1.p3 TRINITY_SL_DN76007_c2_g1_i1.p2 TRINITY_SL_DN76007_c2_g2_i2.p2 TRINITY_TN_DN101948_c0_g1_i1.p1 TRINITY_TN_DN39918_c0_g1_i1.p1 TRINITY_TN_DN41743_c1_g1_i1.p2 TRINITY_TN_DN41743_c1_g2_i1.p1 TRINITY_TN_DN94493_c0_g1_i1.p2
OG0000128: TRINITY_AG_DN119459_c1_g1_i2.p3 TRINITY_AG_DN48395_c0_g1_i1.p1 TRINITY_AG_DN49473_c1_g1_i1.p1 TRINITY_AG_DN62360_c4_g2_i1.p2 TRINITY_AG_DN62360_c4_g5_i2.p2 TRINITY_MB_DN110071_c0_g1_i1.p2 TRINITY_MB_DN201448_c0_g1_i1.p2 TRINITY_MB_DN29380_c3_g1_i1.p1 TRINITY_MB_DN34612_c0_g1_i1.p1 TRINITY_MB_DN42765_c0_g1_i1.p3 TRINITY_MB_DN59783_c8_g1_i1.p2 TRINITY_MB_DN59783_c8_g2_i1.p2 TRINITY_MB_DN59783_c8_g3_i1.p2 TRINITY_MB_DN59783_c9_g1_i1.p1 TRINITY_MB_DN6855_c0_g1_i1.p1 TRINITY_SE_DN102871_c0_g1_i1.p2 TRINITY_SE_DN36727_c0_g1_i2.p1 TRINITY_SE_DN43339_c0_g1_i1.p1 TRINITY_SE_DN50483_c89_g5_i1.p1 TRINITY_SE_DN78689_c0_g1_i1.p1 TRINITY_SE_DN80091_c0_g1_i1.p1 TRINITY_SL_DN48618_c0_g1_i1.p1 TRINITY_SL_DN55910_c0_g1_i1.p1 TRINITY_SL_DN72400_c39_g1_i1.p1 TRINITY_SL_DN7611_c0_g1_i1.p1 TRINITY_TN_DN36870_c0_g1_i2.p1 TRINITY_TN_DN52737_c16_g1_i1.p1 TRINITY_TN_DN52737_c21_g1_i2.p2
OG0000129: TRINITY_AG_DN131965_c0_g1_i1.p1 TRINITY_AG_DN33933_c3_g1_i1.p1 TRINITY_AG_DN65032_c0_g1_i2.p1 TRINITY_AG_DN65386_c0_g1_i7.p1 TRINITY_MB_DN42242_c0_g1_i1.p1 TRINITY_MB_DN50948_c0_g1_i1.p1 TRINITY_MB_DN56508_c0_g1_i1.p1 TRINITY_MB_DN60410_c0_g1_i3.p1 TRINITY_MB_DN61346_c0_g1_i5.p1 TRINITY_SE_DN13493_c0_g1_i1.p1 TRINITY_SE_DN202254_c0_g1_i1.p1 TRINITY_SE_DN48588_c0_g1_i2.p1 TRINITY_SE_DN48588_c0_g3_i1.p1 TRINITY_SE_DN50199_c0_g2_i1.p1 TRINITY_SE_DN50404_c0_g3_i4.p1 TRINITY_SE_DN51004_c0_g1_i5.p1 TRINITY_SL_DN143255_c0_g1_i1.p1 TRINITY_SL_DN64667_c0_g1_i3.p2 TRINITY_SL_DN73444_c1_g1_i3.p1 TRINITY_SL_DN73540_c0_g1_i7.p1 TRINITY_SL_DN75037_c0_g2_i6.p1 TRINITY_SL_DN76501_c0_g3_i3.p1 TRINITY_SL_DN77195_c0_g2_i1.p1 TRINITY_TN_DN14838_c0_g1_i1.p1 TRINITY_TN_DN220619_c0_g1_i1.p1 TRINITY_TN_DN2474_c0_g1_i1.p1 TRINITY_TN_DN39901_c0_g1_i1.p1 TRINITY_TN_DN53479_c0_g1_i1.p1
OG0000130: TRINITY_AG_DN162182_c0_g1_i1.p1 TRINITY_AG_DN53258_c0_g2_i1.p1 TRINITY_AG_DN59437_c0_g1_i5.p2 TRINITY_AG_DN60327_c0_g1_i2.p2 TRINITY_AG_DN64166_c3_g1_i5.p2 TRINITY_AG_DN64874_c0_g1_i5.p2 TRINITY_MB_DN209447_c0_g1_i1.p1 TRINITY_MB_DN25763_c0_g1_i1.p1 TRINITY_MB_DN61512_c0_g4_i1.p2 TRINITY_MB_DN61860_c13_g2_i2.p2 TRINITY_SE_DN142754_c0_g1_i1.p1 TRINITY_SE_DN218604_c0_g1_i1.p1 TRINITY_SE_DN39861_c0_g1_i1.p2 TRINITY_SE_DN47644_c1_g1_i2.p1 TRINITY_SE_DN48321_c1_g1_i2.p2 TRINITY_SE_DN49056_c0_g1_i1.p2 TRINITY_SE_DN49221_c0_g1_i1.p2 TRINITY_SE_DN50023_c0_g1_i3.p2 TRINITY_SE_DN50709_c2_g1_i1.p2 TRINITY_SE_DN51023_c2_g1_i1.p2 TRINITY_SE_DN51208_c0_g2_i2.p2 TRINITY_SE_DN79090_c0_g1_i1.p1 TRINITY_SL_DN77675_c0_g1_i1.p2 TRINITY_TN_DN158481_c0_g1_i1.p1 TRINITY_TN_DN37275_c0_g2_i1.p1 TRINITY_TN_DN52087_c0_g2_i2.p2 TRINITY_TN_DN52840_c0_g1_i4.p2 TRINITY_TN_DN52886_c0_g1_i6.p4
OG0000131: TRINITY_AG_DN1629_c0_g1_i1.p1 TRINITY_AG_DN2356_c0_g1_i1.p1 TRINITY_AG_DN60280_c0_g1_i1.p1 TRINITY_AG_DN62389_c1_g1_i6.p1 TRINITY_MB_DN110380_c1_g1_i1.p1 TRINITY_MB_DN171741_c0_g1_i1.p1 TRINITY_MB_DN52423_c0_g1_i1.p1 TRINITY_MB_DN59804_c2_g1_i4.p1 TRINITY_SE_DN13050_c1_g1_i1.p1 TRINITY_SE_DN200219_c0_g1_i1.p1 TRINITY_SE_DN38725_c0_g1_i1.p1 TRINITY_SE_DN44088_c11_g1_i2.p1 TRINITY_SL_DN247986_c0_g1_i1.p1 TRINITY_SL_DN46742_c0_g1_i1.p1 TRINITY_SL_DN58656_c0_g1_i1.p1 TRINITY_SL_DN68090_c0_g1_i1.p1 TRINITY_SL_DN69093_c1_g1_i1.p2 TRINITY_SL_DN71045_c1_g1_i4.p1 TRINITY_SL_DN72804_c0_g1_i1.p1 TRINITY_TN_DN215176_c0_g1_i1.p1 TRINITY_TN_DN33057_c0_g1_i1.p1 TRINITY_TN_DN40616_c0_g1_i1.p1 TRINITY_TN_DN44846_c0_g1_i1.p1 TRINITY_TN_DN50409_c1_g1_i1.p1 TRINITY_TN_DN50704_c0_g1_i1.p1 TRINITY_TN_DN52640_c4_g2_i1.p1 TRINITY_TN_DN7872_c0_g2_i1.p1 TRINITY_TN_DN90632_c0_g1_i1.p1
OG0000132: TRINITY_AG_DN47121_c0_g1_i4.p2 TRINITY_AG_DN53623_c1_g1_i2.p1 TRINITY_AG_DN53623_c1_g2_i1.p1 TRINITY_AG_DN53623_c1_g3_i1.p1 TRINITY_AG_DN61589_c0_g1_i6.p1 TRINITY_AG_DN62734_c1_g1_i3.p1 TRINITY_AG_DN64328_c11_g1_i1.p1 TRINITY_AG_DN64328_c12_g1_i2.p1 TRINITY_MB_DN13987_c0_g1_i1.p1 TRINITY_MB_DN170954_c0_g1_i1.p1 TRINITY_MB_DN200336_c0_g1_i1.p1 TRINITY_MB_DN61734_c8_g2_i1.p1 TRINITY_MB_DN61734_c8_g4_i1.p1 TRINITY_MB_DN80356_c0_g1_i1.p1 TRINITY_SE_DN23317_c0_g1_i1.p1 TRINITY_SE_DN46864_c1_g1_i1.p1 TRINITY_SL_DN67184_c0_g1_i1.p1 TRINITY_SL_DN75543_c4_g1_i1.p1 TRINITY_TN_DN110288_c0_g1_i1.p1 TRINITY_TN_DN146028_c0_g1_i1.p1 TRINITY_TN_DN179246_c0_g1_i1.p1 TRINITY_TN_DN180401_c0_g1_i1.p1 TRINITY_TN_DN181374_c0_g1_i1.p1 TRINITY_TN_DN18401_c0_g1_i1.p1 TRINITY_TN_DN215846_c0_g1_i1.p1 TRINITY_TN_DN44529_c0_g1_i1.p1 TRINITY_TN_DN51869_c1_g1_i1.p1 TRINITY_TN_DN53240_c0_g1_i1.p1
OG0000133: TRINITY_AG_DN48946_c0_g1_i1.p1 TRINITY_MB_DN20685_c0_g1_i1.p1 TRINITY_MB_DN217193_c0_g1_i1.p2 TRINITY_MB_DN56545_c0_g1_i2.p1 TRINITY_MB_DN57725_c0_g2_i1.p1 TRINITY_MB_DN57725_c0_g3_i1.p1 TRINITY_MB_DN6829_c0_g1_i2.p1 TRINITY_SE_DN10391_c0_g1_i1.p1 TRINITY_SE_DN11450_c0_g1_i1.p2 TRINITY_SE_DN13639_c0_g1_i2.p1 TRINITY_SE_DN27251_c0_g1_i1.p1 TRINITY_SE_DN31787_c0_g1_i1.p1 TRINITY_SE_DN35593_c0_g1_i1.p1 TRINITY_SE_DN42325_c0_g1_i1.p2 TRINITY_SE_DN42325_c0_g2_i1.p1 TRINITY_SE_DN4517_c0_g1_i2.p1 TRINITY_SE_DN47266_c0_g1_i2.p1 TRINITY_SE_DN47667_c0_g1_i7.p1 TRINITY_SE_DN49991_c1_g4_i5.p1 TRINITY_SE_DN49991_c1_g6_i1.p1 TRINITY_SE_DN51094_c1_g2_i1.p1 TRINITY_SE_DN51094_c2_g1_i1.p1 TRINITY_SE_DN53303_c0_g1_i1.p1 TRINITY_SL_DN48648_c0_g1_i1.p1 TRINITY_SL_DN55312_c1_g1_i2.p1 TRINITY_TN_DN47839_c1_g1_i1.p1 TRINITY_TN_DN51611_c0_g2_i1.p1 TRINITY_TN_DN52523_c0_g1_i5.p1
OG0000134: TRINITY_AG_DN55300_c0_g1_i1.p1 TRINITY_AG_DN60629_c5_g1_i7.p1 TRINITY_AG_DN61188_c0_g1_i1.p1 TRINITY_AG_DN61305_c1_g1_i2.p1 TRINITY_AG_DN66721_c4_g1_i1.p1 TRINITY_AG_DN66721_c4_g2_i3.p1 TRINITY_MB_DN1592_c0_g1_i1.p1 TRINITY_MB_DN201232_c0_g1_i1.p1 TRINITY_MB_DN53614_c0_g1_i1.p1 TRINITY_MB_DN59823_c0_g1_i3.p1 TRINITY_SE_DN200216_c0_g1_i1.p1 TRINITY_SE_DN201260_c0_g1_i1.p1 TRINITY_SE_DN201978_c0_g1_i1.p1 TRINITY_SE_DN40556_c0_g1_i1.p1 TRINITY_SE_DN42374_c1_g1_i1.p1 TRINITY_SE_DN49464_c0_g1_i1.p1 TRINITY_SE_DN8782_c0_g1_i2.p1 TRINITY_SL_DN134321_c0_g1_i1.p1 TRINITY_SL_DN61358_c0_g1_i1.p1 TRINITY_SL_DN74230_c0_g1_i1.p1 TRINITY_SL_DN77853_c0_g1_i2.p1 TRINITY_TN_DN111901_c0_g1_i1.p1 TRINITY_TN_DN145641_c0_g1_i1.p1 TRINITY_TN_DN42238_c0_g1_i2.p1 TRINITY_TN_DN42954_c0_g1_i2.p1 TRINITY_TN_DN48883_c0_g1_i2.p1 TRINITY_TN_DN49385_c0_g1_i1.p1 TRINITY_TN_DN52778_c0_g1_i3.p1
OG0000135: TRINITY_AG_DN57212_c0_g1_i3.p1 TRINITY_AG_DN64086_c3_g2_i1.p2 TRINITY_MB_DN20219_c0_g1_i1.p1 TRINITY_MB_DN36476_c0_g1_i1.p1 TRINITY_MB_DN53158_c1_g1_i1.p1 TRINITY_MB_DN55390_c0_g2_i1.p1 TRINITY_MB_DN57877_c0_g1_i1.p2 TRINITY_MB_DN59979_c10_g4_i1.p1 TRINITY_MB_DN73784_c0_g1_i1.p1 TRINITY_SE_DN29694_c0_g1_i2.p1 TRINITY_SE_DN37740_c1_g1_i1.p1 TRINITY_SE_DN41097_c0_g1_i1.p1 TRINITY_SE_DN45894_c2_g1_i1.p1 TRINITY_SE_DN50183_c27_g2_i5.p1 TRINITY_SE_DN50983_c5_g2_i3.p1 TRINITY_SE_DN5997_c0_g1_i1.p1 TRINITY_SE_DN6193_c0_g1_i1.p1 TRINITY_SL_DN26956_c0_g1_i1.p1 TRINITY_SL_DN35352_c0_g1_i2.p1 TRINITY_SL_DN50350_c1_g2_i1.p1 TRINITY_SL_DN52387_c0_g2_i1.p1 TRINITY_SL_DN67162_c0_g1_i1.p2 TRINITY_SL_DN67219_c1_g1_i7.p1 TRINITY_SL_DN6867_c0_g1_i1.p2 TRINITY_SL_DN75302_c2_g6_i1.p1 TRINITY_TN_DN51636_c0_g1_i3.p1 TRINITY_TN_DN52034_c0_g1_i5.p1 TRINITY_TN_DN52614_c0_g2_i1.p1
OG0000136: TRINITY_AG_DN58293_c1_g1_i3.p1 TRINITY_MB_DN1011_c0_g1_i1.p1 TRINITY_MB_DN10441_c0_g1_i1.p1 TRINITY_MB_DN137158_c0_g1_i1.p1 TRINITY_MB_DN163339_c0_g1_i1.p2 TRINITY_MB_DN21447_c0_g1_i1.p1 TRINITY_MB_DN21770_c0_g1_i1.p1 TRINITY_MB_DN32240_c0_g1_i1.p1 TRINITY_MB_DN32710_c0_g1_i1.p1 TRINITY_MB_DN32807_c0_g1_i1.p1 TRINITY_MB_DN36018_c1_g1_i1.p1 TRINITY_MB_DN37312_c0_g1_i1.p1 TRINITY_MB_DN37953_c0_g1_i2.p1 TRINITY_MB_DN52626_c0_g1_i2.p1 TRINITY_MB_DN54438_c0_g1_i1.p1 TRINITY_MB_DN55298_c0_g1_i1.p1 TRINITY_MB_DN56690_c0_g1_i1.p1 TRINITY_MB_DN56690_c1_g1_i1.p1 TRINITY_MB_DN59018_c0_g1_i1.p1 TRINITY_MB_DN60740_c0_g1_i7.p1 TRINITY_MB_DN60838_c36_g3_i5.p1 TRINITY_MB_DN61370_c1_g1_i1.p1 TRINITY_MB_DN61370_c2_g2_i1.p1 TRINITY_MB_DN61370_c2_g3_i1.p1 TRINITY_MB_DN6235_c0_g1_i1.p1 TRINITY_SE_DN48984_c0_g1_i1.p1 TRINITY_SL_DN66779_c0_g1_i1.p1 TRINITY_SL_DN67201_c0_g1_i1.p1
OG0000137: TRINITY_AG_DN100095_c0_g1_i1.p1 TRINITY_AG_DN13456_c0_g1_i1.p1 TRINITY_AG_DN46800_c0_g1_i1.p1 TRINITY_AG_DN61972_c0_g1_i3.p1 TRINITY_AG_DN64317_c0_g1_i3.p1 TRINITY_AG_DN64530_c0_g2_i1.p1 TRINITY_AG_DN85778_c0_g1_i1.p1 TRINITY_AG_DN91873_c0_g1_i1.p1 TRINITY_AG_DN97101_c0_g1_i1.p1 TRINITY_MB_DN125778_c0_g1_i1.p1 TRINITY_MB_DN59142_c0_g1_i1.p1 TRINITY_SE_DN113793_c0_g1_i1.p1 TRINITY_SE_DN124303_c0_g1_i1.p1 TRINITY_SE_DN124398_c0_g1_i1.p1 TRINITY_SE_DN226213_c0_g1_i1.p1 TRINITY_SE_DN25316_c0_g1_i1.p1 TRINITY_SE_DN51279_c1_g4_i2.p1 TRINITY_SL_DN197399_c0_g1_i1.p1 TRINITY_SL_DN26353_c0_g1_i1.p1 TRINITY_SL_DN45733_c0_g1_i1.p1 TRINITY_SL_DN63832_c0_g2_i2.p1 TRINITY_SL_DN67077_c0_g1_i1.p1 TRINITY_SL_DN70701_c0_g1_i1.p1 TRINITY_TN_DN118394_c0_g1_i1.p1 TRINITY_TN_DN161519_c0_g1_i1.p1 TRINITY_TN_DN44403_c0_g1_i1.p1 TRINITY_TN_DN47277_c0_g2_i2.p1
OG0000138: TRINITY_AG_DN109587_c0_g1_i1.p1 TRINITY_AG_DN11474_c0_g1_i1.p1 TRINITY_AG_DN164817_c0_g1_i1.p1 TRINITY_AG_DN805_c0_g1_i1.p1 TRINITY_MB_DN120027_c0_g1_i1.p1 TRINITY_MB_DN224644_c0_g1_i1.p1 TRINITY_MB_DN30370_c0_g1_i1.p3 TRINITY_MB_DN58645_c0_g1_i1.p1 TRINITY_MB_DN59358_c0_g1_i2.p1 TRINITY_MB_DN60636_c0_g1_i1.p2 TRINITY_MB_DN60656_c0_g2_i1.p1 TRINITY_MB_DN61213_c0_g1_i1.p1 TRINITY_MB_DN61213_c0_g2_i5.p1 TRINITY_MB_DN61531_c0_g1_i1.p1 TRINITY_MB_DN85176_c0_g1_i1.p1 TRINITY_SE_DN159218_c0_g1_i1.p1 TRINITY_SE_DN206577_c0_g1_i1.p1 TRINITY_SE_DN220209_c0_g1_i1.p1 TRINITY_SE_DN31537_c0_g1_i1.p1 TRINITY_SE_DN90587_c0_g1_i1.p1 TRINITY_SL_DN169154_c0_g1_i1.p1 TRINITY_SL_DN238130_c0_g1_i1.p2 TRINITY_SL_DN71691_c4_g3_i1.p1 TRINITY_SL_DN71691_c4_g4_i1.p1 TRINITY_TN_DN131553_c0_g1_i1.p1 TRINITY_TN_DN169320_c0_g1_i1.p1 TRINITY_TN_DN204491_c0_g1_i1.p1
OG0000139: TRINITY_AG_DN11061_c0_g1_i1.p1 TRINITY_AG_DN48357_c0_g1_i1.p1 TRINITY_AG_DN60805_c0_g1_i1.p1 TRINITY_AG_DN64686_c11_g2_i2.p1 TRINITY_MB_DN118225_c0_g1_i1.p1 TRINITY_MB_DN217492_c0_g1_i1.p1 TRINITY_MB_DN33781_c0_g1_i1.p1 TRINITY_MB_DN36642_c0_g1_i1.p1 TRINITY_MB_DN4176_c0_g1_i1.p1 TRINITY_MB_DN516_c0_g1_i1.p1 TRINITY_SE_DN134850_c0_g1_i1.p1 TRINITY_SE_DN136295_c0_g1_i1.p1 TRINITY_SE_DN30956_c0_g1_i1.p1 TRINITY_SE_DN34876_c0_g1_i1.p1 TRINITY_SE_DN34986_c0_g1_i1.p1 TRINITY_SE_DN41706_c0_g1_i1.p1 TRINITY_SE_DN43694_c0_g1_i1.p1 TRINITY_SE_DN50629_c27_g1_i2.p1 TRINITY_SE_DN50629_c27_g2_i1.p1 TRINITY_SE_DN50765_c0_g1_i2.p1 TRINITY_SL_DN41421_c0_g1_i2.p1 TRINITY_SL_DN54889_c0_g1_i1.p1 TRINITY_SL_DN54889_c0_g2_i1.p1 TRINITY_SL_DN77531_c1_g1_i1.p1 TRINITY_SL_DN77847_c3_g1_i2.p1 TRINITY_TN_DN112030_c0_g1_i1.p1 TRINITY_TN_DN79793_c0_g1_i1.p1
OG0000140: TRINITY_AG_DN27737_c0_g1_i1.p1 TRINITY_AG_DN33227_c0_g1_i1.p1 TRINITY_AG_DN35962_c0_g1_i1.p1 TRINITY_AG_DN52676_c0_g1_i1.p1 TRINITY_AG_DN59256_c0_g1_i2.p1 TRINITY_AG_DN61659_c0_g2_i1.p1 TRINITY_AG_DN63719_c15_g1_i1.p1 TRINITY_MB_DN139959_c0_g1_i1.p1 TRINITY_MB_DN58988_c8_g3_i1.p1 TRINITY_MB_DN60038_c7_g2_i1.p1 TRINITY_SE_DN178175_c0_g1_i1.p1 TRINITY_SE_DN36485_c1_g1_i2.p1 TRINITY_SE_DN49453_c0_g1_i2.p1 TRINITY_SE_DN50688_c0_g1_i2.p1 TRINITY_SE_DN50933_c2_g1_i1.p1 TRINITY_SE_DN50933_c2_g2_i1.p1 TRINITY_SL_DN45841_c0_g1_i1.p1 TRINITY_SL_DN52345_c0_g1_i1.p1 TRINITY_SL_DN66510_c0_g1_i1.p1 TRINITY_SL_DN76855_c2_g2_i1.p1 TRINITY_SL_DN77495_c2_g1_i1.p1 TRINITY_TN_DN103859_c0_g1_i1.p1 TRINITY_TN_DN121739_c0_g1_i1.p1 TRINITY_TN_DN221460_c0_g1_i1.p1 TRINITY_TN_DN50836_c0_g1_i1.p1 TRINITY_TN_DN52417_c0_g2_i1.p1 TRINITY_TN_DN52934_c2_g1_i3.p1
OG0000141: TRINITY_AG_DN50035_c0_g1_i1.p1 TRINITY_AG_DN53735_c0_g1_i2.p1 TRINITY_AG_DN57540_c0_g1_i2.p1 TRINITY_AG_DN58156_c2_g1_i1.p1 TRINITY_AG_DN60479_c1_g2_i1.p1 TRINITY_AG_DN64690_c4_g3_i2.p1 TRINITY_AG_DN64765_c1_g1_i1.p2 TRINITY_MB_DN170309_c0_g1_i1.p1 TRINITY_MB_DN54544_c0_g1_i2.p1 TRINITY_MB_DN55742_c1_g1_i2.p1 TRINITY_MB_DN57344_c0_g1_i1.p1 TRINITY_SE_DN200026_c0_g1_i1.p1 TRINITY_SE_DN40028_c1_g1_i1.p2 TRINITY_SE_DN46147_c0_g1_i1.p1 TRINITY_SE_DN48447_c1_g3_i1.p1 TRINITY_SL_DN43580_c1_g1_i1.p1 TRINITY_SL_DN68930_c0_g1_i2.p1 TRINITY_SL_DN71343_c0_g1_i1.p1 TRINITY_SL_DN71460_c0_g1_i1.p1 TRINITY_SL_DN75621_c15_g4_i1.p1 TRINITY_TN_DN110659_c1_g1_i1.p1 TRINITY_TN_DN11229_c0_g1_i2.p2 TRINITY_TN_DN21955_c0_g1_i1.p1 TRINITY_TN_DN39722_c0_g1_i1.p1 TRINITY_TN_DN39820_c0_g1_i1.p1 TRINITY_TN_DN40245_c0_g1_i1.p1 TRINITY_TN_DN53429_c0_g1_i1.p1
OG0000142: TRINITY_AG_DN61135_c0_g1_i2.p1 TRINITY_AG_DN66960_c1_g2_i1.p1 TRINITY_MB_DN120756_c0_g1_i1.p1 TRINITY_MB_DN123090_c0_g1_i1.p1 TRINITY_MB_DN13528_c0_g1_i1.p1 TRINITY_MB_DN146175_c0_g1_i1.p1 TRINITY_MB_DN173755_c0_g1_i1.p1 TRINITY_MB_DN201196_c0_g1_i1.p1 TRINITY_MB_DN216973_c0_g1_i1.p1 TRINITY_MB_DN23947_c0_g1_i1.p1 TRINITY_MB_DN43180_c1_g1_i1.p1 TRINITY_MB_DN44846_c0_g1_i1.p1 TRINITY_MB_DN47583_c0_g1_i1.p1 TRINITY_MB_DN51992_c0_g1_i2.p1 TRINITY_MB_DN56708_c0_g1_i1.p1 TRINITY_MB_DN57242_c0_g1_i1.p1 TRINITY_MB_DN58068_c0_g1_i1.p1 TRINITY_MB_DN59701_c0_g1_i1.p1 TRINITY_MB_DN61353_c1_g2_i1.p1 TRINITY_MB_DN61353_c1_g3_i2.p1 TRINITY_MB_DN7441_c0_g1_i1.p1 TRINITY_MB_DN7726_c0_g1_i1.p1 TRINITY_MB_DN87266_c0_g1_i1.p1 TRINITY_SL_DN28838_c0_g1_i1.p1 TRINITY_SL_DN76418_c2_g1_i2.p1 TRINITY_SL_DN77765_c8_g1_i1.p1 TRINITY_TN_DN87_c0_g1_i1.p1
OG0000143: TRINITY_MB_DN143469_c0_g1_i1.p2 TRINITY_MB_DN208225_c0_g1_i1.p1 TRINITY_MB_DN376_c0_g1_i1.p3 TRINITY_MB_DN67780_c0_g1_i1.p1 TRINITY_MB_DN76110_c0_g1_i1.p1 TRINITY_MB_DN79095_c0_g1_i1.p1 TRINITY_SE_DN10230_c0_g1_i1.p1 TRINITY_SE_DN29577_c0_g1_i1.p1 TRINITY_SE_DN41519_c0_g1_i2.p1 TRINITY_SE_DN969_c0_g1_i1.p1 TRINITY_SL_DN168536_c0_g1_i1.p1 TRINITY_TN_DN100760_c0_g1_i1.p1 TRINITY_TN_DN115820_c0_g1_i1.p1 TRINITY_TN_DN124091_c0_g1_i1.p1 TRINITY_TN_DN12963_c0_g1_i1.p1 TRINITY_TN_DN179108_c0_g1_i1.p2 TRINITY_TN_DN203112_c0_g1_i1.p2 TRINITY_TN_DN205498_c0_g1_i1.p1 TRINITY_TN_DN215661_c0_g1_i1.p1 TRINITY_TN_DN219506_c0_g1_i1.p1 TRINITY_TN_DN238864_c0_g1_i1.p2 TRINITY_TN_DN24489_c0_g1_i1.p1 TRINITY_TN_DN3255_c0_g1_i1.p1 TRINITY_TN_DN51439_c0_g1_i2.p1 TRINITY_TN_DN58316_c0_g1_i1.p1 TRINITY_TN_DN7273_c0_g1_i1.p1 TRINITY_TN_DN86381_c0_g1_i1.p2
OG0000144: TRINITY_SE_DN106978_c0_g1_i1.p1 TRINITY_SL_DN18584_c0_g1_i1.p1 TRINITY_SL_DN209362_c0_g1_i1.p1 TRINITY_TN_DN13093_c0_g1_i2.p2 TRINITY_TN_DN13683_c0_g1_i1.p1 TRINITY_TN_DN1436_c1_g1_i1.p1 TRINITY_TN_DN14443_c0_g1_i1.p1 TRINITY_TN_DN33331_c0_g1_i1.p1 TRINITY_TN_DN41197_c0_g1_i1.p1 TRINITY_TN_DN45510_c0_g1_i1.p1 TRINITY_TN_DN45801_c0_g1_i1.p1 TRINITY_TN_DN45801_c0_g2_i2.p1 TRINITY_TN_DN46399_c0_g1_i1.p1 TRINITY_TN_DN46661_c0_g1_i1.p1 TRINITY_TN_DN48200_c0_g1_i2.p1 TRINITY_TN_DN48819_c0_g1_i1.p1 TRINITY_TN_DN48819_c1_g1_i2.p1 TRINITY_TN_DN49980_c0_g2_i1.p1 TRINITY_TN_DN52243_c1_g3_i1.p1 TRINITY_TN_DN52445_c0_g1_i1.p1 TRINITY_TN_DN52780_c0_g1_i3.p1 TRINITY_TN_DN52919_c0_g1_i1.p1 TRINITY_TN_DN5413_c0_g1_i1.p1 TRINITY_TN_DN6318_c0_g1_i1.p1 TRINITY_TN_DN78988_c0_g1_i1.p1 TRINITY_TN_DN87443_c0_g1_i1.p1 TRINITY_TN_DN8749_c0_g1_i2.p1
OG0000145: TRINITY_AG_DN109047_c0_g1_i1.p1 TRINITY_AG_DN1472_c0_g1_i1.p1 TRINITY_AG_DN37400_c1_g1_i1.p1 TRINITY_AG_DN48343_c0_g1_i1.p1 TRINITY_AG_DN49039_c0_g1_i1.p1 TRINITY_AG_DN54950_c0_g1_i1.p1 TRINITY_AG_DN59444_c0_g1_i4.p1 TRINITY_AG_DN63260_c0_g2_i2.p2 TRINITY_AG_DN64970_c0_g1_i3.p1 TRINITY_MB_DN123357_c0_g1_i1.p1 TRINITY_MB_DN59963_c0_g1_i2.p2 TRINITY_MB_DN91287_c0_g1_i1.p1 TRINITY_SE_DN108132_c0_g1_i1.p1 TRINITY_SE_DN170813_c0_g1_i1.p1 TRINITY_SE_DN173129_c0_g1_i1.p1 TRINITY_SE_DN50665_c0_g2_i1.p1 TRINITY_SL_DN146766_c0_g1_i1.p1 TRINITY_SL_DN44359_c0_g1_i1.p1 TRINITY_SL_DN60524_c0_g1_i1.p1 TRINITY_SL_DN66147_c0_g1_i1.p1 TRINITY_SL_DN69916_c0_g1_i2.p1 TRINITY_SL_DN73153_c0_g1_i4.p1 TRINITY_SL_DN75501_c1_g1_i3.p2 TRINITY_SL_DN77388_c1_g2_i2.p1 TRINITY_SL_DN82894_c0_g1_i1.p1 TRINITY_TN_DN62373_c0_g1_i1.p1
OG0000146: TRINITY_AG_DN109138_c0_g1_i1.p1 TRINITY_AG_DN28211_c0_g1_i1.p1 TRINITY_AG_DN41142_c0_g1_i1.p1 TRINITY_MB_DN119564_c0_g1_i1.p1 TRINITY_MB_DN119916_c0_g1_i1.p1 TRINITY_MB_DN150234_c0_g1_i1.p1 TRINITY_MB_DN16974_c0_g1_i1.p1 TRINITY_MB_DN183103_c0_g1_i1.p1 TRINITY_MB_DN18733_c0_g1_i1.p1 TRINITY_MB_DN209172_c0_g1_i1.p2 TRINITY_MB_DN31891_c0_g1_i1.p1 TRINITY_MB_DN53788_c0_g1_i1.p1 TRINITY_MB_DN57864_c0_g1_i1.p1 TRINITY_SE_DN187379_c0_g1_i1.p1 TRINITY_SE_DN202728_c0_g1_i1.p1 TRINITY_SE_DN37893_c0_g1_i1.p1 TRINITY_SE_DN59457_c0_g1_i1.p1 TRINITY_SE_DN78897_c0_g1_i1.p1 TRINITY_SL_DN239815_c0_g1_i1.p1 TRINITY_SL_DN25720_c0_g1_i1.p1 TRINITY_SL_DN27668_c0_g1_i1.p1 TRINITY_SL_DN64220_c0_g1_i1.p1 TRINITY_SL_DN65653_c0_g1_i1.p1 TRINITY_SL_DN6680_c0_g1_i1.p1 TRINITY_SL_DN93012_c0_g1_i1.p1 TRINITY_TN_DN184692_c0_g1_i1.p1
OG0000147: TRINITY_AG_DN127331_c0_g1_i1.p1 TRINITY_AG_DN142102_c0_g1_i1.p1 TRINITY_AG_DN156186_c0_g1_i1.p1 TRINITY_AG_DN16374_c0_g1_i2.p1 TRINITY_AG_DN61946_c0_g1_i3.p1 TRINITY_AG_DN6936_c0_g1_i1.p1 TRINITY_MB_DN58974_c2_g1_i2.p1 TRINITY_SE_DN35020_c0_g1_i1.p2 TRINITY_SE_DN48304_c1_g1_i4.p1 TRINITY_SE_DN48715_c0_g2_i1.p1 TRINITY_SE_DN85331_c0_g1_i1.p1 TRINITY_SL_DN167594_c0_g1_i1.p1 TRINITY_SL_DN184822_c0_g1_i1.p2 TRINITY_SL_DN75440_c0_g1_i3.p1 TRINITY_SL_DN8298_c0_g1_i1.p2 TRINITY_TN_DN10730_c0_g1_i1.p1 TRINITY_TN_DN118135_c0_g1_i1.p1 TRINITY_TN_DN12625_c0_g1_i1.p1 TRINITY_TN_DN20504_c0_g1_i1.p1 TRINITY_TN_DN209950_c0_g1_i1.p1 TRINITY_TN_DN30170_c0_g1_i1.p1 TRINITY_TN_DN44611_c0_g1_i1.p1 TRINITY_TN_DN49373_c0_g1_i1.p1 TRINITY_TN_DN52471_c0_g1_i1.p1 TRINITY_TN_DN52471_c1_g2_i5.p1 TRINITY_TN_DN57960_c0_g1_i1.p1
OG0000148: TRINITY_AG_DN13024_c0_g1_i1.p1 TRINITY_AG_DN132548_c0_g1_i1.p1 TRINITY_AG_DN19918_c0_g1_i1.p1 TRINITY_AG_DN84521_c0_g1_i1.p1 TRINITY_MB_DN18398_c0_g1_i1.p1 TRINITY_SE_DN137146_c0_g1_i1.p1 TRINITY_SE_DN142250_c0_g1_i1.p1 TRINITY_SE_DN179011_c0_g1_i1.p1 TRINITY_SE_DN51279_c1_g2_i1.p1 TRINITY_SL_DN254230_c0_g1_i1.p1 TRINITY_TN_DN110488_c0_g1_i1.p1 TRINITY_TN_DN112629_c0_g1_i1.p1 TRINITY_TN_DN163415_c0_g1_i1.p1 TRINITY_TN_DN181245_c0_g1_i1.p1 TRINITY_TN_DN199352_c0_g1_i1.p1 TRINITY_TN_DN201725_c0_g1_i1.p1 TRINITY_TN_DN223532_c0_g1_i1.p1 TRINITY_TN_DN23202_c0_g1_i1.p1 TRINITY_TN_DN25934_c0_g1_i1.p1 TRINITY_TN_DN32966_c0_g1_i1.p1 TRINITY_TN_DN55434_c0_g1_i1.p1 TRINITY_TN_DN59147_c0_g1_i1.p1 TRINITY_TN_DN61820_c0_g1_i1.p1 TRINITY_TN_DN76208_c0_g1_i1.p1 TRINITY_TN_DN90103_c0_g1_i1.p1 TRINITY_TN_DN94201_c0_g1_i1.p1
OG0000149: TRINITY_AG_DN143765_c0_g1_i1.p1 TRINITY_AG_DN55048_c0_g1_i1.p1 TRINITY_AG_DN57710_c1_g1_i1.p1 TRINITY_AG_DN60540_c0_g2_i1.p1 TRINITY_AG_DN63419_c1_g1_i5.p1 TRINITY_AG_DN63849_c0_g1_i1.p1 TRINITY_MB_DN109740_c0_g1_i1.p1 TRINITY_MB_DN57774_c0_g1_i1.p1 TRINITY_MB_DN60910_c5_g2_i2.p1 TRINITY_MB_DN61341_c2_g2_i2.p1 TRINITY_MB_DN63404_c0_g1_i1.p1 TRINITY_SE_DN102689_c0_g1_i3.p1 TRINITY_SE_DN49291_c0_g1_i1.p1 TRINITY_SE_DN49547_c0_g1_i1.p1 TRINITY_SE_DN49625_c6_g1_i1.p1 TRINITY_SE_DN49698_c0_g1_i1.p1 TRINITY_SL_DN103534_c0_g1_i1.p1 TRINITY_SL_DN73422_c1_g1_i1.p1 TRINITY_SL_DN73422_c1_g2_i1.p1 TRINITY_SL_DN75734_c0_g1_i8.p1 TRINITY_SL_DN76711_c0_g1_i2.p1 TRINITY_TN_DN113006_c0_g1_i1.p1 TRINITY_TN_DN185898_c0_g1_i1.p1 TRINITY_TN_DN45096_c1_g1_i1.p1 TRINITY_TN_DN50751_c0_g1_i4.p1 TRINITY_TN_DN51235_c0_g1_i2.p1
OG0000150: TRINITY_AG_DN161616_c0_g1_i1.p1 TRINITY_AG_DN54944_c0_g1_i3.p1 TRINITY_AG_DN55920_c2_g1_i1.p1 TRINITY_AG_DN62852_c0_g1_i2.p1 TRINITY_AG_DN62852_c0_g2_i1.p1 TRINITY_AG_DN64103_c1_g1_i1.p1 TRINITY_AG_DN64750_c0_g1_i3.p1 TRINITY_MB_DN50662_c0_g1_i1.p1 TRINITY_MB_DN54866_c0_g1_i3.p2 TRINITY_MB_DN56428_c5_g1_i1.p1 TRINITY_MB_DN58882_c4_g1_i1.p1 TRINITY_MB_DN61558_c0_g2_i1.p1 TRINITY_MB_DN75245_c0_g1_i1.p1 TRINITY_SE_DN107921_c0_g1_i1.p1 TRINITY_SE_DN15474_c0_g1_i1.p1 TRINITY_SE_DN50090_c1_g4_i1.p1 TRINITY_SL_DN37639_c0_g1_i1.p1 TRINITY_SL_DN67347_c0_g1_i1.p1 TRINITY_SL_DN67347_c1_g1_i1.p1 TRINITY_SL_DN73750_c0_g1_i7.p3 TRINITY_SL_DN76436_c5_g3_i1.p1 TRINITY_SL_DN76436_c5_g5_i1.p1 TRINITY_TN_DN11921_c0_g1_i1.p1 TRINITY_TN_DN50880_c0_g2_i1.p1 TRINITY_TN_DN52325_c1_g1_i1.p1 TRINITY_TN_DN7209_c0_g1_i1.p2
OG0000151: TRINITY_AG_DN25487_c0_g1_i1.p1 TRINITY_AG_DN29801_c1_g1_i1.p2 TRINITY_AG_DN3131_c0_g1_i1.p1 TRINITY_AG_DN50586_c1_g1_i2.p1 TRINITY_AG_DN51544_c0_g1_i2.p2 TRINITY_AG_DN56010_c3_g1_i2.p1 TRINITY_AG_DN7989_c0_g1_i1.p1 TRINITY_MB_DN120957_c0_g1_i1.p1 TRINITY_MB_DN205398_c1_g1_i1.p1 TRINITY_MB_DN46344_c1_g1_i1.p2 TRINITY_MB_DN60994_c17_g1_i2.p1 TRINITY_SE_DN134714_c2_g1_i1.p1 TRINITY_SE_DN134714_c3_g1_i1.p1 TRINITY_SE_DN200768_c2_g1_i1.p1 TRINITY_SE_DN33175_c0_g1_i1.p1 TRINITY_SE_DN46231_c1_g1_i2.p1 TRINITY_SE_DN78210_c3_g1_i1.p1 TRINITY_SL_DN111819_c0_g1_i1.p1 TRINITY_SL_DN1420_c0_g1_i1.p1 TRINITY_SL_DN61378_c0_g1_i1.p2 TRINITY_SL_DN62632_c0_g1_i4.p1 TRINITY_TN_DN122166_c0_g1_i1.p2 TRINITY_TN_DN47628_c1_g1_i4.p1 TRINITY_TN_DN51318_c0_g1_i1.p1 TRINITY_TN_DN58539_c0_g1_i1.p1 TRINITY_TN_DN72395_c0_g1_i1.p2
OG0000152: TRINITY_AG_DN29867_c0_g1_i1.p1 TRINITY_AG_DN56904_c2_g1_i3.p1 TRINITY_MB_DN109173_c2_g1_i1.p1 TRINITY_MB_DN111396_c0_g1_i1.p1 TRINITY_MB_DN115237_c0_g1_i1.p1 TRINITY_MB_DN118830_c0_g1_i1.p1 TRINITY_MB_DN145542_c0_g1_i1.p1 TRINITY_MB_DN61736_c51_g1_i1.p1 TRINITY_MB_DN62465_c0_g1_i1.p1 TRINITY_MB_DN80402_c0_g1_i1.p1 TRINITY_SE_DN110496_c0_g1_i1.p1 TRINITY_SE_DN44325_c0_g1_i3.p1 TRINITY_SE_DN44792_c0_g1_i1.p1 TRINITY_SE_DN48658_c3_g1_i1.p1 TRINITY_SL_DN170375_c0_g1_i1.p1 TRINITY_SL_DN196571_c0_g1_i1.p1 TRINITY_SL_DN20129_c0_g1_i1.p1 TRINITY_SL_DN237392_c0_g1_i1.p1 TRINITY_SL_DN49257_c0_g1_i1.p1 TRINITY_SL_DN49257_c1_g1_i1.p1 TRINITY_SL_DN78291_c1_g1_i1.p1 TRINITY_TN_DN179308_c0_g1_i1.p1 TRINITY_TN_DN19207_c0_g1_i1.p1 TRINITY_TN_DN31816_c0_g1_i1.p1 TRINITY_TN_DN31816_c0_g2_i1.p1 TRINITY_TN_DN51898_c0_g1_i7.p1
OG0000153: TRINITY_AG_DN30574_c0_g1_i1.p1 TRINITY_AG_DN46503_c0_g1_i1.p1 TRINITY_AG_DN46697_c0_g1_i1.p1 TRINITY_AG_DN48576_c0_g1_i1.p1 TRINITY_AG_DN51731_c1_g1_i2.p1 TRINITY_AG_DN57602_c0_g1_i1.p1 TRINITY_AG_DN66477_c2_g2_i4.p1 TRINITY_AG_DN66842_c9_g2_i1.p1 TRINITY_AG_DN9397_c0_g1_i1.p1 TRINITY_MB_DN165354_c0_g1_i1.p1 TRINITY_MB_DN61803_c5_g2_i1.p1 TRINITY_SE_DN33686_c0_g1_i1.p1 TRINITY_SE_DN35467_c0_g1_i3.p1 TRINITY_SE_DN44083_c0_g1_i6.p1 TRINITY_SE_DN44277_c0_g1_i2.p1 TRINITY_SE_DN51350_c26_g3_i1.p1 TRINITY_SE_DN51369_c68_g3_i1.p1 TRINITY_SL_DN134035_c0_g1_i1.p1 TRINITY_SL_DN35842_c1_g1_i1.p1 TRINITY_SL_DN40675_c0_g1_i1.p1 TRINITY_SL_DN46981_c0_g1_i1.p1 TRINITY_SL_DN59596_c0_g1_i1.p1 TRINITY_SL_DN63674_c1_g3_i1.p1 TRINITY_SL_DN64442_c1_g2_i1.p1 TRINITY_SL_DN77621_c3_g3_i1.p1 TRINITY_TN_DN52675_c17_g1_i6.p1
OG0000154: TRINITY_AG_DN51182_c0_g2_i1.p1 TRINITY_AG_DN52866_c1_g1_i1.p1 TRINITY_AG_DN59473_c0_g1_i3.p1 TRINITY_AG_DN63107_c0_g1_i8.p1 TRINITY_MB_DN47066_c2_g1_i1.p1 TRINITY_MB_DN55570_c0_g1_i4.p1 TRINITY_MB_DN59415_c1_g1_i1.p1 TRINITY_MB_DN68070_c0_g1_i1.p1 TRINITY_SE_DN38067_c0_g1_i1.p1 TRINITY_SE_DN41403_c0_g1_i2.p1 TRINITY_SE_DN48819_c0_g1_i4.p1 TRINITY_SL_DN199801_c0_g1_i1.p1 TRINITY_SL_DN48906_c0_g1_i3.p1 TRINITY_SL_DN70107_c0_g1_i2.p1 TRINITY_SL_DN70107_c2_g1_i1.p1 TRINITY_SL_DN71488_c0_g1_i1.p1 TRINITY_TN_DN141577_c0_g1_i1.p1 TRINITY_TN_DN23091_c0_g1_i1.p1 TRINITY_TN_DN42491_c0_g1_i1.p1 TRINITY_TN_DN44895_c0_g1_i2.p1 TRINITY_TN_DN46380_c1_g1_i11.p1 TRINITY_TN_DN46380_c1_g2_i3.p1 TRINITY_TN_DN51209_c0_g1_i1.p1 TRINITY_TN_DN58431_c0_g1_i1.p1 TRINITY_TN_DN78441_c0_g1_i1.p1 TRINITY_TN_DN92741_c0_g1_i1.p1
OG0000155: TRINITY_AG_DN55682_c0_g1_i1.p2 TRINITY_AG_DN56635_c0_g1_i1.p2 TRINITY_AG_DN57094_c0_g1_i4.p2 TRINITY_AG_DN66740_c0_g3_i4.p2 TRINITY_AG_DN69576_c0_g1_i1.p1 TRINITY_MB_DN41755_c0_g1_i1.p1 TRINITY_MB_DN51116_c1_g1_i1.p2 TRINITY_MB_DN56666_c0_g1_i1.p2 TRINITY_MB_DN59176_c0_g1_i3.p1 TRINITY_SE_DN35334_c0_g1_i2.p1 TRINITY_SE_DN38625_c0_g1_i3.p1 TRINITY_SE_DN49692_c1_g1_i3.p2 TRINITY_SE_DN49873_c1_g1_i2.p2 TRINITY_SE_DN49886_c2_g1_i3.p1 TRINITY_SL_DN149864_c0_g1_i1.p1 TRINITY_SL_DN67156_c0_g1_i1.p1 TRINITY_SL_DN70697_c0_g1_i1.p2 TRINITY_SL_DN73163_c0_g1_i1.p2 TRINITY_SL_DN73420_c1_g1_i2.p1 TRINITY_SL_DN74143_c0_g3_i1.p1 TRINITY_SL_DN74987_c1_g2_i3.p1 TRINITY_SL_DN75093_c0_g2_i1.p1 TRINITY_SL_DN76776_c3_g3_i1.p1 TRINITY_SL_DN77407_c1_g1_i7.p2 TRINITY_TN_DN231249_c0_g1_i1.p1 TRINITY_TN_DN52875_c1_g1_i1.p2
OG0000156: TRINITY_AG_DN56786_c0_g1_i1.p1 TRINITY_AG_DN61350_c0_g1_i1.p1 TRINITY_AG_DN61668_c0_g1_i1.p1 TRINITY_AG_DN64709_c0_g1_i2.p1 TRINITY_MB_DN115927_c0_g1_i1.p1 TRINITY_MB_DN28598_c0_g1_i1.p1 TRINITY_MB_DN53117_c0_g1_i1.p1 TRINITY_MB_DN60961_c4_g1_i1.p1 TRINITY_MB_DN61212_c1_g1_i3.p1 TRINITY_MB_DN8370_c0_g1_i1.p1 TRINITY_SE_DN171416_c0_g1_i1.p1 TRINITY_SE_DN171427_c0_g1_i1.p1 TRINITY_SE_DN205242_c0_g1_i1.p1 TRINITY_SE_DN39763_c0_g1_i1.p1 TRINITY_SE_DN45897_c0_g1_i2.p1 TRINITY_SE_DN60560_c0_g1_i1.p1 TRINITY_SL_DN42174_c0_g1_i1.p1 TRINITY_SL_DN69265_c0_g1_i2.p1 TRINITY_SL_DN71989_c0_g1_i3.p1 TRINITY_SL_DN72876_c0_g1_i2.p1 TRINITY_SL_DN73030_c1_g1_i3.p1 TRINITY_SL_DN73069_c0_g1_i1.p1 TRINITY_TN_DN38064_c0_g1_i1.p1 TRINITY_TN_DN45319_c0_g1_i2.p1 TRINITY_TN_DN51383_c1_g1_i1.p1 TRINITY_TN_DN51853_c0_g1_i1.p1
OG0000157: TRINITY_AG_DN63205_c2_g1_i1.p1 TRINITY_AG_DN66571_c3_g2_i1.p2 TRINITY_MB_DN217389_c0_g1_i1.p1 TRINITY_SE_DN11777_c0_g1_i4.p2 TRINITY_SE_DN13170_c0_g1_i1.p1 TRINITY_SE_DN137712_c0_g1_i1.p1 TRINITY_SE_DN209472_c0_g1_i1.p2 TRINITY_SE_DN214415_c0_g1_i1.p3 TRINITY_SE_DN42372_c2_g1_i3.p1 TRINITY_SE_DN84932_c0_g1_i1.p1 TRINITY_SE_DN97845_c0_g1_i1.p1 TRINITY_SL_DN155443_c0_g1_i1.p2 TRINITY_SL_DN36785_c0_g1_i1.p4 TRINITY_SL_DN36785_c1_g1_i1.p2 TRINITY_SL_DN53731_c0_g1_i1.p2 TRINITY_TN_DN10443_c0_g1_i1.p1 TRINITY_TN_DN121285_c0_g1_i1.p1 TRINITY_TN_DN162757_c0_g1_i1.p1 TRINITY_TN_DN165909_c0_g1_i1.p1 TRINITY_TN_DN167705_c0_g1_i1.p1 TRINITY_TN_DN186192_c0_g1_i1.p1 TRINITY_TN_DN25101_c0_g1_i1.p1 TRINITY_TN_DN27119_c0_g1_i1.p1 TRINITY_TN_DN44731_c0_g1_i3.p1 TRINITY_TN_DN48370_c0_g1_i1.p1 TRINITY_TN_DN49733_c0_g1_i1.p2
OG0000158: TRINITY_AG_DN63739_c0_g1_i3.p1 TRINITY_AG_DN64157_c0_g1_i5.p1 TRINITY_AG_DN64523_c0_g2_i1.p1 TRINITY_AG_DN65241_c2_g1_i1.p1 TRINITY_AG_DN66569_c0_g1_i8.p1 TRINITY_MB_DN13649_c0_g1_i1.p1 TRINITY_MB_DN201168_c0_g1_i1.p1 TRINITY_MB_DN23899_c0_g1_i1.p1 TRINITY_MB_DN51464_c0_g1_i3.p1 TRINITY_MB_DN60469_c2_g1_i2.p1 TRINITY_MB_DN62389_c0_g1_i1.p1 TRINITY_SE_DN172393_c0_g1_i1.p1 TRINITY_SE_DN46509_c0_g1_i1.p1 TRINITY_SE_DN55407_c0_g1_i1.p1 TRINITY_SE_DN78351_c0_g1_i1.p1 TRINITY_SE_DN79500_c0_g1_i2.p1 TRINITY_SL_DN197094_c0_g1_i1.p1 TRINITY_SL_DN228885_c0_g1_i1.p1 TRINITY_SL_DN71609_c0_g1_i1.p1 TRINITY_SL_DN71625_c0_g1_i1.p1 TRINITY_SL_DN74897_c0_g1_i1.p1 TRINITY_TN_DN10561_c0_g1_i1.p1 TRINITY_TN_DN145135_c0_g1_i1.p1 TRINITY_TN_DN23511_c0_g1_i1.p1 TRINITY_TN_DN33898_c0_g1_i1.p1 TRINITY_TN_DN79662_c0_g1_i1.p1
OG0000159: TRINITY_MB_DN100873_c0_g1_i1.p1 TRINITY_MB_DN109531_c0_g1_i1.p1 TRINITY_MB_DN12465_c0_g1_i1.p1 TRINITY_MB_DN149485_c0_g1_i1.p1 TRINITY_MB_DN155806_c0_g1_i1.p1 TRINITY_MB_DN180035_c0_g1_i1.p1 TRINITY_MB_DN200472_c1_g2_i1.p1 TRINITY_MB_DN211439_c0_g1_i1.p1 TRINITY_MB_DN2389_c0_g1_i1.p1 TRINITY_MB_DN25819_c0_g1_i1.p1 TRINITY_MB_DN27303_c0_g1_i1.p1 TRINITY_MB_DN37751_c0_g1_i1.p1 TRINITY_MB_DN43347_c0_g1_i1.p1 TRINITY_MB_DN44663_c0_g1_i1.p1 TRINITY_MB_DN49232_c0_g1_i1.p1 TRINITY_MB_DN53564_c0_g1_i1.p1 TRINITY_MB_DN58579_c0_g1_i1.p1 TRINITY_MB_DN60362_c0_g1_i1.p1 TRINITY_MB_DN6096_c0_g1_i1.p1 TRINITY_MB_DN61004_c0_g1_i3.p1 TRINITY_MB_DN61236_c5_g2_i3.p1 TRINITY_MB_DN80808_c0_g1_i1.p1 TRINITY_MB_DN84029_c0_g1_i1.p1 TRINITY_SE_DN48768_c0_g1_i1.p1 TRINITY_SL_DN197051_c0_g1_i1.p1 TRINITY_SL_DN75601_c0_g1_i2.p1
OG0000160: TRINITY_AG_DN119009_c0_g1_i1.p2 TRINITY_AG_DN126526_c0_g1_i1.p1 TRINITY_AG_DN137745_c0_g1_i1.p1 TRINITY_AG_DN143495_c0_g1_i1.p2 TRINITY_AG_DN156676_c0_g1_i1.p3 TRINITY_AG_DN157776_c0_g1_i1.p1 TRINITY_AG_DN19962_c0_g1_i1.p1 TRINITY_AG_DN40479_c0_g1_i1.p1 TRINITY_AG_DN57732_c1_g1_i2.p1 TRINITY_AG_DN90637_c0_g1_i1.p2 TRINITY_MB_DN140273_c0_g1_i1.p1 TRINITY_MB_DN187321_c0_g1_i1.p1 TRINITY_MB_DN48511_c0_g1_i1.p1 TRINITY_SE_DN51507_c0_g1_i1.p1 TRINITY_SL_DN131791_c0_g1_i1.p3 TRINITY_SL_DN235422_c0_g1_i1.p1 TRINITY_SL_DN239272_c0_g1_i1.p2 TRINITY_SL_DN3404_c0_g1_i1.p1 TRINITY_SL_DN74601_c3_g2_i1.p1 TRINITY_SL_DN74601_c3_g4_i2.p1 TRINITY_SL_DN74601_c3_g5_i1.p1 TRINITY_SL_DN74601_c3_g6_i1.p1 TRINITY_TN_DN12821_c0_g1_i1.p4 TRINITY_TN_DN32920_c0_g1_i1.p2 TRINITY_TN_DN67687_c0_g1_i1.p1
OG0000161: TRINITY_AG_DN14408_c0_g1_i1.p2 TRINITY_AG_DN6294_c0_g1_i1.p1 TRINITY_AG_DN64421_c0_g1_i3.p1 TRINITY_AG_DN67939_c0_g1_i1.p1 TRINITY_AG_DN69274_c0_g1_i1.p1 TRINITY_AG_DN87588_c0_g1_i1.p1 TRINITY_MB_DN31367_c0_g1_i2.p1 TRINITY_MB_DN34047_c0_g1_i1.p1 TRINITY_MB_DN48326_c0_g1_i1.p1 TRINITY_MB_DN61017_c0_g2_i1.p1 TRINITY_SE_DN200874_c1_g1_i1.p1 TRINITY_SE_DN41366_c0_g1_i1.p1 TRINITY_SE_DN49471_c0_g1_i8.p1 TRINITY_SL_DN196741_c0_g1_i1.p1 TRINITY_SL_DN35490_c0_g1_i1.p1 TRINITY_SL_DN41267_c0_g1_i1.p1 TRINITY_SL_DN59913_c0_g1_i1.p1 TRINITY_SL_DN73349_c1_g1_i3.p1 TRINITY_SL_DN75589_c75_g3_i1.p1 TRINITY_SL_DN75974_c4_g1_i1.p1 TRINITY_TN_DN11288_c0_g1_i1.p1 TRINITY_TN_DN11945_c0_g1_i1.p1 TRINITY_TN_DN48663_c0_g1_i1.p1 TRINITY_TN_DN50408_c1_g1_i2.p1 TRINITY_TN_DN52810_c0_g2_i9.p1
OG0000162: TRINITY_AG_DN159797_c0_g1_i1.p1 TRINITY_AG_DN58849_c0_g1_i1.p1 TRINITY_AG_DN60607_c3_g1_i3.p1 TRINITY_AG_DN61021_c0_g1_i4.p1 TRINITY_AG_DN65080_c1_g1_i1.p1 TRINITY_MB_DN57510_c0_g1_i1.p1 TRINITY_MB_DN60718_c2_g1_i1.p1 TRINITY_MB_DN60957_c1_g1_i1.p1 TRINITY_SE_DN12860_c0_g1_i2.p1 TRINITY_SE_DN217176_c0_g1_i1.p1 TRINITY_SE_DN23332_c0_g1_i1.p1 TRINITY_SE_DN30358_c0_g1_i1.p1 TRINITY_SE_DN41833_c0_g1_i3.p1 TRINITY_SE_DN46105_c0_g1_i1.p1 TRINITY_SE_DN46595_c0_g1_i1.p1 TRINITY_SE_DN48594_c0_g1_i1.p1 TRINITY_SE_DN49784_c0_g1_i2.p1 TRINITY_SE_DN49818_c0_g1_i1.p1 TRINITY_SE_DN50726_c1_g1_i2.p1 TRINITY_SE_DN51060_c2_g1_i2.p1 TRINITY_SE_DN7229_c0_g1_i1.p1 TRINITY_SE_DN84560_c0_g1_i1.p1 TRINITY_TN_DN47669_c0_g2_i2.p1 TRINITY_TN_DN50449_c0_g1_i1.p1 TRINITY_TN_DN51356_c0_g1_i2.p1
OG0000163: TRINITY_AG_DN21191_c0_g1_i1.p1 TRINITY_AG_DN51786_c0_g1_i1.p1 TRINITY_AG_DN55239_c0_g1_i1.p1 TRINITY_AG_DN66520_c10_g4_i1.p2 TRINITY_MB_DN60763_c0_g1_i3.p2 TRINITY_MB_DN61299_c6_g1_i3.p1 TRINITY_SE_DN24594_c0_g1_i1.p1 TRINITY_SE_DN25121_c0_g1_i1.p1 TRINITY_SE_DN26645_c0_g1_i1.p1 TRINITY_SE_DN42857_c0_g1_i1.p1 TRINITY_SE_DN47137_c0_g1_i1.p1 TRINITY_SE_DN47807_c0_g1_i1.p1 TRINITY_SE_DN49126_c2_g1_i1.p1 TRINITY_SE_DN49683_c0_g1_i1.p1 TRINITY_SE_DN50541_c4_g1_i1.p1 TRINITY_SE_DN50541_c4_g3_i1.p1 TRINITY_SE_DN51369_c68_g2_i1.p1 TRINITY_SL_DN145545_c0_g1_i1.p1 TRINITY_SL_DN235673_c0_g1_i1.p1 TRINITY_SL_DN47981_c0_g1_i1.p1 TRINITY_SL_DN47981_c0_g2_i1.p1 TRINITY_SL_DN57640_c0_g1_i3.p1 TRINITY_SL_DN78003_c33_g3_i4.p2 TRINITY_TN_DN29358_c0_g1_i1.p1 TRINITY_TN_DN52976_c1_g2_i2.p1
OG0000164: TRINITY_AG_DN25007_c0_g1_i1.p1 TRINITY_AG_DN38602_c0_g1_i1.p1 TRINITY_AG_DN46073_c0_g1_i1.p1 TRINITY_AG_DN48626_c0_g1_i1.p1 TRINITY_AG_DN60191_c0_g1_i2.p1 TRINITY_AG_DN60726_c4_g1_i5.p1 TRINITY_AG_DN61628_c0_g1_i3.p1 TRINITY_AG_DN8598_c0_g1_i1.p1 TRINITY_AG_DN86137_c0_g1_i1.p1 TRINITY_MB_DN55596_c0_g2_i1.p1 TRINITY_MB_DN60098_c0_g2_i4.p1 TRINITY_MB_DN61500_c0_g1_i1.p1 TRINITY_SE_DN138109_c0_g1_i1.p1 TRINITY_SE_DN151363_c0_g1_i1.p1 TRINITY_SE_DN49163_c0_g1_i1.p1 TRINITY_SE_DN50035_c7_g4_i1.p1 TRINITY_SE_DN50252_c0_g1_i2.p1 TRINITY_SE_DN50513_c0_g1_i2.p1 TRINITY_SE_DN59152_c0_g1_i1.p1 TRINITY_SE_DN71482_c0_g1_i1.p1 TRINITY_SL_DN77250_c0_g3_i1.p1 TRINITY_TN_DN196497_c0_g1_i1.p1 TRINITY_TN_DN52531_c0_g3_i6.p1 TRINITY_TN_DN6934_c0_g1_i1.p1 TRINITY_TN_DN91255_c0_g1_i1.p1
OG0000165: TRINITY_AG_DN26688_c0_g1_i1.p1 TRINITY_AG_DN65774_c0_g1_i3.p1 TRINITY_AG_DN66862_c2_g1_i1.p1 TRINITY_AG_DN66865_c1_g2_i1.p1 TRINITY_AG_DN991_c0_g1_i1.p1 TRINITY_MB_DN109275_c0_g1_i2.p1 TRINITY_MB_DN57775_c0_g1_i1.p1 TRINITY_MB_DN58148_c0_g1_i3.p1 TRINITY_MB_DN61437_c1_g1_i9.p1 TRINITY_MB_DN61844_c0_g1_i1.p1 TRINITY_SE_DN169222_c0_g1_i2.p1 TRINITY_SE_DN18738_c0_g1_i1.p1 TRINITY_SE_DN28143_c0_g1_i1.p1 TRINITY_SE_DN46133_c0_g2_i2.p1 TRINITY_SE_DN47798_c1_g5_i1.p1 TRINITY_SL_DN18414_c0_g1_i1.p1 TRINITY_SL_DN231069_c0_g1_i1.p1 TRINITY_SL_DN76275_c0_g1_i1.p1 TRINITY_SL_DN76368_c1_g1_i1.p1 TRINITY_SL_DN77291_c2_g1_i2.p1 TRINITY_SL_DN77557_c0_g1_i1.p1 TRINITY_TN_DN109819_c0_g1_i1.p1 TRINITY_TN_DN179256_c0_g1_i1.p1 TRINITY_TN_DN179262_c0_g1_i1.p1 TRINITY_TN_DN38607_c0_g1_i2.p1
OG0000166: TRINITY_AG_DN32714_c0_g1_i1.p1 TRINITY_AG_DN59182_c0_g2_i1.p1 TRINITY_AG_DN60215_c4_g1_i1.p1 TRINITY_MB_DN12576_c0_g1_i1.p1 TRINITY_MB_DN174991_c0_g1_i1.p1 TRINITY_MB_DN31031_c0_g1_i1.p1 TRINITY_MB_DN6749_c0_g1_i1.p1 TRINITY_MB_DN81733_c0_g1_i1.p1 TRINITY_SE_DN102621_c0_g1_i1.p1 TRINITY_SE_DN102790_c0_g1_i1.p1 TRINITY_SE_DN44295_c0_g1_i1.p1 TRINITY_SE_DN48856_c0_g1_i1.p1 TRINITY_SE_DN49821_c0_g1_i9.p1 TRINITY_SL_DN166954_c0_g1_i1.p1 TRINITY_SL_DN47752_c0_g1_i2.p1 TRINITY_SL_DN48668_c1_g1_i1.p1 TRINITY_SL_DN63332_c0_g1_i1.p1 TRINITY_SL_DN66970_c1_g1_i1.p1 TRINITY_SL_DN73224_c2_g1_i1.p1 TRINITY_SL_DN74994_c3_g1_i2.p1 TRINITY_SL_DN75608_c9_g1_i1.p1 TRINITY_TN_DN159357_c0_g1_i1.p1 TRINITY_TN_DN228095_c0_g1_i1.p1 TRINITY_TN_DN52811_c28_g1_i5.p1 TRINITY_TN_DN75869_c0_g1_i1.p1
OG0000167: TRINITY_AG_DN32818_c0_g1_i1.p1 TRINITY_AG_DN58018_c0_g1_i2.p1 TRINITY_AG_DN64959_c1_g1_i4.p1 TRINITY_MB_DN146730_c0_g1_i1.p1 TRINITY_MB_DN23714_c0_g1_i1.p1 TRINITY_MB_DN45128_c0_g1_i1.p1 TRINITY_MB_DN47575_c1_g1_i1.p1 TRINITY_MB_DN51706_c0_g1_i1.p1 TRINITY_MB_DN54057_c0_g1_i1.p1 TRINITY_SE_DN172383_c0_g1_i1.p1 TRINITY_SE_DN21398_c0_g1_i1.p1 TRINITY_SE_DN45039_c0_g2_i2.p1 TRINITY_SE_DN49404_c0_g1_i4.p1 TRINITY_SE_DN53636_c0_g1_i1.p1 TRINITY_SL_DN108919_c0_g1_i2.p1 TRINITY_SL_DN15947_c0_g1_i1.p1 TRINITY_SL_DN180195_c0_g1_i1.p1 TRINITY_SL_DN200007_c0_g1_i1.p1 TRINITY_SL_DN40429_c1_g1_i2.p1 TRINITY_SL_DN46179_c2_g1_i1.p1 TRINITY_SL_DN55504_c0_g1_i1.p1 TRINITY_TN_DN34895_c1_g1_i1.p1 TRINITY_TN_DN42099_c0_g1_i1.p1 TRINITY_TN_DN50269_c0_g1_i1.p1 TRINITY_TN_DN50269_c0_g2_i1.p1
OG0000168: TRINITY_AG_DN34649_c0_g1_i2.p1 TRINITY_AG_DN48644_c0_g1_i4.p1 TRINITY_AG_DN58328_c0_g1_i1.p2 TRINITY_AG_DN61708_c4_g1_i4.p1 TRINITY_AG_DN61708_c4_g2_i3.p2 TRINITY_AG_DN64564_c1_g2_i1.p1 TRINITY_AG_DN66547_c3_g2_i1.p1 TRINITY_MB_DN60737_c2_g1_i1.p2 TRINITY_MB_DN61833_c3_g3_i2.p1 TRINITY_SE_DN32063_c0_g1_i2.p1 TRINITY_SE_DN45827_c0_g1_i1.p1 TRINITY_SE_DN50820_c0_g2_i1.p1 TRINITY_SL_DN11548_c0_g1_i1.p1 TRINITY_SL_DN60409_c0_g1_i1.p1 TRINITY_SL_DN66255_c0_g1_i2.p1 TRINITY_SL_DN71911_c0_g1_i1.p1 TRINITY_SL_DN73384_c0_g1_i1.p1 TRINITY_SL_DN77175_c0_g1_i6.p1 TRINITY_TN_DN129617_c0_g1_i1.p1 TRINITY_TN_DN30462_c0_g1_i3.p1 TRINITY_TN_DN33475_c0_g1_i1.p1 TRINITY_TN_DN35754_c0_g1_i2.p1 TRINITY_TN_DN47348_c0_g1_i2.p1 TRINITY_TN_DN48863_c0_g1_i2.p2 TRINITY_TN_DN77315_c0_g1_i1.p1
OG0000169: TRINITY_AG_DN46084_c0_g1_i1.p1 TRINITY_MB_DN17568_c0_g1_i1.p1 TRINITY_MB_DN54061_c0_g2_i2.p1 TRINITY_MB_DN57038_c0_g2_i1.p1 TRINITY_MB_DN59470_c1_g2_i1.p1 TRINITY_MB_DN60081_c0_g1_i2.p1 TRINITY_MB_DN61448_c3_g3_i1.p1 TRINITY_MB_DN93772_c0_g1_i1.p1 TRINITY_SE_DN105039_c0_g1_i1.p1 TRINITY_SE_DN120156_c0_g1_i1.p1 TRINITY_SE_DN149881_c0_g1_i1.p1 TRINITY_SE_DN201074_c0_g1_i1.p1 TRINITY_SE_DN41075_c0_g1_i1.p1 TRINITY_SE_DN41527_c1_g1_i2.p1 TRINITY_SE_DN46560_c0_g1_i2.p1 TRINITY_SE_DN46659_c0_g1_i1.p1 TRINITY_SE_DN51358_c2_g2_i3.p1 TRINITY_SE_DN51363_c1_g2_i6.p1 TRINITY_SL_DN113850_c0_g1_i1.p1 TRINITY_SL_DN12643_c0_g1_i1.p1 TRINITY_SL_DN179788_c0_g1_i1.p1 TRINITY_SL_DN51334_c0_g1_i1.p1 TRINITY_TN_DN220835_c0_g1_i1.p1 TRINITY_TN_DN52782_c4_g6_i1.p1 TRINITY_TN_DN52943_c0_g1_i1.p1
OG0000170: TRINITY_AG_DN47984_c0_g1_i2.p1 TRINITY_AG_DN50746_c0_g1_i1.p1 TRINITY_AG_DN62508_c0_g2_i8.p1 TRINITY_AG_DN77460_c0_g1_i1.p1 TRINITY_AG_DN8676_c0_g1_i1.p1 TRINITY_AG_DN91549_c0_g1_i1.p1 TRINITY_MB_DN133217_c0_g1_i1.p1 TRINITY_MB_DN48838_c0_g1_i1.p1 TRINITY_SE_DN14510_c0_g1_i1.p3 TRINITY_SE_DN211471_c0_g1_i1.p1 TRINITY_SE_DN212476_c0_g1_i1.p1 TRINITY_SE_DN27666_c0_g1_i1.p1 TRINITY_SE_DN4213_c0_g1_i1.p1 TRINITY_SE_DN50678_c0_g3_i2.p2 TRINITY_SE_DN50971_c0_g1_i12.p1 TRINITY_SL_DN114339_c0_g1_i1.p1 TRINITY_SL_DN140776_c0_g1_i1.p2 TRINITY_SL_DN203461_c0_g1_i1.p1 TRINITY_SL_DN54632_c0_g1_i2.p1 TRINITY_SL_DN76997_c0_g2_i1.p1 TRINITY_TN_DN10335_c0_g1_i1.p1 TRINITY_TN_DN52620_c0_g1_i5.p1 TRINITY_TN_DN52692_c0_g2_i2.p1 TRINITY_TN_DN52734_c1_g3_i1.p1 TRINITY_TN_DN52981_c1_g2_i1.p1
OG0000171: TRINITY_AG_DN56993_c2_g2_i2.p2 TRINITY_MB_DN11017_c0_g1_i1.p1 TRINITY_MB_DN18461_c0_g1_i1.p1 TRINITY_MB_DN18556_c0_g1_i1.p1 TRINITY_MB_DN20490_c0_g1_i1.p1 TRINITY_MB_DN32992_c1_g1_i1.p1 TRINITY_MB_DN33226_c0_g1_i1.p2 TRINITY_MB_DN35321_c0_g1_i1.p1 TRINITY_MB_DN37314_c0_g1_i1.p1 TRINITY_MB_DN60019_c11_g2_i5.p3 TRINITY_MB_DN61203_c16_g1_i1.p2 TRINITY_SE_DN187408_c0_g1_i1.p1 TRINITY_SE_DN21376_c0_g1_i1.p1 TRINITY_SE_DN32988_c0_g1_i1.p1 TRINITY_SE_DN40518_c0_g1_i1.p1 TRINITY_SE_DN48426_c0_g2_i1.p1 TRINITY_SE_DN49141_c99_g6_i1.p1 TRINITY_SL_DN199664_c0_g1_i1.p1 TRINITY_SL_DN21554_c0_g1_i1.p1 TRINITY_SL_DN39832_c0_g1_i1.p1 TRINITY_SL_DN42466_c0_g1_i2.p1 TRINITY_SL_DN43246_c0_g1_i1.p1 TRINITY_SL_DN44619_c0_g1_i1.p1 TRINITY_SL_DN55861_c0_g1_i2.p1 TRINITY_SL_DN63298_c0_g1_i2.p1
OG0000172: TRINITY_AG_DN60501_c1_g1_i2.p1 TRINITY_AG_DN64519_c0_g1_i3.p1 TRINITY_AG_DN64964_c0_g1_i4.p1 TRINITY_AG_DN66334_c0_g2_i4.p1 TRINITY_MB_DN171362_c0_g1_i1.p1 TRINITY_MB_DN45570_c0_g1_i1.p1 TRINITY_MB_DN51815_c0_g1_i1.p1 TRINITY_MB_DN52065_c2_g1_i1.p1 TRINITY_MB_DN60287_c6_g1_i1.p1 TRINITY_MB_DN83118_c0_g1_i1.p1 TRINITY_SE_DN103909_c0_g1_i1.p1 TRINITY_SE_DN134540_c0_g1_i1.p1 TRINITY_SE_DN34215_c0_g1_i1.p1 TRINITY_SE_DN41900_c0_g2_i1.p1 TRINITY_SE_DN41900_c2_g1_i1.p1 TRINITY_SE_DN80424_c0_g1_i1.p1 TRINITY_SL_DN196597_c0_g1_i1.p1 TRINITY_SL_DN196656_c0_g1_i1.p1 TRINITY_SL_DN49721_c0_g1_i2.p1 TRINITY_SL_DN68138_c0_g1_i1.p1 TRINITY_SL_DN71638_c0_g1_i1.p1 TRINITY_SL_DN74283_c12_g1_i5.p1 TRINITY_TN_DN30190_c0_g1_i1.p1 TRINITY_TN_DN52107_c0_g1_i1.p1 TRINITY_TN_DN53269_c1_g1_i1.p1
OG0000173: TRINITY_AG_DN63662_c2_g1_i1.p1 TRINITY_AG_DN65085_c3_g1_i1.p2 TRINITY_AG_DN65906_c0_g2_i1.p1 TRINITY_AG_DN65979_c1_g1_i1.p1 TRINITY_AG_DN65979_c1_g2_i1.p1 TRINITY_MB_DN27798_c2_g1_i1.p1 TRINITY_MB_DN58558_c2_g1_i1.p1 TRINITY_MB_DN59635_c4_g1_i1.p1 TRINITY_MB_DN61799_c10_g1_i1.p1 TRINITY_MB_DN61799_c12_g1_i1.p1 TRINITY_MB_DN61799_c3_g1_i1.p1 TRINITY_SE_DN200180_c0_g1_i1.p1 TRINITY_SE_DN32801_c0_g1_i1.p1 TRINITY_SE_DN48859_c8_g1_i1.p1 TRINITY_SE_DN78294_c2_g1_i1.p1 TRINITY_SL_DN165435_c0_g1_i1.p1 TRINITY_SL_DN165452_c0_g1_i1.p1 TRINITY_SL_DN196565_c1_g1_i1.p1 TRINITY_SL_DN227599_c0_g1_i1.p1 TRINITY_SL_DN606_c1_g1_i1.p1 TRINITY_TN_DN144974_c0_g1_i1.p1 TRINITY_TN_DN145025_c1_g1_i1.p1 TRINITY_TN_DN145067_c1_g1_i1.p1 TRINITY_TN_DN213646_c1_g1_i1.p1 TRINITY_TN_DN75875_c0_g1_i1.p1
OG0000174: TRINITY_MB_DN175254_c0_g1_i1.p1 TRINITY_MB_DN45767_c0_g1_i1.p1 TRINITY_MB_DN50937_c0_g1_i1.p1 TRINITY_MB_DN50937_c0_g2_i1.p1 TRINITY_MB_DN51928_c1_g1_i1.p1 TRINITY_MB_DN52147_c0_g1_i1.p1 TRINITY_MB_DN58083_c0_g1_i2.p1 TRINITY_MB_DN6208_c0_g1_i1.p1 TRINITY_MB_DN96768_c0_g1_i1.p1 TRINITY_SE_DN102737_c0_g1_i1.p1 TRINITY_SE_DN18672_c0_g1_i1.p1 TRINITY_SE_DN1951_c0_g1_i1.p1 TRINITY_SE_DN39081_c2_g1_i1.p1 TRINITY_SE_DN39081_c3_g1_i1.p1 TRINITY_SE_DN51546_c0_g1_i1.p1 TRINITY_SL_DN46040_c0_g1_i1.p1 TRINITY_SL_DN58192_c0_g1_i1.p1 TRINITY_SL_DN60355_c0_g1_i1.p1 TRINITY_SL_DN60434_c0_g1_i1.p1 TRINITY_SL_DN61062_c0_g1_i3.p1 TRINITY_SL_DN64044_c0_g1_i2.p1 TRINITY_SL_DN65305_c1_g1_i1.p1 TRINITY_SL_DN67173_c0_g1_i1.p1 TRINITY_SL_DN75285_c3_g1_i1.p1 TRINITY_TN_DN56867_c0_g1_i1.p1
OG0000175: TRINITY_SE_DN104045_c0_g1_i1.p1 TRINITY_SE_DN109956_c0_g1_i1.p1 TRINITY_SE_DN11735_c0_g1_i2.p1 TRINITY_SE_DN13767_c0_g1_i1.p1 TRINITY_SE_DN24966_c0_g1_i1.p1 TRINITY_SE_DN25581_c0_g1_i1.p1 TRINITY_SE_DN26082_c0_g1_i1.p1 TRINITY_SE_DN35403_c0_g1_i2.p1 TRINITY_SE_DN37468_c0_g1_i1.p1 TRINITY_SE_DN40294_c1_g1_i1.p1 TRINITY_SE_DN42759_c0_g1_i1.p1 TRINITY_SE_DN47081_c0_g1_i1.p1 TRINITY_SE_DN48690_c0_g1_i1.p1 TRINITY_SE_DN49202_c0_g1_i1.p1 TRINITY_SE_DN49656_c1_g1_i5.p1 TRINITY_SE_DN50151_c0_g1_i2.p1 TRINITY_SE_DN50180_c0_g1_i5.p1 TRINITY_SE_DN50301_c0_g2_i1.p1 TRINITY_SE_DN50697_c1_g1_i4.p1 TRINITY_SE_DN50785_c0_g1_i1.p1 TRINITY_SE_DN50940_c14_g3_i2.p1 TRINITY_SE_DN54392_c0_g1_i1.p1 TRINITY_SE_DN57926_c0_g1_i1.p1 TRINITY_SE_DN78548_c0_g1_i1.p1 TRINITY_TN_DN222525_c0_g1_i1.p1
OG0000176: TRINITY_AG_DN114503_c0_g1_i1.p1 TRINITY_AG_DN124733_c0_g1_i1.p1 TRINITY_AG_DN167033_c0_g1_i1.p1 TRINITY_AG_DN54904_c0_g1_i1.p1 TRINITY_AG_DN65879_c0_g2_i1.p1 TRINITY_MB_DN103532_c0_g1_i1.p1 TRINITY_MB_DN18359_c0_g1_i1.p1 TRINITY_MB_DN187408_c0_g1_i1.p1 TRINITY_MB_DN194462_c0_g1_i1.p1 TRINITY_MB_DN3612_c0_g1_i1.p1 TRINITY_MB_DN380_c0_g1_i1.p1 TRINITY_MB_DN57600_c0_g1_i4.p1 TRINITY_MB_DN60715_c2_g2_i1.p1 TRINITY_MB_DN61770_c0_g2_i3.p1 TRINITY_SE_DN199449_c0_g1_i1.p1 TRINITY_SE_DN35973_c0_g1_i2.p1 TRINITY_SL_DN244745_c0_g1_i1.p1 TRINITY_SL_DN52674_c0_g1_i1.p1 TRINITY_SL_DN5653_c0_g1_i1.p1 TRINITY_SL_DN74173_c7_g2_i1.p1 TRINITY_SL_DN81889_c0_g1_i1.p1 TRINITY_TN_DN15348_c0_g1_i1.p1 TRINITY_TN_DN46411_c2_g1_i1.p1 TRINITY_TN_DN49245_c0_g1_i1.p1
OG0000177: TRINITY_AG_DN12351_c0_g1_i1.p1 TRINITY_AG_DN33870_c0_g1_i4.p3 TRINITY_AG_DN70243_c0_g1_i1.p1 TRINITY_MB_DN222636_c0_g1_i1.p2 TRINITY_MB_DN26469_c0_g1_i1.p2 TRINITY_MB_DN28634_c0_g1_i1.p1 TRINITY_MB_DN34716_c0_g1_i1.p1 TRINITY_MB_DN38042_c1_g1_i1.p2 TRINITY_MB_DN52697_c0_g2_i1.p1 TRINITY_MB_DN61583_c1_g3_i1.p1 TRINITY_MB_DN93028_c0_g1_i1.p1 TRINITY_SE_DN39201_c0_g1_i1.p1 TRINITY_SE_DN42625_c0_g1_i1.p1 TRINITY_SE_DN50122_c2_g1_i1.p1 TRINITY_SL_DN189003_c0_g1_i1.p1 TRINITY_SL_DN28041_c0_g1_i1.p1 TRINITY_SL_DN29458_c0_g1_i1.p1 TRINITY_SL_DN49667_c0_g1_i2.p2 TRINITY_SL_DN53104_c0_g2_i1.p1 TRINITY_SL_DN5754_c0_g1_i1.p1 TRINITY_SL_DN77189_c0_g2_i1.p2 TRINITY_SL_DN78502_c0_g1_i1.p1 TRINITY_TN_DN50303_c0_g1_i1.p1 TRINITY_TN_DN7133_c0_g1_i2.p1
OG0000178: TRINITY_AG_DN142764_c0_g1_i1.p1 TRINITY_AG_DN2337_c0_g1_i1.p1 TRINITY_MB_DN215314_c0_g1_i1.p1 TRINITY_MB_DN219141_c0_g1_i1.p1 TRINITY_MB_DN24051_c0_g1_i2.p1 TRINITY_MB_DN61801_c1_g1_i1.p1 TRINITY_MB_DN61801_c1_g2_i6.p1 TRINITY_SE_DN113604_c0_g1_i1.p2 TRINITY_SE_DN12537_c0_g1_i1.p1 TRINITY_SE_DN28518_c0_g1_i2.p2 TRINITY_SE_DN34180_c0_g1_i1.p1 TRINITY_SE_DN46717_c0_g1_i2.p2 TRINITY_SE_DN51030_c0_g1_i6.p1 TRINITY_SE_DN51054_c1_g4_i1.p1 TRINITY_SE_DN51191_c0_g1_i2.p2 TRINITY_SL_DN10891_c0_g1_i1.p1 TRINITY_SL_DN138350_c0_g1_i1.p1 TRINITY_SL_DN36108_c0_g1_i1.p1 TRINITY_SL_DN71648_c0_g1_i1.p1 TRINITY_SL_DN73573_c0_g1_i2.p1 TRINITY_SL_DN76392_c0_g3_i3.p2 TRINITY_SL_DN77060_c4_g1_i3.p2 TRINITY_TN_DN162190_c0_g1_i1.p1 TRINITY_TN_DN56653_c0_g1_i1.p1
OG0000179: TRINITY_AG_DN14922_c0_g1_i1.p1 TRINITY_AG_DN61535_c0_g1_i1.p1 TRINITY_AG_DN62967_c3_g1_i4.p1 TRINITY_MB_DN27123_c0_g1_i1.p1 TRINITY_MB_DN55526_c0_g1_i1.p1 TRINITY_MB_DN56065_c0_g1_i2.p1 TRINITY_MB_DN56431_c0_g1_i1.p1 TRINITY_MB_DN56681_c0_g1_i1.p1 TRINITY_MB_DN58699_c1_g1_i2.p1 TRINITY_MB_DN59913_c0_g1_i8.p1 TRINITY_MB_DN9305_c0_g1_i1.p1 TRINITY_SE_DN135026_c0_g1_i1.p1 TRINITY_SE_DN181172_c0_g1_i1.p1 TRINITY_SE_DN26413_c0_g2_i2.p1 TRINITY_SE_DN46047_c0_g1_i1.p1 TRINITY_SE_DN49050_c1_g1_i3.p1 TRINITY_SE_DN49387_c0_g1_i1.p1 TRINITY_SE_DN50861_c0_g2_i1.p1 TRINITY_SE_DN50861_c0_g3_i4.p1 TRINITY_SL_DN49167_c0_g2_i1.p1 TRINITY_SL_DN68820_c0_g1_i1.p1 TRINITY_SL_DN70574_c0_g1_i1.p1 TRINITY_TN_DN216216_c0_g1_i1.p1 TRINITY_TN_DN45678_c1_g1_i2.p1
OG0000180: TRINITY_AG_DN43715_c0_g1_i1.p1 TRINITY_AG_DN46737_c0_g1_i1.p1 TRINITY_AG_DN52578_c0_g1_i1.p1 TRINITY_AG_DN59674_c0_g1_i1.p1 TRINITY_AG_DN63079_c6_g1_i1.p1 TRINITY_AG_DN63079_c6_g3_i3.p1 TRINITY_MB_DN139759_c1_g1_i1.p1 TRINITY_MB_DN139780_c0_g1_i1.p1 TRINITY_MB_DN140759_c0_g1_i1.p1 TRINITY_MB_DN32477_c2_g1_i2.p1 TRINITY_MB_DN63485_c0_g2_i1.p1 TRINITY_SE_DN169311_c0_g1_i1.p1 TRINITY_SE_DN200038_c0_g1_i1.p1 TRINITY_SE_DN203064_c0_g1_i1.p1 TRINITY_SE_DN48658_c8_g1_i1.p1 TRINITY_SL_DN28987_c0_g1_i1.p1 TRINITY_SL_DN48954_c0_g1_i1.p1 TRINITY_SL_DN57231_c3_g1_i1.p1 TRINITY_SL_DN64140_c0_g1_i1.p1 TRINITY_SL_DN75494_c0_g2_i4.p1 TRINITY_TN_DN110266_c0_g1_i1.p1 TRINITY_TN_DN30813_c3_g1_i1.p1 TRINITY_TN_DN30813_c4_g1_i1.p1 TRINITY_TN_DN748_c0_g1_i1.p1
OG0000181: TRINITY_AG_DN46098_c0_g1_i2.p1 TRINITY_AG_DN68585_c0_g1_i1.p1 TRINITY_AG_DN93228_c0_g1_i1.p1 TRINITY_MB_DN56839_c0_g1_i2.p1 TRINITY_MB_DN60075_c0_g1_i1.p1 TRINITY_MB_DN61299_c5_g1_i1.p1 TRINITY_MB_DN80307_c0_g1_i1.p1 TRINITY_SE_DN102785_c1_g2_i1.p1 TRINITY_SE_DN30934_c0_g1_i1.p1 TRINITY_SE_DN38211_c0_g1_i1.p1 TRINITY_SE_DN40424_c0_g1_i2.p1 TRINITY_SE_DN49871_c3_g1_i5.p1 TRINITY_SL_DN191548_c0_g1_i1.p1 TRINITY_SL_DN36326_c0_g1_i1.p1 TRINITY_SL_DN67784_c0_g1_i1.p1 TRINITY_SL_DN67784_c0_g2_i1.p1 TRINITY_SL_DN67784_c1_g1_i4.p2 TRINITY_SL_DN68336_c0_g1_i1.p1 TRINITY_SL_DN72885_c1_g1_i3.p2 TRINITY_SL_DN73653_c0_g1_i3.p2 TRINITY_SL_DN74492_c0_g1_i5.p3 TRINITY_SL_DN75185_c0_g1_i5.p1 TRINITY_SL_DN75185_c1_g1_i1.p1 TRINITY_TN_DN51608_c0_g1_i1.p2
OG0000182: TRINITY_AG_DN50447_c0_g1_i1.p1 TRINITY_AG_DN52114_c0_g1_i1.p1 TRINITY_AG_DN60808_c0_g1_i1.p1 TRINITY_AG_DN63988_c1_g1_i2.p1 TRINITY_AG_DN63988_c1_g2_i1.p1 TRINITY_MB_DN28333_c0_g1_i1.p1 TRINITY_MB_DN41404_c0_g1_i1.p1 TRINITY_MB_DN60967_c9_g1_i4.p1 TRINITY_MB_DN64835_c0_g1_i1.p1 TRINITY_MB_DN80734_c0_g1_i1.p1 TRINITY_SE_DN204253_c0_g1_i1.p1 TRINITY_SE_DN49383_c0_g1_i2.p1 TRINITY_SE_DN49383_c0_g2_i2.p1 TRINITY_SE_DN49383_c0_g3_i1.p2 TRINITY_SL_DN66266_c0_g1_i1.p1 TRINITY_SL_DN72066_c1_g1_i1.p1 TRINITY_SL_DN77153_c1_g1_i1.p1 TRINITY_SL_DN77464_c3_g2_i2.p1 TRINITY_SL_DN77464_c3_g4_i1.p1 TRINITY_TN_DN25357_c0_g1_i1.p1 TRINITY_TN_DN33251_c1_g1_i1.p1 TRINITY_TN_DN47986_c0_g1_i1.p2 TRINITY_TN_DN47986_c0_g2_i1.p1 TRINITY_TN_DN47986_c0_g3_i2.p1
OG0000183: TRINITY_AG_DN51586_c0_g2_i1.p1 TRINITY_AG_DN62233_c1_g1_i1.p2 TRINITY_AG_DN62233_c1_g2_i1.p2 TRINITY_AG_DN73194_c0_g1_i1.p2 TRINITY_AG_DN93260_c0_g1_i1.p1 TRINITY_MB_DN52590_c0_g1_i1.p2 TRINITY_MB_DN79758_c0_g1_i1.p1 TRINITY_MB_DN8105_c0_g1_i1.p1 TRINITY_SE_DN121989_c0_g1_i1.p1 TRINITY_SE_DN28835_c0_g1_i1.p1 TRINITY_SE_DN28835_c1_g1_i1.p1 TRINITY_SE_DN32788_c1_g1_i1.p1 TRINITY_SE_DN33985_c0_g1_i1.p1 TRINITY_SE_DN81244_c0_g1_i1.p1 TRINITY_SL_DN133591_c0_g1_i1.p2 TRINITY_SL_DN59476_c0_g1_i1.p2 TRINITY_SL_DN8320_c0_g1_i1.p1 TRINITY_SL_DN87529_c0_g1_i1.p1 TRINITY_TN_DN239019_c0_g1_i1.p1 TRINITY_TN_DN33132_c0_g1_i1.p1 TRINITY_TN_DN34685_c0_g1_i1.p2 TRINITY_TN_DN36496_c0_g1_i1.p1 TRINITY_TN_DN67632_c0_g1_i1.p1 TRINITY_TN_DN7812_c0_g1_i1.p1
OG0000184: TRINITY_AG_DN57565_c0_g1_i2.p1 TRINITY_AG_DN57980_c0_g1_i1.p1 TRINITY_AG_DN59799_c1_g1_i3.p1 TRINITY_AG_DN62672_c0_g1_i2.p1 TRINITY_AG_DN64493_c0_g1_i2.p1 TRINITY_MB_DN18767_c0_g1_i1.p1 TRINITY_MB_DN200329_c0_g1_i1.p1 TRINITY_MB_DN37343_c0_g1_i1.p1 TRINITY_MB_DN80025_c0_g1_i2.p1 TRINITY_SE_DN22960_c0_g1_i1.p1 TRINITY_SE_DN25989_c0_g1_i1.p1 TRINITY_SE_DN28276_c0_g1_i1.p1 TRINITY_SE_DN33625_c0_g1_i1.p1 TRINITY_SE_DN3504_c0_g1_i1.p1 TRINITY_SL_DN67272_c0_g1_i3.p1 TRINITY_SL_DN70026_c0_g1_i1.p1 TRINITY_SL_DN70281_c1_g1_i1.p1 TRINITY_SL_DN75244_c0_g1_i1.p1 TRINITY_SL_DN75459_c0_g1_i1.p1 TRINITY_TN_DN13917_c0_g1_i1.p1 TRINITY_TN_DN53088_c0_g1_i1.p1 TRINITY_TN_DN75831_c0_g1_i1.p1 TRINITY_TN_DN75894_c0_g1_i1.p1 TRINITY_TN_DN7803_c0_g1_i1.p1
OG0000185: TRINITY_AG_DN59001_c0_g1_i1.p1 TRINITY_AG_DN61086_c0_g2_i2.p1 TRINITY_AG_DN62228_c1_g1_i2.p1 TRINITY_AG_DN62961_c0_g1_i2.p1 TRINITY_MB_DN109287_c0_g1_i1.p1 TRINITY_MB_DN110109_c0_g1_i1.p1 TRINITY_MB_DN16327_c0_g1_i1.p1 TRINITY_MB_DN170184_c0_g1_i1.p1 TRINITY_MB_DN53992_c0_g1_i2.p1 TRINITY_MB_DN81060_c0_g1_i1.p1 TRINITY_SE_DN45216_c0_g1_i1.p1 TRINITY_SE_DN47731_c0_g1_i2.p1 TRINITY_SE_DN48299_c0_g1_i1.p1 TRINITY_SE_DN48895_c1_g1_i1.p1 TRINITY_SE_DN50229_c54_g1_i1.p1 TRINITY_SL_DN134127_c0_g1_i1.p1 TRINITY_SL_DN73166_c0_g2_i1.p1 TRINITY_SL_DN74567_c0_g1_i1.p1 TRINITY_SL_DN74797_c0_g1_i1.p1 TRINITY_SL_DN77410_c1_g1_i6.p1 TRINITY_TN_DN110378_c0_g1_i1.p1 TRINITY_TN_DN112471_c1_g1_i1.p1 TRINITY_TN_DN179291_c0_g1_i1.p1 TRINITY_TN_DN45518_c0_g1_i2.p1
OG0000186: TRINITY_AG_DN59011_c0_g1_i2.p1 TRINITY_AG_DN59011_c0_g2_i1.p1 TRINITY_MB_DN18883_c0_g1_i1.p1 TRINITY_MB_DN53565_c2_g1_i2.p1 TRINITY_MB_DN53565_c3_g1_i1.p1 TRINITY_MB_DN61325_c1_g1_i4.p1 TRINITY_SE_DN49638_c2_g1_i2.p1 TRINITY_SE_DN49903_c17_g1_i1.p1 TRINITY_SE_DN49903_c17_g2_i1.p1 TRINITY_SL_DN11303_c0_g1_i1.p1 TRINITY_SL_DN197136_c0_g1_i1.p1 TRINITY_SL_DN209881_c0_g1_i1.p1 TRINITY_SL_DN230044_c0_g1_i1.p2 TRINITY_SL_DN27535_c0_g1_i1.p1 TRINITY_SL_DN28795_c0_g1_i2.p1 TRINITY_SL_DN31187_c0_g1_i1.p1 TRINITY_SL_DN31554_c0_g1_i1.p1 TRINITY_SL_DN34911_c0_g1_i1.p1 TRINITY_SL_DN48884_c1_g1_i1.p1 TRINITY_SL_DN51838_c0_g1_i1.p1 TRINITY_SL_DN61887_c1_g1_i1.p1 TRINITY_SL_DN71559_c3_g1_i1.p1 TRINITY_TN_DN76644_c1_g1_i1.p1 TRINITY_TN_DN9993_c0_g1_i1.p1
OG0000187: TRINITY_AG_DN61600_c0_g1_i1.p1 TRINITY_AG_DN62093_c0_g1_i3.p1 TRINITY_AG_DN62294_c0_g1_i1.p1 TRINITY_AG_DN62294_c1_g3_i3.p1 TRINITY_AG_DN63830_c0_g1_i1.p1 TRINITY_MB_DN201211_c0_g1_i1.p1 TRINITY_MB_DN33844_c0_g1_i1.p1 TRINITY_MB_DN41922_c0_g1_i2.p1 TRINITY_MB_DN51563_c0_g1_i1.p1 TRINITY_MB_DN60528_c0_g1_i1.p1 TRINITY_SE_DN135340_c0_g1_i1.p1 TRINITY_SE_DN49480_c1_g1_i1.p1 TRINITY_SE_DN49480_c1_g2_i1.p1 TRINITY_SE_DN79978_c0_g1_i1.p1 TRINITY_SL_DN32022_c0_g1_i2.p2 TRINITY_SL_DN71244_c0_g2_i1.p1 TRINITY_SL_DN72031_c0_g1_i1.p1 TRINITY_SL_DN76304_c13_g2_i1.p1 TRINITY_TN_DN112363_c0_g1_i1.p1 TRINITY_TN_DN112739_c0_g1_i1.p1 TRINITY_TN_DN23828_c0_g1_i2.p1 TRINITY_TN_DN44908_c0_g1_i1.p1 TRINITY_TN_DN44908_c0_g2_i1.p1 TRINITY_TN_DN7779_c0_g1_i1.p1
OG0000188: TRINITY_MB_DN115701_c0_g1_i1.p1 TRINITY_MB_DN181924_c0_g1_i1.p1 TRINITY_MB_DN45041_c0_g1_i1.p1 TRINITY_MB_DN61229_c0_g1_i6.p1 TRINITY_SE_DN186400_c0_g1_i1.p1 TRINITY_SE_DN202184_c0_g1_i1.p1 TRINITY_SE_DN47367_c0_g1_i1.p1 TRINITY_SL_DN157893_c0_g1_i1.p1 TRINITY_SL_DN19036_c0_g1_i1.p1 TRINITY_SL_DN240687_c0_g1_i1.p1 TRINITY_SL_DN4942_c0_g1_i1.p1 TRINITY_SL_DN49833_c0_g1_i1.p1 TRINITY_SL_DN56801_c0_g1_i1.p1 TRINITY_SL_DN68082_c0_g1_i1.p1 TRINITY_SL_DN74220_c0_g1_i1.p1 TRINITY_SL_DN74434_c0_g3_i1.p1 TRINITY_SL_DN74646_c0_g1_i1.p2 TRINITY_SL_DN75557_c2_g2_i2.p1 TRINITY_SL_DN76319_c1_g1_i3.p2 TRINITY_SL_DN77319_c1_g3_i1.p1 TRINITY_SL_DN79794_c0_g1_i1.p1 TRINITY_TN_DN117324_c0_g1_i1.p1 TRINITY_TN_DN218167_c0_g1_i1.p1 TRINITY_TN_DN42784_c0_g1_i1.p1
OG0000189: TRINITY_MB_DN174961_c0_g1_i1.p1 TRINITY_MB_DN202011_c0_g1_i1.p1 TRINITY_MB_DN44365_c0_g1_i2.p1 TRINITY_MB_DN59415_c4_g1_i1.p1 TRINITY_MB_DN61901_c48_g1_i1.p1 TRINITY_MB_DN63003_c0_g1_i1.p1 TRINITY_SE_DN200442_c0_g1_i1.p1 TRINITY_SE_DN23476_c0_g1_i1.p1 TRINITY_SE_DN2410_c0_g1_i1.p1 TRINITY_SE_DN27853_c0_g1_i1.p3 TRINITY_SE_DN41425_c0_g1_i3.p1 TRINITY_SE_DN42239_c0_g1_i1.p1 TRINITY_SL_DN166475_c0_g1_i1.p1 TRINITY_SL_DN32129_c0_g1_i1.p1 TRINITY_SL_DN47813_c0_g1_i1.p1 TRINITY_SL_DN50704_c0_g1_i1.p1 TRINITY_SL_DN53211_c1_g1_i1.p1 TRINITY_SL_DN66329_c2_g1_i1.p1 TRINITY_SL_DN67333_c0_g1_i1.p1 TRINITY_SL_DN68129_c0_g1_i1.p1 TRINITY_SL_DN75695_c2_g2_i8.p2 TRINITY_SL_DN75695_c2_g4_i2.p1 TRINITY_SL_DN80236_c0_g1_i1.p1 TRINITY_SL_DN80247_c0_g1_i1.p1
OG0000190: TRINITY_AG_DN101522_c0_g1_i1.p1 TRINITY_AG_DN119647_c0_g1_i1.p1 TRINITY_AG_DN166397_c0_g1_i1.p1 TRINITY_AG_DN33934_c0_g1_i3.p1 TRINITY_AG_DN46186_c0_g1_i1.p3 TRINITY_AG_DN62865_c0_g1_i1.p1 TRINITY_AG_DN75149_c0_g1_i1.p2 TRINITY_MB_DN150699_c0_g1_i1.p2 TRINITY_MB_DN200354_c0_g1_i1.p1 TRINITY_MB_DN42090_c0_g1_i1.p1 TRINITY_SE_DN138405_c0_g1_i1.p1 TRINITY_SE_DN4560_c0_g1_i1.p1 TRINITY_SL_DN204935_c0_g1_i1.p1 TRINITY_SL_DN5021_c0_g1_i1.p2 TRINITY_SL_DN74639_c0_g1_i1.p1 TRINITY_SL_DN78835_c0_g1_i1.p2 TRINITY_TN_DN163666_c0_g1_i1.p2 TRINITY_TN_DN33268_c0_g1_i1.p1 TRINITY_TN_DN34855_c0_g1_i1.p1 TRINITY_TN_DN36027_c0_g1_i4.p1 TRINITY_TN_DN41640_c0_g1_i1.p1 TRINITY_TN_DN46120_c0_g1_i3.p1 TRINITY_TN_DN50301_c0_g1_i1.p1
OG0000191: TRINITY_AG_DN102915_c0_g1_i1.p1 TRINITY_AG_DN138610_c0_g1_i1.p1 TRINITY_AG_DN139706_c0_g1_i1.p1 TRINITY_AG_DN157527_c0_g1_i1.p2 TRINITY_AG_DN89646_c0_g1_i1.p1 TRINITY_MB_DN118883_c0_g1_i1.p1 TRINITY_MB_DN141674_c0_g1_i1.p2 TRINITY_MB_DN159656_c0_g1_i1.p2 TRINITY_MB_DN173567_c0_g1_i1.p1 TRINITY_MB_DN29520_c0_g1_i1.p2 TRINITY_SL_DN105865_c0_g1_i1.p1 TRINITY_SL_DN165894_c0_g1_i1.p2 TRINITY_SL_DN196788_c0_g1_i1.p2 TRINITY_SL_DN222308_c0_g1_i1.p1 TRINITY_SL_DN229392_c0_g1_i1.p2 TRINITY_SL_DN24377_c0_g1_i1.p1 TRINITY_TN_DN179846_c0_g1_i1.p2 TRINITY_TN_DN54668_c0_g1_i1.p2 TRINITY_TN_DN55956_c0_g1_i1.p1 TRINITY_TN_DN59294_c0_g1_i1.p1 TRINITY_TN_DN62300_c0_g1_i1.p1 TRINITY_TN_DN79665_c0_g1_i1.p1 TRINITY_TN_DN81066_c0_g1_i1.p2
OG0000192: TRINITY_AG_DN104854_c0_g1_i1.p2 TRINITY_AG_DN138474_c0_g1_i1.p1 TRINITY_AG_DN143707_c0_g1_i1.p1 TRINITY_AG_DN169426_c0_g1_i1.p1 TRINITY_AG_DN25135_c0_g1_i1.p1 TRINITY_AG_DN25135_c0_g2_i1.p1 TRINITY_AG_DN32460_c0_g2_i1.p2 TRINITY_AG_DN36055_c2_g1_i1.p3 TRINITY_AG_DN65704_c0_g1_i2.p2 TRINITY_AG_DN65704_c0_g2_i1.p1 TRINITY_MB_DN109320_c0_g1_i1.p1 TRINITY_MB_DN202346_c0_g1_i2.p1 TRINITY_MB_DN23095_c0_g1_i2.p1 TRINITY_MB_DN34503_c0_g1_i1.p3 TRINITY_MB_DN58673_c0_g1_i1.p1 TRINITY_SE_DN117928_c0_g1_i1.p1 TRINITY_SL_DN114034_c0_g1_i1.p1 TRINITY_SL_DN166873_c0_g1_i1.p1 TRINITY_SL_DN77853_c0_g2_i1.p1 TRINITY_TN_DN11223_c0_g1_i1.p1 TRINITY_TN_DN147201_c0_g1_i2.p1 TRINITY_TN_DN199546_c0_g1_i1.p2 TRINITY_TN_DN37839_c0_g1_i1.p1
OG0000193: TRINITY_AG_DN1167_c0_g1_i1.p1 TRINITY_AG_DN137792_c0_g1_i1.p1 TRINITY_AG_DN15967_c0_g1_i1.p1 TRINITY_AG_DN16713_c0_g1_i1.p1 TRINITY_AG_DN24923_c0_g1_i2.p1 TRINITY_AG_DN34485_c0_g1_i2.p1 TRINITY_AG_DN34667_c0_g1_i1.p1 TRINITY_AG_DN36196_c0_g1_i3.p1 TRINITY_AG_DN36906_c0_g1_i1.p1 TRINITY_AG_DN44011_c0_g1_i1.p1 TRINITY_AG_DN47902_c0_g1_i5.p1 TRINITY_MB_DN50776_c0_g1_i2.p1 TRINITY_MB_DN61323_c0_g1_i1.p1 TRINITY_SE_DN42170_c0_g1_i2.p1 TRINITY_SE_DN42323_c0_g1_i1.p1 TRINITY_SE_DN50784_c1_g1_i3.p1 TRINITY_SE_DN51033_c0_g2_i1.p1 TRINITY_SL_DN72110_c0_g1_i1.p1 TRINITY_TN_DN21480_c0_g1_i1.p1 TRINITY_TN_DN32889_c0_g1_i1.p1 TRINITY_TN_DN40812_c0_g1_i3.p1 TRINITY_TN_DN42631_c0_g1_i1.p1 TRINITY_TN_DN46018_c0_g1_i2.p1
OG0000194: TRINITY_AG_DN121319_c0_g1_i1.p1 TRINITY_AG_DN159055_c0_g1_i1.p1 TRINITY_AG_DN163586_c0_g1_i1.p1 TRINITY_AG_DN21306_c0_g1_i1.p1 TRINITY_AG_DN45566_c0_g1_i1.p1 TRINITY_AG_DN75895_c0_g1_i1.p1 TRINITY_AG_DN94294_c0_g1_i1.p1 TRINITY_MB_DN109897_c0_g1_i1.p1 TRINITY_MB_DN112512_c0_g1_i1.p1 TRINITY_MB_DN183593_c0_g1_i1.p1 TRINITY_MB_DN32672_c0_g1_i1.p1 TRINITY_MB_DN46602_c0_g1_i1.p1 TRINITY_MB_DN50825_c0_g2_i1.p1 TRINITY_MB_DN57490_c0_g1_i1.p1 TRINITY_MB_DN60481_c0_g1_i1.p1 TRINITY_MB_DN60662_c0_g1_i9.p1 TRINITY_MB_DN60858_c1_g1_i1.p1 TRINITY_MB_DN61575_c0_g1_i3.p1 TRINITY_MB_DN64732_c0_g1_i1.p2 TRINITY_MB_DN77686_c0_g1_i1.p1 TRINITY_MB_DN81277_c0_g1_i1.p1 TRINITY_MB_DN98315_c0_g1_i1.p1 TRINITY_SE_DN35622_c0_g1_i1.p1
OG0000195: TRINITY_AG_DN134371_c0_g1_i1.p1 TRINITY_AG_DN19942_c0_g1_i1.p1 TRINITY_AG_DN41656_c0_g1_i1.p1 TRINITY_AG_DN42912_c0_g1_i2.p1 TRINITY_AG_DN54095_c0_g1_i1.p1 TRINITY_MB_DN123835_c0_g1_i1.p1 TRINITY_MB_DN131208_c0_g1_i1.p1 TRINITY_MB_DN32259_c0_g1_i1.p1 TRINITY_SE_DN10194_c0_g1_i1.p1 TRINITY_SE_DN111924_c0_g1_i1.p1 TRINITY_SE_DN13904_c0_g1_i1.p1 TRINITY_SE_DN22222_c0_g1_i1.p1 TRINITY_SE_DN28409_c0_g1_i1.p1 TRINITY_SE_DN36935_c0_g1_i1.p1 TRINITY_SE_DN58879_c0_g1_i1.p1 TRINITY_SE_DN82643_c0_g1_i1.p1 TRINITY_SL_DN769_c0_g1_i1.p1 TRINITY_SL_DN80351_c0_g1_i1.p1 TRINITY_TN_DN20067_c0_g1_i2.p1 TRINITY_TN_DN38569_c0_g1_i1.p1 TRINITY_TN_DN49446_c0_g1_i1.p1 TRINITY_TN_DN51708_c0_g1_i1.p1 TRINITY_TN_DN52126_c0_g1_i1.p1
OG0000196: TRINITY_AG_DN137785_c0_g1_i1.p1 TRINITY_AG_DN38149_c5_g1_i1.p1 TRINITY_AG_DN50620_c0_g1_i1.p1 TRINITY_AG_DN512_c1_g1_i1.p1 TRINITY_AG_DN56171_c2_g1_i1.p1 TRINITY_MB_DN109369_c0_g1_i1.p1 TRINITY_MB_DN139669_c0_g1_i1.p1 TRINITY_MB_DN59635_c4_g2_i1.p1 TRINITY_MB_DN61778_c33_g1_i1.p1 TRINITY_SE_DN30484_c0_g1_i1.p1 TRINITY_SE_DN43464_c0_g1_i1.p1 TRINITY_SE_DN46644_c1_g1_i1.p1 TRINITY_SE_DN47788_c0_g1_i1.p1 TRINITY_SE_DN47921_c0_g1_i1.p1 TRINITY_SL_DN18191_c2_g1_i1.p1 TRINITY_SL_DN18567_c0_g1_i1.p1 TRINITY_SL_DN67167_c0_g1_i1.p1 TRINITY_SL_DN68891_c8_g1_i1.p1 TRINITY_SL_DN70746_c0_g1_i1.p1 TRINITY_SL_DN71752_c0_g1_i1.p1 TRINITY_TN_DN75938_c0_g1_i1.p1 TRINITY_TN_DN75958_c0_g1_i1.p1 TRINITY_TN_DN75963_c1_g1_i2.p1
OG0000197: TRINITY_AG_DN141879_c0_g1_i1.p1 TRINITY_AG_DN43583_c0_g1_i1.p1 TRINITY_AG_DN54403_c0_g2_i1.p1 TRINITY_AG_DN62829_c0_g4_i1.p1 TRINITY_AG_DN62829_c0_g5_i1.p1 TRINITY_AG_DN62829_c0_g8_i1.p1 TRINITY_AG_DN64872_c5_g1_i1.p1 TRINITY_MB_DN1423_c0_g1_i1.p2 TRINITY_MB_DN153634_c0_g1_i1.p1 TRINITY_MB_DN61738_c0_g1_i3.p2 TRINITY_MB_DN61807_c0_g1_i3.p3 TRINITY_MB_DN69436_c0_g1_i1.p1 TRINITY_SE_DN151167_c0_g1_i1.p1 TRINITY_SE_DN27291_c0_g1_i1.p1 TRINITY_SE_DN44113_c0_g1_i1.p1 TRINITY_SL_DN150979_c0_g1_i1.p1 TRINITY_SL_DN211884_c0_g1_i1.p1 TRINITY_SL_DN61499_c0_g1_i1.p1 TRINITY_SL_DN67569_c0_g1_i1.p1 TRINITY_SL_DN77476_c2_g1_i4.p1 TRINITY_TN_DN190286_c0_g1_i1.p1 TRINITY_TN_DN50948_c0_g2_i2.p2 TRINITY_TN_DN52126_c1_g1_i4.p1
OG0000198: TRINITY_AG_DN15388_c0_g1_i1.p1 TRINITY_AG_DN158904_c0_g1_i1.p1 TRINITY_AG_DN47185_c0_g1_i2.p1 TRINITY_AG_DN58572_c0_g1_i1.p1 TRINITY_AG_DN63474_c0_g1_i4.p1 TRINITY_AG_DN66078_c0_g1_i11.p1 TRINITY_MB_DN54552_c0_g1_i1.p3 TRINITY_SE_DN138307_c0_g1_i1.p1 TRINITY_SE_DN21565_c0_g1_i1.p1 TRINITY_SE_DN40380_c0_g1_i1.p1 TRINITY_SE_DN47131_c0_g1_i1.p2 TRINITY_SE_DN47131_c0_g2_i1.p1 TRINITY_SE_DN47131_c0_g3_i1.p1 TRINITY_SE_DN51271_c0_g1_i2.p1 TRINITY_SL_DN108826_c0_g1_i1.p1 TRINITY_SL_DN61896_c0_g1_i1.p1 TRINITY_SL_DN65905_c0_g1_i1.p1 TRINITY_SL_DN71840_c0_g1_i1.p1 TRINITY_SL_DN78015_c5_g2_i3.p1 TRINITY_TN_DN39978_c0_g1_i2.p1 TRINITY_TN_DN52920_c1_g2_i5.p1 TRINITY_TN_DN54836_c0_g1_i1.p1 TRINITY_TN_DN84455_c0_g1_i1.p1
OG0000199: TRINITY_AG_DN156991_c0_g1_i1.p1 TRINITY_AG_DN51225_c0_g3_i1.p1 TRINITY_AG_DN73774_c0_g1_i1.p1 TRINITY_MB_DN135296_c0_g1_i1.p2 TRINITY_MB_DN150262_c0_g1_i1.p1 TRINITY_MB_DN174344_c0_g1_i1.p1 TRINITY_MB_DN176224_c0_g1_i1.p2 TRINITY_MB_DN46574_c0_g1_i1.p2 TRINITY_SE_DN129215_c0_g1_i1.p1 TRINITY_SL_DN133357_c0_g1_i1.p3 TRINITY_SL_DN20677_c0_g1_i1.p2 TRINITY_SL_DN265_c0_g2_i1.p2 TRINITY_SL_DN59006_c2_g1_i1.p2 TRINITY_SL_DN72213_c2_g5_i1.p4 TRINITY_TN_DN116917_c0_g1_i1.p3 TRINITY_TN_DN216848_c0_g1_i1.p2 TRINITY_TN_DN226109_c0_g1_i1.p1 TRINITY_TN_DN35463_c0_g1_i2.p1 TRINITY_TN_DN35463_c1_g1_i1.p1 TRINITY_TN_DN36484_c0_g1_i1.p2 TRINITY_TN_DN37154_c0_g1_i2.p1 TRINITY_TN_DN45746_c0_g1_i1.p1 TRINITY_TN_DN81157_c0_g1_i1.p3
OG0000200: TRINITY_AG_DN168991_c0_g1_i1.p1 TRINITY_AG_DN55781_c0_g2_i2.p1 TRINITY_AG_DN86597_c0_g1_i1.p1 TRINITY_MB_DN131957_c0_g1_i1.p1 TRINITY_MB_DN157906_c0_g1_i1.p1 TRINITY_MB_DN180557_c0_g1_i1.p1 TRINITY_MB_DN20838_c0_g1_i1.p1 TRINITY_MB_DN219131_c0_g1_i1.p1 TRINITY_MB_DN24726_c0_g1_i1.p1 TRINITY_MB_DN42395_c0_g1_i2.p1 TRINITY_MB_DN51565_c0_g1_i1.p1 TRINITY_MB_DN56747_c0_g1_i1.p2 TRINITY_SE_DN119286_c0_g1_i1.p1 TRINITY_SE_DN135839_c0_g1_i1.p1 TRINITY_SE_DN140553_c0_g1_i1.p1 TRINITY_SE_DN220419_c0_g1_i1.p1 TRINITY_SE_DN34642_c0_g1_i1.p1 TRINITY_SE_DN45275_c0_g1_i1.p1 TRINITY_SL_DN64401_c0_g1_i2.p1 TRINITY_SL_DN76477_c0_g1_i6.p1 TRINITY_SL_DN77228_c1_g2_i3.p1 TRINITY_TN_DN142835_c0_g1_i1.p1 TRINITY_TN_DN233544_c0_g1_i1.p1
OG0000201: TRINITY_AG_DN18109_c0_g1_i1.p1 TRINITY_AG_DN55200_c0_g1_i1.p1 TRINITY_AG_DN58276_c0_g1_i6.p1 TRINITY_MB_DN130216_c0_g1_i1.p1 TRINITY_MB_DN13971_c0_g1_i1.p1 TRINITY_MB_DN208100_c0_g1_i1.p1 TRINITY_MB_DN47486_c0_g1_i1.p1 TRINITY_SE_DN111046_c0_g1_i1.p1 TRINITY_SE_DN135047_c0_g1_i1.p1 TRINITY_SL_DN11646_c0_g1_i1.p1 TRINITY_SL_DN137390_c0_g1_i1.p1 TRINITY_SL_DN166650_c0_g1_i1.p1 TRINITY_SL_DN198510_c0_g1_i1.p1 TRINITY_SL_DN204530_c0_g1_i1.p1 TRINITY_SL_DN22695_c0_g1_i1.p1 TRINITY_SL_DN232598_c0_g1_i1.p1 TRINITY_SL_DN37293_c0_g1_i1.p1 TRINITY_TN_DN1255_c0_g1_i1.p1 TRINITY_TN_DN196980_c0_g1_i1.p1 TRINITY_TN_DN237627_c0_g1_i1.p2 TRINITY_TN_DN44109_c0_g1_i1.p1 TRINITY_TN_DN44578_c0_g1_i2.p1 TRINITY_TN_DN51397_c0_g1_i1.p1
OG0000202: TRINITY_AG_DN256_c0_g1_i1.p2 TRINITY_AG_DN48730_c0_g1_i2.p1 TRINITY_MB_DN183591_c0_g1_i1.p1 TRINITY_MB_DN214801_c0_g1_i1.p1 TRINITY_MB_DN31327_c0_g1_i2.p1 TRINITY_MB_DN31339_c1_g1_i2.p1 TRINITY_MB_DN60536_c0_g1_i1.p1 TRINITY_SE_DN145269_c0_g1_i1.p1 TRINITY_SE_DN156056_c0_g1_i1.p1 TRINITY_SE_DN40116_c0_g1_i1.p1 TRINITY_SE_DN49124_c1_g1_i1.p1 TRINITY_SE_DN49124_c2_g1_i1.p1 TRINITY_SE_DN5800_c0_g1_i2.p1 TRINITY_SL_DN1408_c0_g1_i2.p2 TRINITY_SL_DN243337_c0_g1_i1.p1 TRINITY_TN_DN13847_c1_g2_i2.p1 TRINITY_TN_DN14511_c0_g1_i1.p1 TRINITY_TN_DN21375_c0_g1_i1.p1 TRINITY_TN_DN226201_c0_g1_i1.p1 TRINITY_TN_DN241089_c0_g1_i1.p1 TRINITY_TN_DN26905_c0_g1_i2.p1 TRINITY_TN_DN30453_c0_g1_i1.p2 TRINITY_TN_DN50617_c1_g1_i1.p1
OG0000203: TRINITY_AG_DN29486_c0_g1_i1.p2 TRINITY_AG_DN60403_c1_g1_i6.p2 TRINITY_AG_DN60403_c1_g2_i1.p1 TRINITY_AG_DN62753_c0_g1_i15.p2 TRINITY_AG_DN93714_c0_g1_i2.p2 TRINITY_MB_DN16137_c0_g1_i1.p2 TRINITY_MB_DN60346_c0_g1_i14.p1 TRINITY_MB_DN60346_c0_g2_i1.p1 TRINITY_MB_DN60346_c0_g3_i1.p1 TRINITY_MB_DN60346_c1_g1_i1.p2 TRINITY_MB_DN60346_c2_g1_i1.p1 TRINITY_MB_DN60974_c0_g1_i1.p1 TRINITY_MB_DN60974_c1_g1_i10.p1 TRINITY_SE_DN28024_c0_g1_i1.p1 TRINITY_SE_DN36942_c0_g1_i4.p2 TRINITY_SE_DN62180_c0_g1_i1.p1 TRINITY_SL_DN37672_c0_g1_i1.p2 TRINITY_SL_DN52973_c0_g1_i1.p1 TRINITY_SL_DN69573_c0_g2_i1.p1 TRINITY_SL_DN75724_c0_g1_i1.p1 TRINITY_TN_DN120543_c0_g1_i1.p1 TRINITY_TN_DN35488_c0_g1_i2.p1 TRINITY_TN_DN68103_c0_g1_i1.p1
OG0000204: TRINITY_AG_DN32551_c0_g1_i1.p1 TRINITY_AG_DN40298_c0_g1_i1.p2 TRINITY_AG_DN77963_c0_g1_i1.p3 TRINITY_MB_DN108561_c0_g1_i1.p3 TRINITY_MB_DN13648_c0_g1_i1.p1 TRINITY_MB_DN189779_c0_g1_i1.p3 TRINITY_MB_DN227466_c0_g1_i1.p1 TRINITY_MB_DN65920_c0_g1_i1.p1 TRINITY_MB_DN73080_c0_g1_i1.p1 TRINITY_SE_DN10411_c0_g1_i1.p1 TRINITY_SE_DN157256_c0_g1_i1.p1 TRINITY_SE_DN219550_c0_g1_i1.p1 TRINITY_SE_DN43462_c0_g2_i2.p2 TRINITY_SE_DN45420_c0_g1_i1.p1 TRINITY_SE_DN79278_c0_g1_i1.p1 TRINITY_SL_DN246549_c0_g1_i1.p2 TRINITY_TN_DN117374_c0_g1_i1.p1 TRINITY_TN_DN132486_c0_g1_i1.p1 TRINITY_TN_DN201027_c0_g1_i1.p1 TRINITY_TN_DN49749_c0_g3_i1.p1 TRINITY_TN_DN59719_c0_g1_i1.p1 TRINITY_TN_DN69580_c0_g1_i1.p2 TRINITY_TN_DN74959_c0_g1_i1.p2
OG0000205: TRINITY_AG_DN39245_c0_g1_i1.p1 TRINITY_AG_DN57382_c0_g1_i1.p1 TRINITY_AG_DN63874_c0_g1_i1.p1 TRINITY_AG_DN67689_c0_g1_i1.p1 TRINITY_MB_DN120064_c0_g1_i1.p1 TRINITY_MB_DN30041_c0_g1_i1.p1 TRINITY_MB_DN33932_c0_g1_i1.p1 TRINITY_MB_DN43166_c0_g1_i1.p1 TRINITY_MB_DN45203_c0_g1_i1.p1 TRINITY_MB_DN57838_c2_g1_i1.p1 TRINITY_SE_DN25897_c0_g1_i1.p1 TRINITY_SE_DN3559_c0_g1_i1.p1 TRINITY_SE_DN44744_c0_g1_i1.p1 TRINITY_SE_DN85337_c0_g1_i1.p1 TRINITY_SL_DN143969_c0_g1_i1.p1 TRINITY_SL_DN17527_c0_g1_i1.p1 TRINITY_SL_DN65352_c0_g1_i1.p1 TRINITY_SL_DN68191_c0_g1_i1.p1 TRINITY_SL_DN70702_c0_g1_i2.p1 TRINITY_SL_DN72857_c0_g1_i1.p1 TRINITY_TN_DN157804_c0_g1_i1.p1 TRINITY_TN_DN26623_c0_g1_i1.p1 TRINITY_TN_DN30524_c0_g1_i1.p1
OG0000206: TRINITY_AG_DN42011_c1_g1_i2.p1 TRINITY_AG_DN54429_c0_g1_i2.p1 TRINITY_MB_DN111407_c1_g1_i1.p1 TRINITY_MB_DN51860_c0_g1_i1.p2 TRINITY_MB_DN80773_c0_g1_i1.p1 TRINITY_SE_DN12305_c0_g1_i1.p2 TRINITY_SE_DN14755_c0_g1_i1.p2 TRINITY_SE_DN171558_c0_g1_i1.p1 TRINITY_SE_DN29563_c0_g1_i1.p1 TRINITY_SE_DN46566_c2_g2_i1.p1 TRINITY_SE_DN47822_c2_g1_i1.p1 TRINITY_SE_DN47822_c2_g2_i1.p1 TRINITY_SE_DN7189_c0_g1_i1.p1 TRINITY_SL_DN2391_c0_g1_i1.p1 TRINITY_SL_DN247671_c0_g1_i1.p2 TRINITY_SL_DN49198_c0_g1_i2.p1 TRINITY_TN_DN203629_c0_g1_i1.p2 TRINITY_TN_DN213668_c0_g1_i1.p1 TRINITY_TN_DN216466_c0_g1_i1.p1 TRINITY_TN_DN44606_c0_g1_i1.p1 TRINITY_TN_DN50875_c1_g1_i2.p1 TRINITY_TN_DN51992_c0_g1_i1.p1 TRINITY_TN_DN51992_c0_g3_i1.p1
OG0000207: TRINITY_AG_DN54363_c0_g1_i1.p1 TRINITY_AG_DN58957_c4_g1_i2.p1 TRINITY_MB_DN21083_c0_g1_i1.p1 TRINITY_MB_DN24549_c0_g1_i1.p1 TRINITY_MB_DN38565_c0_g1_i1.p1 TRINITY_SE_DN2524_c0_g1_i1.p2 TRINITY_SE_DN26018_c0_g1_i1.p1 TRINITY_SE_DN28260_c0_g1_i1.p1 TRINITY_SE_DN37848_c1_g1_i1.p1 TRINITY_SE_DN4416_c0_g1_i1.p1 TRINITY_SE_DN48397_c0_g1_i1.p1 TRINITY_SE_DN53325_c0_g1_i1.p2 TRINITY_SE_DN56969_c0_g1_i1.p1 TRINITY_SL_DN109729_c0_g1_i2.p2 TRINITY_SL_DN207138_c0_g1_i1.p1 TRINITY_SL_DN57267_c0_g1_i1.p1 TRINITY_TN_DN15194_c0_g1_i1.p1 TRINITY_TN_DN209039_c0_g1_i1.p1 TRINITY_TN_DN33592_c0_g1_i1.p1 TRINITY_TN_DN37712_c0_g1_i1.p1 TRINITY_TN_DN38928_c0_g1_i1.p1 TRINITY_TN_DN47863_c0_g1_i1.p2 TRINITY_TN_DN79596_c0_g1_i1.p1
OG0000208: TRINITY_AG_DN54622_c0_g1_i2.p1 TRINITY_AG_DN60515_c1_g1_i1.p1 TRINITY_AG_DN60908_c1_g2_i2.p1 TRINITY_AG_DN83876_c0_g1_i1.p1 TRINITY_MB_DN113125_c0_g1_i1.p1 TRINITY_MB_DN27450_c0_g1_i1.p1 TRINITY_MB_DN34891_c0_g1_i1.p1 TRINITY_MB_DN35206_c0_g1_i1.p1 TRINITY_MB_DN40738_c0_g1_i1.p1 TRINITY_MB_DN48167_c0_g1_i1.p1 TRINITY_MB_DN50222_c0_g1_i1.p1 TRINITY_MB_DN52946_c0_g1_i1.p1 TRINITY_MB_DN57465_c0_g1_i1.p1 TRINITY_MB_DN57465_c0_g2_i2.p1 TRINITY_MB_DN79944_c0_g1_i1.p1 TRINITY_MB_DN83319_c0_g1_i1.p1 TRINITY_SE_DN51642_c0_g1_i1.p1 TRINITY_SL_DN103661_c0_g1_i1.p1 TRINITY_SL_DN58145_c0_g1_i1.p1 TRINITY_TN_DN110534_c0_g1_i1.p1 TRINITY_TN_DN179167_c1_g1_i1.p1 TRINITY_TN_DN215048_c1_g1_i1.p1 TRINITY_TN_DN54145_c0_g1_i1.p1
OG0000209: TRINITY_AG_DN57475_c0_g1_i1.p1 TRINITY_AG_DN57498_c0_g1_i3.p1 TRINITY_AG_DN58232_c0_g1_i1.p1 TRINITY_AG_DN58965_c0_g1_i2.p1 TRINITY_MB_DN23727_c0_g1_i1.p1 TRINITY_MB_DN33472_c0_g1_i1.p1 TRINITY_MB_DN48577_c0_g1_i1.p1 TRINITY_MB_DN52350_c0_g1_i1.p1 TRINITY_MB_DN58789_c0_g1_i2.p1 TRINITY_SE_DN105071_c0_g1_i1.p1 TRINITY_SE_DN137433_c0_g1_i1.p1 TRINITY_SE_DN138700_c0_g1_i1.p1 TRINITY_SE_DN25356_c0_g1_i1.p1 TRINITY_SL_DN61777_c0_g1_i1.p1 TRINITY_SL_DN70870_c1_g1_i1.p1 TRINITY_SL_DN70870_c1_g2_i1.p1 TRINITY_SL_DN72680_c0_g1_i1.p1 TRINITY_SL_DN73497_c0_g1_i1.p1 TRINITY_TN_DN1590_c0_g1_i1.p1 TRINITY_TN_DN180415_c0_g1_i1.p1 TRINITY_TN_DN186593_c0_g1_i1.p1 TRINITY_TN_DN45427_c0_g1_i1.p1 TRINITY_TN_DN45427_c2_g1_i1.p1
OG0000210: TRINITY_AG_DN57524_c4_g1_i1.p1 TRINITY_MB_DN2359_c0_g2_i1.p1 TRINITY_MB_DN58171_c0_g1_i2.p1 TRINITY_SE_DN179937_c0_g1_i1.p1 TRINITY_SE_DN3058_c0_g1_i1.p1 TRINITY_SE_DN38554_c0_g1_i1.p1 TRINITY_SE_DN50721_c0_g1_i4.p1 TRINITY_SE_DN51404_c8_g1_i1.p1 TRINITY_SE_DN86611_c0_g1_i1.p1 TRINITY_SL_DN175488_c0_g1_i1.p1 TRINITY_SL_DN188313_c0_g1_i1.p1 TRINITY_SL_DN35625_c0_g1_i2.p1 TRINITY_SL_DN41589_c0_g1_i1.p1 TRINITY_SL_DN65927_c0_g3_i1.p1 TRINITY_SL_DN78056_c2_g1_i1.p1 TRINITY_TN_DN235327_c0_g1_i1.p1 TRINITY_TN_DN235558_c1_g1_i1.p1 TRINITY_TN_DN42610_c0_g1_i1.p1 TRINITY_TN_DN51355_c0_g1_i7.p1 TRINITY_TN_DN52139_c0_g1_i6.p1 TRINITY_TN_DN6879_c0_g1_i1.p1 TRINITY_TN_DN75843_c2_g1_i1.p1 TRINITY_TN_DN84821_c0_g1_i1.p1
OG0000211: TRINITY_AG_DN58061_c0_g1_i1.p1 TRINITY_AG_DN60469_c0_g1_i2.p1 TRINITY_AG_DN65581_c1_g2_i1.p1 TRINITY_AG_DN84194_c0_g1_i2.p1 TRINITY_MB_DN34707_c0_g1_i1.p1 TRINITY_MB_DN41238_c0_g1_i1.p1 TRINITY_MB_DN45582_c0_g1_i2.p1 TRINITY_MB_DN48750_c0_g1_i1.p1 TRINITY_MB_DN59112_c0_g1_i1.p1 TRINITY_SE_DN27557_c0_g1_i1.p1 TRINITY_SE_DN40816_c0_g1_i1.p1 TRINITY_SE_DN51517_c0_g1_i1.p1 TRINITY_SE_DN997_c0_g1_i1.p1 TRINITY_SL_DN37628_c0_g1_i1.p1 TRINITY_SL_DN65731_c0_g1_i1.p1 TRINITY_SL_DN75375_c0_g1_i1.p1 TRINITY_SL_DN77645_c0_g1_i4.p1 TRINITY_SL_DN77648_c10_g4_i2.p1 TRINITY_TN_DN19259_c0_g1_i1.p1 TRINITY_TN_DN20474_c0_g1_i1.p1 TRINITY_TN_DN23060_c0_g1_i1.p1 TRINITY_TN_DN24768_c0_g1_i1.p1 TRINITY_TN_DN53556_c0_g1_i1.p1
OG0000212: TRINITY_AG_DN59602_c3_g1_i2.p1 TRINITY_AG_DN61655_c0_g1_i1.p1 TRINITY_AG_DN64872_c3_g1_i5.p1 TRINITY_AG_DN65706_c2_g3_i2.p1 TRINITY_MB_DN59472_c0_g1_i1.p1 TRINITY_SE_DN109730_c0_g1_i1.p1 TRINITY_SE_DN14929_c0_g1_i2.p1 TRINITY_SE_DN201101_c0_g1_i1.p1 TRINITY_SE_DN48075_c3_g2_i6.p1 TRINITY_SE_DN49010_c0_g1_i2.p1 TRINITY_SE_DN49584_c1_g1_i1.p1 TRINITY_SE_DN50412_c1_g2_i3.p1 TRINITY_SE_DN50520_c2_g3_i10.p1 TRINITY_SE_DN50694_c0_g2_i2.p2 TRINITY_SE_DN81754_c0_g1_i1.p1 TRINITY_SL_DN35971_c0_g2_i1.p1 TRINITY_SL_DN69820_c0_g1_i1.p2 TRINITY_SL_DN71386_c0_g1_i5.p1 TRINITY_SL_DN71984_c0_g1_i1.p1 TRINITY_SL_DN72721_c0_g1_i4.p1 TRINITY_SL_DN74293_c1_g1_i5.p1 TRINITY_SL_DN75865_c4_g2_i1.p1 TRINITY_SL_DN75865_c4_g4_i2.p1
OG0000213: TRINITY_AG_DN63960_c0_g1_i6.p1 TRINITY_AG_DN65102_c0_g1_i2.p1 TRINITY_MB_DN41906_c0_g1_i1.p1 TRINITY_MB_DN66737_c0_g1_i1.p2 TRINITY_MB_DN6843_c0_g1_i2.p1 TRINITY_SE_DN36210_c0_g1_i2.p1 TRINITY_SE_DN49193_c0_g1_i4.p1 TRINITY_SE_DN49415_c0_g1_i1.p1 TRINITY_SE_DN51054_c1_g3_i4.p1 TRINITY_SL_DN48329_c0_g1_i1.p1 TRINITY_SL_DN63780_c0_g1_i2.p1 TRINITY_SL_DN69037_c0_g1_i2.p1 TRINITY_SL_DN73016_c0_g1_i2.p1 TRINITY_SL_DN74156_c1_g2_i3.p1 TRINITY_SL_DN74618_c0_g1_i1.p1 TRINITY_SL_DN74618_c0_g5_i5.p1 TRINITY_SL_DN75022_c1_g4_i1.p1 TRINITY_SL_DN77781_c15_g2_i3.p1 TRINITY_TN_DN19750_c0_g1_i1.p1 TRINITY_TN_DN42193_c0_g1_i2.p1 TRINITY_TN_DN46147_c0_g1_i3.p1 TRINITY_TN_DN47589_c0_g2_i4.p1 TRINITY_TN_DN50630_c0_g1_i2.p1
OG0000214: TRINITY_AG_DN67082_c0_g1_i1.p1 TRINITY_TN_DN119028_c0_g1_i1.p1 TRINITY_TN_DN137425_c0_g1_i1.p1 TRINITY_TN_DN191073_c0_g1_i1.p1 TRINITY_TN_DN21542_c0_g1_i1.p1 TRINITY_TN_DN23795_c0_g1_i1.p1 TRINITY_TN_DN32266_c0_g2_i2.p1 TRINITY_TN_DN40054_c1_g1_i1.p1 TRINITY_TN_DN42937_c0_g1_i2.p1 TRINITY_TN_DN42937_c0_g2_i1.p1 TRINITY_TN_DN42937_c1_g1_i1.p1 TRINITY_TN_DN47688_c0_g2_i1.p1 TRINITY_TN_DN50057_c0_g1_i2.p1 TRINITY_TN_DN50057_c0_g2_i1.p1 TRINITY_TN_DN50739_c0_g1_i1.p1 TRINITY_TN_DN50739_c0_g2_i1.p1 TRINITY_TN_DN51759_c1_g3_i2.p1 TRINITY_TN_DN52543_c5_g1_i1.p1 TRINITY_TN_DN52543_c5_g3_i6.p1 TRINITY_TN_DN56357_c0_g1_i1.p1 TRINITY_TN_DN7733_c0_g1_i1.p1 TRINITY_TN_DN80301_c0_g1_i1.p1 TRINITY_TN_DN84485_c0_g1_i1.p1
OG0000215: TRINITY_AG_DN101606_c0_g1_i1.p1 TRINITY_AG_DN56686_c0_g1_i1.p1 TRINITY_MB_DN24250_c0_g1_i1.p1 TRINITY_MB_DN5154_c0_g1_i1.p1 TRINITY_MB_DN98875_c0_g1_i1.p1 TRINITY_SE_DN108511_c0_g1_i1.p1 TRINITY_SE_DN1563_c0_g1_i1.p1 TRINITY_SE_DN209945_c0_g1_i1.p1 TRINITY_SE_DN41903_c0_g1_i1.p1 TRINITY_SE_DN48630_c0_g1_i1.p1 TRINITY_SE_DN48630_c0_g2_i1.p1 TRINITY_SE_DN49840_c0_g1_i1.p1 TRINITY_SE_DN50726_c0_g1_i2.p1 TRINITY_SE_DN58074_c0_g1_i1.p1 TRINITY_SL_DN169955_c0_g1_i1.p1 TRINITY_SL_DN19764_c0_g1_i1.p1 TRINITY_SL_DN58301_c0_g1_i1.p1 TRINITY_SL_DN66934_c1_g2_i3.p1 TRINITY_SL_DN72924_c0_g1_i1.p1 TRINITY_TN_DN33313_c0_g1_i1.p1 TRINITY_TN_DN39727_c0_g1_i3.p1 TRINITY_TN_DN52337_c0_g1_i2.p1
OG0000216: TRINITY_AG_DN120969_c0_g1_i1.p1 TRINITY_MB_DN58002_c1_g1_i1.p2 TRINITY_MB_DN61812_c2_g1_i3.p1 TRINITY_MB_DN68776_c0_g1_i1.p1 TRINITY_SE_DN47517_c1_g1_i1.p1 TRINITY_SE_DN47517_c1_g2_i3.p2 TRINITY_SE_DN51042_c1_g6_i1.p2 TRINITY_SE_DN51042_c1_g9_i1.p1 TRINITY_SE_DN51175_c0_g1_i2.p1 TRINITY_SE_DN51305_c0_g5_i1.p1 TRINITY_SL_DN183653_c0_g1_i1.p2 TRINITY_SL_DN40385_c0_g1_i1.p1 TRINITY_SL_DN40945_c0_g1_i1.p1 TRINITY_SL_DN55076_c0_g1_i2.p1 TRINITY_SL_DN64066_c0_g1_i1.p1 TRINITY_SL_DN71359_c5_g3_i1.p1 TRINITY_SL_DN72034_c0_g1_i3.p1 TRINITY_SL_DN75043_c30_g1_i1.p1 TRINITY_SL_DN75231_c1_g3_i1.p1 TRINITY_SL_DN77177_c0_g1_i5.p1 TRINITY_SL_DN77437_c5_g4_i2.p1 TRINITY_SL_DN77462_c2_g4_i5.p2
OG0000217: TRINITY_AG_DN127172_c0_g1_i1.p1 TRINITY_AG_DN59189_c1_g1_i4.p1 TRINITY_AG_DN96617_c0_g1_i1.p1 TRINITY_MB_DN10137_c0_g1_i1.p1 TRINITY_MB_DN141504_c0_g1_i1.p1 TRINITY_MB_DN31050_c0_g1_i1.p1 TRINITY_MB_DN47913_c0_g1_i1.p1 TRINITY_MB_DN51869_c0_g1_i1.p1 TRINITY_MB_DN52701_c1_g1_i2.p1 TRINITY_MB_DN52781_c5_g1_i7.p1 TRINITY_MB_DN59211_c0_g1_i1.p1 TRINITY_MB_DN59365_c0_g1_i1.p1 TRINITY_MB_DN60928_c0_g3_i1.p1 TRINITY_SE_DN109005_c0_g1_i1.p1 TRINITY_SE_DN141202_c0_g1_i1.p1 TRINITY_SE_DN38543_c0_g1_i1.p1 TRINITY_SE_DN44993_c0_g1_i1.p1 TRINITY_SE_DN50982_c0_g1_i11.p2 TRINITY_SE_DN65282_c0_g1_i1.p1 TRINITY_SL_DN65637_c0_g1_i2.p1 TRINITY_SL_DN66800_c0_g1_i5.p1 TRINITY_TN_DN90423_c0_g1_i1.p1
OG0000218: TRINITY_AG_DN135299_c0_g1_i1.p1 TRINITY_AG_DN45275_c0_g1_i2.p1 TRINITY_AG_DN54585_c0_g2_i1.p1 TRINITY_AG_DN84210_c0_g1_i1.p1 TRINITY_MB_DN211388_c0_g1_i1.p1 TRINITY_MB_DN59339_c0_g1_i1.p1 TRINITY_MB_DN59583_c0_g1_i3.p1 TRINITY_SE_DN31041_c0_g1_i1.p1 TRINITY_SE_DN39110_c0_g1_i1.p1 TRINITY_SE_DN46716_c0_g1_i1.p2 TRINITY_SE_DN47415_c0_g1_i1.p1 TRINITY_SE_DN48386_c2_g3_i1.p1 TRINITY_SE_DN49386_c1_g3_i1.p1 TRINITY_SE_DN49601_c0_g1_i5.p3 TRINITY_SE_DN50769_c0_g1_i3.p1 TRINITY_SE_DN62078_c0_g1_i1.p1 TRINITY_SE_DN85150_c0_g1_i1.p1 TRINITY_SL_DN219602_c0_g1_i2.p1 TRINITY_SL_DN60503_c0_g1_i1.p1 TRINITY_SL_DN72385_c0_g1_i1.p2 TRINITY_SL_DN77232_c3_g2_i1.p2 TRINITY_TN_DN39128_c0_g1_i1.p1
OG0000219: TRINITY_AG_DN142798_c0_g1_i1.p1 TRINITY_AG_DN168298_c0_g1_i1.p1 TRINITY_AG_DN54403_c0_g1_i2.p1 TRINITY_AG_DN62829_c0_g1_i1.p1 TRINITY_SE_DN51239_c0_g2_i1.p1 TRINITY_SE_DN51312_c0_g2_i1.p1 TRINITY_SL_DN168435_c0_g1_i1.p1 TRINITY_SL_DN173414_c0_g1_i1.p1 TRINITY_SL_DN174638_c0_g1_i1.p1 TRINITY_SL_DN198327_c0_g1_i1.p1 TRINITY_SL_DN217233_c0_g1_i1.p1 TRINITY_SL_DN25807_c0_g1_i1.p1 TRINITY_SL_DN30281_c0_g1_i1.p1 TRINITY_SL_DN73796_c0_g1_i1.p1 TRINITY_SL_DN76341_c2_g1_i2.p1 TRINITY_SL_DN77028_c0_g1_i1.p1 TRINITY_SL_DN77548_c3_g1_i4.p1 TRINITY_SL_DN77660_c1_g3_i2.p1 TRINITY_SL_DN77762_c4_g1_i2.p1 TRINITY_TN_DN21823_c0_g1_i1.p1 TRINITY_TN_DN51859_c3_g2_i1.p1 TRINITY_TN_DN52772_c0_g2_i1.p1
OG0000220: TRINITY_AG_DN147168_c0_g1_i1.p1 TRINITY_AG_DN156561_c0_g1_i1.p1 TRINITY_AG_DN160495_c0_g1_i1.p1 TRINITY_AG_DN162387_c0_g1_i1.p1 TRINITY_AG_DN19666_c0_g1_i1.p1 TRINITY_AG_DN45700_c0_g1_i1.p1 TRINITY_AG_DN54524_c0_g1_i1.p2 TRINITY_AG_DN61831_c0_g2_i3.p1 TRINITY_AG_DN8090_c0_g1_i1.p1 TRINITY_MB_DN113788_c0_g1_i1.p1 TRINITY_MB_DN43459_c0_g1_i1.p1 TRINITY_MB_DN60642_c0_g1_i1.p1 TRINITY_MB_DN66127_c0_g1_i1.p1 TRINITY_MB_DN66439_c0_g1_i1.p1 TRINITY_SE_DN16087_c0_g1_i1.p1 TRINITY_SE_DN27669_c0_g1_i1.p1 TRINITY_SL_DN141546_c0_g1_i1.p1 TRINITY_SL_DN79090_c0_g1_i1.p1 TRINITY_SL_DN81956_c0_g1_i1.p1 TRINITY_SL_DN88016_c0_g1_i1.p1 TRINITY_TN_DN130654_c0_g1_i1.p1 TRINITY_TN_DN52486_c0_g2_i1.p1
OG0000221: TRINITY_AG_DN20489_c0_g1_i1.p1 TRINITY_AG_DN21497_c0_g1_i1.p1 TRINITY_MB_DN15191_c0_g1_i1.p1 TRINITY_MB_DN15564_c0_g1_i2.p2 TRINITY_MB_DN158977_c0_g1_i1.p1 TRINITY_MB_DN181887_c0_g1_i1.p1 TRINITY_MB_DN191417_c0_g1_i1.p1 TRINITY_MB_DN24466_c0_g1_i1.p1 TRINITY_MB_DN28357_c0_g1_i1.p1 TRINITY_MB_DN28357_c0_g2_i1.p1 TRINITY_MB_DN32646_c1_g1_i2.p1 TRINITY_MB_DN38522_c0_g1_i1.p1 TRINITY_MB_DN4583_c0_g1_i1.p1 TRINITY_MB_DN47874_c1_g2_i1.p1 TRINITY_MB_DN53025_c0_g1_i2.p1 TRINITY_MB_DN53154_c0_g1_i1.p1 TRINITY_MB_DN56609_c0_g1_i1.p1 TRINITY_MB_DN60513_c2_g2_i1.p1 TRINITY_MB_DN9055_c0_g1_i1.p1 TRINITY_SL_DN206049_c0_g1_i2.p1 TRINITY_SL_DN66968_c0_g1_i1.p1 TRINITY_TN_DN346_c0_g1_i2.p1
OG0000222: TRINITY_AG_DN32388_c0_g1_i1.p1 TRINITY_AG_DN54988_c0_g1_i2.p1 TRINITY_AG_DN55375_c1_g1_i1.p1 TRINITY_AG_DN93688_c0_g1_i1.p1 TRINITY_MB_DN109167_c1_g1_i1.p1 TRINITY_MB_DN140292_c0_g1_i1.p1 TRINITY_MB_DN24997_c0_g1_i1.p1 TRINITY_MB_DN34320_c0_g1_i1.p2 TRINITY_SE_DN203418_c0_g1_i1.p1 TRINITY_SE_DN51233_c101_g2_i1.p1 TRINITY_SL_DN41099_c0_g1_i1.p1 TRINITY_SL_DN47724_c0_g1_i1.p1 TRINITY_SL_DN62424_c0_g1_i2.p2 TRINITY_SL_DN66857_c0_g1_i1.p1 TRINITY_SL_DN66857_c0_g2_i1.p1 TRINITY_SL_DN66857_c2_g1_i2.p1 TRINITY_SL_DN77767_c1_g2_i2.p1 TRINITY_SL_DN90892_c0_g1_i1.p1 TRINITY_TN_DN110384_c0_g1_i1.p1 TRINITY_TN_DN12177_c0_g1_i1.p1 TRINITY_TN_DN52861_c17_g3_i1.p1 TRINITY_TN_DN78666_c0_g1_i1.p1
OG0000223: TRINITY_AG_DN38171_c0_g1_i1.p1 TRINITY_AG_DN59447_c0_g1_i3.p1 TRINITY_MB_DN50738_c0_g2_i1.p1 TRINITY_MB_DN59513_c0_g2_i1.p1 TRINITY_SE_DN46884_c0_g1_i1.p1 TRINITY_SE_DN46939_c0_g1_i2.p1 TRINITY_SE_DN47661_c0_g1_i3.p1 TRINITY_SE_DN50112_c0_g1_i1.p1 TRINITY_SE_DN51267_c1_g1_i2.p1 TRINITY_SE_DN6573_c0_g1_i2.p1 TRINITY_SL_DN104607_c0_g1_i1.p1 TRINITY_SL_DN26013_c0_g1_i1.p1 TRINITY_SL_DN54050_c0_g1_i2.p1 TRINITY_SL_DN68694_c0_g1_i1.p1 TRINITY_SL_DN69765_c6_g1_i2.p1 TRINITY_SL_DN71911_c1_g1_i3.p1 TRINITY_SL_DN75628_c1_g1_i1.p1 TRINITY_SL_DN78736_c0_g1_i1.p1 TRINITY_TN_DN28039_c0_g1_i1.p1 TRINITY_TN_DN47077_c0_g1_i1.p1 TRINITY_TN_DN50730_c0_g1_i1.p1 TRINITY_TN_DN95030_c0_g1_i1.p1
OG0000224: TRINITY_AG_DN41090_c0_g1_i2.p1 TRINITY_AG_DN63395_c0_g1_i4.p1 TRINITY_AG_DN66985_c2_g1_i7.p1 TRINITY_MB_DN110929_c0_g1_i1.p1 TRINITY_MB_DN144194_c0_g1_i1.p1 TRINITY_MB_DN61256_c5_g3_i1.p1 TRINITY_MB_DN61402_c9_g1_i1.p1 TRINITY_SE_DN48421_c4_g1_i4.p1 TRINITY_SE_DN50967_c2_g1_i2.p1 TRINITY_SL_DN27619_c0_g1_i1.p1 TRINITY_SL_DN67228_c1_g1_i3.p1 TRINITY_SL_DN76167_c2_g1_i1.p2 TRINITY_SL_DN77009_c3_g3_i2.p1 TRINITY_TN_DN216655_c0_g1_i1.p1 TRINITY_TN_DN51393_c0_g2_i1.p1 TRINITY_TN_DN51879_c0_g1_i1.p1 TRINITY_TN_DN52692_c0_g1_i2.p1 TRINITY_TN_DN52692_c0_g4_i1.p1 TRINITY_TN_DN52705_c0_g2_i1.p1 TRINITY_TN_DN52793_c0_g1_i2.p1 TRINITY_TN_DN52884_c12_g1_i2.p1 TRINITY_TN_DN52937_c0_g1_i4.p1
OG0000225: TRINITY_AG_DN59031_c0_g1_i1.p1 TRINITY_MB_DN110513_c0_g1_i1.p1 TRINITY_MB_DN141923_c0_g1_i1.p1 TRINITY_MB_DN24214_c0_g1_i1.p1 TRINITY_MB_DN38298_c0_g1_i1.p1 TRINITY_MB_DN48145_c0_g1_i1.p1 TRINITY_SE_DN116059_c0_g1_i1.p1 TRINITY_SE_DN2076_c0_g1_i1.p1 TRINITY_SE_DN25986_c0_g1_i1.p1 TRINITY_SE_DN46932_c0_g1_i1.p1 TRINITY_SE_DN54288_c0_g1_i1.p1 TRINITY_SE_DN67809_c0_g1_i1.p1 TRINITY_SL_DN119003_c0_g1_i1.p1 TRINITY_SL_DN16392_c0_g1_i1.p1 TRINITY_SL_DN168580_c0_g1_i1.p1 TRINITY_SL_DN171905_c0_g1_i1.p1 TRINITY_SL_DN69912_c0_g1_i1.p1 TRINITY_TN_DN110318_c0_g1_i1.p1 TRINITY_TN_DN179272_c0_g1_i1.p1 TRINITY_TN_DN48982_c0_g1_i1.p2 TRINITY_TN_DN57941_c0_g1_i1.p1 TRINITY_TN_DN86402_c0_g1_i1.p1
OG0000226: TRINITY_AG_DN59830_c0_g1_i1.p1 TRINITY_AG_DN61246_c1_g1_i2.p1 TRINITY_MB_DN1291_c0_g1_i2.p1 TRINITY_MB_DN50696_c0_g1_i1.p1 TRINITY_SE_DN103122_c0_g1_i1.p1 TRINITY_SE_DN137283_c0_g1_i1.p1 TRINITY_SE_DN16859_c0_g1_i1.p1 TRINITY_SE_DN217109_c0_g1_i1.p1 TRINITY_SE_DN221477_c0_g1_i1.p1 TRINITY_SE_DN26396_c0_g1_i2.p1 TRINITY_SE_DN49829_c0_g1_i5.p1 TRINITY_SE_DN49829_c0_g2_i4.p1 TRINITY_SL_DN140443_c0_g1_i1.p2 TRINITY_SL_DN18188_c0_g1_i2.p1 TRINITY_SL_DN24580_c0_g1_i1.p1 TRINITY_SL_DN78172_c1_g1_i2.p1 TRINITY_TN_DN12390_c1_g1_i1.p1 TRINITY_TN_DN14915_c0_g1_i1.p1 TRINITY_TN_DN223278_c0_g1_i1.p1 TRINITY_TN_DN33386_c0_g1_i1.p1 TRINITY_TN_DN33810_c0_g1_i1.p1 TRINITY_TN_DN48674_c0_g2_i1.p1
OG0000227: TRINITY_SE_DN11003_c0_g1_i1.p1 TRINITY_SE_DN13442_c0_g1_i1.p1 TRINITY_SE_DN144641_c0_g1_i1.p1 TRINITY_SE_DN146933_c0_g1_i1.p1 TRINITY_SE_DN152397_c0_g1_i1.p1 TRINITY_SE_DN154102_c0_g1_i1.p1 TRINITY_SE_DN162063_c0_g1_i1.p1 TRINITY_SE_DN164576_c0_g1_i1.p1 TRINITY_SE_DN164818_c0_g1_i1.p1 TRINITY_SE_DN19717_c0_g1_i1.p1 TRINITY_SE_DN202485_c0_g1_i1.p1 TRINITY_SE_DN204666_c0_g1_i1.p1 TRINITY_SE_DN3098_c0_g1_i1.p1 TRINITY_SE_DN41244_c0_g1_i2.p1 TRINITY_SE_DN5633_c0_g1_i1.p1 TRINITY_SE_DN8317_c0_g1_i1.p1 TRINITY_SE_DN86015_c0_g1_i1.p1 TRINITY_SL_DN237009_c0_g1_i1.p1 TRINITY_SL_DN247853_c0_g1_i1.p1 TRINITY_SL_DN51764_c0_g1_i1.p1 TRINITY_SL_DN72702_c4_g1_i2.p1 TRINITY_SL_DN94045_c0_g1_i1.p1
OG0000228: TRINITY_AG_DN106521_c0_g1_i1.p1 TRINITY_AG_DN17344_c0_g1_i1.p1 TRINITY_AG_DN28692_c0_g1_i1.p1 TRINITY_AG_DN40233_c0_g1_i2.p1 TRINITY_AG_DN50256_c0_g1_i1.p1 TRINITY_AG_DN50271_c0_g1_i1.p1 TRINITY_AG_DN52594_c0_g2_i5.p1 TRINITY_AG_DN61849_c0_g1_i3.p2 TRINITY_AG_DN62187_c5_g2_i3.p1 TRINITY_AG_DN66293_c0_g1_i3.p1 TRINITY_MB_DN61854_c0_g3_i3.p1 TRINITY_MB_DN84697_c0_g1_i1.p1 TRINITY_SE_DN27215_c0_g1_i3.p1 TRINITY_SE_DN51299_c0_g1_i3.p1 TRINITY_SE_DN52185_c0_g1_i1.p1 TRINITY_SL_DN135428_c0_g1_i1.p1 TRINITY_SL_DN67116_c0_g1_i1.p1 TRINITY_TN_DN224180_c0_g1_i1.p1 TRINITY_TN_DN26556_c0_g1_i1.p1 TRINITY_TN_DN37362_c0_g1_i1.p1 TRINITY_TN_DN52948_c2_g4_i2.p1
OG0000229: TRINITY_AG_DN11544_c0_g1_i1.p1 TRINITY_MB_DN12022_c0_g1_i1.p1 TRINITY_MB_DN54585_c0_g1_i1.p1 TRINITY_MB_DN55129_c0_g1_i1.p1 TRINITY_SE_DN142457_c0_g1_i1.p1 TRINITY_SE_DN173285_c0_g1_i1.p1 TRINITY_SE_DN17893_c0_g1_i1.p1 TRINITY_SE_DN192609_c0_g1_i1.p1 TRINITY_SE_DN29768_c0_g1_i1.p1 TRINITY_SE_DN48795_c0_g1_i2.p1 TRINITY_SE_DN5535_c0_g1_i1.p1 TRINITY_SL_DN106837_c0_g1_i1.p1 TRINITY_SL_DN109884_c0_g1_i1.p1 TRINITY_SL_DN169082_c0_g1_i1.p1 TRINITY_SL_DN18952_c0_g1_i1.p1 TRINITY_SL_DN62432_c0_g1_i1.p1 TRINITY_SL_DN65895_c0_g1_i1.p1 TRINITY_SL_DN70478_c0_g1_i1.p2 TRINITY_SL_DN73111_c0_g1_i1.p1 TRINITY_TN_DN111189_c0_g1_i1.p1 TRINITY_TN_DN147653_c0_g1_i1.p1
OG0000230: TRINITY_AG_DN119534_c0_g1_i1.p1 TRINITY_AG_DN138151_c0_g2_i1.p1 TRINITY_AG_DN689_c0_g1_i1.p1 TRINITY_AG_DN83509_c0_g1_i1.p1 TRINITY_MB_DN177534_c0_g1_i1.p1 TRINITY_MB_DN53913_c0_g1_i4.p1 TRINITY_MB_DN54397_c1_g1_i1.p1 TRINITY_MB_DN56890_c0_g1_i2.p1 TRINITY_MB_DN64487_c0_g1_i1.p1 TRINITY_SE_DN16816_c0_g1_i1.p1 TRINITY_SE_DN169791_c0_g1_i2.p1 TRINITY_SE_DN40215_c0_g1_i1.p1 TRINITY_SE_DN51454_c0_g1_i1.p1 TRINITY_SE_DN60486_c0_g1_i1.p1 TRINITY_SL_DN44995_c0_g2_i1.p1 TRINITY_SL_DN68582_c0_g1_i4.p1 TRINITY_SL_DN7363_c0_g1_i2.p1 TRINITY_SL_DN74520_c4_g1_i1.p1 TRINITY_SL_DN8310_c0_g1_i1.p1 TRINITY_TN_DN76029_c0_g1_i1.p1 TRINITY_TN_DN76953_c0_g1_i1.p1
OG0000231: TRINITY_AG_DN121066_c0_g1_i1.p1 TRINITY_AG_DN26408_c0_g1_i1.p1 TRINITY_AG_DN39712_c1_g1_i2.p1 TRINITY_AG_DN51081_c0_g1_i1.p1 TRINITY_AG_DN60435_c0_g1_i1.p1 TRINITY_AG_DN61027_c0_g1_i3.p1 TRINITY_AG_DN61534_c0_g1_i1.p1 TRINITY_AG_DN61534_c2_g1_i5.p1 TRINITY_MB_DN13436_c0_g1_i1.p1 TRINITY_MB_DN22774_c0_g1_i1.p1 TRINITY_MB_DN60058_c0_g1_i6.p1 TRINITY_MB_DN60762_c0_g2_i2.p1 TRINITY_MB_DN61233_c0_g1_i4.p1 TRINITY_SE_DN10441_c0_g1_i1.p1 TRINITY_SE_DN34421_c0_g1_i1.p2 TRINITY_SE_DN44037_c0_g1_i1.p1 TRINITY_SL_DN51603_c0_g1_i1.p1 TRINITY_SL_DN75757_c0_g1_i3.p1 TRINITY_SL_DN76418_c1_g1_i1.p1 TRINITY_TN_DN155558_c0_g1_i1.p1 TRINITY_TN_DN92421_c0_g1_i1.p1
OG0000232: TRINITY_AG_DN131338_c0_g1_i1.p1 TRINITY_AG_DN5949_c0_g1_i1.p1 TRINITY_AG_DN71682_c0_g1_i1.p1 TRINITY_MB_DN13173_c0_g1_i1.p1 TRINITY_SE_DN30298_c0_g1_i1.p1 TRINITY_SE_DN44166_c0_g1_i1.p1 TRINITY_SE_DN45242_c0_g3_i1.p1 TRINITY_SE_DN47707_c0_g1_i3.p1 TRINITY_SE_DN49198_c0_g1_i1.p1 TRINITY_SE_DN50507_c0_g2_i1.p1 TRINITY_SE_DN51364_c11_g4_i3.p1 TRINITY_SE_DN70017_c0_g1_i1.p1 TRINITY_TN_DN111199_c0_g1_i1.p1 TRINITY_TN_DN132895_c0_g1_i1.p1 TRINITY_TN_DN160070_c0_g1_i1.p1 TRINITY_TN_DN35570_c0_g1_i1.p1 TRINITY_TN_DN48095_c0_g1_i1.p1 TRINITY_TN_DN50187_c0_g1_i1.p1 TRINITY_TN_DN52718_c0_g2_i1.p1 TRINITY_TN_DN52789_c0_g1_i1.p1 TRINITY_TN_DN770_c0_g2_i2.p1
OG0000233: TRINITY_AG_DN135713_c0_g1_i1.p2 TRINITY_AG_DN2010_c0_g1_i2.p1 TRINITY_AG_DN51395_c0_g2_i1.p1 TRINITY_AG_DN61394_c93_g1_i2.p2 TRINITY_AG_DN61512_c0_g1_i1.p1 TRINITY_MB_DN61723_c1_g2_i1.p1 TRINITY_SE_DN110313_c0_g1_i1.p1 TRINITY_SE_DN117887_c0_g1_i1.p1 TRINITY_SE_DN12116_c0_g1_i1.p1 TRINITY_SE_DN153823_c0_g1_i1.p3 TRINITY_SE_DN202643_c0_g1_i1.p2 TRINITY_SE_DN42086_c1_g1_i1.p1 TRINITY_SE_DN49356_c0_g1_i1.p1 TRINITY_SE_DN62744_c0_g1_i1.p1 TRINITY_SL_DN13811_c0_g1_i1.p1 TRINITY_SL_DN69498_c10_g1_i10.p1 TRINITY_TN_DN197664_c0_g1_i1.p1 TRINITY_TN_DN236732_c0_g1_i1.p2 TRINITY_TN_DN28682_c0_g1_i1.p1 TRINITY_TN_DN46316_c0_g1_i1.p1 TRINITY_TN_DN64761_c0_g1_i1.p1
OG0000234: TRINITY_AG_DN145428_c0_g1_i1.p1 TRINITY_AG_DN59816_c1_g1_i1.p1 TRINITY_MB_DN109312_c0_g1_i1.p1 TRINITY_MB_DN61998_c0_g1_i1.p1 TRINITY_SE_DN13345_c0_g1_i1.p1 TRINITY_SE_DN182267_c0_g1_i1.p1 TRINITY_SE_DN27256_c0_g1_i1.p1 TRINITY_SE_DN3966_c0_g1_i1.p1 TRINITY_SE_DN42197_c1_g1_i1.p1 TRINITY_SE_DN45108_c1_g1_i1.p1 TRINITY_SE_DN47216_c0_g1_i3.p1 TRINITY_SE_DN47918_c1_g1_i1.p1 TRINITY_SL_DN134611_c0_g1_i1.p1 TRINITY_SL_DN71200_c0_g1_i3.p1 TRINITY_SL_DN71200_c0_g3_i1.p1 TRINITY_SL_DN74950_c4_g1_i7.p1 TRINITY_SL_DN7616_c0_g1_i1.p1 TRINITY_SL_DN76575_c7_g5_i2.p1 TRINITY_TN_DN186744_c0_g1_i1.p1 TRINITY_TN_DN34422_c0_g1_i1.p1 TRINITY_TN_DN45317_c0_g1_i1.p1
OG0000235: TRINITY_AG_DN14895_c0_g1_i1.p1 TRINITY_AG_DN35301_c0_g1_i1.p1 TRINITY_AG_DN35904_c0_g1_i3.p1 TRINITY_AG_DN48303_c0_g1_i2.p1 TRINITY_AG_DN51781_c0_g1_i2.p1 TRINITY_AG_DN54908_c0_g1_i2.p1 TRINITY_AG_DN55615_c0_g1_i1.p1 TRINITY_AG_DN55789_c0_g1_i4.p1 TRINITY_AG_DN59646_c0_g1_i1.p1 TRINITY_AG_DN64717_c0_g2_i2.p1 TRINITY_AG_DN64866_c2_g1_i2.p1 TRINITY_AG_DN64866_c3_g1_i1.p1 TRINITY_AG_DN65930_c1_g2_i1.p1 TRINITY_MB_DN178616_c0_g1_i1.p1 TRINITY_SE_DN148373_c0_g1_i1.p1 TRINITY_SE_DN43845_c0_g1_i1.p1 TRINITY_SE_DN47613_c3_g1_i1.p1 TRINITY_SE_DN48728_c0_g1_i1.p1 TRINITY_SE_DN58023_c0_g1_i1.p1 TRINITY_SE_DN8424_c0_g1_i1.p1 TRINITY_SE_DN9265_c0_g1_i1.p1
OG0000236: TRINITY_AG_DN162983_c0_g1_i1.p1 TRINITY_MB_DN143606_c0_g1_i1.p1 TRINITY_MB_DN192356_c0_g1_i1.p1 TRINITY_MB_DN28852_c0_g1_i1.p1 TRINITY_MB_DN35257_c0_g1_i1.p2 TRINITY_MB_DN35737_c0_g1_i1.p1 TRINITY_MB_DN37791_c0_g1_i1.p1 TRINITY_MB_DN40763_c0_g1_i1.p1 TRINITY_MB_DN57707_c0_g1_i1.p1 TRINITY_MB_DN61620_c5_g2_i1.p1 TRINITY_MB_DN61757_c0_g2_i1.p1 TRINITY_MB_DN67056_c0_g1_i1.p1 TRINITY_SE_DN185745_c0_g1_i1.p1 TRINITY_SE_DN200451_c0_g1_i1.p1 TRINITY_SE_DN49957_c0_g3_i1.p1 TRINITY_SE_DN55229_c0_g1_i1.p1 TRINITY_SE_DN85667_c0_g1_i1.p1 TRINITY_SL_DN121956_c0_g1_i1.p1 TRINITY_SL_DN234101_c0_g1_i1.p1 TRINITY_SL_DN57273_c0_g1_i1.p1 TRINITY_SL_DN76913_c0_g1_i9.p1
OG0000237: TRINITY_AG_DN29879_c0_g1_i1.p1 TRINITY_AG_DN45960_c0_g1_i1.p1 TRINITY_AG_DN53084_c2_g1_i1.p1 TRINITY_MB_DN120990_c0_g1_i1.p1 TRINITY_MB_DN143477_c0_g1_i1.p2 TRINITY_MB_DN203666_c0_g1_i1.p1 TRINITY_MB_DN31351_c0_g1_i1.p1 TRINITY_MB_DN32912_c0_g1_i1.p1 TRINITY_MB_DN54215_c0_g1_i1.p1 TRINITY_MB_DN56543_c0_g1_i1.p1 TRINITY_SE_DN134386_c5_g1_i1.p1 TRINITY_SE_DN208415_c0_g1_i1.p1 TRINITY_SE_DN41119_c0_g1_i1.p1 TRINITY_SE_DN52015_c0_g1_i1.p1 TRINITY_SL_DN21163_c0_g1_i1.p1 TRINITY_SL_DN29974_c0_g1_i1.p1 TRINITY_SL_DN41265_c0_g1_i1.p1 TRINITY_SL_DN41280_c0_g1_i1.p1 TRINITY_SL_DN71973_c2_g1_i1.p1 TRINITY_TN_DN41929_c0_g1_i1.p1 TRINITY_TN_DN51806_c5_g1_i2.p1
OG0000238: TRINITY_AG_DN3057_c0_g1_i1.p1 TRINITY_AG_DN54574_c1_g1_i1.p1 TRINITY_AG_DN60581_c9_g4_i1.p1 TRINITY_MB_DN111969_c0_g1_i1.p1 TRINITY_MB_DN170953_c0_g1_i1.p1 TRINITY_MB_DN41345_c0_g1_i1.p2 TRINITY_MB_DN60302_c0_g1_i1.p1 TRINITY_SE_DN224123_c0_g1_i1.p1 TRINITY_SE_DN37230_c0_g1_i1.p1 TRINITY_SE_DN40495_c0_g1_i1.p1 TRINITY_SE_DN47736_c0_g1_i3.p1 TRINITY_SE_DN47910_c0_g1_i3.p1 TRINITY_SE_DN49838_c6_g5_i2.p1 TRINITY_SE_DN50146_c0_g1_i3.p1 TRINITY_SE_DN55028_c0_g1_i1.p2 TRINITY_SL_DN197153_c0_g1_i2.p1 TRINITY_SL_DN38357_c0_g1_i1.p1 TRINITY_SL_DN8452_c0_g1_i1.p1 TRINITY_TN_DN13386_c0_g1_i1.p1 TRINITY_TN_DN156927_c0_g1_i1.p1 TRINITY_TN_DN157584_c0_g1_i1.p1
OG0000239: TRINITY_AG_DN38064_c0_g1_i1.p1 TRINITY_AG_DN57116_c0_g1_i1.p1 TRINITY_AG_DN57549_c0_g2_i1.p1 TRINITY_AG_DN61000_c0_g1_i1.p1 TRINITY_AG_DN62910_c0_g1_i1.p1 TRINITY_MB_DN179563_c0_g1_i1.p1 TRINITY_MB_DN26400_c0_g1_i2.p1 TRINITY_MB_DN43363_c0_g1_i1.p1 TRINITY_MB_DN50735_c0_g1_i1.p1 TRINITY_MB_DN58613_c1_g1_i1.p1 TRINITY_SE_DN105941_c0_g1_i1.p1 TRINITY_SE_DN173397_c0_g1_i1.p1 TRINITY_SE_DN78878_c0_g1_i1.p1 TRINITY_SL_DN70675_c1_g1_i1.p1 TRINITY_SL_DN74602_c0_g1_i5.p1 TRINITY_SL_DN75078_c0_g1_i1.p1 TRINITY_SL_DN75308_c0_g1_i2.p1 TRINITY_TN_DN14779_c0_g1_i1.p1 TRINITY_TN_DN49879_c0_g1_i2.p1 TRINITY_TN_DN49879_c0_g3_i2.p1 TRINITY_TN_DN52222_c0_g1_i4.p1
OG0000240: TRINITY_AG_DN44799_c4_g1_i1.p1 TRINITY_MB_DN170076_c3_g1_i1.p1 TRINITY_MB_DN84115_c0_g1_i1.p1 TRINITY_SE_DN117236_c0_g1_i1.p1 TRINITY_SE_DN175099_c0_g1_i1.p1 TRINITY_SE_DN22822_c0_g1_i1.p1 TRINITY_SE_DN41813_c0_g1_i1.p2 TRINITY_SE_DN48537_c15_g1_i1.p1 TRINITY_SE_DN86018_c0_g1_i1.p1 TRINITY_SL_DN103014_c0_g1_i1.p1 TRINITY_SL_DN38886_c0_g1_i1.p1 TRINITY_SL_DN3996_c0_g1_i1.p3 TRINITY_SL_DN47997_c1_g1_i1.p1 TRINITY_TN_DN213481_c0_g1_i1.p1 TRINITY_TN_DN213924_c0_g1_i1.p1 TRINITY_TN_DN231719_c0_g1_i1.p1 TRINITY_TN_DN40645_c0_g1_i1.p1 TRINITY_TN_DN52469_c0_g1_i1.p1 TRINITY_TN_DN52469_c1_g1_i5.p1 TRINITY_TN_DN52469_c2_g1_i1.p1 TRINITY_TN_DN69627_c0_g1_i1.p2
OG0000241: TRINITY_AG_DN52824_c0_g1_i1.p2 TRINITY_AG_DN59590_c0_g1_i2.p1 TRINITY_MB_DN117992_c0_g1_i1.p1 TRINITY_MB_DN208492_c0_g1_i1.p1 TRINITY_MB_DN26153_c0_g1_i1.p2 TRINITY_MB_DN46822_c0_g1_i1.p3 TRINITY_MB_DN60832_c0_g2_i2.p2 TRINITY_MB_DN94966_c0_g1_i1.p1 TRINITY_SE_DN213287_c0_g1_i1.p1 TRINITY_SE_DN46657_c3_g1_i1.p1 TRINITY_SE_DN47849_c1_g1_i3.p1 TRINITY_SL_DN18922_c0_g1_i1.p1 TRINITY_SL_DN234670_c0_g1_i1.p1 TRINITY_SL_DN246881_c0_g1_i1.p1 TRINITY_SL_DN26848_c0_g1_i1.p1 TRINITY_SL_DN43785_c0_g2_i1.p1 TRINITY_SL_DN61056_c0_g1_i2.p1 TRINITY_TN_DN232870_c0_g1_i1.p1 TRINITY_TN_DN52436_c0_g1_i1.p1 TRINITY_TN_DN52713_c0_g2_i1.p1 TRINITY_TN_DN86339_c0_g1_i1.p1
OG0000242: TRINITY_AG_DN58525_c0_g1_i1.p3 TRINITY_AG_DN65886_c2_g3_i1.p1 TRINITY_MB_DN113179_c0_g1_i1.p1 TRINITY_MB_DN139969_c0_g1_i1.p1 TRINITY_MB_DN178762_c0_g1_i1.p1 TRINITY_MB_DN22576_c0_g1_i1.p1 TRINITY_SE_DN35694_c0_g1_i1.p1 TRINITY_SE_DN43128_c0_g1_i1.p1 TRINITY_SE_DN51230_c7_g3_i1.p1 TRINITY_SE_DN51308_c1_g1_i1.p1 TRINITY_SE_DN55328_c0_g1_i1.p1 TRINITY_SE_DN61514_c0_g1_i1.p1 TRINITY_SE_DN91715_c0_g1_i1.p1 TRINITY_SL_DN21203_c0_g1_i1.p1 TRINITY_SL_DN69003_c0_g1_i1.p1 TRINITY_TN_DN110245_c0_g1_i1.p1 TRINITY_TN_DN112425_c0_g1_i1.p1 TRINITY_TN_DN189080_c0_g1_i1.p1 TRINITY_TN_DN34370_c0_g1_i1.p1 TRINITY_TN_DN45436_c0_g1_i1.p1 TRINITY_TN_DN52060_c1_g2_i3.p2
OG0000243: TRINITY_AG_DN61807_c0_g1_i1.p1 TRINITY_AG_DN65407_c0_g1_i1.p1 TRINITY_MB_DN111444_c0_g1_i1.p1 TRINITY_MB_DN111760_c0_g1_i1.p1 TRINITY_MB_DN36354_c0_g1_i1.p1 TRINITY_MB_DN367_c0_g1_i1.p1 TRINITY_MB_DN57834_c1_g1_i1.p1 TRINITY_MB_DN60123_c0_g1_i1.p1 TRINITY_SE_DN209925_c0_g1_i1.p1 TRINITY_SE_DN26544_c0_g1_i1.p1 TRINITY_SE_DN45236_c0_g1_i2.p1 TRINITY_SE_DN45529_c0_g1_i1.p1 TRINITY_SE_DN47806_c2_g1_i2.p1 TRINITY_SE_DN51047_c1_g1_i7.p1 TRINITY_SL_DN74513_c0_g1_i1.p1 TRINITY_SL_DN75851_c0_g1_i1.p1 TRINITY_SL_DN76430_c0_g1_i1.p1 TRINITY_SL_DN76826_c2_g2_i4.p1 TRINITY_TN_DN236008_c0_g1_i1.p1 TRINITY_TN_DN44988_c1_g1_i1.p1 TRINITY_TN_DN5311_c0_g1_i1.p1
OG0000244: TRINITY_AG_DN61817_c1_g1_i1.p1 TRINITY_AG_DN62884_c0_g1_i2.p1 TRINITY_AG_DN63913_c1_g1_i5.p1 TRINITY_AG_DN65561_c1_g1_i2.p1 TRINITY_MB_DN109550_c0_g1_i1.p1 TRINITY_MB_DN25606_c0_g1_i1.p1 TRINITY_MB_DN49164_c0_g1_i2.p2 TRINITY_MB_DN59236_c2_g1_i1.p1 TRINITY_MB_DN7182_c0_g1_i1.p1 TRINITY_SE_DN23716_c0_g1_i1.p1 TRINITY_SE_DN30612_c0_g1_i2.p1 TRINITY_SE_DN4317_c0_g1_i1.p1 TRINITY_SE_DN80200_c0_g1_i1.p1 TRINITY_SL_DN73603_c0_g1_i1.p1 TRINITY_SL_DN74087_c0_g1_i1.p1 TRINITY_SL_DN76506_c2_g1_i1.p1 TRINITY_SL_DN76967_c0_g1_i1.p1 TRINITY_TN_DN32858_c0_g1_i2.p1 TRINITY_TN_DN45097_c0_g1_i1.p1 TRINITY_TN_DN45355_c0_g1_i2.p1 TRINITY_TN_DN76245_c0_g1_i1.p1
OG0000245: TRINITY_AG_DN63827_c0_g1_i2.p1 TRINITY_MB_DN109972_c0_g1_i1.p1 TRINITY_MB_DN35355_c0_g1_i1.p1 TRINITY_MB_DN52469_c0_g1_i1.p1 TRINITY_SE_DN102855_c0_g1_i1.p1 TRINITY_SE_DN104518_c0_g1_i1.p2 TRINITY_SE_DN109905_c0_g1_i1.p1 TRINITY_SE_DN112891_c0_g1_i1.p1 TRINITY_SE_DN135191_c0_g1_i1.p1 TRINITY_SE_DN50105_c0_g1_i2.p1 TRINITY_SL_DN14963_c0_g1_i1.p1 TRINITY_SL_DN158068_c0_g1_i1.p1 TRINITY_SL_DN67672_c0_g1_i2.p1 TRINITY_TN_DN1432_c0_g1_i1.p1 TRINITY_TN_DN145006_c0_g1_i1.p1 TRINITY_TN_DN145491_c0_g1_i2.p1 TRINITY_TN_DN226626_c0_g1_i1.p1 TRINITY_TN_DN27893_c0_g2_i1.p1 TRINITY_TN_DN35623_c0_g1_i1.p1 TRINITY_TN_DN44227_c0_g1_i1.p1 TRINITY_TN_DN77993_c0_g1_i1.p1
OG0000246: TRINITY_AG_DN66363_c0_g1_i6.p1 TRINITY_AG_DN66374_c0_g1_i2.p1 TRINITY_AG_DN66691_c2_g1_i1.p1 TRINITY_MB_DN170454_c0_g1_i1.p1 TRINITY_MB_DN46485_c0_g1_i1.p1 TRINITY_MB_DN48826_c0_g1_i1.p1 TRINITY_MB_DN58907_c2_g2_i5.p2 TRINITY_MB_DN80603_c0_g1_i1.p1 TRINITY_SE_DN25190_c0_g1_i1.p1 TRINITY_SE_DN30436_c0_g1_i2.p1 TRINITY_SE_DN50210_c0_g2_i3.p1 TRINITY_SE_DN50896_c0_g1_i3.p1 TRINITY_SL_DN64669_c0_g1_i2.p1 TRINITY_SL_DN72482_c0_g1_i1.p1 TRINITY_SL_DN75367_c0_g1_i1.p1 TRINITY_SL_DN76665_c1_g2_i11.p1 TRINITY_TN_DN23071_c0_g1_i1.p1 TRINITY_TN_DN40976_c0_g1_i1.p1 TRINITY_TN_DN48252_c1_g1_i3.p1 TRINITY_TN_DN51017_c0_g1_i7.p1 TRINITY_TN_DN52298_c0_g1_i1.p1
OG0000247: TRINITY_MB_DN109161_c0_g1_i1.p1 TRINITY_MB_DN109959_c0_g1_i1.p1 TRINITY_MB_DN47437_c1_g1_i2.p1 TRINITY_MB_DN61461_c0_g2_i1.p1 TRINITY_MB_DN62736_c0_g1_i1.p1 TRINITY_SE_DN1555_c0_g1_i1.p1 TRINITY_SE_DN16278_c0_g1_i1.p1 TRINITY_SE_DN201044_c0_g1_i1.p1 TRINITY_SE_DN31300_c0_g1_i2.p1 TRINITY_SE_DN32026_c0_g1_i1.p1 TRINITY_SE_DN4596_c0_g1_i1.p1 TRINITY_SL_DN228214_c0_g1_i1.p1 TRINITY_SL_DN73746_c0_g1_i1.p1 TRINITY_SL_DN75569_c1_g1_i6.p1 TRINITY_SL_DN75569_c1_g2_i2.p1 TRINITY_TN_DN146765_c0_g1_i1.p1 TRINITY_TN_DN37574_c0_g1_i1.p1 TRINITY_TN_DN45751_c0_g1_i2.p1 TRINITY_TN_DN52106_c1_g1_i3.p1 TRINITY_TN_DN52785_c0_g1_i1.p1 TRINITY_TN_DN58199_c0_g1_i1.p1
OG0000248: TRINITY_SL_DN46309_c0_g1_i2.p1 TRINITY_SL_DN68386_c1_g2_i2.p1 TRINITY_SL_DN70636_c1_g1_i1.p1 TRINITY_SL_DN72655_c0_g1_i1.p1 TRINITY_SL_DN72660_c1_g1_i1.p1 TRINITY_SL_DN73864_c4_g1_i4.p1 TRINITY_SL_DN74144_c0_g1_i1.p1 TRINITY_SL_DN75282_c0_g1_i1.p1 TRINITY_SL_DN75410_c0_g1_i1.p1 TRINITY_SL_DN76124_c0_g1_i2.p1 TRINITY_SL_DN76219_c1_g1_i2.p1 TRINITY_SL_DN76245_c3_g1_i3.p1 TRINITY_SL_DN76245_c3_g2_i1.p1 TRINITY_SL_DN78670_c0_g1_i1.p1 TRINITY_TN_DN151507_c0_g1_i1.p1 TRINITY_TN_DN213984_c0_g1_i1.p1 TRINITY_TN_DN215217_c0_g1_i1.p1 TRINITY_TN_DN46081_c0_g1_i2.p1 TRINITY_TN_DN50359_c0_g1_i3.p1 TRINITY_TN_DN50359_c0_g2_i1.p1 TRINITY_TN_DN54046_c0_g1_i2.p1
OG0000249: TRINITY_MB_DN132320_c0_g1_i1.p1 TRINITY_MB_DN189008_c0_g1_i1.p1 TRINITY_MB_DN213014_c0_g1_i1.p1 TRINITY_MB_DN30513_c0_g1_i1.p1 TRINITY_MB_DN32033_c0_g1_i2.p1 TRINITY_MB_DN32535_c1_g1_i1.p1 TRINITY_MB_DN44222_c0_g1_i1.p1 TRINITY_MB_DN49179_c0_g1_i1.p1 TRINITY_MB_DN49712_c0_g1_i2.p1 TRINITY_MB_DN50069_c0_g1_i1.p1 TRINITY_MB_DN54623_c0_g1_i1.p1 TRINITY_MB_DN55331_c1_g1_i1.p1 TRINITY_MB_DN57382_c4_g1_i3.p1 TRINITY_MB_DN57918_c0_g1_i1.p1 TRINITY_MB_DN58405_c0_g2_i2.p1 TRINITY_MB_DN58405_c1_g1_i1.p1 TRINITY_MB_DN59993_c0_g1_i1.p1 TRINITY_MB_DN60170_c0_g1_i2.p1 TRINITY_MB_DN60304_c0_g1_i4.p1 TRINITY_SL_DN71082_c4_g1_i3.p1 TRINITY_TN_DN44649_c0_g1_i1.p1
OG0000250: TRINITY_AG_DN101708_c0_g1_i1.p1 TRINITY_AG_DN115410_c0_g1_i1.p1 TRINITY_AG_DN127677_c0_g1_i1.p1 TRINITY_AG_DN146494_c0_g1_i1.p1 TRINITY_AG_DN4510_c0_g1_i1.p1 TRINITY_AG_DN48047_c0_g1_i2.p1 TRINITY_AG_DN62384_c0_g2_i2.p1 TRINITY_AG_DN63808_c1_g1_i5.p1 TRINITY_AG_DN64896_c1_g2_i1.p1 TRINITY_AG_DN85614_c0_g1_i1.p1 TRINITY_MB_DN36782_c0_g1_i1.p1 TRINITY_MB_DN57400_c0_g1_i6.p1 TRINITY_MB_DN61503_c0_g1_i5.p1 TRINITY_SE_DN50421_c0_g1_i4.p1 TRINITY_SE_DN5374_c0_g1_i1.p1 TRINITY_SL_DN68493_c0_g1_i1.p1 TRINITY_SL_DN77851_c2_g3_i7.p2 TRINITY_TN_DN184098_c0_g1_i1.p1 TRINITY_TN_DN47327_c0_g1_i3.p2 TRINITY_TN_DN84244_c0_g1_i1.p1
OG0000251: TRINITY_AG_DN102633_c0_g1_i1.p1 TRINITY_AG_DN124602_c0_g1_i1.p1 TRINITY_AG_DN150819_c0_g1_i1.p1 TRINITY_AG_DN51936_c0_g1_i1.p1 TRINITY_AG_DN53420_c0_g1_i1.p1 TRINITY_AG_DN60631_c0_g2_i2.p1 TRINITY_AG_DN60922_c1_g2_i2.p1 TRINITY_AG_DN62901_c11_g3_i4.p1 TRINITY_AG_DN64500_c0_g1_i8.p1 TRINITY_AG_DN90317_c0_g1_i1.p1 TRINITY_MB_DN59033_c1_g3_i2.p1 TRINITY_SE_DN39897_c0_g1_i1.p1 TRINITY_SE_DN49922_c0_g1_i7.p1 TRINITY_SE_DN51232_c3_g2_i2.p1 TRINITY_SE_DN51232_c3_g4_i5.p1 TRINITY_SL_DN66365_c0_g1_i1.p1 TRINITY_SL_DN71546_c5_g4_i1.p1 TRINITY_TN_DN206169_c0_g1_i1.p1 TRINITY_TN_DN217244_c0_g1_i1.p1 TRINITY_TN_DN45862_c0_g2_i1.p1
OG0000252: TRINITY_AG_DN103724_c0_g1_i1.p1 TRINITY_AG_DN109360_c0_g1_i1.p2 TRINITY_AG_DN119780_c0_g1_i1.p1 TRINITY_AG_DN120374_c0_g1_i1.p2 TRINITY_AG_DN27717_c0_g1_i1.p1 TRINITY_AG_DN356_c0_g1_i1.p1 TRINITY_AG_DN68028_c0_g1_i1.p2 TRINITY_MB_DN204878_c0_g1_i1.p2 TRINITY_SE_DN10067_c0_g1_i1.p1 TRINITY_SE_DN108965_c0_g1_i1.p1 TRINITY_SE_DN16261_c0_g1_i1.p1 TRINITY_SE_DN80127_c0_g1_i1.p1 TRINITY_SL_DN105479_c0_g1_i1.p2 TRINITY_SL_DN207490_c0_g1_i1.p1 TRINITY_SL_DN78536_c0_g1_i1.p1 TRINITY_SL_DN79409_c0_g1_i1.p2 TRINITY_SL_DN85229_c0_g1_i1.p1 TRINITY_TN_DN115673_c0_g1_i1.p1 TRINITY_TN_DN183382_c0_g1_i1.p1 TRINITY_TN_DN99688_c0_g1_i1.p3
OG0000253: TRINITY_AG_DN108857_c0_g1_i1.p3 TRINITY_AG_DN13152_c0_g1_i1.p1 TRINITY_AG_DN160275_c0_g1_i1.p1 TRINITY_AG_DN16741_c0_g1_i1.p1 TRINITY_AG_DN16831_c0_g1_i1.p2 TRINITY_AG_DN168947_c0_g1_i1.p1 TRINITY_AG_DN42372_c0_g1_i1.p1 TRINITY_AG_DN79090_c0_g1_i1.p1 TRINITY_MB_DN153158_c0_g1_i1.p4 TRINITY_MB_DN1638_c0_g1_i1.p1 TRINITY_MB_DN37721_c0_g2_i1.p1 TRINITY_MB_DN7089_c0_g1_i1.p1 TRINITY_SL_DN183339_c0_g1_i1.p1 TRINITY_SL_DN23273_c0_g1_i2.p2 TRINITY_SL_DN66221_c0_g1_i1.p2 TRINITY_SL_DN66221_c0_g3_i1.p2 TRINITY_TN_DN215097_c0_g1_i1.p1 TRINITY_TN_DN25931_c0_g1_i1.p1 TRINITY_TN_DN43082_c0_g1_i1.p1 TRINITY_TN_DN60803_c0_g1_i1.p2
OG0000254: TRINITY_AG_DN115477_c0_g1_i1.p2 TRINITY_AG_DN121574_c0_g1_i1.p2 TRINITY_AG_DN147444_c0_g1_i1.p1 TRINITY_AG_DN20423_c0_g1_i1.p2 TRINITY_AG_DN28993_c0_g1_i1.p1 TRINITY_AG_DN44446_c0_g1_i1.p1 TRINITY_AG_DN47442_c0_g2_i1.p2 TRINITY_AG_DN64761_c7_g2_i1.p1 TRINITY_AG_DN64761_c7_g3_i1.p1 TRINITY_MB_DN127305_c0_g1_i1.p4 TRINITY_SE_DN78403_c0_g1_i1.p1 TRINITY_SL_DN105902_c0_g1_i1.p1 TRINITY_SL_DN112364_c0_g1_i1.p1 TRINITY_SL_DN137808_c0_g1_i1.p1 TRINITY_SL_DN144893_c0_g1_i1.p1 TRINITY_SL_DN174171_c0_g1_i1.p1 TRINITY_SL_DN17636_c0_g1_i1.p1 TRINITY_SL_DN58371_c0_g1_i1.p1 TRINITY_TN_DN122054_c0_g1_i1.p2 TRINITY_TN_DN36134_c0_g1_i1.p2
OG0000255: TRINITY_AG_DN121955_c0_g1_i1.p2 TRINITY_AG_DN145437_c0_g1_i1.p2 TRINITY_AG_DN150387_c0_g1_i1.p4 TRINITY_AG_DN159730_c0_g1_i1.p3 TRINITY_AG_DN164209_c0_g1_i1.p2 TRINITY_AG_DN5588_c0_g1_i1.p1 TRINITY_AG_DN69797_c0_g1_i1.p1 TRINITY_AG_DN94034_c0_g1_i1.p2 TRINITY_AG_DN95363_c0_g1_i1.p3 TRINITY_MB_DN127891_c0_g1_i1.p2 TRINITY_MB_DN152695_c0_g1_i1.p2 TRINITY_MB_DN157826_c0_g1_i1.p3 TRINITY_MB_DN74436_c0_g1_i1.p1 TRINITY_SL_DN108837_c0_g1_i1.p2 TRINITY_SL_DN16209_c0_g1_i1.p1 TRINITY_SL_DN49723_c0_g1_i1.p1 TRINITY_TN_DN202138_c0_g1_i1.p3 TRINITY_TN_DN230501_c0_g1_i1.p3 TRINITY_TN_DN66676_c0_g1_i1.p2 TRINITY_TN_DN90848_c0_g1_i1.p4
OG0000256: TRINITY_AG_DN122995_c0_g1_i1.p1 TRINITY_AG_DN47199_c0_g1_i1.p1 TRINITY_AG_DN60877_c0_g1_i1.p1 TRINITY_AG_DN62845_c0_g2_i1.p1 TRINITY_AG_DN62943_c0_g1_i7.p2 TRINITY_AG_DN66178_c1_g2_i2.p1 TRINITY_AG_DN69137_c0_g1_i1.p1 TRINITY_MB_DN140230_c0_g1_i1.p1 TRINITY_MB_DN1827_c0_g1_i2.p1 TRINITY_MB_DN212661_c0_g1_i1.p1 TRINITY_MB_DN51272_c0_g1_i1.p1 TRINITY_MB_DN97723_c0_g1_i1.p1 TRINITY_SE_DN204651_c0_g1_i1.p1 TRINITY_SL_DN230230_c0_g1_i1.p1 TRINITY_SL_DN77208_c1_g2_i2.p1 TRINITY_TN_DN108571_c0_g1_i1.p1 TRINITY_TN_DN181874_c0_g1_i1.p1 TRINITY_TN_DN223437_c0_g1_i1.p1 TRINITY_TN_DN49531_c0_g2_i1.p1 TRINITY_TN_DN52088_c0_g2_i1.p1
OG0000257: TRINITY_AG_DN14190_c0_g1_i1.p1 TRINITY_AG_DN4874_c0_g1_i1.p1 TRINITY_AG_DN53797_c0_g1_i2.p1 TRINITY_AG_DN60368_c0_g1_i2.p1 TRINITY_AG_DN86691_c0_g1_i1.p1 TRINITY_MB_DN184152_c0_g1_i1.p1 TRINITY_MB_DN206113_c0_g1_i1.p1 TRINITY_MB_DN32903_c0_g1_i1.p1 TRINITY_MB_DN33032_c0_g1_i1.p1 TRINITY_MB_DN61427_c0_g1_i1.p1 TRINITY_MB_DN61899_c2_g7_i1.p1 TRINITY_SE_DN144317_c0_g1_i1.p1 TRINITY_SE_DN19684_c0_g1_i1.p1 TRINITY_SE_DN46160_c0_g1_i1.p1 TRINITY_SE_DN47744_c0_g1_i1.p1 TRINITY_SL_DN69917_c0_g1_i1.p1 TRINITY_SL_DN74315_c3_g1_i1.p1 TRINITY_SL_DN77789_c5_g1_i13.p1 TRINITY_SL_DN82695_c0_g1_i1.p1 TRINITY_TN_DN49640_c0_g1_i1.p1
OG0000258: TRINITY_AG_DN145120_c0_g1_i1.p1 TRINITY_AG_DN29557_c0_g1_i2.p1 TRINITY_AG_DN32438_c1_g1_i1.p1 TRINITY_AG_DN63102_c0_g1_i1.p2 TRINITY_AG_DN63102_c1_g1_i4.p1 TRINITY_AG_DN75801_c0_g1_i1.p2 TRINITY_MB_DN137781_c0_g1_i1.p2 TRINITY_MB_DN170227_c0_g1_i1.p1 TRINITY_MB_DN176583_c0_g1_i1.p2 TRINITY_MB_DN47077_c0_g1_i1.p1 TRINITY_MB_DN84611_c0_g1_i1.p1 TRINITY_SE_DN199923_c0_g1_i1.p1 TRINITY_SE_DN71754_c0_g1_i1.p2 TRINITY_SL_DN172363_c0_g1_i1.p3 TRINITY_SL_DN28766_c0_g1_i1.p1 TRINITY_SL_DN69742_c0_g1_i1.p1 TRINITY_TN_DN10645_c0_g1_i2.p2 TRINITY_TN_DN195981_c0_g1_i1.p1 TRINITY_TN_DN45454_c0_g1_i1.p1 TRINITY_TN_DN48701_c0_g1_i1.p1
OG0000259: TRINITY_AG_DN16703_c0_g1_i1.p2 TRINITY_AG_DN21417_c0_g1_i1.p1 TRINITY_AG_DN21766_c0_g1_i1.p1 TRINITY_AG_DN50057_c0_g1_i1.p1 TRINITY_MB_DN110323_c0_g1_i1.p1 TRINITY_SE_DN106075_c0_g1_i1.p2 TRINITY_SE_DN109172_c0_g1_i1.p1 TRINITY_SE_DN47631_c1_g3_i2.p1 TRINITY_SE_DN89169_c0_g1_i1.p1 TRINITY_SE_DN94918_c0_g1_i1.p1 TRINITY_SL_DN228135_c0_g1_i1.p1 TRINITY_SL_DN90793_c0_g1_i1.p1 TRINITY_TN_DN116539_c0_g1_i1.p1 TRINITY_TN_DN14067_c0_g1_i1.p1 TRINITY_TN_DN146526_c0_g1_i1.p2 TRINITY_TN_DN149120_c0_g1_i1.p1 TRINITY_TN_DN159200_c0_g1_i1.p1 TRINITY_TN_DN43369_c0_g1_i1.p1 TRINITY_TN_DN52683_c0_g1_i5.p2 TRINITY_TN_DN53233_c0_g1_i1.p1
OG0000260: TRINITY_AG_DN1683_c0_g1_i1.p1 TRINITY_AG_DN38441_c0_g1_i1.p1 TRINITY_AG_DN4907_c0_g1_i1.p1 TRINITY_AG_DN59370_c0_g1_i1.p1 TRINITY_AG_DN64990_c0_g1_i4.p1 TRINITY_AG_DN68524_c0_g1_i1.p1 TRINITY_AG_DN95489_c0_g1_i1.p1 TRINITY_MB_DN23248_c0_g1_i1.p1 TRINITY_MB_DN28848_c0_g1_i1.p1 TRINITY_MB_DN59409_c5_g2_i2.p1 TRINITY_MB_DN60459_c2_g3_i4.p1 TRINITY_MB_DN60459_c2_g5_i1.p1 TRINITY_MB_DN61296_c0_g1_i2.p1 TRINITY_SE_DN45419_c0_g1_i2.p1 TRINITY_SE_DN47602_c0_g1_i6.p1 TRINITY_SE_DN50777_c0_g1_i4.p1 TRINITY_SE_DN68500_c0_g1_i1.p1 TRINITY_SL_DN227736_c0_g1_i1.p1 TRINITY_SL_DN65373_c0_g2_i1.p1 TRINITY_SL_DN67455_c0_g1_i1.p1
OG0000261: TRINITY_AG_DN21876_c0_g1_i1.p2 TRINITY_AG_DN26246_c0_g1_i1.p2 TRINITY_AG_DN27957_c0_g1_i1.p2 TRINITY_AG_DN87907_c0_g1_i1.p1 TRINITY_MB_DN110605_c0_g1_i1.p1 TRINITY_MB_DN12010_c0_g1_i1.p2 TRINITY_MB_DN148035_c0_g1_i1.p1 TRINITY_MB_DN180798_c0_g1_i1.p1 TRINITY_MB_DN182274_c0_g1_i1.p2 TRINITY_MB_DN99992_c0_g1_i1.p5 TRINITY_SL_DN208582_c0_g1_i1.p1 TRINITY_SL_DN26814_c0_g1_i1.p3 TRINITY_SL_DN41245_c0_g1_i1.p1 TRINITY_SL_DN64695_c0_g1_i1.p2 TRINITY_SL_DN77242_c3_g1_i1.p3 TRINITY_TN_DN15275_c0_g1_i1.p2 TRINITY_TN_DN157750_c0_g1_i1.p1 TRINITY_TN_DN167960_c0_g1_i1.p3 TRINITY_TN_DN218735_c0_g1_i1.p1 TRINITY_TN_DN59812_c0_g1_i1.p1
OG0000262: TRINITY_AG_DN39018_c0_g1_i1.p1 TRINITY_AG_DN40854_c0_g1_i1.p1 TRINITY_AG_DN61094_c18_g1_i1.p1 TRINITY_AG_DN72447_c0_g1_i1.p1 TRINITY_MB_DN79657_c1_g1_i1.p1 TRINITY_SE_DN186658_c0_g1_i1.p1 TRINITY_SE_DN200127_c0_g1_i1.p1 TRINITY_SE_DN28429_c0_g1_i2.p1 TRINITY_SE_DN45163_c0_g3_i1.p2 TRINITY_SE_DN47631_c1_g1_i1.p1 TRINITY_SE_DN78196_c10_g1_i1.p1 TRINITY_SE_DN8983_c0_g1_i1.p1 TRINITY_SL_DN13250_c0_g1_i1.p1 TRINITY_SL_DN167642_c0_g1_i1.p1 TRINITY_SL_DN59830_c0_g1_i1.p1 TRINITY_TN_DN39964_c0_g1_i1.p1 TRINITY_TN_DN51138_c0_g1_i4.p2 TRINITY_TN_DN52117_c3_g1_i4.p1 TRINITY_TN_DN53101_c1_g1_i1.p1 TRINITY_TN_DN79181_c0_g1_i1.p1
OG0000263: TRINITY_AG_DN45951_c0_g1_i1.p1 TRINITY_MB_DN109291_c0_g1_i1.p1 TRINITY_MB_DN194912_c0_g1_i1.p2 TRINITY_MB_DN227189_c0_g1_i1.p1 TRINITY_MB_DN38010_c0_g1_i1.p1 TRINITY_SE_DN184315_c0_g1_i1.p1 TRINITY_SE_DN205175_c0_g1_i1.p1 TRINITY_SE_DN23227_c0_g1_i1.p1 TRINITY_SE_DN46853_c0_g1_i1.p1 TRINITY_SE_DN47138_c1_g1_i2.p1 TRINITY_SE_DN55111_c0_g1_i1.p1 TRINITY_SE_DN85005_c0_g1_i1.p1 TRINITY_SE_DN86073_c0_g1_i1.p1 TRINITY_SL_DN121793_c0_g1_i1.p1 TRINITY_SL_DN137935_c0_g1_i1.p1 TRINITY_SL_DN51939_c1_g1_i1.p1 TRINITY_TN_DN114594_c0_g1_i1.p1 TRINITY_TN_DN39144_c0_g1_i1.p1 TRINITY_TN_DN46835_c0_g1_i2.p1 TRINITY_TN_DN52438_c0_g1_i1.p1
OG0000264: TRINITY_AG_DN55218_c0_g1_i4.p1 TRINITY_AG_DN60746_c0_g1_i1.p1 TRINITY_AG_DN63294_c0_g1_i2.p2 TRINITY_MB_DN60382_c1_g1_i3.p1 TRINITY_MB_DN64663_c0_g1_i1.p1 TRINITY_MB_DN7610_c0_g1_i1.p1 TRINITY_SE_DN2070_c0_g1_i1.p1 TRINITY_SE_DN44686_c3_g1_i1.p1 TRINITY_SE_DN50643_c0_g3_i1.p1 TRINITY_SL_DN137580_c0_g1_i1.p1 TRINITY_SL_DN237454_c0_g1_i1.p1 TRINITY_SL_DN52486_c0_g1_i2.p3 TRINITY_SL_DN75048_c0_g2_i1.p1 TRINITY_SL_DN75977_c0_g1_i3.p1 TRINITY_SL_DN76881_c1_g2_i1.p1 TRINITY_SL_DN76881_c1_g3_i3.p1 TRINITY_TN_DN211155_c0_g1_i1.p1 TRINITY_TN_DN48261_c0_g1_i2.p1 TRINITY_TN_DN52224_c0_g1_i3.p2 TRINITY_TN_DN52951_c0_g2_i5.p1
OG0000265: TRINITY_AG_DN56055_c0_g1_i2.p1 TRINITY_AG_DN60369_c0_g1_i3.p1 TRINITY_AG_DN62374_c0_g1_i2.p1 TRINITY_MB_DN25843_c0_g1_i1.p1 TRINITY_MB_DN27260_c0_g1_i1.p1 TRINITY_MB_DN61360_c2_g2_i1.p1 TRINITY_SE_DN106459_c0_g1_i1.p1 TRINITY_SE_DN10689_c0_g1_i1.p1 TRINITY_SE_DN30418_c0_g1_i1.p1 TRINITY_SE_DN30563_c0_g1_i1.p1 TRINITY_SE_DN37926_c0_g1_i1.p1 TRINITY_SE_DN49877_c15_g1_i1.p1 TRINITY_SE_DN9738_c0_g1_i1.p1 TRINITY_SL_DN134144_c0_g1_i1.p1 TRINITY_SL_DN40631_c0_g1_i1.p1 TRINITY_SL_DN62808_c2_g1_i1.p1 TRINITY_SL_DN70222_c0_g1_i1.p1 TRINITY_SL_DN71384_c1_g1_i2.p1 TRINITY_SL_DN77263_c45_g1_i1.p1 TRINITY_TN_DN114695_c0_g1_i1.p1
OG0000266: TRINITY_AG_DN57568_c0_g1_i1.p1 TRINITY_AG_DN61980_c1_g1_i1.p1 TRINITY_AG_DN62862_c0_g2_i1.p1 TRINITY_AG_DN63683_c0_g1_i2.p1 TRINITY_AG_DN63683_c0_g2_i2.p1 TRINITY_MB_DN46947_c1_g1_i1.p1 TRINITY_MB_DN51363_c2_g1_i1.p2 TRINITY_MB_DN57860_c0_g1_i2.p1 TRINITY_SE_DN13794_c0_g1_i1.p1 TRINITY_SE_DN29513_c0_g1_i1.p1 TRINITY_SE_DN29513_c0_g2_i1.p1 TRINITY_SE_DN49599_c0_g1_i3.p1 TRINITY_SE_DN72118_c0_g1_i1.p1 TRINITY_SL_DN74967_c0_g1_i1.p1 TRINITY_SL_DN74967_c3_g1_i1.p1 TRINITY_SL_DN76714_c20_g1_i1.p1 TRINITY_SL_DN76714_c22_g1_i1.p1 TRINITY_SL_DN76714_c24_g2_i1.p1 TRINITY_TN_DN20538_c0_g1_i1.p1 TRINITY_TN_DN48377_c0_g1_i2.p1
OG0000267: TRINITY_AG_DN64834_c5_g1_i1.p1 TRINITY_AG_DN64834_c5_g3_i7.p1 TRINITY_AG_DN65135_c0_g1_i5.p1 TRINITY_AG_DN65325_c1_g1_i4.p1 TRINITY_AG_DN66138_c1_g1_i1.p1 TRINITY_MB_DN35127_c0_g1_i1.p1 TRINITY_MB_DN60273_c0_g1_i3.p1 TRINITY_MB_DN61223_c0_g1_i1.p1 TRINITY_SE_DN25201_c0_g1_i1.p1 TRINITY_SE_DN28245_c1_g1_i2.p1 TRINITY_SE_DN48859_c8_g2_i1.p1 TRINITY_SE_DN79918_c0_g1_i1.p1 TRINITY_SL_DN70989_c1_g1_i1.p1 TRINITY_SL_DN74035_c2_g1_i1.p1 TRINITY_SL_DN76349_c0_g1_i1.p1 TRINITY_SL_DN76349_c0_g2_i1.p1 TRINITY_TN_DN146323_c0_g1_i1.p1 TRINITY_TN_DN50042_c0_g1_i5.p1 TRINITY_TN_DN51502_c0_g1_i2.p1 TRINITY_TN_DN9029_c0_g1_i1.p1
OG0000268: TRINITY_SE_DN102971_c0_g1_i1.p1 TRINITY_SE_DN138835_c0_g1_i1.p1 TRINITY_SE_DN169429_c0_g1_i1.p1 TRINITY_SE_DN43018_c1_g1_i1.p1 TRINITY_SE_DN48593_c1_g1_i1.p1 TRINITY_SE_DN48773_c0_g1_i4.p1 TRINITY_SE_DN48925_c0_g2_i1.p1 TRINITY_SE_DN49161_c1_g1_i1.p1 TRINITY_SE_DN50204_c3_g1_i2.p1 TRINITY_SE_DN51060_c3_g1_i4.p1 TRINITY_SE_DN78188_c0_g1_i1.p1 TRINITY_SL_DN104006_c0_g1_i1.p1 TRINITY_SL_DN165647_c0_g1_i1.p1 TRINITY_SL_DN46800_c1_g1_i1.p1 TRINITY_SL_DN46800_c2_g1_i1.p1 TRINITY_SL_DN59551_c0_g1_i1.p1 TRINITY_SL_DN69549_c2_g1_i2.p1 TRINITY_SL_DN69549_c3_g1_i1.p1 TRINITY_SL_DN69870_c0_g1_i1.p1 TRINITY_SL_DN73669_c0_g1_i1.p1
OG0000269: TRINITY_MB_DN141821_c0_g1_i1.p1 TRINITY_MB_DN145697_c0_g1_i1.p1 TRINITY_MB_DN177355_c0_g1_i1.p1 TRINITY_MB_DN23559_c0_g1_i1.p1 TRINITY_MB_DN24781_c0_g1_i1.p1 TRINITY_MB_DN34865_c0_g1_i1.p1 TRINITY_MB_DN49249_c0_g1_i1.p1 TRINITY_MB_DN51778_c0_g1_i1.p1 TRINITY_MB_DN52783_c0_g1_i4.p1 TRINITY_MB_DN57582_c0_g1_i1.p1 TRINITY_MB_DN57643_c0_g1_i1.p1 TRINITY_MB_DN59636_c1_g1_i1.p1 TRINITY_MB_DN59636_c1_g2_i4.p1 TRINITY_MB_DN59636_c1_g3_i1.p1 TRINITY_MB_DN59636_c2_g2_i1.p1 TRINITY_MB_DN61520_c5_g1_i3.p1 TRINITY_MB_DN82230_c0_g1_i1.p1 TRINITY_SE_DN103027_c0_g1_i1.p1 TRINITY_SE_DN134538_c0_g1_i1.p1 TRINITY_SL_DN70486_c2_g1_i2.p1
OG0000270: TRINITY_MB_DN170196_c0_g1_i1.p1 TRINITY_MB_DN24089_c0_g1_i1.p1 TRINITY_SE_DN140774_c0_g1_i1.p1 TRINITY_SE_DN30149_c0_g1_i1.p1 TRINITY_SE_DN35969_c0_g1_i1.p1 TRINITY_SE_DN41642_c1_g1_i1.p1 TRINITY_SE_DN41917_c0_g1_i1.p1 TRINITY_SE_DN46835_c0_g1_i1.p1 TRINITY_SE_DN48453_c2_g1_i2.p1 TRINITY_SE_DN48453_c3_g1_i3.p1 TRINITY_SE_DN863_c0_g1_i1.p1 TRINITY_SL_DN104283_c0_g1_i1.p1 TRINITY_SL_DN142293_c0_g1_i1.p1 TRINITY_SL_DN165916_c2_g1_i1.p1 TRINITY_SL_DN30637_c0_g1_i1.p1 TRINITY_SL_DN41927_c0_g1_i1.p1 TRINITY_SL_DN78117_c0_g1_i1.p1 TRINITY_SL_DN78725_c0_g1_i1.p1 TRINITY_SL_DN78859_c0_g1_i1.p1 TRINITY_TN_DN43426_c0_g1_i1.p1
OG0000271: TRINITY_SE_DN152471_c0_g1_i1.p1 TRINITY_SE_DN84895_c0_g1_i1.p1 TRINITY_TN_DN100518_c0_g1_i1.p1 TRINITY_TN_DN126292_c0_g1_i1.p1 TRINITY_TN_DN147278_c0_g1_i1.p1 TRINITY_TN_DN154104_c0_g1_i1.p1 TRINITY_TN_DN17896_c0_g1_i2.p1 TRINITY_TN_DN184823_c0_g1_i1.p1 TRINITY_TN_DN188324_c0_g1_i1.p1 TRINITY_TN_DN198946_c0_g1_i1.p1 TRINITY_TN_DN24394_c0_g1_i1.p1 TRINITY_TN_DN39149_c0_g2_i1.p1 TRINITY_TN_DN40135_c0_g1_i1.p1 TRINITY_TN_DN40987_c0_g1_i1.p1 TRINITY_TN_DN45653_c0_g2_i1.p1 TRINITY_TN_DN49411_c0_g1_i1.p1 TRINITY_TN_DN51298_c0_g1_i1.p1 TRINITY_TN_DN51805_c0_g2_i1.p1 TRINITY_TN_DN52415_c0_g1_i1.p1 TRINITY_TN_DN84879_c0_g1_i1.p1
OG0000272: TRINITY_SL_DN18218_c3_g1_i3.p1 TRINITY_SL_DN206471_c0_g1_i1.p1 TRINITY_SL_DN59349_c0_g1_i1.p1 TRINITY_SL_DN6045_c0_g1_i1.p1 TRINITY_SL_DN64640_c2_g1_i1.p1 TRINITY_SL_DN66022_c0_g2_i4.p1 TRINITY_SL_DN66690_c0_g1_i1.p1 TRINITY_SL_DN72731_c1_g1_i2.p1 TRINITY_SL_DN73767_c2_g1_i4.p1 TRINITY_SL_DN73767_c2_g2_i1.p1 TRINITY_SL_DN74647_c3_g3_i1.p1 TRINITY_SL_DN76486_c2_g3_i4.p1 TRINITY_SL_DN77284_c0_g1_i1.p1 TRINITY_SL_DN8113_c0_g1_i1.p1 TRINITY_SL_DN86119_c0_g1_i1.p1 TRINITY_TN_DN12989_c0_g1_i1.p1 TRINITY_TN_DN188214_c0_g1_i1.p1 TRINITY_TN_DN44966_c0_g1_i2.p1 TRINITY_TN_DN50969_c0_g2_i1.p1 TRINITY_TN_DN52546_c0_g1_i5.p1
OG0000273: TRINITY_AG_DN101079_c0_g1_i1.p1 TRINITY_AG_DN43224_c0_g1_i1.p1 TRINITY_MB_DN170146_c0_g1_i1.p1 TRINITY_MB_DN29363_c1_g1_i1.p1 TRINITY_SE_DN137473_c0_g1_i1.p1 TRINITY_SE_DN208722_c0_g1_i1.p1 TRINITY_SE_DN41735_c0_g1_i2.p1 TRINITY_SE_DN42609_c0_g1_i1.p1 TRINITY_SE_DN47060_c0_g1_i1.p1 TRINITY_SE_DN4905_c1_g1_i1.p1 TRINITY_SL_DN44646_c0_g1_i1.p1 TRINITY_SL_DN61208_c0_g1_i1.p1 TRINITY_SL_DN71438_c1_g1_i1.p1 TRINITY_SL_DN775_c0_g1_i2.p1 TRINITY_TN_DN16720_c0_g1_i1.p1 TRINITY_TN_DN17379_c0_g1_i1.p1 TRINITY_TN_DN50332_c0_g2_i1.p1 TRINITY_TN_DN50820_c0_g1_i2.p1 TRINITY_TN_DN53042_c0_g1_i1.p1
OG0000274: TRINITY_AG_DN107079_c0_g1_i1.p1 TRINITY_AG_DN139366_c0_g1_i1.p2 TRINITY_AG_DN158422_c0_g1_i1.p2 TRINITY_AG_DN18174_c0_g1_i1.p1 TRINITY_AG_DN5143_c0_g1_i1.p1 TRINITY_AG_DN72794_c0_g1_i1.p1 TRINITY_MB_DN140152_c0_g1_i1.p1 TRINITY_MB_DN150564_c0_g1_i1.p1 TRINITY_MB_DN183254_c0_g1_i1.p2 TRINITY_MB_DN203546_c0_g1_i1.p2 TRINITY_MB_DN226110_c0_g1_i1.p1 TRINITY_MB_DN39012_c0_g1_i1.p1 TRINITY_SL_DN65636_c0_g2_i1.p1 TRINITY_SL_DN79733_c0_g1_i1.p1 TRINITY_TN_DN146044_c0_g1_i1.p1 TRINITY_TN_DN25981_c0_g1_i2.p2 TRINITY_TN_DN61633_c0_g1_i1.p1 TRINITY_TN_DN66110_c0_g1_i1.p3 TRINITY_TN_DN90694_c0_g1_i1.p1
OG0000275: TRINITY_AG_DN11041_c0_g1_i1.p1 TRINITY_AG_DN170775_c0_g1_i1.p1 TRINITY_AG_DN45359_c0_g1_i1.p1 TRINITY_AG_DN49622_c1_g1_i1.p1 TRINITY_AG_DN49622_c1_g2_i1.p2 TRINITY_MB_DN120450_c0_g1_i1.p2 TRINITY_MB_DN156782_c0_g1_i1.p1 TRINITY_MB_DN25404_c0_g1_i1.p2 TRINITY_MB_DN88140_c0_g1_i1.p1 TRINITY_MB_DN89650_c0_g1_i1.p2 TRINITY_SL_DN104299_c0_g1_i1.p1 TRINITY_SL_DN120270_c0_g1_i1.p1 TRINITY_SL_DN235017_c0_g1_i1.p1 TRINITY_SL_DN75747_c1_g3_i4.p1 TRINITY_TN_DN14931_c0_g1_i1.p1 TRINITY_TN_DN61218_c0_g1_i1.p1 TRINITY_TN_DN67035_c0_g1_i1.p1 TRINITY_TN_DN68849_c0_g1_i1.p1 TRINITY_TN_DN864_c0_g1_i2.p2
OG0000276: TRINITY_AG_DN119474_c0_g1_i4.p1 TRINITY_MB_DN114548_c0_g1_i1.p1 TRINITY_MB_DN148005_c0_g1_i1.p1 TRINITY_MB_DN29260_c0_g1_i1.p1 TRINITY_SE_DN106798_c0_g1_i1.p1 TRINITY_SE_DN171844_c0_g1_i1.p1 TRINITY_SE_DN23403_c3_g1_i2.p1 TRINITY_SE_DN30706_c0_g1_i1.p1 TRINITY_SE_DN30981_c0_g1_i1.p1 TRINITY_SE_DN47934_c0_g1_i1.p1 TRINITY_SE_DN47934_c0_g2_i1.p1 TRINITY_SL_DN176679_c0_g1_i1.p1 TRINITY_SL_DN237114_c0_g1_i1.p1 TRINITY_SL_DN27190_c0_g1_i1.p1 TRINITY_SL_DN46776_c0_g1_i1.p1 TRINITY_TN_DN33656_c0_g1_i2.p1 TRINITY_TN_DN38175_c1_g1_i1.p1 TRINITY_TN_DN51402_c0_g1_i2.p1 TRINITY_TN_DN88384_c0_g1_i1.p1
OG0000277: TRINITY_AG_DN119754_c0_g1_i1.p2 TRINITY_AG_DN129926_c0_g1_i1.p1 TRINITY_AG_DN140942_c0_g1_i1.p1 TRINITY_AG_DN143915_c0_g1_i1.p1 TRINITY_AG_DN158918_c0_g1_i1.p2 TRINITY_AG_DN84043_c0_g1_i1.p1 TRINITY_MB_DN122356_c0_g1_i1.p1 TRINITY_MB_DN150009_c0_g1_i1.p1 TRINITY_MB_DN192277_c0_g1_i1.p1 TRINITY_MB_DN6452_c0_g1_i1.p1 TRINITY_SL_DN107766_c0_g1_i1.p3 TRINITY_SL_DN123830_c0_g1_i1.p1 TRINITY_SL_DN182237_c0_g1_i1.p1 TRINITY_SL_DN201255_c0_g1_i1.p1 TRINITY_SL_DN206858_c0_g1_i1.p2 TRINITY_SL_DN240460_c0_g1_i1.p2 TRINITY_TN_DN175389_c0_g1_i1.p1 TRINITY_TN_DN19035_c0_g1_i2.p1 TRINITY_TN_DN196809_c0_g1_i1.p1
OG0000278: TRINITY_AG_DN121749_c0_g1_i1.p1 TRINITY_AG_DN158315_c0_g1_i1.p2 TRINITY_AG_DN69110_c0_g1_i1.p1 TRINITY_AG_DN69776_c0_g1_i1.p1 TRINITY_MB_DN11410_c0_g1_i1.p1 TRINITY_MB_DN13764_c0_g1_i1.p2 TRINITY_MB_DN175543_c0_g1_i1.p1 TRINITY_MB_DN180645_c0_g1_i1.p1 TRINITY_MB_DN87188_c0_g1_i1.p1 TRINITY_SE_DN141440_c0_g1_i1.p2 TRINITY_SL_DN161826_c0_g1_i1.p2 TRINITY_SL_DN239282_c0_g1_i1.p2 TRINITY_SL_DN55669_c0_g1_i1.p1 TRINITY_SL_DN69182_c0_g1_i1.p1 TRINITY_TN_DN15228_c0_g1_i1.p2 TRINITY_TN_DN154108_c0_g1_i1.p1 TRINITY_TN_DN235281_c0_g1_i1.p1 TRINITY_TN_DN43201_c0_g2_i1.p1 TRINITY_TN_DN83643_c0_g1_i1.p2
OG0000279: TRINITY_AG_DN125405_c0_g1_i1.p1 TRINITY_AG_DN135609_c0_g1_i1.p1 TRINITY_AG_DN25445_c0_g1_i1.p2 TRINITY_AG_DN3003_c0_g1_i1.p2 TRINITY_AG_DN46996_c0_g1_i2.p1 TRINITY_AG_DN69510_c0_g1_i1.p2 TRINITY_MB_DN14304_c1_g1_i1.p1 TRINITY_MB_DN154788_c0_g1_i1.p1 TRINITY_MB_DN180708_c0_g1_i1.p1 TRINITY_MB_DN186658_c0_g1_i1.p1 TRINITY_MB_DN221306_c0_g1_i1.p2 TRINITY_MB_DN83235_c0_g1_i1.p1 TRINITY_SE_DN63461_c0_g1_i1.p1 TRINITY_SL_DN121472_c0_g1_i1.p3 TRINITY_SL_DN69715_c0_g1_i1.p1 TRINITY_SL_DN71473_c2_g1_i1.p2 TRINITY_TN_DN201223_c0_g1_i1.p1 TRINITY_TN_DN220195_c0_g1_i1.p1 TRINITY_TN_DN35441_c0_g1_i1.p3
OG0000280: TRINITY_AG_DN126042_c0_g1_i1.p1 TRINITY_AG_DN58738_c0_g1_i3.p1 TRINITY_AG_DN66193_c0_g3_i4.p2 TRINITY_AG_DN66193_c0_g5_i1.p2 TRINITY_MB_DN144542_c0_g1_i1.p1 TRINITY_SE_DN151582_c0_g1_i1.p1 TRINITY_SE_DN229070_c0_g1_i1.p1 TRINITY_SE_DN26210_c0_g1_i1.p1 TRINITY_SE_DN38514_c0_g1_i1.p1 TRINITY_SE_DN44182_c0_g1_i1.p1 TRINITY_SE_DN48882_c0_g2_i1.p1 TRINITY_SE_DN69617_c0_g1_i1.p1 TRINITY_SL_DN73059_c0_g1_i1.p1 TRINITY_SL_DN73059_c0_g2_i1.p1 TRINITY_SL_DN73934_c0_g1_i2.p1 TRINITY_SL_DN75629_c2_g2_i5.p1 TRINITY_SL_DN77525_c3_g2_i1.p1 TRINITY_TN_DN205592_c0_g1_i1.p1 TRINITY_TN_DN52347_c0_g1_i1.p1
OG0000281: TRINITY_AG_DN126735_c0_g1_i1.p2 TRINITY_AG_DN128267_c0_g1_i1.p1 TRINITY_AG_DN17494_c0_g1_i1.p2 TRINITY_AG_DN39162_c0_g1_i1.p2 TRINITY_AG_DN86520_c0_g1_i1.p1 TRINITY_MB_DN121385_c0_g1_i1.p1 TRINITY_MB_DN139744_c0_g1_i1.p1 TRINITY_MB_DN144843_c0_g1_i1.p1 TRINITY_SL_DN118507_c0_g1_i1.p1 TRINITY_SL_DN123566_c0_g1_i1.p1 TRINITY_SL_DN18163_c0_g1_i1.p2 TRINITY_SL_DN231237_c0_g1_i1.p1 TRINITY_SL_DN239834_c0_g1_i1.p2 TRINITY_SL_DN31048_c0_g1_i2.p2 TRINITY_SL_DN87747_c0_g1_i1.p1 TRINITY_TN_DN165589_c0_g1_i1.p1 TRINITY_TN_DN195969_c0_g1_i1.p2 TRINITY_TN_DN228480_c0_g1_i1.p2 TRINITY_TN_DN45088_c0_g1_i1.p1
OG0000282: TRINITY_AG_DN13178_c0_g1_i1.p2 TRINITY_AG_DN54947_c0_g1_i1.p1 TRINITY_AG_DN68914_c0_g1_i1.p1 TRINITY_MB_DN2781_c0_g1_i1.p3 TRINITY_MB_DN57395_c0_g1_i17.p1 TRINITY_SE_DN149201_c0_g1_i1.p1 TRINITY_SE_DN50000_c0_g1_i1.p1 TRINITY_SL_DN170382_c0_g1_i1.p3 TRINITY_SL_DN70126_c0_g1_i3.p1 TRINITY_SL_DN80023_c0_g1_i1.p1 TRINITY_TN_DN16370_c0_g1_i1.p1 TRINITY_TN_DN184826_c0_g1_i1.p1 TRINITY_TN_DN198235_c0_g1_i1.p1 TRINITY_TN_DN216885_c0_g1_i1.p1 TRINITY_TN_DN2220_c0_g1_i1.p1 TRINITY_TN_DN226167_c0_g1_i1.p3 TRINITY_TN_DN242062_c0_g1_i1.p1 TRINITY_TN_DN52595_c0_g1_i3.p1 TRINITY_TN_DN63057_c0_g1_i1.p1
OG0000283: TRINITY_AG_DN138648_c0_g1_i1.p3 TRINITY_AG_DN158528_c0_g1_i1.p1 TRINITY_AG_DN15913_c0_g1_i1.p2 TRINITY_AG_DN168527_c0_g1_i1.p1 TRINITY_MB_DN102522_c0_g1_i1.p2 TRINITY_MB_DN16561_c0_g1_i1.p1 TRINITY_MB_DN180566_c0_g1_i1.p1 TRINITY_MB_DN213048_c0_g1_i1.p2 TRINITY_MB_DN219758_c0_g1_i1.p3 TRINITY_MB_DN35834_c0_g1_i1.p3 TRINITY_SE_DN189073_c0_g1_i1.p1 TRINITY_SE_DN199571_c0_g1_i1.p1 TRINITY_SL_DN110806_c0_g1_i1.p4 TRINITY_SL_DN236562_c0_g1_i1.p2 TRINITY_TN_DN153859_c0_g1_i1.p2 TRINITY_TN_DN184627_c0_g1_i1.p1 TRINITY_TN_DN26971_c0_g1_i1.p2 TRINITY_TN_DN54159_c0_g1_i1.p1 TRINITY_TN_DN93433_c0_g1_i1.p2
OG0000284: TRINITY_AG_DN143974_c0_g1_i1.p1 TRINITY_AG_DN64398_c0_g8_i1.p1 TRINITY_MB_DN154860_c0_g1_i1.p1 TRINITY_MB_DN37599_c0_g1_i1.p1 TRINITY_MB_DN51009_c0_g1_i1.p1 TRINITY_MB_DN58549_c0_g1_i2.p1 TRINITY_MB_DN59705_c1_g1_i2.p1 TRINITY_MB_DN60367_c0_g1_i2.p2 TRINITY_MB_DN61854_c0_g2_i8.p1 TRINITY_SE_DN11069_c0_g1_i1.p1 TRINITY_SE_DN130554_c0_g1_i1.p1 TRINITY_SE_DN220176_c0_g1_i1.p1 TRINITY_SE_DN48366_c2_g2_i1.p1 TRINITY_SE_DN49720_c0_g1_i3.p1 TRINITY_SL_DN65586_c0_g1_i1.p1 TRINITY_TN_DN34070_c0_g1_i1.p1 TRINITY_TN_DN48672_c1_g1_i1.p3 TRINITY_TN_DN52865_c1_g5_i2.p1 TRINITY_TN_DN85993_c0_g1_i1.p1
OG0000285: TRINITY_AG_DN144544_c0_g1_i1.p2 TRINITY_AG_DN156473_c0_g1_i1.p2 TRINITY_AG_DN53798_c0_g1_i1.p1 TRINITY_AG_DN67816_c0_g1_i1.p1 TRINITY_MB_DN173422_c0_g1_i1.p1 TRINITY_MB_DN30150_c0_g1_i1.p2 TRINITY_MB_DN45108_c0_g1_i1.p1 TRINITY_SE_DN109916_c0_g1_i1.p1 TRINITY_SE_DN121782_c0_g1_i1.p1 TRINITY_SE_DN22678_c1_g1_i1.p1 TRINITY_SE_DN3375_c0_g1_i1.p1 TRINITY_SE_DN79749_c0_g1_i1.p1 TRINITY_SL_DN25654_c0_g1_i2.p1 TRINITY_TN_DN151636_c0_g1_i1.p2 TRINITY_TN_DN18417_c0_g1_i1.p1 TRINITY_TN_DN35581_c0_g1_i1.p1 TRINITY_TN_DN47473_c0_g1_i1.p1 TRINITY_TN_DN47473_c0_g2_i2.p2 TRINITY_TN_DN49953_c0_g1_i3.p1
OG0000286: TRINITY_AG_DN145725_c0_g1_i1.p1 TRINITY_AG_DN57726_c0_g1_i3.p1 TRINITY_AG_DN58804_c0_g1_i2.p1 TRINITY_MB_DN56455_c0_g1_i1.p1 TRINITY_MB_DN61744_c0_g1_i3.p2 TRINITY_SE_DN151389_c0_g1_i1.p2 TRINITY_SE_DN169739_c0_g1_i1.p1 TRINITY_SE_DN204851_c0_g1_i1.p1 TRINITY_SE_DN49567_c9_g1_i7.p1 TRINITY_SL_DN12803_c0_g1_i1.p1 TRINITY_SL_DN184834_c0_g1_i1.p2 TRINITY_SL_DN19653_c0_g1_i1.p2 TRINITY_SL_DN58580_c0_g1_i2.p1 TRINITY_SL_DN70822_c0_g1_i4.p1 TRINITY_TN_DN180666_c0_g1_i1.p1 TRINITY_TN_DN35492_c1_g1_i1.p1 TRINITY_TN_DN40945_c0_g1_i1.p1 TRINITY_TN_DN45548_c0_g1_i1.p1 TRINITY_TN_DN50755_c1_g1_i3.p1
OG0000287: TRINITY_AG_DN155968_c0_g1_i1.p2 TRINITY_AG_DN59621_c1_g1_i3.p1 TRINITY_MB_DN3601_c0_g1_i1.p3 TRINITY_MB_DN58694_c0_g1_i2.p1 TRINITY_MB_DN7478_c0_g1_i1.p1 TRINITY_SE_DN26363_c2_g1_i1.p2 TRINITY_SE_DN40043_c0_g2_i1.p1 TRINITY_SE_DN43010_c0_g1_i1.p1 TRINITY_SE_DN46058_c0_g1_i1.p1 TRINITY_SL_DN14224_c0_g1_i2.p1 TRINITY_SL_DN18180_c0_g1_i1.p2 TRINITY_SL_DN76089_c1_g2_i4.p1 TRINITY_TN_DN33566_c1_g1_i1.p3 TRINITY_TN_DN44523_c0_g1_i1.p1 TRINITY_TN_DN45840_c0_g1_i1.p1 TRINITY_TN_DN49952_c0_g1_i6.p1 TRINITY_TN_DN50297_c0_g2_i1.p1 TRINITY_TN_DN6245_c0_g1_i1.p1 TRINITY_TN_DN936_c0_g1_i1.p2
OG0000288: TRINITY_AG_DN160043_c0_g1_i1.p1 TRINITY_AG_DN166917_c0_g1_i1.p3 TRINITY_AG_DN85426_c0_g1_i1.p1 TRINITY_AG_DN87872_c0_g1_i1.p2 TRINITY_MB_DN129088_c0_g1_i1.p2 TRINITY_MB_DN212761_c0_g1_i1.p1 TRINITY_MB_DN92487_c0_g1_i1.p2 TRINITY_SE_DN134399_c0_g1_i1.p1 TRINITY_SL_DN136516_c0_g1_i1.p1 TRINITY_SL_DN141138_c0_g1_i1.p1 TRINITY_SL_DN167123_c0_g1_i1.p1 TRINITY_SL_DN234223_c0_g1_i1.p1 TRINITY_SL_DN29216_c0_g2_i1.p3 TRINITY_SL_DN38955_c0_g1_i1.p3 TRINITY_TN_DN179551_c0_g1_i1.p1 TRINITY_TN_DN221626_c0_g1_i1.p2 TRINITY_TN_DN46466_c0_g1_i2.p1 TRINITY_TN_DN46466_c1_g1_i1.p2 TRINITY_TN_DN83273_c0_g1_i1.p2
OG0000289: TRINITY_AG_DN22467_c0_g1_i1.p1 TRINITY_AG_DN37711_c0_g1_i1.p1 TRINITY_AG_DN37711_c1_g2_i1.p1 TRINITY_AG_DN57405_c0_g1_i1.p1 TRINITY_AG_DN58526_c0_g1_i4.p1 TRINITY_MB_DN112091_c0_g1_i1.p1 TRINITY_MB_DN205995_c0_g1_i1.p1 TRINITY_MB_DN58676_c1_g1_i2.p1 TRINITY_SE_DN192687_c0_g1_i1.p2 TRINITY_SE_DN51021_c10_g1_i1.p1 TRINITY_SL_DN229289_c0_g1_i1.p3 TRINITY_TN_DN147164_c0_g1_i1.p1 TRINITY_TN_DN187208_c0_g1_i1.p2 TRINITY_TN_DN214731_c0_g1_i1.p1 TRINITY_TN_DN221687_c0_g1_i1.p1 TRINITY_TN_DN33314_c0_g1_i1.p2 TRINITY_TN_DN47280_c0_g2_i2.p1 TRINITY_TN_DN50339_c2_g1_i1.p1 TRINITY_TN_DN68399_c0_g1_i1.p2
OG0000290: TRINITY_AG_DN23009_c0_g1_i2.p1 TRINITY_AG_DN58733_c2_g2_i1.p1 TRINITY_AG_DN61761_c0_g1_i2.p1 TRINITY_AG_DN61761_c0_g2_i1.p1 TRINITY_AG_DN66436_c2_g1_i2.p1 TRINITY_AG_DN66436_c2_g2_i2.p1 TRINITY_MB_DN38341_c0_g1_i1.p1 TRINITY_MB_DN60874_c2_g1_i10.p1 TRINITY_SE_DN28145_c0_g1_i1.p1 TRINITY_SE_DN49118_c0_g1_i1.p1 TRINITY_SE_DN49564_c0_g1_i2.p1 TRINITY_SL_DN76885_c0_g1_i6.p1 TRINITY_SL_DN77027_c0_g1_i7.p1 TRINITY_SL_DN77027_c0_g4_i2.p1 TRINITY_SL_DN77027_c0_g5_i1.p1 TRINITY_TN_DN165748_c0_g1_i1.p1 TRINITY_TN_DN48835_c1_g1_i5.p1 TRINITY_TN_DN50561_c0_g2_i7.p1 TRINITY_TN_DN50582_c0_g1_i6.p1
OG0000291: TRINITY_AG_DN23193_c0_g1_i1.p1 TRINITY_AG_DN38890_c0_g1_i1.p1 TRINITY_AG_DN61114_c0_g2_i3.p1 TRINITY_AG_DN61515_c0_g1_i1.p1 TRINITY_AG_DN64513_c2_g1_i4.p2 TRINITY_MB_DN141624_c0_g1_i1.p1 TRINITY_MB_DN24790_c0_g1_i1.p2 TRINITY_MB_DN53941_c0_g2_i1.p1 TRINITY_MB_DN54390_c0_g1_i1.p1 TRINITY_SE_DN135907_c0_g1_i1.p1 TRINITY_SE_DN49963_c0_g2_i4.p1 TRINITY_SE_DN50590_c3_g5_i4.p1 TRINITY_SL_DN74495_c0_g2_i2.p1 TRINITY_SL_DN77330_c0_g2_i6.p1 TRINITY_TN_DN36463_c0_g2_i1.p1 TRINITY_TN_DN37504_c0_g1_i1.p1 TRINITY_TN_DN52573_c1_g3_i5.p1 TRINITY_TN_DN60586_c0_g1_i1.p1 TRINITY_TN_DN99147_c0_g1_i1.p1
OG0000292: TRINITY_AG_DN30139_c0_g1_i2.p1 TRINITY_AG_DN39440_c0_g1_i1.p1 TRINITY_AG_DN47590_c0_g1_i2.p1 TRINITY_AG_DN56813_c0_g1_i2.p1 TRINITY_AG_DN66141_c0_g1_i2.p1 TRINITY_AG_DN66141_c0_g3_i3.p2 TRINITY_AG_DN66827_c1_g1_i1.p1 TRINITY_AG_DN67002_c1_g1_i6.p1 TRINITY_MB_DN170042_c0_g1_i2.p1 TRINITY_MB_DN55190_c1_g1_i2.p1 TRINITY_MB_DN57040_c0_g1_i2.p1 TRINITY_MB_DN79662_c0_g1_i1.p1 TRINITY_SE_DN44635_c4_g1_i1.p1 TRINITY_SL_DN76566_c0_g1_i1.p1 TRINITY_SL_DN77983_c2_g1_i2.p1 TRINITY_TN_DN45265_c0_g1_i1.p1 TRINITY_TN_DN45265_c0_g2_i1.p1 TRINITY_TN_DN50964_c1_g1_i25.p1 TRINITY_TN_DN82136_c0_g1_i1.p1
OG0000293: TRINITY_AG_DN33964_c0_g1_i1.p1 TRINITY_AG_DN34013_c0_g1_i1.p1 TRINITY_AG_DN721_c1_g1_i1.p1 TRINITY_MB_DN109199_c0_g1_i1.p1 TRINITY_MB_DN57328_c2_g1_i1.p1 TRINITY_MB_DN61927_c1_g1_i1.p1 TRINITY_MB_DN81623_c0_g1_i2.p2 TRINITY_SE_DN78252_c2_g1_i1.p1 TRINITY_SE_DN78288_c2_g1_i2.p1 TRINITY_SL_DN103035_c1_g1_i2.p1 TRINITY_SL_DN165449_c1_g1_i1.p1 TRINITY_SL_DN44699_c1_g1_i1.p1 TRINITY_SL_DN45197_c1_g1_i1.p2 TRINITY_SL_DN66197_c3_g1_i2.p1 TRINITY_TN_DN179424_c0_g1_i1.p2 TRINITY_TN_DN19136_c1_g1_i1.p1 TRINITY_TN_DN213478_c0_g1_i1.p1 TRINITY_TN_DN213565_c0_g1_i1.p1 TRINITY_TN_DN213680_c0_g1_i1.p1
OG0000294: TRINITY_AG_DN44007_c0_g1_i2.p1 TRINITY_AG_DN51092_c0_g1_i2.p1 TRINITY_AG_DN64938_c2_g1_i2.p1 TRINITY_AG_DN66988_c8_g3_i2.p1 TRINITY_MB_DN22989_c0_g1_i1.p1 TRINITY_MB_DN32294_c0_g1_i1.p1 TRINITY_MB_DN38940_c0_g1_i1.p1 TRINITY_MB_DN48383_c0_g1_i1.p1 TRINITY_MB_DN54782_c0_g1_i1.p1 TRINITY_MB_DN55659_c0_g1_i3.p1 TRINITY_MB_DN61178_c5_g1_i1.p1 TRINITY_MB_DN61178_c8_g1_i1.p1 TRINITY_MB_DN61437_c0_g1_i1.p1 TRINITY_SE_DN47610_c1_g1_i3.p1 TRINITY_SE_DN47610_c1_g2_i2.p1 TRINITY_SL_DN136948_c0_g1_i1.p1 TRINITY_SL_DN166407_c0_g1_i1.p1 TRINITY_SL_DN198409_c0_g1_i1.p1 TRINITY_SL_DN72166_c0_g1_i1.p1
OG0000295: TRINITY_AG_DN45193_c0_g1_i1.p1 TRINITY_AG_DN53130_c0_g1_i1.p1 TRINITY_AG_DN54885_c0_g1_i2.p1 TRINITY_AG_DN59775_c0_g1_i1.p1 TRINITY_AG_DN61834_c1_g1_i3.p1 TRINITY_MB_DN38430_c0_g1_i1.p1 TRINITY_MB_DN5928_c0_g1_i2.p2 TRINITY_MB_DN6752_c0_g1_i1.p1 TRINITY_SE_DN102831_c0_g1_i1.p1 TRINITY_SE_DN11883_c1_g1_i1.p1 TRINITY_SE_DN32419_c0_g1_i2.p1 TRINITY_SE_DN32419_c0_g2_i1.p1 TRINITY_SL_DN59749_c0_g1_i1.p1 TRINITY_SL_DN70404_c0_g1_i1.p1 TRINITY_SL_DN71151_c0_g1_i1.p1 TRINITY_SL_DN73376_c1_g1_i3.p2 TRINITY_TN_DN109956_c0_g1_i1.p1 TRINITY_TN_DN32703_c1_g1_i1.p1 TRINITY_TN_DN75918_c0_g1_i1.p1
OG0000296: TRINITY_AG_DN45344_c0_g1_i3.p1 TRINITY_AG_DN46717_c0_g1_i1.p1 TRINITY_AG_DN66206_c0_g1_i2.p1 TRINITY_AG_DN66356_c0_g1_i2.p1 TRINITY_MB_DN10890_c0_g1_i1.p2 TRINITY_MB_DN11337_c0_g1_i1.p1 TRINITY_MB_DN125392_c0_g1_i1.p1 TRINITY_MB_DN1855_c0_g1_i1.p1 TRINITY_MB_DN21817_c0_g1_i1.p1 TRINITY_MB_DN40950_c0_g1_i1.p1 TRINITY_MB_DN51131_c0_g1_i2.p1 TRINITY_SE_DN12195_c0_g1_i1.p1 TRINITY_SE_DN42905_c0_g1_i1.p1 TRINITY_SE_DN42905_c0_g2_i1.p1 TRINITY_SL_DN66263_c0_g1_i4.p1 TRINITY_SL_DN68144_c0_g1_i1.p1 TRINITY_SL_DN68144_c0_g2_i1.p1 TRINITY_SL_DN73884_c5_g1_i1.p1 TRINITY_TN_DN49461_c0_g2_i3.p1
OG0000297: TRINITY_AG_DN45375_c1_g1_i1.p1 TRINITY_AG_DN67132_c0_g1_i1.p1 TRINITY_MB_DN13905_c2_g1_i1.p1 TRINITY_MB_DN202767_c0_g1_i1.p1 TRINITY_MB_DN34206_c0_g1_i1.p1 TRINITY_SE_DN134504_c1_g1_i1.p1 TRINITY_SE_DN179327_c0_g1_i1.p2 TRINITY_SE_DN207509_c0_g1_i1.p1 TRINITY_SE_DN44297_c0_g1_i2.p1 TRINITY_SL_DN103235_c1_g1_i1.p1 TRINITY_SL_DN171273_c0_g1_i1.p1 TRINITY_SL_DN172434_c0_g1_i1.p1 TRINITY_SL_DN201677_c0_g1_i1.p1 TRINITY_SL_DN46492_c1_g1_i1.p1 TRINITY_SL_DN62835_c0_g1_i1.p1 TRINITY_TN_DN109834_c1_g1_i3.p1 TRINITY_TN_DN32795_c0_g1_i1.p1 TRINITY_TN_DN34917_c0_g1_i1.p1 TRINITY_TN_DN48026_c0_g1_i2.p2
OG0000298: TRINITY_AG_DN54973_c1_g1_i1.p1 TRINITY_AG_DN56124_c1_g1_i2.p1 TRINITY_AG_DN56124_c1_g2_i1.p1 TRINITY_AG_DN62236_c0_g1_i2.p1 TRINITY_AG_DN62236_c0_g3_i1.p1 TRINITY_AG_DN875_c0_g1_i1.p2 TRINITY_MB_DN139536_c1_g1_i1.p1 TRINITY_MB_DN27026_c0_g1_i1.p1 TRINITY_MB_DN62195_c0_g1_i1.p1 TRINITY_MB_DN79675_c0_g1_i1.p1 TRINITY_SE_DN49393_c2_g2_i1.p1 TRINITY_SE_DN79103_c1_g1_i1.p1 TRINITY_SL_DN54640_c0_g1_i2.p1 TRINITY_SL_DN61508_c0_g1_i1.p1 TRINITY_SL_DN69292_c3_g1_i1.p1 TRINITY_SL_DN69292_c3_g2_i1.p1 TRINITY_TN_DN109998_c0_g1_i1.p1 TRINITY_TN_DN46514_c0_g1_i1.p1 TRINITY_TN_DN51608_c1_g1_i2.p1
OG0000299: TRINITY_AG_DN56081_c0_g1_i2.p1 TRINITY_AG_DN56219_c0_g1_i1.p2 TRINITY_AG_DN66201_c0_g1_i4.p1 TRINITY_MB_DN139603_c0_g1_i1.p1 TRINITY_MB_DN38519_c0_g1_i2.p1 TRINITY_MB_DN47017_c0_g1_i1.p1 TRINITY_SE_DN134408_c0_g1_i1.p1 TRINITY_SE_DN44631_c1_g1_i1.p1 TRINITY_SE_DN51554_c0_g1_i1.p1 TRINITY_SE_DN78175_c0_g1_i1.p1 TRINITY_SL_DN16258_c0_g1_i1.p1 TRINITY_SL_DN166887_c0_g1_i1.p1 TRINITY_SL_DN196707_c0_g1_i1.p1 TRINITY_SL_DN73230_c2_g2_i1.p1 TRINITY_SL_DN73955_c1_g1_i1.p2 TRINITY_SL_DN76146_c4_g1_i4.p1 TRINITY_TN_DN179159_c0_g1_i1.p1 TRINITY_TN_DN213672_c0_g1_i1.p1 TRINITY_TN_DN49041_c2_g1_i3.p1
OG0000300: TRINITY_AG_DN57344_c0_g1_i1.p1 TRINITY_AG_DN59248_c1_g1_i1.p1 TRINITY_AG_DN59331_c0_g1_i1.p1 TRINITY_AG_DN60278_c0_g1_i1.p1 TRINITY_MB_DN54161_c2_g1_i1.p1 TRINITY_MB_DN60188_c11_g2_i1.p1 TRINITY_MB_DN61142_c38_g1_i1.p1 TRINITY_MB_DN80165_c0_g1_i1.p1 TRINITY_SE_DN169342_c0_g1_i1.p1 TRINITY_SE_DN23095_c0_g1_i2.p1 TRINITY_SE_DN7112_c0_g1_i2.p1 TRINITY_SE_DN79618_c0_g1_i1.p1 TRINITY_SL_DN227541_c0_g1_i1.p1 TRINITY_SL_DN27590_c0_g1_i1.p1 TRINITY_SL_DN71957_c0_g1_i2.p1 TRINITY_TN_DN144945_c0_g1_i1.p1 TRINITY_TN_DN145068_c0_g1_i1.p1 TRINITY_TN_DN24335_c0_g1_i1.p1 TRINITY_TN_DN30692_c1_g1_i1.p1
OG0000301: TRINITY_AG_DN59936_c1_g1_i2.p2 TRINITY_AG_DN60439_c0_g1_i4.p1 TRINITY_AG_DN60440_c0_g2_i2.p1 TRINITY_MB_DN15353_c0_g1_i1.p1 TRINITY_MB_DN44773_c0_g1_i2.p1 TRINITY_MB_DN59134_c0_g1_i3.p1 TRINITY_MB_DN59953_c2_g2_i3.p1 TRINITY_MB_DN60851_c84_g2_i1.p1 TRINITY_MB_DN61697_c0_g1_i1.p1 TRINITY_SE_DN47375_c0_g1_i2.p1 TRINITY_SE_DN48383_c1_g1_i1.p1 TRINITY_SE_DN49121_c1_g1_i2.p1 TRINITY_SE_DN50568_c0_g1_i5.p2 TRINITY_SL_DN71606_c0_g1_i9.p1 TRINITY_SL_DN74397_c0_g1_i1.p1 TRINITY_TN_DN213530_c0_g1_i1.p1 TRINITY_TN_DN43593_c1_g1_i1.p1 TRINITY_TN_DN47380_c0_g1_i4.p2 TRINITY_TN_DN52942_c7_g1_i1.p1
OG0000302: TRINITY_AG_DN61447_c3_g2_i1.p1 TRINITY_AG_DN61843_c0_g1_i1.p1 TRINITY_AG_DN65426_c0_g1_i1.p1 TRINITY_MB_DN57745_c0_g1_i1.p1 TRINITY_MB_DN59062_c0_g1_i1.p2 TRINITY_MB_DN60319_c3_g1_i1.p1 TRINITY_SE_DN117070_c0_g1_i1.p1 TRINITY_SE_DN3116_c0_g1_i1.p1 TRINITY_SE_DN51393_c0_g1_i1.p1 TRINITY_SL_DN134025_c1_g1_i1.p1 TRINITY_SL_DN171136_c0_g1_i1.p1 TRINITY_SL_DN72170_c0_g1_i1.p1 TRINITY_SL_DN74006_c0_g1_i1.p1 TRINITY_TN_DN110179_c0_g1_i2.p1 TRINITY_TN_DN110633_c0_g1_i1.p1 TRINITY_TN_DN110982_c0_g1_i1.p1 TRINITY_TN_DN32979_c0_g1_i1.p1 TRINITY_TN_DN3374_c0_g1_i1.p1 TRINITY_TN_DN51867_c0_g2_i2.p1
OG0000303: TRINITY_AG_DN61577_c0_g2_i1.p1 TRINITY_MB_DN110402_c0_g1_i1.p1 TRINITY_MB_DN61673_c24_g4_i1.p1 TRINITY_MB_DN61673_c24_g8_i1.p1 TRINITY_MB_DN61673_c25_g2_i15.p1 TRINITY_SE_DN17178_c0_g1_i1.p1 TRINITY_SE_DN50279_c3_g1_i1.p1 TRINITY_SE_DN50279_c6_g1_i5.p1 TRINITY_SE_DN6951_c1_g1_i1.p1 TRINITY_SL_DN10518_c0_g1_i1.p1 TRINITY_SL_DN32951_c0_g1_i1.p1 TRINITY_SL_DN53090_c0_g1_i2.p1 TRINITY_SL_DN59444_c0_g1_i1.p1 TRINITY_SL_DN59444_c1_g1_i1.p1 TRINITY_SL_DN66820_c0_g1_i1.p1 TRINITY_SL_DN76637_c3_g1_i1.p1 TRINITY_SL_DN76637_c3_g2_i4.p1 TRINITY_TN_DN214194_c0_g1_i1.p1 TRINITY_TN_DN21569_c0_g1_i2.p1
OG0000304: TRINITY_AG_DN62809_c1_g2_i2.p1 TRINITY_AG_DN63843_c6_g1_i1.p1 TRINITY_AG_DN63843_c8_g4_i2.p1 TRINITY_AG_DN63843_c8_g7_i1.p1 TRINITY_MB_DN38581_c1_g1_i1.p1 TRINITY_MB_DN60711_c1_g1_i2.p1 TRINITY_MB_DN61589_c3_g1_i6.p1 TRINITY_MB_DN61589_c3_g2_i1.p1 TRINITY_SE_DN4326_c0_g1_i1.p1 TRINITY_SE_DN48035_c3_g2_i1.p1 TRINITY_SE_DN48041_c3_g1_i2.p1 TRINITY_SE_DN9182_c0_g1_i1.p1 TRINITY_SL_DN31513_c0_g1_i1.p1 TRINITY_SL_DN47365_c0_g1_i1.p1 TRINITY_SL_DN63945_c0_g1_i2.p1 TRINITY_TN_DN110033_c1_g1_i1.p1 TRINITY_TN_DN113459_c0_g1_i1.p1 TRINITY_TN_DN19066_c2_g1_i1.p1 TRINITY_TN_DN32518_c0_g1_i1.p1
OG0000305: TRINITY_AG_DN63404_c0_g1_i3.p1 TRINITY_AG_DN66665_c4_g1_i4.p1 TRINITY_AG_DN66704_c3_g1_i3.p1 TRINITY_AG_DN66938_c2_g1_i4.p1 TRINITY_MB_DN45471_c0_g1_i2.p1 TRINITY_MB_DN52911_c0_g1_i1.p1 TRINITY_MB_DN58575_c0_g1_i2.p1 TRINITY_MB_DN82206_c0_g1_i1.p1 TRINITY_SE_DN33810_c0_g1_i1.p1 TRINITY_SE_DN41073_c0_g1_i1.p1 TRINITY_SE_DN49721_c0_g2_i1.p1 TRINITY_SE_DN7770_c0_g1_i1.p1 TRINITY_SL_DN77108_c0_g1_i1.p1 TRINITY_SL_DN77244_c0_g1_i2.p1 TRINITY_SL_DN77338_c1_g1_i3.p1 TRINITY_SL_DN77601_c1_g1_i1.p1 TRINITY_TN_DN14539_c0_g1_i1.p1 TRINITY_TN_DN43807_c0_g1_i1.p1 TRINITY_TN_DN53634_c0_g1_i1.p1
OG0000306: TRINITY_MB_DN188722_c0_g1_i1.p1 TRINITY_SE_DN108335_c0_g1_i1.p1 TRINITY_SE_DN117512_c0_g1_i1.p1 TRINITY_SE_DN205225_c0_g1_i1.p1 TRINITY_SE_DN35500_c0_g1_i1.p1 TRINITY_SE_DN48947_c0_g1_i1.p1 TRINITY_SL_DN16002_c0_g1_i1.p2 TRINITY_SL_DN174660_c0_g1_i1.p1 TRINITY_SL_DN21422_c0_g1_i2.p1 TRINITY_SL_DN214454_c0_g1_i1.p1 TRINITY_SL_DN40644_c0_g1_i1.p1 TRINITY_SL_DN58638_c0_g1_i1.p1 TRINITY_SL_DN66881_c0_g1_i1.p1 TRINITY_SL_DN66881_c0_g2_i2.p1 TRINITY_SL_DN67788_c0_g1_i1.p1 TRINITY_SL_DN71586_c2_g5_i1.p1 TRINITY_SL_DN71586_c2_g6_i2.p2 TRINITY_SL_DN73767_c3_g3_i1.p2 TRINITY_TN_DN41179_c0_g1_i1.p1
OG0000307: TRINITY_AG_DN106486_c0_g1_i1.p1 TRINITY_AG_DN17174_c0_g1_i1.p1 TRINITY_AG_DN22794_c0_g1_i1.p1 TRINITY_AG_DN45646_c0_g1_i1.p1 TRINITY_AG_DN48841_c0_g1_i2.p1 TRINITY_AG_DN49858_c0_g1_i1.p1 TRINITY_AG_DN54771_c5_g1_i2.p1 TRINITY_AG_DN59572_c0_g1_i2.p1 TRINITY_AG_DN7796_c0_g1_i2.p1 TRINITY_AG_DN87743_c0_g1_i1.p2 TRINITY_MB_DN178870_c0_g1_i1.p1 TRINITY_MB_DN35703_c0_g1_i1.p1 TRINITY_MB_DN45435_c0_g1_i2.p1 TRINITY_MB_DN68305_c0_g1_i1.p1 TRINITY_MB_DN92441_c0_g1_i1.p1 TRINITY_SE_DN41196_c0_g1_i1.p1 TRINITY_SL_DN28507_c0_g1_i1.p1 TRINITY_TN_DN35941_c0_g1_i1.p1
OG0000308: TRINITY_AG_DN10667_c0_g1_i1.p1 TRINITY_AG_DN170659_c0_g1_i1.p1 TRINITY_AG_DN29600_c0_g1_i1.p1 TRINITY_AG_DN47909_c0_g1_i2.p1 TRINITY_AG_DN50516_c0_g1_i1.p1 TRINITY_AG_DN56720_c0_g1_i5.p1 TRINITY_MB_DN196495_c0_g1_i1.p1 TRINITY_MB_DN67103_c0_g1_i1.p1 TRINITY_SE_DN48741_c0_g1_i1.p1 TRINITY_SE_DN50325_c0_g1_i1.p1 TRINITY_SE_DN70103_c0_g1_i1.p1 TRINITY_SL_DN109912_c0_g1_i1.p1 TRINITY_SL_DN203213_c0_g1_i1.p1 TRINITY_SL_DN23588_c0_g1_i1.p1 TRINITY_SL_DN50635_c0_g1_i2.p1 TRINITY_TN_DN148650_c0_g1_i1.p1 TRINITY_TN_DN159420_c0_g1_i1.p1 TRINITY_TN_DN50468_c0_g2_i1.p1
OG0000309: TRINITY_AG_DN108911_c0_g1_i1.p1 TRINITY_AG_DN11569_c0_g1_i1.p1 TRINITY_AG_DN124010_c0_g1_i1.p1 TRINITY_AG_DN17137_c0_g1_i1.p1 TRINITY_AG_DN46651_c0_g1_i1.p2 TRINITY_AG_DN54531_c0_g2_i1.p3 TRINITY_MB_DN172891_c0_g1_i1.p2 TRINITY_MB_DN183391_c0_g1_i1.p1 TRINITY_MB_DN193808_c0_g1_i1.p1 TRINITY_MB_DN212715_c0_g1_i1.p2 TRINITY_MB_DN27505_c1_g1_i1.p3 TRINITY_SL_DN45475_c0_g3_i1.p3 TRINITY_SL_DN48995_c0_g1_i2.p1 TRINITY_SL_DN68430_c0_g1_i1.p1 TRINITY_SL_DN91601_c0_g1_i1.p2 TRINITY_TN_DN129844_c0_g1_i1.p1 TRINITY_TN_DN1737_c0_g1_i1.p2 TRINITY_TN_DN39996_c0_g1_i1.p2
OG0000310: TRINITY_AG_DN119974_c0_g1_i1.p1 TRINITY_MB_DN37620_c0_g1_i1.p1 TRINITY_MB_DN51240_c0_g1_i2.p1 TRINITY_MB_DN56543_c1_g1_i1.p1 TRINITY_SE_DN103255_c0_g1_i1.p1 TRINITY_SE_DN119769_c0_g1_i1.p1 TRINITY_SE_DN30594_c0_g1_i1.p1 TRINITY_SE_DN42557_c0_g1_i2.p1 TRINITY_SE_DN42557_c0_g2_i1.p1 TRINITY_SE_DN7685_c0_g1_i1.p1 TRINITY_SL_DN32304_c0_g1_i2.p1 TRINITY_SL_DN57621_c0_g1_i1.p1 TRINITY_SL_DN74624_c2_g1_i1.p1 TRINITY_SL_DN74624_c3_g1_i2.p1 TRINITY_SL_DN74624_c3_g2_i2.p1 TRINITY_SL_DN74624_c3_g3_i1.p1 TRINITY_SL_DN77919_c0_g1_i1.p1 TRINITY_TN_DN34643_c0_g1_i1.p1
OG0000311: TRINITY_AG_DN121059_c0_g1_i1.p1 TRINITY_AG_DN148723_c0_g1_i1.p1 TRINITY_AG_DN159163_c0_g1_i1.p1 TRINITY_AG_DN51482_c0_g1_i2.p1 TRINITY_AG_DN6533_c0_g1_i1.p1 TRINITY_AG_DN8457_c0_g1_i1.p1 TRINITY_MB_DN55033_c0_g1_i1.p1 TRINITY_MB_DN55033_c0_g2_i1.p1 TRINITY_MB_DN67684_c0_g1_i1.p1 TRINITY_SL_DN108529_c0_g1_i1.p1 TRINITY_SL_DN72113_c0_g1_i1.p1 TRINITY_SL_DN72113_c0_g2_i1.p1 TRINITY_SL_DN82237_c0_g1_i1.p1 TRINITY_TN_DN29548_c0_g1_i1.p1 TRINITY_TN_DN47050_c0_g1_i1.p1 TRINITY_TN_DN8702_c0_g1_i1.p1 TRINITY_TN_DN92162_c0_g1_i1.p1 TRINITY_TN_DN9454_c0_g1_i1.p1
OG0000312: TRINITY_AG_DN124482_c0_g1_i1.p1 TRINITY_AG_DN64871_c3_g2_i4.p1 TRINITY_AG_DN67574_c0_g1_i1.p1 TRINITY_MB_DN109534_c0_g1_i1.p1 TRINITY_MB_DN115372_c0_g1_i1.p1 TRINITY_MB_DN155678_c0_g2_i1.p1 TRINITY_MB_DN179371_c0_g1_i1.p1 TRINITY_MB_DN72335_c0_g1_i1.p1 TRINITY_MB_DN8631_c0_g1_i1.p1 TRINITY_SE_DN135528_c0_g1_i1.p1 TRINITY_SE_DN43022_c0_g1_i1.p1 TRINITY_SE_DN43161_c0_g1_i2.p1 TRINITY_SE_DN49483_c0_g1_i1.p1 TRINITY_SE_DN49667_c0_g2_i2.p1 TRINITY_SL_DN65231_c0_g1_i1.p1 TRINITY_SL_DN75710_c0_g1_i7.p1 TRINITY_TN_DN53640_c0_g1_i1.p1 TRINITY_TN_DN54740_c0_g1_i1.p1
OG0000313: TRINITY_AG_DN132668_c0_g1_i1.p1 TRINITY_AG_DN24532_c0_g1_i1.p1 TRINITY_AG_DN4191_c0_g1_i1.p1 TRINITY_AG_DN45275_c0_g2_i4.p1 TRINITY_AG_DN48169_c0_g1_i1.p1 TRINITY_AG_DN56398_c0_g1_i7.p1 TRINITY_AG_DN78442_c0_g1_i1.p1 TRINITY_MB_DN163797_c0_g1_i1.p1 TRINITY_MB_DN61597_c2_g2_i1.p2 TRINITY_MB_DN94396_c0_g1_i1.p1 TRINITY_SE_DN108424_c0_g1_i1.p1 TRINITY_SE_DN14554_c0_g1_i1.p1 TRINITY_SE_DN3961_c0_g2_i1.p1 TRINITY_SE_DN49386_c1_g2_i1.p1 TRINITY_SE_DN49391_c1_g1_i2.p1 TRINITY_SL_DN32254_c0_g1_i1.p1 TRINITY_TN_DN49495_c0_g1_i1.p1 TRINITY_TN_DN96119_c0_g1_i1.p1
OG0000314: TRINITY_AG_DN139753_c0_g1_i1.p1 TRINITY_AG_DN156171_c0_g1_i1.p2 TRINITY_AG_DN28474_c0_g1_i1.p2 TRINITY_AG_DN72706_c0_g1_i1.p2 TRINITY_MB_DN151512_c0_g1_i1.p2 TRINITY_MB_DN181432_c0_g1_i1.p2 TRINITY_MB_DN5229_c0_g1_i2.p1 TRINITY_MB_DN84486_c0_g1_i1.p1 TRINITY_SL_DN119913_c0_g1_i1.p2 TRINITY_SL_DN136050_c0_g1_i1.p1 TRINITY_SL_DN169284_c0_g1_i1.p2 TRINITY_SL_DN176478_c0_g1_i1.p1 TRINITY_SL_DN202964_c0_g1_i1.p2 TRINITY_SL_DN73629_c3_g1_i1.p1 TRINITY_SL_DN92900_c0_g1_i1.p3 TRINITY_TN_DN102713_c0_g1_i1.p2 TRINITY_TN_DN44513_c0_g1_i1.p1 TRINITY_TN_DN92017_c0_g1_i1.p1
OG0000315: TRINITY_AG_DN144295_c0_g1_i1.p1 TRINITY_AG_DN35936_c0_g1_i2.p1 TRINITY_AG_DN46472_c0_g1_i2.p2 TRINITY_AG_DN49024_c0_g1_i2.p1 TRINITY_AG_DN63181_c1_g1_i1.p1 TRINITY_MB_DN51679_c1_g1_i2.p1 TRINITY_MB_DN57568_c0_g1_i2.p1 TRINITY_MB_DN59226_c0_g1_i1.p1 TRINITY_MB_DN60175_c1_g1_i3.p1 TRINITY_MB_DN60264_c1_g1_i3.p2 TRINITY_MB_DN61548_c0_g2_i3.p4 TRINITY_MB_DN61885_c1_g1_i15.p1 TRINITY_SE_DN127980_c0_g1_i1.p1 TRINITY_SE_DN27330_c0_g1_i1.p1 TRINITY_SE_DN84784_c0_g1_i1.p1 TRINITY_SL_DN15653_c0_g1_i2.p1 TRINITY_SL_DN47717_c0_g1_i2.p1 TRINITY_SL_DN74273_c0_g1_i2.p1
OG0000316: TRINITY_AG_DN15475_c0_g1_i1.p2 TRINITY_AG_DN60876_c0_g1_i2.p1 TRINITY_MB_DN13474_c0_g1_i1.p1 TRINITY_MB_DN170341_c0_g1_i1.p1 TRINITY_MB_DN58361_c0_g1_i4.p1 TRINITY_MB_DN60329_c0_g1_i1.p1 TRINITY_SE_DN205192_c0_g1_i1.p1 TRINITY_SE_DN44054_c0_g1_i6.p1 TRINITY_SE_DN78436_c0_g1_i2.p2 TRINITY_SL_DN16541_c0_g1_i1.p1 TRINITY_SL_DN232765_c0_g1_i1.p1 TRINITY_SL_DN76098_c0_g1_i2.p1 TRINITY_SL_DN76098_c0_g2_i1.p1 TRINITY_TN_DN157890_c0_g1_i1.p1 TRINITY_TN_DN43989_c0_g1_i2.p1 TRINITY_TN_DN43989_c0_g2_i1.p1 TRINITY_TN_DN53157_c0_g1_i1.p1 TRINITY_TN_DN60311_c0_g1_i1.p1
OG0000317: TRINITY_AG_DN1550_c0_g1_i1.p2 TRINITY_AG_DN32863_c0_g1_i1.p1 TRINITY_AG_DN32863_c1_g1_i1.p1 TRINITY_AG_DN44402_c0_g1_i1.p2 TRINITY_MB_DN147891_c0_g1_i1.p1 TRINITY_MB_DN205967_c0_g1_i1.p1 TRINITY_MB_DN65280_c0_g1_i1.p2 TRINITY_SE_DN186218_c0_g1_i1.p1 TRINITY_SE_DN216794_c0_g1_i1.p1 TRINITY_SE_DN55393_c0_g1_i1.p1 TRINITY_SL_DN166080_c0_g1_i1.p2 TRINITY_SL_DN199352_c0_g1_i1.p1 TRINITY_SL_DN26026_c0_g1_i1.p2 TRINITY_TN_DN111054_c0_g1_i1.p2 TRINITY_TN_DN140440_c0_g1_i1.p1 TRINITY_TN_DN166339_c0_g1_i1.p2 TRINITY_TN_DN188757_c0_g1_i1.p2 TRINITY_TN_DN65856_c0_g1_i1.p3
OG0000318: TRINITY_AG_DN159385_c0_g1_i1.p1 TRINITY_AG_DN43595_c0_g1_i1.p1 TRINITY_AG_DN65080_c1_g2_i3.p1 TRINITY_MB_DN184751_c0_g1_i1.p1 TRINITY_MB_DN59628_c0_g1_i2.p2 TRINITY_SE_DN156819_c0_g1_i1.p1 TRINITY_SE_DN16061_c0_g1_i1.p1 TRINITY_SE_DN172948_c0_g1_i1.p1 TRINITY_SE_DN28249_c0_g1_i2.p1 TRINITY_SE_DN46387_c0_g1_i2.p2 TRINITY_SL_DN1616_c0_g1_i1.p1 TRINITY_SL_DN18446_c0_g1_i1.p1 TRINITY_SL_DN46810_c0_g1_i1.p1 TRINITY_SL_DN56348_c0_g1_i1.p1 TRINITY_SL_DN60016_c0_g2_i1.p1 TRINITY_SL_DN89746_c0_g1_i1.p1 TRINITY_TN_DN11179_c0_g1_i1.p1 TRINITY_TN_DN77850_c0_g1_i1.p4
OG0000319: TRINITY_AG_DN16708_c0_g1_i1.p1 TRINITY_AG_DN26043_c0_g1_i1.p1 TRINITY_AG_DN30090_c0_g1_i1.p1 TRINITY_AG_DN54185_c0_g1_i1.p3 TRINITY_AG_DN63872_c1_g1_i2.p1 TRINITY_MB_DN152344_c0_g1_i2.p1 TRINITY_MB_DN23790_c0_g1_i1.p2 TRINITY_MB_DN61330_c0_g2_i1.p1 TRINITY_MB_DN7950_c0_g1_i1.p1 TRINITY_MB_DN9491_c0_g1_i1.p1 TRINITY_SE_DN15703_c0_g1_i2.p1 TRINITY_SE_DN31803_c0_g1_i2.p1 TRINITY_SE_DN51144_c1_g1_i1.p1 TRINITY_SE_DN61432_c0_g1_i4.p3 TRINITY_SE_DN7054_c1_g1_i1.p2 TRINITY_SL_DN153797_c0_g1_i1.p1 TRINITY_TN_DN10838_c0_g1_i1.p1 TRINITY_TN_DN50063_c0_g1_i2.p1
OG0000320: TRINITY_AG_DN21845_c0_g1_i2.p1 TRINITY_AG_DN28675_c0_g1_i1.p1 TRINITY_AG_DN28974_c0_g1_i1.p1 TRINITY_AG_DN60806_c2_g1_i1.p1 TRINITY_AG_DN60806_c3_g1_i1.p1 TRINITY_AG_DN64429_c0_g2_i1.p1 TRINITY_MB_DN25908_c0_g1_i1.p1 TRINITY_MB_DN57874_c0_g1_i2.p1 TRINITY_MB_DN5805_c0_g1_i1.p1 TRINITY_MB_DN8553_c0_g1_i1.p1 TRINITY_SE_DN136121_c0_g1_i1.p1 TRINITY_SE_DN42362_c2_g1_i1.p1 TRINITY_SE_DN49636_c0_g1_i1.p1 TRINITY_SL_DN196891_c0_g1_i1.p1 TRINITY_SL_DN61164_c0_g1_i1.p1 TRINITY_SL_DN69036_c0_g1_i1.p1 TRINITY_TN_DN146378_c0_g1_i1.p1 TRINITY_TN_DN45052_c0_g1_i1.p1
OG0000321: TRINITY_AG_DN22488_c0_g1_i1.p1 TRINITY_MB_DN56292_c0_g1_i2.p1 TRINITY_SE_DN10383_c0_g2_i1.p1 TRINITY_SE_DN159744_c0_g1_i1.p1 TRINITY_SE_DN16451_c0_g1_i1.p1 TRINITY_SE_DN48622_c0_g1_i1.p1 TRINITY_SE_DN48622_c0_g2_i3.p1 TRINITY_SE_DN48622_c1_g1_i1.p1 TRINITY_SE_DN49136_c1_g2_i1.p1 TRINITY_SE_DN86222_c0_g1_i1.p1 TRINITY_SL_DN59792_c0_g1_i3.p1 TRINITY_TN_DN226308_c0_g1_i1.p1 TRINITY_TN_DN39553_c0_g1_i1.p1 TRINITY_TN_DN39553_c1_g1_i1.p1 TRINITY_TN_DN49510_c0_g1_i1.p1 TRINITY_TN_DN50339_c1_g1_i2.p1 TRINITY_TN_DN51159_c0_g1_i1.p1 TRINITY_TN_DN51534_c1_g1_i3.p2
OG0000322: TRINITY_AG_DN30079_c0_g1_i1.p1 TRINITY_AG_DN308_c0_g1_i2.p1 TRINITY_AG_DN57888_c0_g1_i1.p1 TRINITY_AG_DN64897_c1_g2_i2.p1 TRINITY_MB_DN170086_c0_g1_i1.p1 TRINITY_MB_DN25963_c0_g1_i1.p1 TRINITY_MB_DN43414_c0_g3_i1.p1 TRINITY_MB_DN55424_c0_g1_i3.p1 TRINITY_SE_DN184935_c0_g1_i1.p1 TRINITY_SE_DN36393_c0_g1_i3.p1 TRINITY_SE_DN46700_c0_g1_i1.p1 TRINITY_SE_DN49065_c0_g1_i2.p1 TRINITY_SL_DN210062_c0_g1_i1.p1 TRINITY_SL_DN70110_c0_g1_i1.p1 TRINITY_SL_DN76819_c0_g6_i1.p1 TRINITY_SL_DN78058_c1_g1_i1.p1 TRINITY_TN_DN147259_c0_g1_i1.p1 TRINITY_TN_DN213537_c0_g1_i1.p1
OG0000323: TRINITY_AG_DN30095_c0_g1_i1.p1 TRINITY_AG_DN48118_c0_g1_i2.p1 TRINITY_MB_DN109221_c0_g1_i1.p1 TRINITY_MB_DN48981_c0_g1_i2.p1 TRINITY_SE_DN42620_c5_g1_i2.p1 TRINITY_SE_DN78272_c0_g1_i1.p1 TRINITY_SL_DN111521_c0_g1_i1.p1 TRINITY_SL_DN11829_c0_g1_i1.p1 TRINITY_SL_DN59563_c0_g1_i2.p1 TRINITY_TN_DN122733_c0_g1_i1.p1 TRINITY_TN_DN48669_c0_g1_i1.p1 TRINITY_TN_DN48773_c2_g1_i1.p1 TRINITY_TN_DN52035_c0_g2_i1.p1 TRINITY_TN_DN52042_c0_g3_i1.p1 TRINITY_TN_DN52215_c0_g2_i1.p1 TRINITY_TN_DN52836_c1_g1_i2.p1 TRINITY_TN_DN52836_c1_g2_i1.p1 TRINITY_TN_DN53239_c0_g1_i1.p1
OG0000324: TRINITY_AG_DN32954_c0_g1_i1.p1 TRINITY_AG_DN62177_c0_g1_i1.p1 TRINITY_AG_DN62502_c0_g1_i8.p1 TRINITY_AG_DN70637_c0_g1_i1.p1 TRINITY_MB_DN111546_c0_g1_i2.p1 TRINITY_MB_DN212549_c0_g1_i1.p1 TRINITY_MB_DN218787_c0_g1_i1.p1 TRINITY_MB_DN4337_c0_g1_i1.p1 TRINITY_MB_DN56383_c0_g1_i1.p1 TRINITY_SE_DN147871_c0_g1_i1.p1 TRINITY_SE_DN50660_c0_g1_i7.p1 TRINITY_SL_DN112977_c0_g1_i1.p1 TRINITY_SL_DN171767_c0_g1_i1.p1 TRINITY_SL_DN71858_c0_g2_i2.p1 TRINITY_TN_DN125041_c0_g1_i1.p1 TRINITY_TN_DN51907_c0_g1_i1.p1 TRINITY_TN_DN52691_c0_g2_i2.p1 TRINITY_TN_DN52952_c1_g1_i11.p1
OG0000325: TRINITY_AG_DN33771_c0_g1_i1.p1 TRINITY_AG_DN64564_c1_g1_i1.p1 TRINITY_AG_DN64691_c1_g2_i1.p1 TRINITY_AG_DN65706_c2_g2_i4.p1 TRINITY_SE_DN46092_c0_g1_i1.p1 TRINITY_SE_DN49046_c1_g1_i3.p1 TRINITY_SE_DN49103_c0_g1_i1.p1 TRINITY_SE_DN49462_c6_g2_i1.p1 TRINITY_SE_DN49972_c1_g1_i1.p1 TRINITY_SE_DN50096_c3_g3_i1.p1 TRINITY_SE_DN50169_c2_g3_i3.p1 TRINITY_SE_DN51001_c1_g1_i2.p1 TRINITY_SE_DN63351_c0_g1_i1.p1 TRINITY_TN_DN149160_c0_g1_i1.p1 TRINITY_TN_DN235653_c0_g1_i1.p1 TRINITY_TN_DN46864_c0_g1_i2.p1 TRINITY_TN_DN51579_c0_g1_i4.p1 TRINITY_TN_DN52864_c0_g2_i4.p1
OG0000326: TRINITY_AG_DN34117_c0_g1_i1.p1 TRINITY_MB_DN170128_c0_g1_i1.p2 TRINITY_MB_DN48746_c1_g1_i1.p3 TRINITY_MB_DN60948_c3_g1_i1.p1 TRINITY_SE_DN196087_c0_g1_i1.p1 TRINITY_SE_DN199978_c0_g1_i1.p1 TRINITY_SE_DN3469_c0_g1_i1.p2 TRINITY_SE_DN50539_c0_g1_i3.p1 TRINITY_TN_DN116975_c0_g1_i1.p1 TRINITY_TN_DN1310_c0_g1_i1.p1 TRINITY_TN_DN147108_c0_g1_i1.p1 TRINITY_TN_DN15345_c0_g1_i1.p1 TRINITY_TN_DN218603_c0_g1_i1.p1 TRINITY_TN_DN223026_c0_g1_i1.p1 TRINITY_TN_DN54003_c0_g1_i1.p1 TRINITY_TN_DN58100_c0_g1_i1.p1 TRINITY_TN_DN72058_c0_g1_i1.p1 TRINITY_TN_DN88153_c0_g1_i1.p1
OG0000327: TRINITY_AG_DN36763_c0_g1_i1.p1 TRINITY_AG_DN49563_c1_g1_i3.p1 TRINITY_AG_DN58975_c0_g1_i1.p1 TRINITY_AG_DN64299_c1_g1_i7.p1 TRINITY_AG_DN65814_c6_g3_i1.p1 TRINITY_MB_DN206884_c0_g1_i1.p1 TRINITY_MB_DN48668_c0_g1_i1.p1 TRINITY_MB_DN57191_c1_g1_i6.p1 TRINITY_MB_DN58882_c1_g2_i1.p1 TRINITY_SE_DN40574_c0_g1_i1.p1 TRINITY_SE_DN50774_c0_g1_i4.p1 TRINITY_SE_DN50774_c0_g2_i1.p1 TRINITY_SE_DN50774_c0_g4_i2.p1 TRINITY_SL_DN70456_c0_g1_i1.p1 TRINITY_SL_DN72960_c1_g3_i1.p1 TRINITY_TN_DN47773_c0_g1_i5.p2 TRINITY_TN_DN48031_c0_g1_i3.p1 TRINITY_TN_DN75926_c0_g1_i1.p1
OG0000328: TRINITY_AG_DN3946_c0_g1_i1.p1 TRINITY_AG_DN44427_c0_g1_i1.p1 TRINITY_AG_DN48784_c0_g1_i1.p1 TRINITY_AG_DN53675_c0_g1_i1.p1 TRINITY_MB_DN31060_c0_g1_i1.p1 TRINITY_MB_DN50369_c1_g1_i1.p1 TRINITY_MB_DN54345_c0_g1_i1.p1 TRINITY_SE_DN49377_c0_g2_i1.p1 TRINITY_SE_DN50189_c0_g1_i1.p1 TRINITY_SE_DN50307_c0_g1_i1.p1 TRINITY_SE_DN53163_c0_g1_i1.p1 TRINITY_SL_DN449_c0_g1_i1.p1 TRINITY_SL_DN72153_c0_g1_i1.p1 TRINITY_SL_DN73314_c1_g1_i1.p1 TRINITY_SL_DN74345_c2_g1_i2.p1 TRINITY_TN_DN213907_c0_g1_i1.p1 TRINITY_TN_DN51553_c0_g1_i2.p1 TRINITY_TN_DN8635_c0_g1_i1.p1
OG0000329: TRINITY_AG_DN40305_c0_g1_i2.p1 TRINITY_AG_DN54470_c0_g1_i1.p1 TRINITY_MB_DN10093_c0_g1_i1.p1 TRINITY_MB_DN135866_c0_g1_i1.p1 TRINITY_MB_DN144221_c0_g1_i1.p1 TRINITY_MB_DN172624_c0_g1_i1.p1 TRINITY_SE_DN142808_c0_g1_i1.p1 TRINITY_SE_DN15843_c0_g1_i2.p1 TRINITY_SE_DN169237_c0_g1_i1.p1 TRINITY_SE_DN46066_c0_g1_i1.p1 TRINITY_SL_DN167518_c0_g1_i1.p1 TRINITY_SL_DN227424_c1_g1_i1.p1 TRINITY_TN_DN13325_c0_g1_i1.p1 TRINITY_TN_DN180175_c0_g1_i2.p1 TRINITY_TN_DN190015_c0_g1_i1.p1 TRINITY_TN_DN198349_c0_g1_i1.p1 TRINITY_TN_DN53031_c0_g2_i1.p1 TRINITY_TN_DN76257_c0_g1_i1.p1
OG0000330: TRINITY_AG_DN58114_c0_g1_i4.p1 TRINITY_AG_DN59187_c2_g1_i1.p1 TRINITY_MB_DN1461_c0_g1_i1.p1 TRINITY_MB_DN203829_c0_g1_i1.p1 TRINITY_MB_DN21185_c0_g1_i1.p1 TRINITY_MB_DN22439_c0_g1_i1.p1 TRINITY_MB_DN24458_c0_g1_i1.p1 TRINITY_MB_DN2870_c0_g1_i1.p1 TRINITY_MB_DN34770_c0_g1_i1.p1 TRINITY_SE_DN47010_c0_g1_i2.p1 TRINITY_SE_DN48648_c0_g1_i1.p1 TRINITY_SE_DN48648_c0_g2_i1.p1 TRINITY_SL_DN60861_c0_g1_i1.p1 TRINITY_SL_DN60861_c1_g1_i2.p1 TRINITY_SL_DN60861_c1_g2_i1.p1 TRINITY_TN_DN147051_c1_g1_i1.p1 TRINITY_TN_DN179331_c0_g1_i1.p1 TRINITY_TN_DN46043_c0_g1_i2.p1
OG0000331: TRINITY_AG_DN58212_c1_g2_i2.p1 TRINITY_AG_DN60759_c1_g1_i1.p1 TRINITY_AG_DN64124_c3_g1_i2.p1 TRINITY_MB_DN200823_c1_g1_i1.p1 TRINITY_MB_DN26428_c0_g1_i1.p1 TRINITY_MB_DN27780_c1_g1_i2.p1 TRINITY_MB_DN57472_c2_g1_i3.p1 TRINITY_MB_DN62275_c0_g1_i1.p1 TRINITY_SE_DN78314_c2_g1_i1.p1 TRINITY_SL_DN34820_c0_g1_i1.p1 TRINITY_SL_DN40471_c0_g1_i1.p1 TRINITY_SL_DN68964_c3_g1_i1.p1 TRINITY_SL_DN70151_c2_g1_i4.p1 TRINITY_SL_DN71779_c5_g1_i1.p1 TRINITY_TN_DN145646_c0_g1_i1.p1 TRINITY_TN_DN179366_c0_g1_i1.p1 TRINITY_TN_DN51574_c2_g1_i3.p1 TRINITY_TN_DN76467_c0_g1_i1.p1
OG0000332: TRINITY_AG_DN60206_c0_g1_i1.p1 TRINITY_AG_DN60206_c0_g2_i2.p1 TRINITY_MB_DN128002_c0_g1_i1.p1 TRINITY_MB_DN171368_c0_g1_i1.p2 TRINITY_MB_DN176160_c0_g1_i1.p1 TRINITY_MB_DN18160_c0_g1_i1.p1 TRINITY_MB_DN22396_c0_g1_i1.p1 TRINITY_MB_DN45010_c0_g1_i1.p1 TRINITY_MB_DN51172_c0_g1_i1.p1 TRINITY_MB_DN58351_c0_g1_i1.p1 TRINITY_MB_DN58351_c0_g2_i1.p1 TRINITY_MB_DN86897_c0_g1_i1.p1 TRINITY_SE_DN174103_c0_g1_i1.p1 TRINITY_SE_DN41263_c0_g1_i2.p1 TRINITY_SL_DN41826_c0_g1_i1.p1 TRINITY_SL_DN64542_c0_g1_i1.p1 TRINITY_SL_DN71227_c0_g1_i4.p1 TRINITY_TN_DN53623_c0_g1_i1.p1
OG0000333: TRINITY_AG_DN61200_c0_g1_i1.p1 TRINITY_AG_DN62927_c0_g1_i2.p1 TRINITY_AG_DN64260_c0_g1_i2.p1 TRINITY_MB_DN41695_c0_g1_i1.p1 TRINITY_MB_DN422_c0_g1_i1.p1 TRINITY_MB_DN49745_c0_g1_i2.p1 TRINITY_MB_DN53128_c0_g1_i1.p1 TRINITY_MB_DN54240_c0_g1_i1.p1 TRINITY_SE_DN28823_c0_g1_i1.p1 TRINITY_SE_DN36835_c0_g1_i1.p1 TRINITY_SE_DN42062_c0_g1_i1.p1 TRINITY_SE_DN42926_c0_g1_i2.p1 TRINITY_SL_DN26418_c0_g1_i1.p1 TRINITY_SL_DN72187_c0_g1_i1.p1 TRINITY_SL_DN75023_c0_g1_i1.p1 TRINITY_TN_DN28996_c0_g1_i1.p1 TRINITY_TN_DN37717_c0_g1_i1.p1 TRINITY_TN_DN45997_c0_g1_i1.p1
OG0000334: TRINITY_AG_DN61577_c0_g1_i1.p2 TRINITY_AG_DN61577_c0_g3_i1.p1 TRINITY_AG_DN61577_c0_g4_i1.p1 TRINITY_MB_DN10585_c0_g1_i1.p1 TRINITY_MB_DN2519_c0_g1_i1.p1 TRINITY_MB_DN42278_c0_g1_i1.p1 TRINITY_MB_DN47621_c0_g1_i1.p1 TRINITY_MB_DN61673_c24_g2_i2.p1 TRINITY_SE_DN12324_c0_g1_i1.p1 TRINITY_SE_DN30338_c0_g1_i2.p1 TRINITY_SE_DN50279_c1_g1_i1.p1 TRINITY_SE_DN50279_c7_g1_i1.p1 TRINITY_SL_DN42945_c0_g1_i2.p1 TRINITY_SL_DN54923_c0_g1_i2.p1 TRINITY_SL_DN75883_c0_g1_i2.p1 TRINITY_TN_DN207644_c0_g1_i1.p1 TRINITY_TN_DN36606_c0_g1_i2.p1 TRINITY_TN_DN45809_c0_g1_i3.p1
OG0000335: TRINITY_AG_DN62356_c1_g1_i7.p1 TRINITY_MB_DN2329_c0_g1_i1.p1 TRINITY_MB_DN24391_c0_g1_i1.p1 TRINITY_MB_DN58432_c1_g1_i1.p1 TRINITY_SE_DN142074_c0_g1_i1.p1 TRINITY_SE_DN172245_c0_g1_i1.p1 TRINITY_SE_DN33069_c0_g1_i1.p1 TRINITY_SE_DN42604_c1_g1_i1.p1 TRINITY_SE_DN46703_c1_g2_i1.p1 TRINITY_SE_DN46703_c2_g1_i2.p1 TRINITY_SE_DN78817_c0_g1_i2.p1 TRINITY_SL_DN111854_c0_g1_i1.p1 TRINITY_SL_DN75237_c1_g1_i1.p1 TRINITY_SL_DN75237_c1_g2_i5.p1 TRINITY_SL_DN75729_c0_g1_i2.p1 TRINITY_SL_DN76521_c0_g1_i3.p1 TRINITY_SL_DN77268_c176_g3_i1.p1 TRINITY_TN_DN50054_c1_g1_i3.p1
OG0000336: TRINITY_AG_DN63617_c0_g1_i3.p1 TRINITY_AG_DN65787_c0_g1_i3.p2 TRINITY_AG_DN65787_c1_g1_i9.p1 TRINITY_AG_DN65787_c1_g2_i1.p1 TRINITY_MB_DN38557_c0_g2_i1.p1 TRINITY_MB_DN60541_c0_g1_i1.p1 TRINITY_MB_DN60541_c0_g3_i4.p1 TRINITY_SE_DN47851_c0_g1_i7.p1 TRINITY_SE_DN47851_c0_g2_i1.p1 TRINITY_SL_DN68595_c0_g1_i1.p1 TRINITY_SL_DN76950_c1_g1_i4.p1 TRINITY_SL_DN76950_c1_g3_i2.p1 TRINITY_SL_DN76950_c1_g4_i2.p1 TRINITY_TN_DN115099_c0_g1_i1.p1 TRINITY_TN_DN119217_c0_g1_i1.p2 TRINITY_TN_DN186709_c0_g1_i1.p1 TRINITY_TN_DN50679_c0_g2_i2.p1 TRINITY_TN_DN63616_c0_g1_i1.p1
OG0000337: TRINITY_SE_DN103161_c0_g1_i1.p1 TRINITY_SE_DN1117_c0_g1_i1.p1 TRINITY_SE_DN174637_c0_g1_i1.p1 TRINITY_SE_DN200274_c0_g1_i1.p2 TRINITY_SE_DN22576_c0_g1_i1.p1 TRINITY_SE_DN23244_c0_g1_i1.p1 TRINITY_SE_DN40067_c0_g1_i1.p1 TRINITY_SE_DN41217_c0_g1_i1.p1 TRINITY_SE_DN49589_c3_g1_i6.p1 TRINITY_SE_DN51638_c0_g1_i1.p1 TRINITY_SE_DN54173_c0_g1_i1.p1 TRINITY_SL_DN62422_c0_g1_i1.p1 TRINITY_SL_DN62913_c0_g1_i1.p1 TRINITY_SL_DN72570_c0_g1_i1.p1 TRINITY_SL_DN73601_c0_g1_i1.p1 TRINITY_SL_DN73648_c0_g1_i1.p1 TRINITY_SL_DN73663_c1_g1_i1.p1 TRINITY_SL_DN75491_c1_g1_i1.p1
OG0000338: TRINITY_SE_DN1791_c0_g1_i3.p1 TRINITY_SE_DN199877_c0_g1_i1.p1 TRINITY_SE_DN25452_c0_g1_i1.p1 TRINITY_SE_DN38401_c0_g1_i2.p1 TRINITY_SE_DN39886_c0_g1_i2.p1 TRINITY_SE_DN79581_c0_g1_i1.p1 TRINITY_SL_DN18656_c1_g1_i1.p1 TRINITY_SL_DN48538_c0_g1_i1.p1 TRINITY_SL_DN48581_c1_g1_i1.p1 TRINITY_SL_DN54312_c0_g1_i1.p1 TRINITY_SL_DN57783_c0_g1_i1.p1 TRINITY_SL_DN58878_c0_g1_i2.p1 TRINITY_SL_DN58995_c0_g1_i4.p1 TRINITY_SL_DN63277_c0_g1_i2.p1 TRINITY_SL_DN63286_c3_g2_i2.p1 TRINITY_SL_DN67874_c0_g1_i1.p1 TRINITY_SL_DN68220_c2_g1_i1.p1 TRINITY_SL_DN75113_c42_g3_i1.p1
OG0000339: TRINITY_AG_DN10058_c0_g1_i1.p1 TRINITY_AG_DN163307_c0_g1_i1.p1 TRINITY_AG_DN39559_c0_g1_i1.p1 TRINITY_AG_DN47684_c0_g1_i1.p1 TRINITY_AG_DN47684_c1_g1_i1.p2 TRINITY_AG_DN93222_c0_g1_i1.p2 TRINITY_MB_DN122468_c0_g1_i1.p1 TRINITY_MB_DN147756_c0_g1_i1.p2 TRINITY_MB_DN73534_c0_g1_i1.p1 TRINITY_MB_DN96201_c0_g1_i1.p1 TRINITY_SE_DN142667_c0_g1_i1.p1 TRINITY_SE_DN177874_c0_g1_i1.p1 TRINITY_SE_DN178894_c0_g1_i1.p1 TRINITY_SL_DN41637_c0_g1_i1.p3 TRINITY_SL_DN44380_c0_g1_i1.p1 TRINITY_TN_DN14675_c0_g1_i1.p1 TRINITY_TN_DN201742_c0_g1_i1.p2
OG0000340: TRINITY_AG_DN101438_c0_g1_i1.p1 TRINITY_AG_DN138170_c0_g1_i1.p1 TRINITY_AG_DN15771_c0_g1_i1.p2 TRINITY_AG_DN19230_c0_g1_i1.p1 TRINITY_AG_DN9185_c0_g1_i1.p2 TRINITY_AG_DN94375_c0_g1_i1.p1 TRINITY_MB_DN145186_c0_g1_i1.p2 TRINITY_MB_DN200564_c0_g1_i1.p2 TRINITY_MB_DN206609_c0_g1_i1.p2 TRINITY_MB_DN40751_c0_g2_i1.p1 TRINITY_MB_DN73199_c0_g1_i1.p3 TRINITY_SL_DN122898_c0_g1_i1.p2 TRINITY_SL_DN243782_c0_g1_i1.p3 TRINITY_SL_DN67957_c3_g4_i1.p1 TRINITY_TN_DN18750_c0_g1_i1.p2 TRINITY_TN_DN239428_c0_g1_i1.p2 TRINITY_TN_DN96170_c0_g1_i1.p2
OG0000341: TRINITY_AG_DN102220_c0_g1_i1.p2 TRINITY_AG_DN14188_c0_g1_i1.p3 TRINITY_AG_DN16191_c0_g1_i1.p2 TRINITY_AG_DN50374_c0_g1_i1.p2 TRINITY_AG_DN50374_c1_g1_i2.p2 TRINITY_MB_DN178452_c0_g1_i1.p3 TRINITY_MB_DN179753_c0_g1_i1.p1 TRINITY_MB_DN3549_c0_g1_i2.p3 TRINITY_MB_DN68943_c0_g1_i1.p2 TRINITY_MB_DN92602_c0_g1_i1.p3 TRINITY_SE_DN60267_c0_g1_i1.p1 TRINITY_SL_DN200649_c0_g1_i1.p1 TRINITY_SL_DN59588_c0_g2_i1.p2 TRINITY_TN_DN154919_c0_g1_i1.p2 TRINITY_TN_DN219161_c0_g1_i1.p3 TRINITY_TN_DN27502_c0_g1_i1.p3 TRINITY_TN_DN79056_c0_g1_i1.p1
OG0000342: TRINITY_AG_DN104260_c1_g1_i1.p2 TRINITY_AG_DN44267_c1_g1_i1.p2 TRINITY_AG_DN44267_c2_g1_i1.p2 TRINITY_AG_DN44267_c3_g1_i1.p2 TRINITY_AG_DN78185_c0_g1_i1.p2 TRINITY_MB_DN159004_c0_g1_i1.p1 TRINITY_MB_DN31753_c0_g1_i1.p2 TRINITY_MB_DN31753_c0_g2_i1.p2 TRINITY_MB_DN73238_c0_g1_i1.p2 TRINITY_MB_DN88232_c0_g1_i1.p1 TRINITY_SL_DN141532_c0_g1_i1.p2 TRINITY_SL_DN148222_c0_g1_i1.p2 TRINITY_SL_DN233289_c0_g1_i1.p1 TRINITY_SL_DN45647_c0_g1_i1.p2 TRINITY_SL_DN72200_c0_g1_i1.p2 TRINITY_TN_DN200802_c0_g1_i1.p2 TRINITY_TN_DN217530_c0_g1_i1.p1
OG0000343: TRINITY_AG_DN104674_c0_g1_i1.p1 TRINITY_AG_DN110204_c0_g1_i1.p1 TRINITY_AG_DN120938_c0_g1_i1.p2 TRINITY_MB_DN144159_c0_g1_i1.p1 TRINITY_MB_DN155709_c0_g1_i1.p3 TRINITY_MB_DN160531_c0_g1_i1.p2 TRINITY_MB_DN213634_c0_g1_i1.p2 TRINITY_SE_DN202866_c0_g1_i1.p1 TRINITY_SL_DN171684_c0_g1_i1.p1 TRINITY_SL_DN229873_c0_g1_i1.p3 TRINITY_SL_DN233620_c0_g1_i1.p1 TRINITY_SL_DN72566_c0_g1_i1.p1 TRINITY_TN_DN150434_c0_g1_i1.p1 TRINITY_TN_DN198159_c0_g1_i1.p1 TRINITY_TN_DN66756_c0_g1_i1.p2 TRINITY_TN_DN83761_c0_g1_i1.p1 TRINITY_TN_DN9995_c0_g1_i1.p1
OG0000344: TRINITY_AG_DN106960_c0_g1_i1.p1 TRINITY_AG_DN120109_c0_g1_i1.p3 TRINITY_AG_DN144314_c0_g1_i1.p2 TRINITY_AG_DN158416_c0_g1_i1.p3 TRINITY_AG_DN163286_c0_g1_i1.p3 TRINITY_AG_DN48255_c1_g1_i1.p1 TRINITY_AG_DN91141_c0_g1_i1.p1 TRINITY_MB_DN128392_c0_g1_i1.p1 TRINITY_MB_DN224163_c0_g1_i1.p4 TRINITY_MB_DN6842_c0_g1_i1.p2 TRINITY_SE_DN96262_c0_g1_i1.p1 TRINITY_SL_DN239990_c0_g1_i1.p1 TRINITY_TN_DN126220_c0_g1_i1.p1 TRINITY_TN_DN153657_c0_g1_i1.p3 TRINITY_TN_DN24548_c0_g1_i1.p1 TRINITY_TN_DN6377_c0_g1_i1.p3 TRINITY_TN_DN896_c0_g2_i2.p2
OG0000345: TRINITY_AG_DN11097_c0_g1_i1.p1 TRINITY_AG_DN39867_c0_g1_i1.p1 TRINITY_AG_DN39933_c0_g1_i2.p1 TRINITY_AG_DN41717_c1_g1_i1.p1 TRINITY_AG_DN55550_c1_g2_i2.p1 TRINITY_AG_DN55975_c0_g1_i1.p1 TRINITY_AG_DN56316_c0_g1_i3.p1 TRINITY_AG_DN64835_c1_g2_i1.p1 TRINITY_MB_DN201019_c0_g1_i1.p1 TRINITY_MB_DN80645_c0_g1_i1.p1 TRINITY_MB_DN80804_c0_g1_i1.p1 TRINITY_SE_DN5340_c0_g1_i1.p1 TRINITY_SL_DN60550_c0_g1_i1.p1 TRINITY_SL_DN70750_c0_g1_i4.p1 TRINITY_TN_DN42768_c0_g1_i1.p1 TRINITY_TN_DN52190_c3_g3_i2.p1 TRINITY_TN_DN6921_c0_g1_i2.p1
OG0000346: TRINITY_AG_DN112179_c0_g1_i1.p2 TRINITY_AG_DN114074_c0_g1_i1.p2 TRINITY_AG_DN121353_c0_g1_i1.p2 TRINITY_AG_DN158829_c0_g1_i1.p2 TRINITY_MB_DN153445_c0_g1_i1.p1 TRINITY_MB_DN92302_c0_g1_i1.p2 TRINITY_SE_DN105736_c0_g1_i1.p2 TRINITY_SE_DN115194_c0_g1_i1.p1 TRINITY_SE_DN177191_c0_g1_i1.p1 TRINITY_SE_DN223716_c0_g1_i1.p1 TRINITY_SL_DN230492_c0_g1_i1.p1 TRINITY_SL_DN232173_c0_g1_i1.p2 TRINITY_TN_DN10806_c0_g1_i1.p3 TRINITY_TN_DN23428_c0_g1_i1.p1 TRINITY_TN_DN59722_c0_g1_i1.p1 TRINITY_TN_DN63324_c0_g1_i1.p2 TRINITY_TN_DN91031_c0_g1_i1.p1
OG0000347: TRINITY_AG_DN119538_c0_g1_i1.p1 TRINITY_AG_DN63163_c0_g1_i1.p1 TRINITY_AG_DN65284_c18_g1_i2.p1 TRINITY_MB_DN44479_c0_g1_i1.p1 TRINITY_MB_DN58842_c0_g1_i1.p1 TRINITY_MB_DN58842_c1_g1_i1.p1 TRINITY_MB_DN61350_c4_g1_i7.p1 TRINITY_SE_DN35575_c0_g1_i1.p1 TRINITY_SE_DN50026_c4_g2_i2.p1 TRINITY_SE_DN50026_c5_g2_i2.p1 TRINITY_SE_DN50621_c5_g1_i1.p1 TRINITY_SL_DN44360_c1_g1_i1.p1 TRINITY_SL_DN56548_c0_g1_i1.p1 TRINITY_SL_DN70707_c3_g2_i1.p1 TRINITY_TN_DN14407_c0_g1_i1.p1 TRINITY_TN_DN41354_c0_g1_i12.p1 TRINITY_TN_DN9475_c0_g1_i1.p1
OG0000348: TRINITY_AG_DN121638_c0_g1_i1.p1 TRINITY_AG_DN17265_c0_g1_i1.p1 TRINITY_AG_DN53522_c0_g1_i1.p1 TRINITY_MB_DN10019_c0_g1_i1.p1 TRINITY_SE_DN169399_c0_g1_i1.p1 TRINITY_SE_DN184722_c0_g1_i1.p1 TRINITY_SE_DN46874_c0_g1_i2.p1 TRINITY_SE_DN47094_c0_g1_i2.p2 TRINITY_SL_DN67651_c0_g1_i1.p1 TRINITY_SL_DN72609_c0_g1_i1.p1 TRINITY_SL_DN76254_c0_g1_i1.p1 TRINITY_SL_DN76254_c1_g1_i3.p2 TRINITY_SL_DN76254_c1_g2_i1.p1 TRINITY_SL_DN76254_c1_g4_i1.p2 TRINITY_SL_DN76254_c1_g5_i1.p1 TRINITY_TN_DN54092_c1_g1_i1.p1 TRINITY_TN_DN84689_c0_g1_i1.p1
OG0000349: TRINITY_AG_DN124961_c0_g1_i1.p3 TRINITY_AG_DN124964_c0_g1_i1.p2 TRINITY_AG_DN13050_c1_g1_i1.p4 TRINITY_AG_DN166957_c0_g1_i1.p3 TRINITY_AG_DN168720_c0_g1_i1.p2 TRINITY_AG_DN20768_c0_g1_i1.p1 TRINITY_AG_DN25614_c0_g1_i2.p2 TRINITY_AG_DN79158_c0_g1_i1.p2 TRINITY_MB_DN124710_c0_g1_i1.p1 TRINITY_MB_DN181992_c0_g1_i1.p3 TRINITY_MB_DN86307_c0_g1_i1.p1 TRINITY_SE_DN109749_c0_g1_i1.p1 TRINITY_SE_DN60688_c0_g1_i1.p1 TRINITY_SL_DN6880_c1_g1_i1.p2 TRINITY_SL_DN92575_c0_g1_i1.p1 TRINITY_TN_DN23592_c0_g1_i1.p3 TRINITY_TN_DN54844_c0_g1_i1.p1
OG0000350: TRINITY_AG_DN125291_c0_g1_i1.p1 TRINITY_AG_DN138322_c0_g1_i1.p1 TRINITY_AG_DN16702_c0_g1_i1.p1 TRINITY_AG_DN54232_c0_g1_i1.p2 TRINITY_MB_DN121155_c0_g1_i1.p1 TRINITY_MB_DN221083_c0_g1_i1.p1 TRINITY_MB_DN58381_c4_g1_i1.p1 TRINITY_SE_DN171640_c0_g1_i1.p1 TRINITY_SE_DN25415_c0_g1_i1.p1 TRINITY_SE_DN70406_c0_g1_i1.p1 TRINITY_SL_DN103183_c0_g1_i1.p1 TRINITY_SL_DN198083_c0_g1_i1.p1 TRINITY_SL_DN76535_c2_g1_i4.p1 TRINITY_TN_DN38224_c0_g1_i1.p1 TRINITY_TN_DN39961_c0_g1_i1.p1 TRINITY_TN_DN45913_c0_g1_i1.p1 TRINITY_TN_DN48747_c0_g1_i1.p1
OG0000351: TRINITY_AG_DN126632_c0_g1_i1.p1 TRINITY_AG_DN73908_c0_g1_i1.p1 TRINITY_AG_DN83747_c0_g1_i1.p1 TRINITY_MB_DN30143_c0_g1_i1.p1 TRINITY_MB_DN78183_c0_g1_i1.p1 TRINITY_SE_DN45358_c0_g1_i1.p1 TRINITY_SL_DN120857_c0_g1_i1.p3 TRINITY_SL_DN137646_c0_g1_i1.p1 TRINITY_SL_DN26227_c0_g1_i1.p1 TRINITY_SL_DN68756_c0_g1_i1.p1 TRINITY_TN_DN115577_c0_g1_i1.p1 TRINITY_TN_DN120549_c0_g1_i1.p1 TRINITY_TN_DN145665_c0_g1_i1.p1 TRINITY_TN_DN40164_c0_g1_i1.p1 TRINITY_TN_DN42615_c0_g1_i1.p1 TRINITY_TN_DN47885_c1_g1_i1.p1 TRINITY_TN_DN54930_c0_g1_i1.p1
OG0000352: TRINITY_AG_DN129381_c0_g1_i1.p1 TRINITY_AG_DN148660_c0_g1_i1.p1 TRINITY_AG_DN157506_c0_g1_i1.p1 TRINITY_AG_DN21955_c0_g1_i1.p1 TRINITY_AG_DN77035_c0_g1_i1.p1 TRINITY_MB_DN14454_c0_g1_i1.p1 TRINITY_MB_DN65392_c0_g1_i1.p1 TRINITY_SE_DN84727_c0_g1_i1.p1 TRINITY_SL_DN41598_c0_g1_i1.p1 TRINITY_SL_DN41598_c0_g2_i1.p1 TRINITY_SL_DN61825_c1_g1_i1.p1 TRINITY_TN_DN18684_c0_g1_i1.p1 TRINITY_TN_DN18921_c0_g1_i1.p5 TRINITY_TN_DN18921_c2_g1_i1.p2 TRINITY_TN_DN24066_c0_g1_i2.p1 TRINITY_TN_DN64099_c0_g1_i1.p1 TRINITY_TN_DN67204_c0_g1_i1.p3
OG0000353: TRINITY_AG_DN129456_c0_g1_i1.p1 TRINITY_AG_DN3237_c0_g1_i1.p1 TRINITY_AG_DN49479_c0_g1_i1.p1 TRINITY_MB_DN25252_c0_g1_i2.p1 TRINITY_MB_DN42341_c0_g1_i2.p1 TRINITY_MB_DN59731_c3_g1_i8.p1 TRINITY_MB_DN61168_c0_g3_i1.p1 TRINITY_MB_DN61854_c0_g1_i2.p1 TRINITY_SE_DN16024_c0_g1_i1.p1 TRINITY_SE_DN51053_c0_g1_i9.p2 TRINITY_SE_DN56326_c0_g1_i1.p1 TRINITY_SE_DN81937_c0_g1_i1.p1 TRINITY_SL_DN135121_c0_g1_i1.p1 TRINITY_SL_DN55377_c0_g1_i1.p1 TRINITY_SL_DN75571_c0_g1_i4.p1 TRINITY_TN_DN29204_c0_g1_i1.p1 TRINITY_TN_DN52728_c1_g2_i3.p2
OG0000354: TRINITY_AG_DN137775_c0_g1_i1.p3 TRINITY_AG_DN23434_c0_g1_i2.p1 TRINITY_AG_DN54489_c0_g2_i1.p1 TRINITY_MB_DN148606_c0_g1_i1.p1 TRINITY_MB_DN3386_c0_g1_i1.p1 TRINITY_MB_DN62422_c0_g1_i1.p1 TRINITY_SL_DN56781_c0_g1_i1.p1 TRINITY_SL_DN65319_c3_g1_i1.p2 TRINITY_SL_DN68025_c0_g1_i1.p1 TRINITY_TN_DN116686_c0_g1_i1.p2 TRINITY_TN_DN119067_c0_g1_i1.p1 TRINITY_TN_DN164690_c0_g1_i1.p1 TRINITY_TN_DN203365_c0_g1_i1.p1 TRINITY_TN_DN246925_c0_g1_i1.p3 TRINITY_TN_DN45992_c0_g1_i2.p1 TRINITY_TN_DN45992_c1_g1_i1.p1 TRINITY_TN_DN53780_c0_g1_i1.p1
OG0000355: TRINITY_AG_DN139111_c0_g1_i1.p1 TRINITY_AG_DN25456_c0_g1_i3.p1 TRINITY_AG_DN62892_c0_g1_i2.p1 TRINITY_MB_DN159745_c0_g1_i1.p3 TRINITY_MB_DN496_c0_g1_i2.p1 TRINITY_MB_DN60575_c3_g1_i6.p1 TRINITY_SE_DN109300_c0_g1_i1.p1 TRINITY_SE_DN202356_c0_g1_i1.p2 TRINITY_SE_DN26476_c0_g1_i2.p1 TRINITY_SL_DN236118_c0_g1_i1.p2 TRINITY_SL_DN56606_c1_g1_i2.p1 TRINITY_SL_DN7756_c1_g1_i1.p1 TRINITY_TN_DN20426_c0_g1_i1.p1 TRINITY_TN_DN215919_c0_g1_i1.p1 TRINITY_TN_DN237525_c0_g1_i1.p1 TRINITY_TN_DN35932_c0_g1_i3.p1 TRINITY_TN_DN78340_c0_g1_i1.p2
OG0000356: TRINITY_AG_DN140523_c0_g1_i1.p1 TRINITY_AG_DN43163_c0_g1_i1.p1 TRINITY_AG_DN56229_c0_g1_i1.p1 TRINITY_MB_DN134641_c0_g1_i1.p1 TRINITY_MB_DN188055_c0_g1_i1.p1 TRINITY_MB_DN23769_c0_g1_i1.p1 TRINITY_MB_DN41723_c0_g1_i1.p1 TRINITY_MB_DN56912_c0_g1_i1.p1 TRINITY_MB_DN58864_c2_g1_i1.p1 TRINITY_MB_DN73021_c0_g1_i1.p1 TRINITY_SE_DN204804_c0_g1_i1.p1 TRINITY_SE_DN49418_c1_g3_i2.p1 TRINITY_SE_DN59665_c0_g1_i1.p1 TRINITY_SL_DN139448_c0_g1_i1.p1 TRINITY_SL_DN65958_c0_g1_i4.p2 TRINITY_TN_DN120521_c0_g1_i1.p1 TRINITY_TN_DN28791_c0_g1_i1.p1
OG0000357: TRINITY_AG_DN141182_c0_g1_i1.p2 TRINITY_AG_DN145290_c0_g1_i1.p3 TRINITY_AG_DN158963_c0_g1_i1.p1 TRINITY_AG_DN16965_c0_g1_i1.p1 TRINITY_SL_DN103870_c0_g1_i1.p1 TRINITY_SL_DN113423_c0_g1_i1.p1 TRINITY_SL_DN116788_c0_g1_i1.p3 TRINITY_SL_DN134963_c0_g1_i1.p1 TRINITY_SL_DN150810_c0_g1_i1.p1 TRINITY_SL_DN166477_c0_g1_i1.p2 TRINITY_SL_DN175321_c0_g1_i1.p3 TRINITY_SL_DN185502_c0_g1_i1.p1 TRINITY_SL_DN228965_c0_g1_i1.p1 TRINITY_SL_DN235030_c0_g1_i1.p2 TRINITY_SL_DN79542_c0_g1_i1.p2 TRINITY_SL_DN84079_c0_g1_i1.p1 TRINITY_SL_DN91101_c0_g1_i1.p2
OG0000358: TRINITY_AG_DN15692_c0_g1_i1.p1 TRINITY_AG_DN27675_c0_g1_i1.p1 TRINITY_AG_DN35971_c0_g1_i1.p1 TRINITY_AG_DN47670_c0_g1_i1.p1 TRINITY_AG_DN49287_c0_g1_i2.p1 TRINITY_AG_DN64602_c0_g1_i1.p1 TRINITY_AG_DN66988_c9_g1_i2.p1 TRINITY_MB_DN29352_c0_g1_i1.p1 TRINITY_MB_DN31618_c0_g1_i1.p1 TRINITY_MB_DN37229_c0_g1_i1.p1 TRINITY_MB_DN5212_c0_g1_i1.p1 TRINITY_MB_DN61064_c0_g1_i2.p1 TRINITY_MB_DN61178_c9_g1_i1.p1 TRINITY_SE_DN207195_c0_g1_i1.p1 TRINITY_SE_DN62746_c0_g1_i1.p1 TRINITY_SE_DN78448_c0_g1_i1.p1 TRINITY_SL_DN69841_c0_g1_i1.p1
OG0000359: TRINITY_AG_DN163548_c0_g1_i1.p1 TRINITY_AG_DN18561_c0_g1_i1.p3 TRINITY_AG_DN30862_c0_g1_i1.p2 TRINITY_AG_DN32338_c0_g1_i1.p1 TRINITY_MB_DN107575_c0_g1_i1.p1 TRINITY_MB_DN140673_c0_g1_i1.p1 TRINITY_MB_DN204599_c0_g1_i1.p3 TRINITY_MB_DN205988_c0_g1_i1.p1 TRINITY_MB_DN55727_c0_g1_i3.p1 TRINITY_SE_DN46465_c0_g1_i2.p1 TRINITY_SL_DN26330_c0_g1_i1.p1 TRINITY_SL_DN40350_c0_g1_i1.p1 TRINITY_SL_DN66793_c3_g1_i1.p1 TRINITY_SL_DN82026_c0_g1_i1.p1 TRINITY_TN_DN151727_c0_g1_i1.p2 TRINITY_TN_DN28679_c0_g1_i1.p1 TRINITY_TN_DN33633_c0_g1_i3.p1
OG0000360: TRINITY_AG_DN168500_c0_g1_i1.p2 TRINITY_AG_DN54662_c0_g1_i1.p1 TRINITY_AG_DN54662_c1_g2_i1.p2 TRINITY_AG_DN66612_c3_g2_i1.p2 TRINITY_AG_DN94217_c0_g1_i1.p2 TRINITY_MB_DN115177_c0_g1_i1.p2 TRINITY_MB_DN154056_c0_g1_i2.p3 TRINITY_MB_DN167862_c0_g1_i1.p2 TRINITY_SE_DN176120_c0_g1_i1.p1 TRINITY_SE_DN30950_c0_g1_i1.p1 TRINITY_SL_DN111240_c0_g1_i1.p1 TRINITY_SL_DN142944_c0_g1_i1.p2 TRINITY_SL_DN19620_c0_g1_i1.p1 TRINITY_TN_DN122273_c0_g1_i1.p2 TRINITY_TN_DN138387_c0_g1_i1.p3 TRINITY_TN_DN31116_c0_g1_i1.p1 TRINITY_TN_DN42252_c0_g1_i2.p2
OG0000361: TRINITY_AG_DN16928_c0_g1_i1.p2 TRINITY_AG_DN40216_c0_g1_i1.p2 TRINITY_MB_DN16455_c1_g1_i1.p1 TRINITY_MB_DN29382_c1_g1_i2.p2 TRINITY_MB_DN31259_c1_g1_i2.p2 TRINITY_MB_DN48800_c0_g1_i1.p2 TRINITY_SE_DN154847_c0_g1_i1.p1 TRINITY_SE_DN23453_c0_g1_i3.p1 TRINITY_SE_DN4658_c0_g1_i1.p1 TRINITY_SL_DN101163_c0_g1_i1.p1 TRINITY_SL_DN26908_c0_g1_i1.p3 TRINITY_SL_DN57217_c0_g1_i2.p2 TRINITY_SL_DN79363_c0_g1_i1.p1 TRINITY_TN_DN28788_c0_g1_i2.p2 TRINITY_TN_DN39442_c1_g2_i2.p2 TRINITY_TN_DN46540_c0_g2_i1.p2 TRINITY_TN_DN88548_c0_g1_i1.p1
OG0000362: TRINITY_AG_DN1694_c0_g1_i1.p1 TRINITY_AG_DN60724_c1_g1_i2.p1 TRINITY_AG_DN60724_c2_g1_i4.p1 TRINITY_AG_DN60724_c2_g2_i1.p1 TRINITY_MB_DN32150_c0_g1_i2.p1 TRINITY_MB_DN43508_c0_g1_i1.p1 TRINITY_MB_DN60815_c8_g1_i1.p1 TRINITY_SE_DN48151_c0_g1_i1.p1 TRINITY_SE_DN48712_c0_g1_i5.p1 TRINITY_SE_DN51168_c0_g3_i3.p1 TRINITY_SE_DN51168_c0_g4_i1.p1 TRINITY_SL_DN70651_c1_g1_i4.p1 TRINITY_SL_DN71038_c0_g1_i2.p1 TRINITY_SL_DN75008_c3_g1_i5.p1 TRINITY_TN_DN50039_c0_g1_i3.p1 TRINITY_TN_DN50039_c0_g2_i1.p1 TRINITY_TN_DN50039_c0_g3_i3.p1
OG0000363: TRINITY_AG_DN17005_c0_g1_i1.p1 TRINITY_AG_DN33239_c0_g1_i1.p1 TRINITY_AG_DN5003_c0_g1_i2.p1 TRINITY_AG_DN67128_c0_g1_i1.p2 TRINITY_AG_DN73296_c0_g1_i1.p3 TRINITY_AG_DN73424_c0_g1_i1.p2 TRINITY_MB_DN128003_c0_g1_i1.p1 TRINITY_MB_DN28169_c0_g1_i1.p2 TRINITY_MB_DN36068_c0_g1_i1.p1 TRINITY_SL_DN141408_c0_g1_i1.p3 TRINITY_SL_DN168336_c0_g1_i1.p3 TRINITY_SL_DN177348_c0_g1_i1.p2 TRINITY_SL_DN18752_c0_g1_i1.p1 TRINITY_SL_DN239076_c0_g1_i1.p3 TRINITY_TN_DN162471_c0_g1_i1.p1 TRINITY_TN_DN224540_c0_g1_i1.p1 TRINITY_TN_DN32948_c0_g1_i1.p1
OG0000364: TRINITY_AG_DN23405_c0_g1_i1.p1 TRINITY_MB_DN47779_c1_g1_i4.p2 TRINITY_MB_DN61202_c6_g1_i9.p1 TRINITY_MB_DN67849_c0_g1_i1.p1 TRINITY_SE_DN28417_c0_g1_i1.p1 TRINITY_SE_DN32875_c0_g1_i1.p1 TRINITY_SE_DN33664_c0_g1_i1.p1 TRINITY_SE_DN40324_c0_g1_i1.p1 TRINITY_SE_DN44880_c0_g1_i1.p1 TRINITY_SE_DN45403_c0_g1_i1.p1 TRINITY_SE_DN48100_c0_g2_i3.p1 TRINITY_SE_DN75911_c0_g1_i1.p1 TRINITY_SE_DN78567_c0_g1_i1.p1 TRINITY_SL_DN10419_c0_g1_i1.p1 TRINITY_SL_DN26243_c0_g1_i1.p1 TRINITY_TN_DN26740_c0_g1_i1.p1 TRINITY_TN_DN87170_c0_g1_i1.p2
OG0000365: TRINITY_AG_DN25903_c0_g1_i1.p1 TRINITY_AG_DN25903_c0_g2_i1.p1 TRINITY_AG_DN65114_c0_g1_i4.p1 TRINITY_MB_DN115432_c0_g1_i1.p1 TRINITY_MB_DN57165_c0_g1_i1.p1 TRINITY_MB_DN58296_c0_g1_i2.p1 TRINITY_MB_DN59917_c0_g1_i1.p1 TRINITY_SE_DN134897_c0_g1_i1.p1 TRINITY_SE_DN35368_c0_g1_i1.p1 TRINITY_SE_DN50226_c0_g1_i2.p1 TRINITY_SE_DN50309_c0_g1_i1.p1 TRINITY_SL_DN104352_c0_g1_i1.p1 TRINITY_SL_DN72752_c0_g1_i2.p1 TRINITY_SL_DN75655_c4_g1_i2.p1 TRINITY_SL_DN76892_c0_g1_i2.p1 TRINITY_SL_DN76910_c6_g1_i9.p1 TRINITY_TN_DN110593_c0_g1_i1.p1
OG0000366: TRINITY_AG_DN32829_c0_g1_i1.p2 TRINITY_AG_DN42149_c0_g1_i3.p1 TRINITY_AG_DN63183_c0_g1_i1.p1 TRINITY_AG_DN63279_c1_g1_i1.p1 TRINITY_MB_DN210924_c0_g1_i1.p1 TRINITY_MB_DN30569_c0_g1_i1.p1 TRINITY_MB_DN34423_c0_g1_i1.p1 TRINITY_MB_DN38580_c0_g1_i1.p1 TRINITY_MB_DN46115_c1_g1_i1.p1 TRINITY_SE_DN24004_c0_g1_i1.p1 TRINITY_SE_DN39694_c0_g1_i1.p1 TRINITY_SL_DN52499_c0_g1_i1.p1 TRINITY_SL_DN69340_c0_g1_i1.p1 TRINITY_SL_DN69340_c1_g1_i1.p1 TRINITY_SL_DN73622_c0_g1_i1.p1 TRINITY_TN_DN53118_c0_g1_i1.p1 TRINITY_TN_DN77245_c0_g1_i1.p1
OG0000367: TRINITY_AG_DN34090_c0_g1_i1.p1 TRINITY_AG_DN51144_c2_g1_i1.p1 TRINITY_AG_DN51144_c3_g1_i1.p1 TRINITY_MB_DN18758_c0_g1_i2.p1 TRINITY_MB_DN28358_c0_g1_i1.p1 TRINITY_MB_DN41367_c0_g1_i2.p2 TRINITY_SE_DN102738_c0_g1_i1.p1 TRINITY_SE_DN11784_c0_g1_i3.p1 TRINITY_SE_DN136780_c0_g1_i1.p1 TRINITY_SE_DN51515_c2_g1_i1.p1 TRINITY_SL_DN44777_c0_g1_i1.p1 TRINITY_SL_DN48461_c0_g1_i2.p1 TRINITY_SL_DN62035_c2_g1_i1.p1 TRINITY_SL_DN66091_c0_g1_i4.p1 TRINITY_TN_DN110696_c1_g1_i1.p1 TRINITY_TN_DN144949_c1_g1_i1.p1 TRINITY_TN_DN180067_c0_g1_i1.p1
OG0000368: TRINITY_AG_DN37031_c0_g1_i1.p1 TRINITY_AG_DN89332_c0_g1_i1.p1 TRINITY_MB_DN170150_c0_g1_i1.p1 TRINITY_SE_DN169369_c0_g1_i1.p1 TRINITY_SE_DN17538_c0_g1_i1.p1 TRINITY_SE_DN55558_c0_g1_i1.p1 TRINITY_SE_DN83730_c0_g1_i1.p1 TRINITY_SL_DN104202_c0_g1_i1.p1 TRINITY_SL_DN180101_c0_g1_i1.p3 TRINITY_SL_DN65433_c0_g1_i1.p1 TRINITY_TN_DN10148_c0_g1_i1.p1 TRINITY_TN_DN109986_c0_g1_i1.p1 TRINITY_TN_DN12973_c0_g1_i1.p1 TRINITY_TN_DN183782_c0_g1_i1.p1 TRINITY_TN_DN196949_c0_g1_i1.p1 TRINITY_TN_DN44072_c0_g1_i1.p1 TRINITY_TN_DN47241_c0_g1_i1.p1
OG0000369: TRINITY_AG_DN44490_c0_g1_i1.p1 TRINITY_AG_DN62507_c0_g1_i1.p1 TRINITY_AG_DN63169_c0_g1_i2.p1 TRINITY_AG_DN65130_c0_g1_i3.p1 TRINITY_MB_DN28369_c0_g1_i1.p1 TRINITY_MB_DN4833_c0_g1_i1.p1 TRINITY_SE_DN139351_c0_g1_i1.p1 TRINITY_SE_DN3147_c0_g1_i1.p1 TRINITY_SE_DN39943_c0_g1_i1.p1 TRINITY_SL_DN57727_c0_g1_i1.p1 TRINITY_SL_DN64748_c0_g1_i1.p1 TRINITY_SL_DN69083_c0_g1_i1.p1 TRINITY_SL_DN71388_c0_g1_i1.p1 TRINITY_TN_DN37696_c0_g1_i2.p1 TRINITY_TN_DN49243_c0_g1_i1.p1 TRINITY_TN_DN57334_c0_g1_i1.p1 TRINITY_TN_DN7988_c0_g1_i1.p1
OG0000370: TRINITY_AG_DN44879_c0_g1_i1.p1 TRINITY_AG_DN56642_c0_g2_i1.p2 TRINITY_AG_DN56711_c0_g1_i1.p1 TRINITY_MB_DN146300_c0_g1_i1.p1 TRINITY_MB_DN25958_c0_g1_i2.p1 TRINITY_MB_DN49122_c0_g1_i1.p1 TRINITY_MB_DN54399_c0_g1_i1.p2 TRINITY_SE_DN28753_c0_g1_i1.p1 TRINITY_SE_DN47333_c0_g1_i1.p2 TRINITY_SE_DN48239_c0_g1_i1.p1 TRINITY_SE_DN49572_c5_g1_i1.p1 TRINITY_SE_DN80627_c0_g1_i1.p1 TRINITY_SL_DN33651_c0_g1_i1.p1 TRINITY_SL_DN51800_c0_g1_i1.p2 TRINITY_SL_DN63948_c0_g1_i1.p1 TRINITY_SL_DN77828_c2_g1_i1.p1 TRINITY_TN_DN47188_c0_g1_i2.p2
OG0000371: TRINITY_AG_DN45706_c0_g1_i2.p1 TRINITY_AG_DN63740_c1_g1_i3.p1 TRINITY_AG_DN64449_c0_g1_i3.p1 TRINITY_MB_DN37339_c0_g1_i1.p1 TRINITY_MB_DN52918_c0_g1_i1.p1 TRINITY_MB_DN56275_c0_g1_i3.p1 TRINITY_SE_DN23435_c1_g1_i1.p1 TRINITY_SE_DN39822_c0_g1_i1.p1 TRINITY_SE_DN55927_c0_g1_i1.p1 TRINITY_SE_DN81395_c0_g1_i1.p1 TRINITY_SL_DN72404_c0_g1_i1.p1 TRINITY_SL_DN73392_c2_g3_i2.p1 TRINITY_SL_DN73392_c2_g4_i2.p1 TRINITY_TN_DN25727_c0_g1_i1.p1 TRINITY_TN_DN36856_c0_g1_i1.p1 TRINITY_TN_DN40595_c0_g1_i2.p1 TRINITY_TN_DN45390_c0_g1_i2.p1
OG0000372: TRINITY_AG_DN47354_c0_g1_i1.p2 TRINITY_AG_DN54448_c0_g1_i1.p1 TRINITY_AG_DN54448_c0_g3_i1.p1 TRINITY_MB_DN20105_c0_g1_i1.p1 TRINITY_MB_DN27494_c0_g1_i2.p2 TRINITY_MB_DN66013_c0_g1_i1.p1 TRINITY_SE_DN179765_c0_g1_i1.p1 TRINITY_SE_DN207419_c0_g1_i1.p2 TRINITY_SE_DN224922_c0_g1_i1.p1 TRINITY_SE_DN82156_c0_g1_i1.p1 TRINITY_SL_DN104893_c0_g1_i1.p1 TRINITY_SL_DN177643_c0_g1_i1.p1 TRINITY_SL_DN74373_c0_g1_i1.p2 TRINITY_TN_DN197909_c0_g1_i1.p2 TRINITY_TN_DN23543_c0_g1_i1.p1 TRINITY_TN_DN73099_c0_g1_i1.p1 TRINITY_TN_DN90030_c0_g1_i1.p2
OG0000373: TRINITY_AG_DN48000_c2_g1_i1.p1 TRINITY_AG_DN56650_c1_g1_i1.p1 TRINITY_MB_DN26057_c0_g1_i1.p1 TRINITY_MB_DN3016_c0_g1_i2.p1 TRINITY_MB_DN32988_c0_g1_i1.p1 TRINITY_MB_DN38539_c0_g1_i1.p1 TRINITY_SE_DN102808_c0_g1_i1.p1 TRINITY_SE_DN37928_c0_g1_i1.p1 TRINITY_SE_DN51662_c0_g1_i1.p1 TRINITY_SL_DN49274_c0_g1_i2.p1 TRINITY_SL_DN61110_c0_g1_i1.p1 TRINITY_SL_DN61771_c1_g1_i1.p1 TRINITY_SL_DN62505_c0_g1_i1.p1 TRINITY_SL_DN63641_c2_g1_i2.p1 TRINITY_TN_DN110731_c0_g1_i1.p1 TRINITY_TN_DN111006_c0_g1_i1.p1 TRINITY_TN_DN44314_c1_g1_i2.p1
OG0000374: TRINITY_AG_DN52890_c0_g1_i2.p1 TRINITY_AG_DN52890_c0_g2_i1.p3 TRINITY_MB_DN142136_c0_g1_i1.p1 TRINITY_MB_DN200892_c0_g1_i1.p2 TRINITY_MB_DN24471_c0_g1_i1.p1 TRINITY_MB_DN54179_c0_g1_i2.p1 TRINITY_MB_DN58982_c1_g1_i3.p1 TRINITY_SE_DN47563_c0_g1_i1.p2 TRINITY_SE_DN49838_c6_g2_i11.p1 TRINITY_SL_DN35115_c0_g1_i1.p1 TRINITY_SL_DN49543_c0_g1_i1.p1 TRINITY_SL_DN61495_c1_g1_i1.p1 TRINITY_SL_DN67542_c3_g1_i1.p1 TRINITY_SL_DN69386_c1_g1_i1.p1 TRINITY_TN_DN180862_c0_g1_i1.p3 TRINITY_TN_DN39280_c0_g1_i1.p1 TRINITY_TN_DN76607_c0_g1_i1.p1
OG0000375: TRINITY_AG_DN53474_c0_g1_i2.p1 TRINITY_AG_DN66649_c3_g1_i4.p1 TRINITY_AG_DN66990_c3_g1_i7.p1 TRINITY_MB_DN51062_c0_g1_i2.p1 TRINITY_MB_DN59301_c0_g1_i1.p1 TRINITY_MB_DN61286_c0_g1_i6.p1 TRINITY_SE_DN48220_c0_g2_i1.p1 TRINITY_SE_DN48776_c0_g1_i2.p1 TRINITY_SE_DN50082_c0_g2_i3.p1 TRINITY_SL_DN74589_c1_g1_i3.p1 TRINITY_SL_DN77596_c0_g1_i7.p1 TRINITY_SL_DN77725_c0_g1_i4.p1 TRINITY_TN_DN223821_c0_g1_i1.p1 TRINITY_TN_DN23774_c0_g1_i2.p1 TRINITY_TN_DN43657_c0_g1_i1.p1 TRINITY_TN_DN43657_c0_g2_i1.p1 TRINITY_TN_DN52373_c0_g1_i2.p1
OG0000376: TRINITY_AG_DN53676_c0_g1_i2.p1 TRINITY_MB_DN111519_c0_g1_i1.p1 TRINITY_MB_DN60421_c0_g1_i1.p1 TRINITY_MB_DN83233_c0_g1_i1.p1 TRINITY_SE_DN104884_c0_g1_i1.p1 TRINITY_SE_DN107669_c0_g1_i1.p1 TRINITY_SE_DN108265_c0_g1_i1.p1 TRINITY_SE_DN118471_c0_g1_i1.p1 TRINITY_SE_DN139606_c0_g1_i1.p1 TRINITY_SE_DN139631_c0_g1_i1.p1 TRINITY_SE_DN203785_c0_g1_i1.p1 TRINITY_SE_DN205872_c0_g1_i1.p1 TRINITY_SE_DN26470_c0_g1_i1.p1 TRINITY_SL_DN28216_c0_g1_i1.p1 TRINITY_SL_DN76361_c0_g1_i4.p1 TRINITY_TN_DN233795_c0_g1_i1.p1 TRINITY_TN_DN43953_c0_g1_i1.p1
OG0000377: TRINITY_AG_DN55322_c1_g1_i1.p1 TRINITY_AG_DN58349_c0_g1_i2.p1 TRINITY_AG_DN61560_c0_g1_i1.p2 TRINITY_MB_DN43430_c0_g1_i1.p1 TRINITY_SE_DN46309_c0_g1_i2.p1 TRINITY_SE_DN68325_c0_g1_i1.p1 TRINITY_SL_DN167284_c0_g1_i1.p1 TRINITY_SL_DN198644_c0_g1_i1.p1 TRINITY_SL_DN63500_c0_g2_i1.p1 TRINITY_SL_DN73207_c0_g1_i4.p1 TRINITY_SL_DN74142_c0_g1_i2.p1 TRINITY_SL_DN75702_c0_g1_i1.p1 TRINITY_SL_DN75702_c0_g2_i4.p1 TRINITY_TN_DN155686_c0_g1_i1.p1 TRINITY_TN_DN197745_c0_g1_i1.p1 TRINITY_TN_DN35583_c0_g1_i1.p1 TRINITY_TN_DN77548_c0_g1_i1.p1
OG0000378: TRINITY_AG_DN57115_c8_g1_i1.p1 TRINITY_AG_DN59895_c0_g1_i1.p1 TRINITY_MB_DN111593_c0_g1_i1.p1 TRINITY_MB_DN16270_c0_g1_i1.p1 TRINITY_MB_DN170089_c0_g1_i1.p1 TRINITY_MB_DN202917_c0_g1_i1.p1 TRINITY_MB_DN204103_c0_g1_i1.p1 TRINITY_MB_DN49654_c0_g1_i1.p1 TRINITY_MB_DN56145_c1_g1_i1.p1 TRINITY_MB_DN79769_c1_g1_i1.p1 TRINITY_SE_DN45231_c2_g1_i1.p1 TRINITY_SE_DN51522_c0_g1_i1.p1 TRINITY_SL_DN166533_c0_g1_i1.p1 TRINITY_SL_DN18195_c1_g1_i1.p1 TRINITY_TN_DN14135_c1_g1_i1.p1 TRINITY_TN_DN144969_c2_g1_i1.p1 TRINITY_TN_DN145478_c0_g1_i1.p1
OG0000379: TRINITY_AG_DN58443_c0_g1_i1.p1 TRINITY_AG_DN66869_c10_g2_i1.p1 TRINITY_MB_DN10690_c0_g1_i1.p1 TRINITY_MB_DN126576_c0_g1_i1.p1 TRINITY_MB_DN128154_c0_g1_i1.p1 TRINITY_MB_DN13565_c0_g1_i1.p1 TRINITY_MB_DN146847_c0_g1_i1.p1 TRINITY_MB_DN58947_c0_g1_i1.p1 TRINITY_MB_DN59227_c1_g1_i1.p1 TRINITY_MB_DN61849_c2_g1_i3.p1 TRINITY_MB_DN61849_c3_g1_i5.p1 TRINITY_MB_DN61849_c3_g4_i1.p1 TRINITY_MB_DN9535_c0_g1_i1.p1 TRINITY_SE_DN14916_c0_g1_i1.p1 TRINITY_SE_DN50324_c0_g1_i3.p1 TRINITY_SL_DN75420_c0_g1_i3.p1 TRINITY_TN_DN52715_c0_g1_i1.p1
OG0000380: TRINITY_AG_DN58584_c0_g1_i2.p1 TRINITY_AG_DN61673_c0_g1_i1.p1 TRINITY_AG_DN63577_c1_g1_i1.p1 TRINITY_AG_DN63577_c1_g2_i4.p1 TRINITY_MB_DN30467_c0_g1_i1.p1 TRINITY_MB_DN60348_c0_g2_i3.p1 TRINITY_MB_DN61177_c0_g2_i5.p1 TRINITY_SE_DN11886_c0_g1_i1.p1 TRINITY_SE_DN26542_c1_g1_i2.p1 TRINITY_SE_DN50940_c13_g1_i2.p1 TRINITY_SL_DN74338_c1_g1_i1.p1 TRINITY_SL_DN74381_c1_g1_i1.p1 TRINITY_SL_DN76391_c1_g1_i6.p1 TRINITY_TN_DN33759_c0_g1_i2.p1 TRINITY_TN_DN33760_c2_g1_i1.p1 TRINITY_TN_DN33760_c3_g1_i1.p1 TRINITY_TN_DN40562_c0_g1_i3.p1
OG0000381: TRINITY_AG_DN59321_c4_g1_i1.p2 TRINITY_MB_DN173510_c0_g1_i1.p1 TRINITY_MB_DN19497_c0_g1_i1.p1 TRINITY_MB_DN52731_c2_g1_i1.p1 TRINITY_MB_DN61117_c4_g1_i1.p1 TRINITY_MB_DN69690_c0_g1_i1.p1 TRINITY_SE_DN102644_c0_g1_i1.p1 TRINITY_SE_DN180589_c0_g1_i1.p1 TRINITY_SE_DN214399_c0_g1_i1.p1 TRINITY_SE_DN32032_c0_g1_i2.p1 TRINITY_SE_DN44916_c1_g1_i1.p1 TRINITY_SE_DN6603_c0_g1_i1.p1 TRINITY_SL_DN61890_c0_g1_i1.p1 TRINITY_SL_DN61926_c1_g1_i1.p1 TRINITY_SL_DN66094_c0_g1_i1.p1 TRINITY_SL_DN66537_c1_g1_i1.p1 TRINITY_TN_DN109953_c0_g1_i1.p1
OG0000382: TRINITY_AG_DN59670_c1_g2_i5.p1 TRINITY_AG_DN60267_c0_g1_i3.p1 TRINITY_AG_DN65588_c5_g1_i8.p1 TRINITY_AG_DN66532_c7_g6_i1.p1 TRINITY_MB_DN21409_c0_g2_i1.p1 TRINITY_MB_DN61455_c2_g1_i2.p1 TRINITY_MB_DN61841_c2_g1_i1.p1 TRINITY_MB_DN61841_c2_g5_i4.p1 TRINITY_MB_DN6579_c0_g1_i1.p1 TRINITY_SE_DN26325_c0_g1_i1.p1 TRINITY_SE_DN49402_c16_g1_i6.p1 TRINITY_SL_DN123228_c0_g1_i1.p1 TRINITY_SL_DN46699_c0_g1_i2.p1 TRINITY_SL_DN69854_c0_g1_i3.p1 TRINITY_TN_DN49210_c0_g1_i1.p1 TRINITY_TN_DN51244_c1_g1_i5.p1 TRINITY_TN_DN52687_c1_g4_i2.p1
OG0000383: TRINITY_AG_DN59679_c0_g1_i1.p1 TRINITY_AG_DN64293_c1_g1_i7.p1 TRINITY_AG_DN66315_c0_g1_i1.p1 TRINITY_MB_DN146105_c0_g1_i1.p1 TRINITY_MB_DN55620_c1_g2_i2.p1 TRINITY_MB_DN60683_c0_g1_i2.p1 TRINITY_SE_DN25392_c0_g1_i1.p1 TRINITY_SE_DN42159_c0_g1_i2.p1 TRINITY_SE_DN50177_c1_g1_i2.p1 TRINITY_SL_DN74809_c0_g1_i1.p1 TRINITY_SL_DN74809_c0_g2_i1.p1 TRINITY_SL_DN75411_c0_g1_i1.p1 TRINITY_SL_DN75704_c1_g1_i3.p1 TRINITY_SL_DN75704_c1_g2_i1.p1 TRINITY_TN_DN46680_c0_g1_i5.p1 TRINITY_TN_DN55966_c0_g1_i1.p1 TRINITY_TN_DN79897_c0_g1_i1.p1
OG0000384: TRINITY_AG_DN61112_c0_g1_i1.p1 TRINITY_AG_DN61112_c0_g2_i3.p1 TRINITY_AG_DN64291_c0_g1_i1.p1 TRINITY_MB_DN34956_c0_g1_i1.p1 TRINITY_MB_DN50236_c0_g1_i1.p1 TRINITY_MB_DN50236_c0_g2_i1.p1 TRINITY_MB_DN80180_c0_g1_i1.p1 TRINITY_SE_DN49333_c0_g1_i3.p1 TRINITY_SE_DN49452_c1_g1_i1.p1 TRINITY_SE_DN5164_c0_g1_i1.p1 TRINITY_SL_DN62192_c0_g1_i1.p1 TRINITY_SL_DN71516_c1_g1_i1.p1 TRINITY_SL_DN72662_c0_g1_i1.p1 TRINITY_SL_DN76960_c5_g1_i2.p1 TRINITY_TN_DN109981_c0_g1_i1.p1 TRINITY_TN_DN215598_c0_g1_i1.p1 TRINITY_TN_DN52349_c0_g1_i3.p1
OG0000385: TRINITY_AG_DN61878_c8_g1_i3.p1 TRINITY_AG_DN63971_c0_g1_i6.p1 TRINITY_AG_DN64858_c0_g1_i3.p2 TRINITY_MB_DN30193_c0_g1_i2.p1 TRINITY_MB_DN31443_c0_g1_i2.p1 TRINITY_MB_DN60726_c13_g4_i2.p1 TRINITY_SE_DN30620_c0_g1_i1.p1 TRINITY_SE_DN33338_c1_g1_i1.p1 TRINITY_SE_DN4646_c0_g1_i2.p1 TRINITY_SL_DN69712_c15_g5_i1.p1 TRINITY_SL_DN76500_c0_g1_i2.p1 TRINITY_SL_DN77273_c1_g1_i1.p1 TRINITY_SL_DN77273_c1_g2_i2.p1 TRINITY_SL_DN77273_c1_g3_i1.p1 TRINITY_TN_DN110287_c0_g1_i1.p1 TRINITY_TN_DN179640_c0_g1_i1.p1 TRINITY_TN_DN51181_c4_g1_i2.p1
OG0000386: TRINITY_AG_DN65101_c0_g1_i1.p1 TRINITY_MB_DN32552_c0_g1_i1.p1 TRINITY_MB_DN87628_c0_g1_i1.p1 TRINITY_SE_DN141920_c0_g2_i1.p1 TRINITY_SE_DN148318_c0_g1_i1.p1 TRINITY_SE_DN163592_c0_g1_i1.p1 TRINITY_SE_DN169891_c0_g1_i1.p1 TRINITY_SE_DN181629_c0_g1_i1.p1 TRINITY_SE_DN200359_c0_g1_i1.p1 TRINITY_SE_DN208743_c0_g1_i1.p1 TRINITY_SL_DN117161_c0_g1_i1.p1 TRINITY_SL_DN15113_c0_g1_i1.p1 TRINITY_SL_DN183595_c0_g1_i1.p2 TRINITY_SL_DN237705_c0_g1_i1.p1 TRINITY_SL_DN68960_c0_g1_i1.p1 TRINITY_SL_DN73588_c0_g1_i1.p1 TRINITY_TN_DN36406_c0_g1_i2.p1
OG0000387: TRINITY_AG_DN65698_c1_g1_i2.p1 TRINITY_MB_DN37937_c0_g1_i1.p1 TRINITY_MB_DN49330_c0_g1_i1.p1 TRINITY_MB_DN50986_c0_g1_i1.p1 TRINITY_MB_DN57044_c0_g1_i2.p1 TRINITY_MB_DN60697_c1_g2_i2.p1 TRINITY_MB_DN81082_c0_g1_i1.p1 TRINITY_SL_DN13268_c0_g1_i1.p1 TRINITY_SL_DN1691_c0_g1_i1.p1 TRINITY_SL_DN40918_c0_g1_i1.p1 TRINITY_SL_DN47651_c0_g1_i1.p1 TRINITY_SL_DN49990_c0_g1_i1.p1 TRINITY_SL_DN57893_c0_g1_i1.p1 TRINITY_SL_DN76455_c1_g1_i1.p1 TRINITY_SL_DN76455_c1_g2_i1.p1 TRINITY_SL_DN76455_c2_g1_i1.p1 TRINITY_TN_DN33881_c0_g1_i1.p1
OG0000388: TRINITY_AG_DN66216_c0_g1_i1.p1 TRINITY_AG_DN66216_c0_g3_i1.p1 TRINITY_MB_DN61837_c0_g1_i2.p1 TRINITY_SE_DN203733_c0_g1_i1.p1 TRINITY_SE_DN29481_c0_g1_i2.p1 TRINITY_SE_DN43917_c1_g1_i2.p1 TRINITY_SE_DN49094_c0_g1_i1.p1 TRINITY_SE_DN84813_c0_g1_i1.p1 TRINITY_SL_DN46773_c0_g1_i1.p1 TRINITY_SL_DN56366_c0_g1_i2.p1 TRINITY_SL_DN70683_c0_g1_i3.p1 TRINITY_SL_DN77755_c0_g1_i8.p1 TRINITY_SL_DN77824_c0_g2_i1.p1 TRINITY_TN_DN119994_c0_g1_i1.p1 TRINITY_TN_DN225320_c0_g1_i1.p1 TRINITY_TN_DN44377_c0_g1_i1.p1 TRINITY_TN_DN79815_c0_g1_i1.p1
OG0000389: TRINITY_AG_DN8560_c0_g1_i1.p1 TRINITY_MB_DN216235_c0_g1_i1.p1 TRINITY_MB_DN69527_c0_g1_i1.p1 TRINITY_MB_DN88252_c0_g1_i1.p1 TRINITY_SE_DN16585_c0_g1_i1.p1 TRINITY_SE_DN196401_c0_g1_i1.p1 TRINITY_SE_DN202818_c0_g1_i1.p1 TRINITY_SE_DN51239_c0_g3_i1.p1 TRINITY_SE_DN53845_c0_g1_i1.p1 TRINITY_SL_DN137266_c0_g1_i1.p1 TRINITY_SL_DN202705_c0_g1_i1.p1 TRINITY_SL_DN31560_c1_g1_i1.p1 TRINITY_TN_DN146490_c0_g1_i1.p1 TRINITY_TN_DN22206_c0_g1_i1.p1 TRINITY_TN_DN32782_c0_g1_i1.p1 TRINITY_TN_DN52815_c0_g2_i1.p1 TRINITY_TN_DN52892_c1_g3_i1.p1
OG0000390: TRINITY_AG_DN87311_c0_g1_i1.p1 TRINITY_SE_DN25558_c0_g1_i2.p1 TRINITY_SE_DN80166_c0_g1_i1.p1 TRINITY_SL_DN228860_c0_g1_i1.p2 TRINITY_SL_DN72085_c0_g2_i1.p1 TRINITY_TN_DN123920_c0_g1_i1.p1 TRINITY_TN_DN127110_c0_g1_i1.p1 TRINITY_TN_DN184044_c0_g1_i1.p1 TRINITY_TN_DN184486_c0_g1_i1.p1 TRINITY_TN_DN217559_c0_g1_i1.p1 TRINITY_TN_DN45434_c0_g1_i1.p1 TRINITY_TN_DN52696_c0_g2_i1.p1 TRINITY_TN_DN52696_c1_g1_i2.p1 TRINITY_TN_DN52696_c1_g2_i1.p1 TRINITY_TN_DN75356_c0_g1_i1.p1 TRINITY_TN_DN79533_c0_g1_i1.p1 TRINITY_TN_DN8483_c0_g1_i1.p1
OG0000391: TRINITY_MB_DN198450_c0_g1_i1.p1 TRINITY_MB_DN42121_c0_g1_i1.p1 TRINITY_MB_DN59865_c0_g1_i1.p1 TRINITY_MB_DN61516_c0_g1_i1.p2 TRINITY_MB_DN61655_c1_g1_i1.p1 TRINITY_MB_DN61727_c0_g1_i4.p1 TRINITY_MB_DN7662_c0_g1_i1.p1 TRINITY_MB_DN8190_c0_g1_i1.p1 TRINITY_MB_DN89307_c0_g1_i1.p1 TRINITY_SE_DN106076_c0_g1_i1.p1 TRINITY_SE_DN110077_c0_g1_i1.p1 TRINITY_SE_DN50517_c1_g1_i7.p1 TRINITY_SL_DN205115_c0_g1_i1.p1 TRINITY_SL_DN76108_c0_g1_i6.p1 TRINITY_SL_DN77150_c0_g1_i9.p1 TRINITY_SL_DN77150_c0_g2_i1.p1 TRINITY_TN_DN123581_c0_g1_i1.p1
OG0000392: TRINITY_SE_DN112312_c0_g1_i1.p1 TRINITY_SE_DN12084_c0_g1_i1.p2 TRINITY_SE_DN12084_c1_g1_i1.p1 TRINITY_SE_DN169449_c0_g1_i1.p1 TRINITY_SE_DN17954_c0_g2_i1.p1 TRINITY_SE_DN202613_c0_g1_i1.p1 TRINITY_SE_DN31908_c0_g1_i1.p1 TRINITY_SE_DN43034_c0_g1_i1.p1 TRINITY_SE_DN43034_c0_g2_i1.p1 TRINITY_SE_DN46937_c0_g1_i1.p1 TRINITY_SE_DN58101_c0_g1_i1.p1 TRINITY_SE_DN6394_c0_g1_i1.p1 TRINITY_SE_DN7191_c0_g1_i1.p1 TRINITY_SL_DN6968_c0_g1_i1.p1 TRINITY_TN_DN149453_c0_g1_i1.p1 TRINITY_TN_DN214826_c0_g1_i1.p1 TRINITY_TN_DN46122_c0_g1_i1.p1
OG0000393: TRINITY_SE_DN112796_c0_g1_i1.p1 TRINITY_SE_DN154853_c0_g1_i1.p1 TRINITY_SE_DN156791_c0_g1_i1.p1 TRINITY_SE_DN170079_c0_g1_i1.p1 TRINITY_SE_DN170982_c0_g1_i1.p1 TRINITY_SE_DN175227_c0_g1_i1.p1 TRINITY_SE_DN177422_c0_g1_i1.p1 TRINITY_SE_DN209917_c0_g1_i1.p1 TRINITY_SE_DN22212_c0_g1_i1.p1 TRINITY_SE_DN32511_c0_g1_i1.p1 TRINITY_SE_DN55551_c0_g1_i1.p1 TRINITY_SE_DN69935_c0_g1_i1.p1 TRINITY_SE_DN74485_c0_g1_i1.p1 TRINITY_SE_DN80676_c0_g1_i1.p1 TRINITY_SE_DN82015_c0_g1_i1.p1 TRINITY_SE_DN82950_c0_g1_i1.p1 TRINITY_TN_DN222851_c0_g1_i1.p1
OG0000394: TRINITY_MB_DN26049_c0_g1_i1.p1 TRINITY_MB_DN26131_c0_g1_i1.p1 TRINITY_MB_DN31677_c0_g1_i2.p1 TRINITY_MB_DN61798_c6_g1_i2.p1 TRINITY_MB_DN61847_c3_g1_i1.p1 TRINITY_MB_DN61847_c6_g1_i4.p1 TRINITY_MB_DN61847_c7_g1_i4.p1 TRINITY_MB_DN7360_c0_g1_i1.p1 TRINITY_MB_DN86037_c0_g1_i1.p1 TRINITY_MB_DN86225_c0_g1_i1.p1 TRINITY_MB_DN94868_c0_g1_i1.p1 TRINITY_SE_DN169542_c0_g1_i1.p1 TRINITY_SE_DN170342_c0_g1_i1.p1 TRINITY_SE_DN43072_c0_g1_i1.p1 TRINITY_SL_DN14155_c0_g1_i1.p1 TRINITY_SL_DN229256_c0_g1_i1.p1 TRINITY_SL_DN59101_c1_g1_i1.p1
OG0000395: TRINITY_MB_DN142218_c0_g1_i1.p1 TRINITY_MB_DN142870_c0_g1_i1.p1 TRINITY_MB_DN152712_c0_g1_i1.p1 TRINITY_MB_DN170526_c0_g1_i1.p1 TRINITY_MB_DN172755_c0_g1_i1.p1 TRINITY_MB_DN23344_c0_g2_i1.p1 TRINITY_MB_DN33888_c0_g1_i1.p1 TRINITY_MB_DN33954_c0_g1_i2.p1 TRINITY_MB_DN38671_c0_g1_i1.p1 TRINITY_MB_DN43178_c0_g1_i1.p1 TRINITY_MB_DN43858_c0_g1_i1.p1 TRINITY_MB_DN54484_c0_g1_i2.p1 TRINITY_MB_DN59088_c0_g1_i1.p1 TRINITY_MB_DN61172_c0_g1_i4.p1 TRINITY_MB_DN61798_c6_g2_i5.p1 TRINITY_MB_DN6466_c0_g1_i1.p1 TRINITY_MB_DN81704_c0_g1_i1.p1
OG0000396: TRINITY_AG_DN104936_c0_g1_i1.p2 TRINITY_AG_DN2071_c0_g1_i1.p2 TRINITY_AG_DN30133_c0_g1_i1.p1 TRINITY_AG_DN43218_c1_g1_i1.p2 TRINITY_AG_DN93766_c0_g1_i1.p1 TRINITY_MB_DN158837_c0_g1_i1.p1 TRINITY_MB_DN171923_c0_g1_i1.p2 TRINITY_MB_DN203418_c0_g1_i1.p1 TRINITY_MB_DN44696_c0_g1_i1.p2 TRINITY_MB_DN44696_c0_g2_i1.p1 TRINITY_MB_DN72618_c0_g1_i1.p2 TRINITY_SL_DN147766_c0_g1_i1.p2 TRINITY_SL_DN73672_c0_g2_i1.p1 TRINITY_TN_DN141272_c0_g1_i1.p1 TRINITY_TN_DN21578_c0_g1_i1.p2 TRINITY_TN_DN80492_c0_g1_i1.p1
OG0000397: TRINITY_AG_DN105835_c0_g1_i1.p1 TRINITY_AG_DN110941_c0_g1_i1.p1 TRINITY_AG_DN54280_c0_g1_i2.p1 TRINITY_MB_DN23786_c0_g1_i1.p1 TRINITY_MB_DN53606_c0_g1_i2.p1 TRINITY_MB_DN60381_c0_g2_i1.p1 TRINITY_SE_DN37170_c1_g1_i2.p1 TRINITY_SE_DN37966_c0_g1_i2.p1 TRINITY_SE_DN46814_c0_g1_i1.p1 TRINITY_SL_DN71809_c0_g1_i1.p1 TRINITY_SL_DN77247_c0_g1_i4.p1 TRINITY_TN_DN17819_c0_g1_i2.p1 TRINITY_TN_DN1969_c0_g1_i1.p1 TRINITY_TN_DN27344_c0_g1_i1.p1 TRINITY_TN_DN36667_c0_g1_i2.p1 TRINITY_TN_DN8545_c0_g1_i1.p1
OG0000398: TRINITY_AG_DN112594_c0_g1_i1.p1 TRINITY_AG_DN122477_c0_g1_i1.p2 TRINITY_AG_DN85977_c0_g1_i1.p1 TRINITY_AG_DN89922_c0_g1_i1.p2 TRINITY_MB_DN131302_c0_g1_i1.p2 TRINITY_MB_DN142056_c0_g1_i1.p1 TRINITY_MB_DN146825_c0_g1_i1.p1 TRINITY_SE_DN200775_c0_g1_i1.p1 TRINITY_SL_DN169629_c0_g1_i1.p1 TRINITY_SL_DN198188_c0_g1_i1.p2 TRINITY_SL_DN211039_c0_g1_i1.p2 TRINITY_SL_DN247195_c0_g1_i1.p2 TRINITY_SL_DN25382_c0_g1_i1.p3 TRINITY_SL_DN78491_c0_g1_i1.p1 TRINITY_TN_DN233303_c0_g1_i1.p1 TRINITY_TN_DN2465_c0_g1_i1.p2
OG0000399: TRINITY_AG_DN119619_c0_g1_i1.p1 TRINITY_AG_DN34446_c0_g1_i1.p1 TRINITY_AG_DN54496_c0_g1_i1.p1 TRINITY_AG_DN57307_c0_g2_i1.p1 TRINITY_MB_DN170962_c0_g1_i1.p1 TRINITY_MB_DN80011_c0_g1_i2.p2 TRINITY_SE_DN20359_c0_g1_i1.p1 TRINITY_SE_DN78298_c1_g1_i1.p1 TRINITY_SE_DN86314_c0_g1_i1.p1 TRINITY_SL_DN15578_c0_g1_i1.p1 TRINITY_SL_DN249986_c0_g1_i1.p1 TRINITY_TN_DN213774_c0_g1_i1.p1 TRINITY_TN_DN34978_c0_g1_i1.p1 TRINITY_TN_DN42753_c0_g1_i1.p2 TRINITY_TN_DN45068_c0_g1_i1.p1 TRINITY_TN_DN46713_c0_g1_i1.p1
OG0000400: TRINITY_AG_DN157453_c0_g1_i1.p2 TRINITY_AG_DN55819_c0_g1_i1.p2 TRINITY_AG_DN6516_c0_g1_i1.p3 TRINITY_AG_DN77042_c0_g1_i1.p2 TRINITY_MB_DN115805_c0_g1_i1.p1 TRINITY_MB_DN63172_c0_g1_i1.p2 TRINITY_MB_DN96165_c0_g1_i1.p3 TRINITY_MB_DN98343_c0_g1_i1.p2 TRINITY_SE_DN45859_c0_g1_i1.p1 TRINITY_SL_DN214696_c0_g1_i1.p3 TRINITY_SL_DN74150_c0_g1_i2.p1 TRINITY_TN_DN117774_c0_g1_i1.p4 TRINITY_TN_DN18725_c0_g1_i1.p1 TRINITY_TN_DN222447_c0_g1_i1.p2 TRINITY_TN_DN90107_c0_g1_i1.p1 TRINITY_TN_DN97223_c0_g1_i1.p2
OG0000401: TRINITY_AG_DN19427_c0_g1_i1.p1 TRINITY_AG_DN25870_c0_g1_i1.p1 TRINITY_AG_DN69131_c0_g1_i1.p1 TRINITY_AG_DN86307_c0_g1_i1.p1 TRINITY_MB_DN151148_c0_g1_i1.p1 TRINITY_MB_DN58237_c0_g1_i1.p1 TRINITY_MB_DN58739_c0_g1_i1.p1 TRINITY_MB_DN65322_c0_g1_i1.p1 TRINITY_MB_DN69639_c0_g1_i1.p1 TRINITY_SE_DN17573_c0_g1_i1.p1 TRINITY_SE_DN51023_c3_g1_i1.p1 TRINITY_SL_DN199378_c0_g1_i1.p1 TRINITY_TN_DN154279_c0_g1_i1.p1 TRINITY_TN_DN39149_c0_g1_i1.p1 TRINITY_TN_DN51194_c0_g1_i1.p2 TRINITY_TN_DN53513_c0_g1_i1.p1
OG0000402: TRINITY_AG_DN26359_c0_g1_i3.p1 TRINITY_AG_DN43809_c0_g1_i1.p1 TRINITY_AG_DN56182_c2_g1_i3.p1 TRINITY_AG_DN56182_c2_g2_i2.p1 TRINITY_MB_DN186442_c0_g1_i1.p1 TRINITY_MB_DN201838_c2_g1_i1.p1 TRINITY_MB_DN220734_c0_g1_i2.p1 TRINITY_MB_DN51987_c0_g1_i1.p1 TRINITY_MB_DN53850_c0_g1_i1.p1 TRINITY_MB_DN55779_c0_g1_i3.p1 TRINITY_MB_DN61162_c0_g1_i6.p1 TRINITY_MB_DN86310_c0_g1_i1.p1 TRINITY_SE_DN40641_c0_g1_i2.p1 TRINITY_SE_DN50915_c0_g1_i1.p2 TRINITY_SL_DN68808_c0_g1_i10.p1 TRINITY_TN_DN96989_c0_g1_i1.p1
OG0000403: TRINITY_AG_DN306_c0_g1_i1.p1 TRINITY_MB_DN178136_c0_g1_i1.p1 TRINITY_MB_DN43994_c0_g1_i1.p1 TRINITY_SE_DN138948_c0_g1_i1.p1 TRINITY_SE_DN54690_c0_g1_i1.p1 TRINITY_SE_DN81671_c0_g1_i1.p1 TRINITY_SE_DN88264_c0_g1_i1.p1 TRINITY_SL_DN203488_c0_g1_i1.p1 TRINITY_SL_DN234735_c0_g1_i1.p1 TRINITY_SL_DN77711_c6_g1_i1.p1 TRINITY_SL_DN77711_c6_g2_i1.p1 TRINITY_TN_DN115915_c0_g1_i1.p1 TRINITY_TN_DN151593_c0_g1_i1.p1 TRINITY_TN_DN52900_c25_g1_i1.p1 TRINITY_TN_DN56403_c0_g1_i1.p1 TRINITY_TN_DN67793_c0_g1_i1.p1
OG0000404: TRINITY_AG_DN31966_c0_g1_i1.p1 TRINITY_AG_DN62796_c0_g1_i1.p1 TRINITY_AG_DN63372_c1_g1_i4.p1 TRINITY_MB_DN5785_c0_g1_i1.p1 TRINITY_MB_DN58178_c1_g1_i6.p1 TRINITY_SE_DN36272_c0_g1_i5.p1 TRINITY_SE_DN51246_c0_g1_i2.p1 TRINITY_SL_DN137610_c0_g1_i1.p1 TRINITY_SL_DN27821_c0_g1_i1.p1 TRINITY_SL_DN73115_c5_g1_i2.p1 TRINITY_SL_DN74586_c15_g1_i3.p1 TRINITY_TN_DN23673_c0_g1_i1.p1 TRINITY_TN_DN27764_c0_g1_i1.p1 TRINITY_TN_DN4687_c0_g1_i1.p1 TRINITY_TN_DN50074_c1_g1_i1.p1 TRINITY_TN_DN7629_c0_g1_i1.p1
OG0000405: TRINITY_AG_DN32308_c0_g1_i1.p1 TRINITY_AG_DN37175_c0_g1_i1.p1 TRINITY_AG_DN52403_c0_g1_i1.p2 TRINITY_MB_DN220958_c0_g1_i1.p1 TRINITY_MB_DN59377_c0_g1_i3.p1 TRINITY_MB_DN73368_c0_g1_i1.p1 TRINITY_SE_DN15928_c0_g1_i1.p1 TRINITY_SE_DN177666_c0_g1_i1.p1 TRINITY_SE_DN25477_c0_g1_i1.p1 TRINITY_SE_DN2872_c0_g1_i1.p1 TRINITY_SL_DN113084_c0_g1_i1.p2 TRINITY_SL_DN175578_c0_g1_i1.p1 TRINITY_TN_DN161340_c0_g1_i1.p1 TRINITY_TN_DN46435_c0_g1_i1.p1 TRINITY_TN_DN59625_c0_g1_i1.p1 TRINITY_TN_DN82691_c0_g1_i1.p2
OG0000406: TRINITY_AG_DN38954_c2_g1_i1.p1 TRINITY_AG_DN59580_c0_g1_i1.p1 TRINITY_AG_DN63182_c3_g1_i1.p1 TRINITY_AG_DN63182_c3_g2_i2.p1 TRINITY_MB_DN200426_c0_g1_i1.p1 TRINITY_MB_DN57561_c1_g1_i1.p1 TRINITY_SE_DN218226_c0_g1_i1.p1 TRINITY_SE_DN22659_c1_g1_i1.p1 TRINITY_SE_DN42009_c0_g1_i1.p1 TRINITY_SE_DN61894_c0_g1_i1.p1 TRINITY_SL_DN16410_c0_g1_i1.p1 TRINITY_SL_DN19175_c0_g1_i1.p1 TRINITY_SL_DN32215_c0_g1_i2.p1 TRINITY_SL_DN6137_c0_g1_i2.p1 TRINITY_SL_DN67373_c0_g1_i1.p1 TRINITY_TN_DN49827_c1_g1_i3.p1
OG0000407: TRINITY_AG_DN39564_c0_g1_i1.p1 TRINITY_AG_DN78237_c0_g1_i1.p1 TRINITY_MB_DN48765_c8_g2_i1.p1 TRINITY_SE_DN13890_c0_g1_i1.p1 TRINITY_SE_DN203143_c0_g1_i1.p1 TRINITY_SE_DN62871_c0_g1_i1.p1 TRINITY_SL_DN245381_c0_g1_i1.p1 TRINITY_SL_DN67431_c0_g1_i1.p2 TRINITY_SL_DN76332_c1_g1_i1.p1 TRINITY_SL_DN76354_c0_g2_i1.p1 TRINITY_SL_DN76613_c0_g1_i2.p1 TRINITY_SL_DN90387_c0_g1_i1.p1 TRINITY_TN_DN15967_c0_g1_i1.p1 TRINITY_TN_DN190716_c0_g1_i1.p1 TRINITY_TN_DN239558_c0_g1_i1.p1 TRINITY_TN_DN51851_c0_g1_i5.p1
OG0000408: TRINITY_AG_DN41920_c0_g1_i2.p2 TRINITY_MB_DN34160_c1_g1_i1.p1 TRINITY_SE_DN138637_c0_g1_i1.p1 TRINITY_SE_DN168185_c0_g1_i1.p1 TRINITY_SE_DN25999_c0_g1_i1.p1 TRINITY_SE_DN27500_c0_g1_i1.p1 TRINITY_SE_DN48439_c0_g2_i1.p1 TRINITY_SE_DN62387_c0_g1_i1.p1 TRINITY_SE_DN66582_c0_g1_i1.p1 TRINITY_SL_DN202552_c0_g1_i1.p1 TRINITY_SL_DN65434_c1_g1_i1.p1 TRINITY_SL_DN65434_c1_g2_i1.p1 TRINITY_TN_DN122797_c0_g1_i1.p1 TRINITY_TN_DN37487_c0_g1_i2.p2 TRINITY_TN_DN78197_c0_g1_i1.p1 TRINITY_TN_DN79899_c0_g1_i1.p1
OG0000409: TRINITY_AG_DN43401_c0_g1_i1.p1 TRINITY_AG_DN59026_c0_g1_i5.p1 TRINITY_AG_DN59026_c0_g3_i1.p1 TRINITY_MB_DN175832_c0_g1_i1.p1 TRINITY_MB_DN194089_c0_g1_i1.p3 TRINITY_MB_DN220116_c0_g1_i1.p1 TRINITY_MB_DN27008_c0_g1_i1.p1 TRINITY_MB_DN35722_c0_g1_i1.p1 TRINITY_MB_DN41326_c0_g1_i2.p1 TRINITY_SE_DN136981_c0_g1_i1.p1 TRINITY_SL_DN146559_c0_g1_i1.p2 TRINITY_SL_DN17181_c0_g1_i1.p2 TRINITY_SL_DN70709_c0_g1_i1.p1 TRINITY_TN_DN191238_c0_g1_i1.p1 TRINITY_TN_DN230393_c0_g1_i1.p2 TRINITY_TN_DN39450_c0_g1_i1.p3
OG0000410: TRINITY_AG_DN44576_c1_g1_i1.p1 TRINITY_AG_DN48641_c0_g1_i1.p1 TRINITY_MB_DN109175_c0_g1_i1.p1 TRINITY_MB_DN56537_c0_g1_i2.p1 TRINITY_MB_DN58988_c5_g1_i3.p1 TRINITY_SE_DN134382_c0_g1_i1.p2 TRINITY_SE_DN200063_c0_g1_i1.p1 TRINITY_SE_DN23473_c0_g1_i1.p1 TRINITY_SE_DN8253_c0_g1_i1.p1 TRINITY_SL_DN51636_c0_g1_i1.p1 TRINITY_SL_DN57000_c2_g1_i1.p1 TRINITY_SL_DN59102_c1_g1_i1.p1 TRINITY_SL_DN66977_c0_g1_i1.p2 TRINITY_TN_DN179278_c2_g1_i1.p1 TRINITY_TN_DN215990_c0_g1_i1.p1 TRINITY_TN_DN46583_c0_g1_i2.p1
OG0000411: TRINITY_AG_DN47876_c0_g1_i1.p1 TRINITY_AG_DN65753_c2_g2_i1.p2 TRINITY_MB_DN181060_c0_g1_i1.p1 TRINITY_MB_DN218306_c0_g1_i1.p1 TRINITY_MB_DN56658_c1_g1_i3.p2 TRINITY_SE_DN201899_c0_g1_i1.p1 TRINITY_SE_DN39094_c0_g1_i1.p1 TRINITY_SE_DN45912_c0_g1_i1.p1 TRINITY_SE_DN50053_c3_g1_i1.p2 TRINITY_SE_DN51166_c1_g1_i5.p1 TRINITY_SE_DN51329_c3_g1_i5.p2 TRINITY_SE_DN78497_c2_g1_i1.p2 TRINITY_SL_DN57602_c0_g1_i1.p1 TRINITY_SL_DN76519_c0_g1_i1.p2 TRINITY_TN_DN122666_c0_g1_i1.p1 TRINITY_TN_DN203555_c0_g1_i1.p1
OG0000412: TRINITY_AG_DN50016_c0_g1_i1.p1 TRINITY_AG_DN62631_c3_g1_i3.p1 TRINITY_MB_DN172651_c0_g1_i1.p1 TRINITY_MB_DN20969_c0_g1_i1.p1 TRINITY_MB_DN43659_c0_g1_i1.p1 TRINITY_MB_DN58962_c0_g1_i4.p1 TRINITY_MB_DN61343_c2_g8_i1.p1 TRINITY_MB_DN61827_c2_g2_i4.p2 TRINITY_SE_DN139121_c0_g1_i1.p1 TRINITY_SE_DN30666_c0_g1_i1.p1 TRINITY_SL_DN179055_c0_g1_i1.p1 TRINITY_SL_DN65229_c0_g1_i2.p1 TRINITY_SL_DN65244_c0_g1_i2.p1 TRINITY_TN_DN46823_c0_g1_i2.p1 TRINITY_TN_DN46823_c0_g2_i1.p1 TRINITY_TN_DN50711_c0_g1_i1.p1
OG0000413: TRINITY_AG_DN50778_c2_g1_i1.p1 TRINITY_AG_DN70036_c0_g1_i1.p1 TRINITY_MB_DN109257_c0_g1_i1.p1 TRINITY_MB_DN110291_c0_g1_i1.p2 TRINITY_MB_DN43911_c0_g1_i1.p2 TRINITY_MB_DN47493_c1_g1_i1.p1 TRINITY_SE_DN2340_c0_g1_i1.p1 TRINITY_SL_DN211874_c0_g1_i1.p1 TRINITY_SL_DN233303_c0_g1_i1.p1 TRINITY_SL_DN70933_c3_g1_i1.p2 TRINITY_SL_DN70933_c3_g2_i1.p2 TRINITY_TN_DN127080_c0_g1_i1.p3 TRINITY_TN_DN227936_c0_g1_i1.p1 TRINITY_TN_DN3598_c0_g1_i2.p2 TRINITY_TN_DN44210_c0_g1_i1.p1 TRINITY_TN_DN44210_c1_g1_i1.p1
OG0000414: TRINITY_AG_DN50795_c0_g1_i1.p1 TRINITY_MB_DN46188_c0_g1_i1.p1 TRINITY_SE_DN159808_c0_g1_i1.p1 TRINITY_SE_DN16228_c0_g1_i1.p1 TRINITY_SE_DN206595_c0_g1_i1.p1 TRINITY_SE_DN40108_c0_g1_i2.p3 TRINITY_SE_DN41744_c0_g1_i1.p1 TRINITY_SE_DN47434_c1_g1_i1.p1 TRINITY_SE_DN47434_c1_g2_i1.p1 TRINITY_SE_DN47434_c2_g3_i1.p2 TRINITY_SE_DN7712_c0_g1_i1.p1 TRINITY_SE_DN86430_c0_g1_i1.p1 TRINITY_SE_DN8977_c0_g1_i1.p2 TRINITY_SL_DN77184_c0_g1_i1.p2 TRINITY_TN_DN128799_c0_g1_i1.p1 TRINITY_TN_DN47236_c0_g1_i3.p1
OG0000415: TRINITY_AG_DN51742_c2_g1_i1.p1 TRINITY_MB_DN187290_c0_g1_i1.p1 TRINITY_MB_DN46466_c0_g1_i1.p2 TRINITY_SE_DN200861_c0_g1_i1.p1 TRINITY_SE_DN27252_c0_g1_i1.p1 TRINITY_SE_DN35796_c0_g1_i1.p1 TRINITY_SE_DN46441_c2_g1_i2.p1 TRINITY_SE_DN52804_c0_g1_i1.p1 TRINITY_SL_DN202416_c0_g1_i1.p1 TRINITY_SL_DN227756_c0_g1_i1.p1 TRINITY_SL_DN78735_c0_g1_i1.p1 TRINITY_TN_DN1155_c0_g1_i1.p1 TRINITY_TN_DN152678_c0_g1_i1.p1 TRINITY_TN_DN51342_c0_g1_i1.p1 TRINITY_TN_DN7771_c0_g1_i1.p1 TRINITY_TN_DN86053_c0_g1_i2.p1
OG0000416: TRINITY_AG_DN55768_c0_g1_i3.p2 TRINITY_AG_DN62452_c0_g1_i1.p1 TRINITY_AG_DN63768_c0_g1_i3.p1 TRINITY_AG_DN65066_c0_g1_i5.p1 TRINITY_MB_DN53996_c0_g1_i3.p1 TRINITY_MB_DN61847_c4_g1_i2.p1 TRINITY_MB_DN62483_c0_g1_i1.p2 TRINITY_MB_DN80612_c0_g1_i1.p1 TRINITY_SE_DN35144_c0_g1_i1.p1 TRINITY_SE_DN35557_c0_g1_i1.p1 TRINITY_SE_DN35557_c0_g2_i1.p1 TRINITY_SL_DN103390_c0_g1_i1.p1 TRINITY_SL_DN64516_c0_g1_i1.p1 TRINITY_SL_DN70829_c0_g1_i1.p1 TRINITY_TN_DN3240_c1_g1_i1.p1 TRINITY_TN_DN52504_c0_g4_i1.p1
OG0000417: TRINITY_AG_DN56049_c2_g1_i1.p1 TRINITY_MB_DN200363_c0_g1_i1.p1 TRINITY_SE_DN147395_c0_g1_i1.p2 TRINITY_SE_DN161124_c0_g1_i1.p1 TRINITY_SE_DN38089_c0_g1_i1.p1 TRINITY_SE_DN46314_c3_g1_i1.p2 TRINITY_SE_DN55770_c0_g1_i1.p3 TRINITY_SE_DN7616_c0_g1_i1.p1 TRINITY_SE_DN82570_c0_g1_i1.p2 TRINITY_SL_DN167067_c0_g1_i1.p1 TRINITY_SL_DN61821_c0_g1_i1.p1 TRINITY_SL_DN61821_c0_g2_i1.p2 TRINITY_SL_DN67366_c0_g1_i1.p1 TRINITY_TN_DN109813_c0_g1_i1.p1 TRINITY_TN_DN227668_c0_g1_i1.p1 TRINITY_TN_DN52225_c1_g1_i1.p1
OG0000418: TRINITY_AG_DN57487_c0_g1_i2.p1 TRINITY_SE_DN194473_c0_g1_i1.p1 TRINITY_SL_DN103881_c0_g1_i1.p1 TRINITY_SL_DN16754_c0_g1_i1.p1 TRINITY_SL_DN246675_c0_g1_i1.p1 TRINITY_SL_DN34626_c0_g1_i1.p1 TRINITY_SL_DN39991_c0_g1_i1.p1 TRINITY_SL_DN46759_c0_g1_i2.p1 TRINITY_SL_DN57871_c0_g1_i1.p1 TRINITY_SL_DN61661_c0_g1_i2.p1 TRINITY_SL_DN69838_c0_g1_i2.p1 TRINITY_SL_DN70686_c0_g1_i1.p1 TRINITY_SL_DN72919_c0_g2_i3.p1 TRINITY_SL_DN73384_c0_g2_i4.p1 TRINITY_SL_DN75185_c2_g1_i4.p1 TRINITY_SL_DN75674_c0_g1_i3.p1
OG0000419: TRINITY_AG_DN57728_c0_g1_i1.p1 TRINITY_AG_DN77063_c0_g1_i1.p1 TRINITY_MB_DN29925_c0_g1_i1.p1 TRINITY_MB_DN44996_c0_g1_i1.p1 TRINITY_MB_DN49889_c0_g1_i4.p1 TRINITY_SE_DN45163_c0_g1_i1.p1 TRINITY_SE_DN47631_c1_g2_i1.p1 TRINITY_SE_DN80911_c0_g1_i1.p1 TRINITY_SL_DN103639_c0_g1_i1.p2 TRINITY_TN_DN115531_c0_g1_i1.p2 TRINITY_TN_DN12293_c0_g1_i2.p1 TRINITY_TN_DN145681_c0_g1_i1.p1 TRINITY_TN_DN195903_c0_g1_i1.p1 TRINITY_TN_DN26048_c0_g1_i1.p1 TRINITY_TN_DN35_c0_g1_i1.p2 TRINITY_TN_DN40116_c1_g1_i1.p1
OG0000420: TRINITY_AG_DN59232_c0_g1_i1.p1 TRINITY_AG_DN60012_c0_g1_i1.p1 TRINITY_AG_DN64580_c6_g1_i5.p1 TRINITY_MB_DN58014_c0_g1_i1.p1 TRINITY_MB_DN59720_c2_g1_i1.p1 TRINITY_MB_DN60769_c1_g1_i1.p1 TRINITY_SE_DN34363_c0_g1_i1.p1 TRINITY_SE_DN4393_c0_g1_i1.p1 TRINITY_SE_DN44458_c0_g1_i1.p1 TRINITY_SE_DN49904_c6_g1_i1.p1 TRINITY_SL_DN105904_c0_g1_i1.p1 TRINITY_SL_DN120464_c0_g1_i1.p1 TRINITY_SL_DN72103_c0_g1_i1.p1 TRINITY_TN_DN215655_c0_g1_i1.p1 TRINITY_TN_DN26618_c0_g2_i1.p1 TRINITY_TN_DN53090_c0_g1_i1.p1
OG0000421: TRINITY_AG_DN59838_c0_g1_i1.p1 TRINITY_SE_DN19389_c0_g1_i1.p1 TRINITY_SE_DN53297_c0_g1_i1.p1 TRINITY_SL_DN125220_c0_g1_i1.p1 TRINITY_SL_DN17427_c0_g1_i2.p1 TRINITY_SL_DN179987_c0_g1_i1.p1 TRINITY_SL_DN18232_c2_g1_i1.p1 TRINITY_SL_DN230273_c0_g1_i1.p1 TRINITY_SL_DN3332_c0_g1_i1.p1 TRINITY_SL_DN41270_c0_g1_i1.p1 TRINITY_SL_DN64763_c2_g1_i1.p1 TRINITY_SL_DN67012_c0_g1_i2.p1 TRINITY_SL_DN70900_c0_g1_i2.p1 TRINITY_SL_DN72833_c0_g3_i2.p1 TRINITY_SL_DN75789_c1_g1_i2.p1 TRINITY_TN_DN196170_c0_g1_i1.p1
OG0000422: TRINITY_AG_DN60547_c1_g1_i2.p1 TRINITY_AG_DN61238_c1_g1_i2.p1 TRINITY_AG_DN62552_c0_g1_i5.p1 TRINITY_SL_DN104720_c0_g1_i1.p1 TRINITY_SL_DN22954_c0_g1_i1.p1 TRINITY_SL_DN54233_c0_g1_i1.p1 TRINITY_SL_DN57679_c0_g1_i2.p1 TRINITY_SL_DN57681_c1_g1_i1.p1 TRINITY_SL_DN63050_c0_g1_i1.p1 TRINITY_SL_DN66946_c0_g1_i1.p1 TRINITY_SL_DN68076_c0_g1_i2.p1 TRINITY_SL_DN70042_c0_g2_i1.p1 TRINITY_SL_DN72073_c0_g1_i1.p1 TRINITY_SL_DN73047_c1_g1_i3.p1 TRINITY_SL_DN73718_c0_g1_i1.p1 TRINITY_SL_DN76704_c3_g3_i1.p1
OG0000423: TRINITY_AG_DN60784_c0_g1_i2.p1 TRINITY_AG_DN63627_c0_g1_i1.p1 TRINITY_AG_DN65385_c0_g1_i1.p1 TRINITY_AG_DN65385_c0_g2_i1.p1 TRINITY_MB_DN144461_c0_g1_i1.p1 TRINITY_MB_DN52726_c0_g1_i2.p1 TRINITY_MB_DN58362_c0_g1_i3.p1 TRINITY_MB_DN58362_c0_g2_i1.p1 TRINITY_SE_DN34011_c0_g1_i1.p1 TRINITY_SE_DN41376_c1_g1_i1.p1 TRINITY_SE_DN41376_c1_g2_i1.p1 TRINITY_SE_DN48988_c0_g1_i2.p1 TRINITY_SL_DN196897_c0_g1_i1.p1 TRINITY_SL_DN68666_c0_g1_i3.p1 TRINITY_SL_DN69366_c1_g1_i2.p1 TRINITY_TN_DN50897_c0_g2_i2.p1
OG0000424: TRINITY_AG_DN63013_c0_g2_i2.p1 TRINITY_AG_DN63013_c0_g3_i2.p1 TRINITY_AG_DN65691_c0_g1_i2.p1 TRINITY_MB_DN31870_c0_g1_i1.p1 TRINITY_MB_DN33191_c0_g1_i1.p1 TRINITY_MB_DN34596_c0_g1_i1.p1 TRINITY_SE_DN50912_c0_g1_i2.p1 TRINITY_SE_DN51096_c0_g1_i2.p1 TRINITY_SE_DN51096_c0_g2_i3.p1 TRINITY_SE_DN53381_c0_g1_i1.p1 TRINITY_SL_DN77145_c0_g1_i1.p1 TRINITY_SL_DN77729_c0_g1_i1.p1 TRINITY_SL_DN77729_c1_g1_i1.p1 TRINITY_SL_DN77729_c1_g2_i1.p1 TRINITY_TN_DN48920_c0_g1_i1.p1 TRINITY_TN_DN51133_c0_g1_i2.p1
OG0000425: TRINITY_AG_DN66549_c0_g1_i2.p1 TRINITY_AG_DN66549_c0_g2_i1.p1 TRINITY_AG_DN87473_c0_g1_i1.p1 TRINITY_MB_DN11214_c0_g1_i1.p1 TRINITY_SE_DN145284_c0_g1_i1.p1 TRINITY_SE_DN169241_c0_g1_i1.p1 TRINITY_SE_DN220071_c0_g1_i1.p1 TRINITY_SL_DN61721_c0_g1_i1.p2 TRINITY_SL_DN69803_c0_g1_i1.p1 TRINITY_TN_DN125533_c0_g1_i1.p1 TRINITY_TN_DN144963_c0_g1_i1.p1 TRINITY_TN_DN33426_c0_g1_i2.p1 TRINITY_TN_DN35317_c0_g1_i1.p1 TRINITY_TN_DN40211_c0_g1_i1.p1 TRINITY_TN_DN49095_c0_g2_i1.p1 TRINITY_TN_DN97115_c0_g1_i1.p1
OG0000426: TRINITY_SE_DN105608_c0_g1_i1.p1 TRINITY_SE_DN43063_c0_g1_i1.p1 TRINITY_SE_DN43234_c0_g1_i1.p1 TRINITY_SE_DN43922_c0_g2_i1.p1 TRINITY_SE_DN44922_c0_g2_i1.p1 TRINITY_SE_DN44981_c0_g1_i1.p1 TRINITY_SE_DN47289_c0_g1_i1.p1 TRINITY_SE_DN47405_c0_g1_i2.p1 TRINITY_SE_DN49056_c0_g2_i2.p1 TRINITY_SE_DN50743_c0_g1_i1.p1 TRINITY_SE_DN50747_c0_g1_i1.p1 TRINITY_SE_DN51023_c3_g4_i1.p1 TRINITY_SE_DN51042_c1_g2_i10.p1 TRINITY_SE_DN51067_c3_g3_i3.p1 TRINITY_SE_DN51121_c0_g2_i3.p1 TRINITY_SE_DN54723_c0_g1_i1.p1
OG0000427: TRINITY_MB_DN112584_c0_g1_i1.p1 TRINITY_MB_DN161791_c0_g1_i1.p1 TRINITY_MB_DN212225_c0_g1_i1.p1 TRINITY_SE_DN156657_c0_g1_i1.p1 TRINITY_SE_DN171484_c0_g1_i1.p1 TRINITY_SE_DN185558_c0_g1_i1.p1 TRINITY_SE_DN201952_c0_g1_i1.p1 TRINITY_SE_DN29242_c0_g1_i1.p1 TRINITY_SE_DN38295_c0_g1_i1.p1 TRINITY_SE_DN54256_c0_g1_i1.p1 TRINITY_SE_DN57295_c0_g1_i1.p1 TRINITY_SE_DN68837_c0_g1_i1.p1 TRINITY_SE_DN78896_c0_g1_i1.p1 TRINITY_SE_DN79498_c0_g1_i1.p1 TRINITY_TN_DN166263_c0_g1_i1.p1 TRINITY_TN_DN194920_c0_g1_i1.p1
OG0000428: TRINITY_MB_DN189272_c0_g1_i1.p1 TRINITY_MB_DN213758_c0_g1_i1.p1 TRINITY_MB_DN36321_c0_g1_i1.p1 TRINITY_SE_DN177887_c0_g1_i1.p2 TRINITY_SE_DN25324_c1_g1_i1.p1 TRINITY_SE_DN90997_c0_g1_i1.p2 TRINITY_SE_DN9488_c0_g1_i1.p1 TRINITY_SL_DN27586_c0_g1_i1.p2 TRINITY_SL_DN34031_c0_g1_i1.p1 TRINITY_SL_DN38638_c0_g1_i1.p1 TRINITY_SL_DN55602_c0_g1_i1.p2 TRINITY_SL_DN62565_c0_g1_i1.p1 TRINITY_TN_DN134943_c0_g1_i1.p2 TRINITY_TN_DN15674_c0_g1_i1.p1 TRINITY_TN_DN22564_c0_g1_i1.p1 TRINITY_TN_DN46179_c0_g1_i1.p1
OG0000429: TRINITY_SE_DN53837_c0_g1_i1.p1 TRINITY_SE_DN56205_c0_g1_i1.p1 TRINITY_SL_DN116893_c0_g1_i1.p1 TRINITY_SL_DN45781_c0_g1_i2.p2 TRINITY_TN_DN114860_c0_g1_i1.p1 TRINITY_TN_DN181972_c0_g1_i1.p1 TRINITY_TN_DN194694_c0_g1_i1.p1 TRINITY_TN_DN28230_c0_g1_i1.p1 TRINITY_TN_DN42067_c0_g1_i1.p1 TRINITY_TN_DN44454_c0_g1_i2.p1 TRINITY_TN_DN49081_c0_g1_i1.p1 TRINITY_TN_DN51276_c0_g2_i1.p1 TRINITY_TN_DN51763_c0_g1_i1.p1 TRINITY_TN_DN52422_c0_g1_i1.p1 TRINITY_TN_DN52422_c0_g2_i1.p1 TRINITY_TN_DN52664_c0_g1_i1.p1
OG0000430: TRINITY_MB_DN116279_c0_g1_i1.p1 TRINITY_MB_DN208103_c0_g1_i1.p1 TRINITY_MB_DN44112_c0_g1_i1.p1 TRINITY_MB_DN61762_c0_g1_i1.p1 TRINITY_MB_DN61762_c1_g1_i4.p1 TRINITY_MB_DN61791_c2_g3_i1.p1 TRINITY_SE_DN6764_c0_g1_i1.p2 TRINITY_SE_DN88510_c0_g1_i1.p1 TRINITY_SL_DN10094_c0_g1_i1.p1 TRINITY_SL_DN113961_c0_g1_i1.p1 TRINITY_SL_DN121314_c0_g1_i1.p1 TRINITY_SL_DN37760_c0_g1_i1.p1 TRINITY_SL_DN76567_c1_g1_i11.p1 TRINITY_TN_DN32765_c0_g1_i1.p1 TRINITY_TN_DN33358_c0_g1_i1.p1 TRINITY_TN_DN50405_c0_g1_i4.p1
OG0000431: TRINITY_AG_DN101379_c0_g1_i1.p1 TRINITY_AG_DN41911_c0_g2_i1.p1 TRINITY_AG_DN46923_c0_g1_i1.p1 TRINITY_MB_DN1195_c0_g1_i1.p1 TRINITY_MB_DN18794_c0_g1_i1.p1 TRINITY_MB_DN37836_c0_g1_i1.p2 TRINITY_SE_DN16742_c0_g1_i1.p1 TRINITY_SE_DN35924_c0_g1_i1.p1 TRINITY_SE_DN38846_c0_g1_i1.p1 TRINITY_SL_DN68696_c0_g1_i1.p1 TRINITY_SL_DN70610_c0_g1_i1.p1 TRINITY_SL_DN73464_c0_g1_i1.p1 TRINITY_TN_DN23816_c0_g1_i1.p1 TRINITY_TN_DN24056_c0_g1_i1.p1 TRINITY_TN_DN33428_c0_g1_i1.p1
OG0000432: TRINITY_AG_DN101520_c1_g1_i1.p1 TRINITY_AG_DN120353_c0_g1_i1.p1 TRINITY_AG_DN4937_c0_g1_i1.p1 TRINITY_AG_DN54933_c0_g1_i1.p1 TRINITY_AG_DN59485_c1_g1_i1.p1 TRINITY_AG_DN69216_c0_g1_i1.p1 TRINITY_MB_DN113119_c0_g1_i1.p1 TRINITY_MB_DN144914_c0_g1_i1.p1 TRINITY_SE_DN112305_c0_g1_i1.p1 TRINITY_SE_DN24049_c0_g1_i1.p1 TRINITY_SL_DN75155_c0_g1_i2.p1 TRINITY_TN_DN146238_c0_g1_i1.p1 TRINITY_TN_DN42181_c0_g1_i1.p1 TRINITY_TN_DN45181_c1_g1_i2.p1 TRINITY_TN_DN80726_c0_g1_i1.p1
OG0000433: TRINITY_AG_DN101624_c0_g1_i1.p1 TRINITY_AG_DN108556_c0_g1_i1.p1 TRINITY_AG_DN126973_c0_g1_i1.p3 TRINITY_AG_DN130783_c0_g1_i1.p1 TRINITY_AG_DN144559_c0_g1_i1.p1 TRINITY_AG_DN157412_c0_g1_i1.p1 TRINITY_AG_DN2410_c0_g1_i2.p3 TRINITY_MB_DN109659_c0_g1_i1.p3 TRINITY_MB_DN81135_c0_g1_i1.p1 TRINITY_SL_DN120317_c0_g1_i1.p2 TRINITY_SL_DN73364_c0_g2_i1.p1 TRINITY_SL_DN85729_c0_g1_i1.p1 TRINITY_TN_DN134100_c0_g1_i1.p1 TRINITY_TN_DN15595_c0_g1_i1.p2 TRINITY_TN_DN56738_c1_g1_i1.p2
OG0000434: TRINITY_AG_DN102342_c0_g1_i1.p1 TRINITY_AG_DN138579_c0_g1_i1.p1 TRINITY_AG_DN62107_c0_g1_i1.p1 TRINITY_MB_DN35506_c0_g1_i2.p1 TRINITY_MB_DN44812_c0_g1_i1.p1 TRINITY_MB_DN53148_c0_g1_i1.p1 TRINITY_SE_DN30552_c0_g1_i2.p1 TRINITY_SE_DN38904_c0_g1_i1.p1 TRINITY_SE_DN45379_c0_g1_i2.p1 TRINITY_SL_DN30381_c0_g1_i1.p1 TRINITY_SL_DN69379_c0_g1_i1.p1 TRINITY_SL_DN74501_c0_g1_i1.p1 TRINITY_TN_DN39586_c0_g1_i1.p1 TRINITY_TN_DN49991_c2_g1_i1.p1 TRINITY_TN_DN50633_c0_g1_i2.p1
OG0000435: TRINITY_AG_DN102440_c0_g1_i1.p2 TRINITY_AG_DN141250_c0_g1_i1.p2 TRINITY_AG_DN146827_c0_g1_i1.p1 TRINITY_AG_DN65235_c1_g1_i2.p1 TRINITY_MB_DN129047_c0_g1_i1.p1 TRINITY_MB_DN30865_c0_g1_i1.p3 TRINITY_SE_DN102612_c0_g1_i1.p1 TRINITY_SL_DN235172_c0_g1_i1.p2 TRINITY_SL_DN74321_c3_g3_i5.p2 TRINITY_SL_DN75343_c1_g1_i1.p1 TRINITY_TN_DN129629_c0_g1_i1.p2 TRINITY_TN_DN213771_c1_g1_i1.p1 TRINITY_TN_DN237510_c0_g1_i1.p1 TRINITY_TN_DN27462_c0_g1_i2.p3 TRINITY_TN_DN59878_c0_g1_i1.p1
OG0000436: TRINITY_AG_DN103832_c0_g1_i1.p1 TRINITY_AG_DN163623_c0_g1_i1.p3 TRINITY_AG_DN33886_c0_g1_i2.p1 TRINITY_AG_DN75840_c0_g1_i1.p2 TRINITY_AG_DN90016_c0_g1_i1.p1 TRINITY_MB_DN205783_c0_g1_i1.p1 TRINITY_MB_DN45186_c0_g1_i1.p2 TRINITY_MB_DN99969_c0_g1_i1.p2 TRINITY_SL_DN144889_c0_g1_i1.p3 TRINITY_SL_DN15719_c0_g1_i1.p2 TRINITY_SL_DN27925_c0_g1_i1.p1 TRINITY_TN_DN183063_c0_g1_i1.p2 TRINITY_TN_DN18717_c0_g1_i2.p2 TRINITY_TN_DN66179_c0_g1_i1.p2 TRINITY_TN_DN82230_c0_g1_i1.p1
OG0000437: TRINITY_AG_DN10421_c0_g1_i1.p3 TRINITY_AG_DN120465_c0_g1_i1.p1 TRINITY_AG_DN122059_c0_g1_i1.p1 TRINITY_AG_DN56168_c0_g1_i2.p1 TRINITY_MB_DN201103_c0_g1_i1.p2 TRINITY_MB_DN69769_c0_g1_i1.p2 TRINITY_SL_DN135680_c0_g1_i1.p1 TRINITY_SL_DN196666_c0_g1_i1.p1 TRINITY_SL_DN72141_c4_g4_i1.p1 TRINITY_SL_DN72141_c4_g6_i1.p1 TRINITY_SL_DN75303_c0_g4_i1.p1 TRINITY_TN_DN129159_c0_g1_i1.p3 TRINITY_TN_DN194052_c0_g1_i1.p2 TRINITY_TN_DN194537_c0_g1_i1.p1 TRINITY_TN_DN217140_c0_g1_i1.p1
OG0000438: TRINITY_AG_DN106414_c0_g1_i1.p2 TRINITY_AG_DN139206_c0_g1_i1.p1 TRINITY_AG_DN38760_c0_g1_i4.p3 TRINITY_AG_DN40848_c0_g1_i1.p2 TRINITY_MB_DN142107_c0_g1_i1.p1 TRINITY_MB_DN14379_c0_g1_i2.p3 TRINITY_MB_DN70021_c0_g1_i1.p2 TRINITY_SE_DN43884_c0_g1_i1.p1 TRINITY_SL_DN138556_c0_g1_i1.p3 TRINITY_TN_DN110587_c0_g1_i2.p1 TRINITY_TN_DN126315_c0_g1_i1.p1 TRINITY_TN_DN223715_c0_g1_i1.p2 TRINITY_TN_DN52662_c0_g1_i1.p1 TRINITY_TN_DN94908_c0_g1_i1.p1 TRINITY_TN_DN97397_c0_g1_i1.p2
OG0000439: TRINITY_AG_DN108063_c0_g1_i1.p1 TRINITY_AG_DN144625_c0_g1_i1.p1 TRINITY_AG_DN15373_c0_g1_i1.p1 TRINITY_AG_DN38439_c0_g2_i1.p1 TRINITY_AG_DN95199_c0_g1_i1.p1 TRINITY_MB_DN64723_c0_g1_i1.p3 TRINITY_SL_DN15616_c0_g2_i1.p1 TRINITY_SL_DN15776_c0_g1_i1.p1 TRINITY_SL_DN197913_c0_g1_i1.p3 TRINITY_SL_DN47746_c0_g1_i1.p1 TRINITY_TN_DN14167_c0_g1_i1.p1 TRINITY_TN_DN236303_c0_g1_i1.p3 TRINITY_TN_DN53211_c0_g1_i2.p3 TRINITY_TN_DN54784_c0_g1_i1.p1 TRINITY_TN_DN86515_c0_g1_i1.p2
OG0000440: TRINITY_AG_DN111541_c0_g1_i1.p1 TRINITY_AG_DN125791_c0_g1_i1.p1 TRINITY_MB_DN34815_c0_g1_i1.p1 TRINITY_SE_DN202589_c0_g1_i1.p1 TRINITY_SE_DN36077_c1_g1_i1.p1 TRINITY_SE_DN81149_c0_g1_i1.p3 TRINITY_SL_DN107273_c0_g1_i1.p1 TRINITY_SL_DN175267_c0_g1_i1.p1 TRINITY_SL_DN176420_c0_g1_i1.p1 TRINITY_SL_DN186558_c0_g1_i1.p1 TRINITY_SL_DN67151_c0_g1_i1.p1 TRINITY_TN_DN219430_c0_g1_i1.p1 TRINITY_TN_DN37173_c0_g1_i1.p1 TRINITY_TN_DN52517_c0_g1_i1.p1 TRINITY_TN_DN53107_c0_g1_i1.p1
OG0000441: TRINITY_AG_DN113090_c0_g1_i1.p1 TRINITY_AG_DN154435_c0_g1_i1.p2 TRINITY_AG_DN159842_c0_g1_i1.p2 TRINITY_AG_DN23658_c0_g1_i1.p1 TRINITY_AG_DN54894_c1_g1_i1.p1 TRINITY_AG_DN586_c0_g1_i1.p1 TRINITY_MB_DN213281_c0_g1_i1.p2 TRINITY_MB_DN68253_c0_g1_i1.p1 TRINITY_SE_DN102926_c0_g1_i1.p1 TRINITY_SE_DN154000_c0_g1_i1.p2 TRINITY_SL_DN55916_c0_g1_i1.p1 TRINITY_SL_DN74321_c0_g1_i1.p3 TRINITY_TN_DN157732_c0_g1_i1.p2 TRINITY_TN_DN18663_c0_g1_i1.p1 TRINITY_TN_DN35158_c0_g1_i1.p1
OG0000442: TRINITY_AG_DN119490_c0_g1_i1.p1 TRINITY_MB_DN184333_c0_g1_i1.p1 TRINITY_SE_DN169301_c1_g1_i1.p1 TRINITY_SE_DN30970_c0_g1_i1.p1 TRINITY_SE_DN33466_c0_g1_i1.p1 TRINITY_SE_DN57341_c0_g1_i1.p1 TRINITY_SE_DN82963_c0_g1_i1.p1 TRINITY_SL_DN115868_c0_g1_i1.p1 TRINITY_SL_DN240965_c0_g1_i1.p1 TRINITY_SL_DN51894_c0_g1_i1.p1 TRINITY_TN_DN110159_c1_g1_i1.p1 TRINITY_TN_DN224747_c0_g1_i1.p2 TRINITY_TN_DN49982_c0_g1_i1.p1 TRINITY_TN_DN49982_c0_g2_i1.p1 TRINITY_TN_DN49982_c1_g1_i1.p1
OG0000443: TRINITY_AG_DN11970_c0_g1_i1.p3 TRINITY_AG_DN54206_c0_g1_i4.p2 TRINITY_AG_DN68103_c0_g1_i1.p1 TRINITY_MB_DN2612_c0_g1_i1.p3 TRINITY_MB_DN81895_c0_g1_i1.p2 TRINITY_SE_DN185544_c0_g1_i1.p1 TRINITY_SE_DN28332_c0_g1_i1.p1 TRINITY_SE_DN31965_c0_g2_i1.p1 TRINITY_SE_DN3598_c0_g1_i1.p1 TRINITY_SE_DN62199_c0_g1_i1.p1 TRINITY_SE_DN9538_c0_g1_i1.p1 TRINITY_SL_DN225070_c0_g1_i1.p1 TRINITY_SL_DN69760_c0_g1_i1.p2 TRINITY_TN_DN39558_c0_g1_i1.p2 TRINITY_TN_DN43809_c0_g1_i2.p2
OG0000444: TRINITY_AG_DN119777_c0_g1_i1.p2 TRINITY_AG_DN137760_c0_g1_i1.p1 TRINITY_AG_DN18633_c0_g1_i1.p2 TRINITY_AG_DN55149_c2_g1_i2.p1 TRINITY_MB_DN4798_c1_g1_i1.p1 TRINITY_MB_DN71289_c0_g1_i1.p1 TRINITY_SE_DN189741_c0_g1_i1.p1 TRINITY_SE_DN53497_c0_g1_i1.p1 TRINITY_SL_DN70598_c0_g1_i1.p1 TRINITY_SL_DN71293_c0_g2_i1.p1 TRINITY_TN_DN124926_c0_g1_i1.p2 TRINITY_TN_DN145338_c0_g1_i1.p1 TRINITY_TN_DN181474_c0_g1_i1.p1 TRINITY_TN_DN47833_c0_g1_i1.p1 TRINITY_TN_DN48112_c0_g1_i1.p1
OG0000445: TRINITY_AG_DN119778_c0_g1_i1.p1 TRINITY_AG_DN157185_c0_g1_i1.p1 TRINITY_AG_DN83539_c0_g1_i1.p1 TRINITY_MB_DN170274_c0_g1_i1.p1 TRINITY_MB_DN27329_c0_g1_i1.p1 TRINITY_MB_DN52164_c0_g1_i1.p1 TRINITY_SE_DN25351_c0_g1_i1.p1 TRINITY_SE_DN34880_c0_g1_i1.p1 TRINITY_SE_DN51487_c0_g1_i1.p1 TRINITY_SL_DN165460_c0_g1_i1.p1 TRINITY_SL_DN16871_c0_g1_i1.p1 TRINITY_SL_DN48260_c0_g1_i1.p1 TRINITY_TN_DN213516_c0_g1_i1.p1 TRINITY_TN_DN213810_c0_g1_i1.p1 TRINITY_TN_DN213835_c0_g1_i1.p1
OG0000446: TRINITY_AG_DN119859_c0_g1_i1.p3 TRINITY_AG_DN140716_c0_g1_i1.p2 TRINITY_AG_DN158542_c0_g1_i1.p2 TRINITY_AG_DN25170_c0_g1_i1.p3 TRINITY_AG_DN53361_c0_g1_i1.p2 TRINITY_AG_DN53361_c1_g1_i1.p4 TRINITY_AG_DN60747_c0_g1_i1.p2 TRINITY_AG_DN68872_c0_g1_i1.p1 TRINITY_AG_DN89977_c0_g1_i1.p1 TRINITY_MB_DN123898_c0_g1_i1.p2 TRINITY_MB_DN174482_c0_g1_i1.p2 TRINITY_MB_DN58639_c0_g1_i3.p2 TRINITY_SL_DN121915_c0_g1_i1.p1 TRINITY_TN_DN113288_c0_g1_i1.p2 TRINITY_TN_DN82456_c0_g1_i1.p1
OG0000447: TRINITY_AG_DN120420_c0_g1_i1.p1 TRINITY_AG_DN58314_c1_g1_i1.p1 TRINITY_AG_DN62636_c0_g1_i4.p2 TRINITY_MB_DN151565_c0_g1_i1.p1 TRINITY_MB_DN209016_c0_g1_i1.p1 TRINITY_MB_DN40730_c0_g1_i1.p1 TRINITY_MB_DN42420_c0_g1_i1.p1 TRINITY_MB_DN51720_c0_g1_i1.p1 TRINITY_SE_DN33815_c0_g1_i1.p1 TRINITY_SE_DN49834_c0_g1_i2.p1 TRINITY_SL_DN66454_c0_g1_i1.p1 TRINITY_SL_DN67351_c0_g1_i2.p1 TRINITY_TN_DN13387_c0_g1_i1.p1 TRINITY_TN_DN28183_c0_g1_i1.p1 TRINITY_TN_DN7804_c0_g1_i1.p1
OG0000448: TRINITY_AG_DN120541_c0_g1_i1.p3 TRINITY_AG_DN15595_c0_g1_i1.p2 TRINITY_AG_DN159408_c0_g1_i1.p2 TRINITY_AG_DN26531_c0_g1_i1.p1 TRINITY_AG_DN86602_c0_g1_i1.p2 TRINITY_MB_DN109680_c0_g1_i1.p1 TRINITY_MB_DN176395_c0_g1_i1.p2 TRINITY_MB_DN179086_c0_g1_i1.p3 TRINITY_MB_DN213101_c0_g1_i1.p2 TRINITY_SE_DN174675_c0_g1_i1.p1 TRINITY_SL_DN198965_c0_g1_i1.p3 TRINITY_SL_DN203628_c0_g1_i1.p1 TRINITY_SL_DN228223_c0_g1_i1.p3 TRINITY_SL_DN82582_c0_g1_i1.p2 TRINITY_TN_DN75487_c0_g1_i1.p2
OG0000449: TRINITY_AG_DN121075_c0_g1_i1.p1 TRINITY_AG_DN139799_c0_g1_i1.p1 TRINITY_AG_DN32843_c0_g1_i1.p1 TRINITY_MB_DN173287_c0_g1_i1.p1 TRINITY_MB_DN43264_c0_g1_i1.p2 TRINITY_MB_DN60061_c5_g2_i6.p1 TRINITY_MB_DN66277_c0_g1_i1.p1 TRINITY_SE_DN37968_c0_g1_i1.p1 TRINITY_SE_DN47787_c0_g1_i1.p1 TRINITY_SL_DN70993_c0_g1_i1.p1 TRINITY_SL_DN75679_c0_g1_i5.p1 TRINITY_TN_DN28815_c0_g1_i2.p1 TRINITY_TN_DN46942_c0_g1_i2.p2 TRINITY_TN_DN51394_c0_g2_i1.p1 TRINITY_TN_DN52971_c23_g1_i1.p1
OG0000450: TRINITY_AG_DN123171_c0_g1_i1.p1 TRINITY_AG_DN30878_c0_g1_i1.p1 TRINITY_AG_DN43531_c0_g1_i2.p1 TRINITY_AG_DN6998_c0_g1_i1.p1 TRINITY_MB_DN147735_c0_g1_i1.p2 TRINITY_MB_DN193761_c0_g1_i1.p1 TRINITY_SE_DN31249_c0_g1_i2.p1 TRINITY_SE_DN36844_c0_g1_i2.p1 TRINITY_SE_DN41303_c0_g1_i1.p1 TRINITY_SE_DN55566_c0_g1_i1.p1 TRINITY_SL_DN130821_c0_g1_i1.p1 TRINITY_SL_DN233765_c0_g1_i1.p1 TRINITY_SL_DN248056_c0_g1_i1.p1 TRINITY_TN_DN100528_c0_g1_i1.p2 TRINITY_TN_DN223640_c0_g1_i1.p2
OG0000451: TRINITY_AG_DN12618_c0_g1_i1.p2 TRINITY_AG_DN18835_c0_g1_i1.p1 TRINITY_AG_DN37844_c0_g1_i1.p4 TRINITY_AG_DN37844_c1_g1_i1.p2 TRINITY_AG_DN70924_c0_g1_i1.p2 TRINITY_AG_DN90238_c0_g1_i1.p3 TRINITY_MB_DN5503_c0_g1_i1.p4 TRINITY_MB_DN73197_c0_g1_i1.p1 TRINITY_SE_DN110336_c0_g1_i1.p1 TRINITY_SL_DN137457_c0_g1_i1.p1 TRINITY_SL_DN221066_c0_g1_i1.p1 TRINITY_SL_DN59303_c0_g2_i1.p1 TRINITY_SL_DN87610_c0_g1_i1.p1 TRINITY_TN_DN112118_c0_g1_i1.p2 TRINITY_TN_DN192622_c0_g1_i1.p2
OG0000452: TRINITY_AG_DN133179_c0_g1_i1.p1 TRINITY_AG_DN49323_c1_g1_i1.p1 TRINITY_MB_DN61806_c2_g1_i1.p1 TRINITY_SE_DN114825_c0_g1_i1.p1 TRINITY_TN_DN13928_c0_g1_i1.p1 TRINITY_TN_DN48051_c0_g1_i1.p1 TRINITY_TN_DN49551_c0_g1_i3.p1 TRINITY_TN_DN49682_c0_g1_i1.p1 TRINITY_TN_DN50469_c0_g1_i1.p1 TRINITY_TN_DN51988_c0_g1_i1.p1 TRINITY_TN_DN52000_c0_g1_i3.p1 TRINITY_TN_DN52377_c0_g2_i3.p1 TRINITY_TN_DN52488_c0_g1_i1.p1 TRINITY_TN_DN52532_c1_g1_i1.p1 TRINITY_TN_DN95200_c0_g1_i1.p1
OG0000453: TRINITY_AG_DN147476_c0_g1_i1.p1 TRINITY_AG_DN63063_c0_g1_i6.p1 TRINITY_AG_DN64385_c2_g1_i3.p1 TRINITY_MB_DN175405_c0_g1_i1.p1 TRINITY_MB_DN55009_c0_g1_i1.p1 TRINITY_MB_DN6547_c0_g1_i1.p1 TRINITY_SE_DN210958_c0_g1_i1.p1 TRINITY_SE_DN41618_c0_g1_i1.p1 TRINITY_SE_DN42589_c0_g1_i2.p1 TRINITY_SE_DN51052_c0_g2_i2.p1 TRINITY_SL_DN48764_c0_g1_i1.p1 TRINITY_SL_DN60303_c0_g1_i1.p1 TRINITY_SL_DN69941_c0_g1_i8.p1 TRINITY_SL_DN69974_c0_g1_i8.p1 TRINITY_TN_DN99287_c0_g1_i1.p1
OG0000454: TRINITY_AG_DN156911_c0_g1_i1.p1 TRINITY_AG_DN57684_c0_g1_i1.p1 TRINITY_AG_DN61508_c1_g1_i4.p1 TRINITY_MB_DN52643_c0_g1_i1.p1 TRINITY_MB_DN54660_c0_g1_i1.p1 TRINITY_MB_DN59989_c6_g1_i1.p1 TRINITY_SE_DN107969_c0_g1_i1.p1 TRINITY_SE_DN11838_c1_g1_i1.p1 TRINITY_SE_DN50148_c1_g1_i2.p1 TRINITY_SL_DN64699_c0_g1_i1.p1 TRINITY_SL_DN72175_c1_g2_i1.p1 TRINITY_SL_DN73313_c27_g1_i2.p1 TRINITY_TN_DN145075_c0_g1_i1.p1 TRINITY_TN_DN180145_c0_g1_i1.p1 TRINITY_TN_DN54160_c0_g1_i1.p1
OG0000455: TRINITY_AG_DN18152_c0_g1_i1.p1 TRINITY_AG_DN51023_c1_g1_i1.p1 TRINITY_MB_DN56460_c1_g1_i1.p1 TRINITY_SE_DN154705_c0_g1_i1.p1 TRINITY_SE_DN26381_c0_g1_i4.p1 TRINITY_SE_DN31353_c0_g1_i1.p1 TRINITY_SL_DN165529_c1_g2_i1.p1 TRINITY_SL_DN56089_c0_g1_i1.p1 TRINITY_TN_DN109854_c0_g1_i1.p1 TRINITY_TN_DN3884_c0_g1_i1.p1 TRINITY_TN_DN43523_c0_g1_i1.p1 TRINITY_TN_DN43730_c0_g1_i1.p1 TRINITY_TN_DN49664_c0_g2_i1.p1 TRINITY_TN_DN50191_c0_g1_i1.p1 TRINITY_TN_DN51066_c0_g2_i1.p1
OG0000456: TRINITY_AG_DN19729_c0_g1_i2.p2 TRINITY_AG_DN23979_c0_g1_i2.p1 TRINITY_AG_DN4533_c0_g1_i1.p2 TRINITY_AG_DN64517_c1_g1_i2.p1 TRINITY_MB_DN127314_c0_g1_i1.p1 TRINITY_SE_DN203530_c0_g1_i1.p1 TRINITY_SE_DN44056_c0_g1_i1.p1 TRINITY_SL_DN110230_c0_g1_i1.p2 TRINITY_SL_DN134599_c0_g1_i1.p1 TRINITY_SL_DN199838_c0_g1_i1.p3 TRINITY_SL_DN229459_c0_g1_i1.p1 TRINITY_TN_DN127333_c0_g1_i1.p1 TRINITY_TN_DN35511_c0_g1_i2.p1 TRINITY_TN_DN35580_c0_g1_i1.p1 TRINITY_TN_DN61029_c0_g1_i1.p1
OG0000457: TRINITY_AG_DN21320_c0_g1_i3.p2 TRINITY_AG_DN28883_c0_g1_i1.p1 TRINITY_AG_DN33761_c0_g1_i1.p2 TRINITY_AG_DN38842_c0_g1_i2.p2 TRINITY_MB_DN126651_c0_g1_i1.p2 TRINITY_MB_DN136103_c0_g1_i1.p1 TRINITY_MB_DN158095_c0_g1_i1.p1 TRINITY_MB_DN45202_c0_g1_i3.p2 TRINITY_SE_DN220498_c0_g1_i1.p1 TRINITY_SL_DN135751_c0_g1_i1.p1 TRINITY_SL_DN142395_c0_g1_i1.p1 TRINITY_SL_DN48890_c0_g1_i1.p1 TRINITY_SL_DN70494_c0_g2_i1.p2 TRINITY_TN_DN30096_c0_g1_i1.p2 TRINITY_TN_DN68615_c0_g1_i1.p1
OG0000458: TRINITY_AG_DN22266_c0_g1_i1.p1 TRINITY_AG_DN62887_c0_g1_i2.p1 TRINITY_MB_DN140396_c0_g1_i1.p1 TRINITY_MB_DN46556_c0_g1_i1.p1 TRINITY_SE_DN115174_c0_g1_i1.p1 TRINITY_SE_DN174372_c0_g1_i1.p1 TRINITY_SE_DN50048_c19_g2_i3.p1 TRINITY_SE_DN56223_c0_g1_i1.p1 TRINITY_SL_DN30374_c1_g1_i1.p1 TRINITY_SL_DN41760_c0_g1_i1.p1 TRINITY_TN_DN110176_c0_g1_i1.p1 TRINITY_TN_DN36788_c0_g1_i6.p1 TRINITY_TN_DN45356_c0_g1_i1.p1 TRINITY_TN_DN45356_c0_g2_i1.p1 TRINITY_TN_DN7904_c0_g1_i1.p1
OG0000459: TRINITY_AG_DN26434_c0_g1_i1.p2 TRINITY_MB_DN42655_c0_g1_i2.p1 TRINITY_MB_DN44695_c0_g2_i1.p2 TRINITY_MB_DN53037_c0_g1_i2.p1 TRINITY_MB_DN58621_c0_g1_i1.p1 TRINITY_MB_DN61649_c0_g2_i1.p1 TRINITY_MB_DN89077_c0_g1_i1.p1 TRINITY_SE_DN13847_c0_g1_i1.p1 TRINITY_SE_DN226556_c0_g1_i1.p1 TRINITY_SE_DN42311_c1_g2_i2.p1 TRINITY_SE_DN44555_c0_g1_i1.p1 TRINITY_SL_DN203549_c0_g1_i1.p1 TRINITY_TN_DN165117_c0_g1_i1.p1 TRINITY_TN_DN1861_c0_g1_i1.p1 TRINITY_TN_DN31503_c0_g1_i2.p1
OG0000460: TRINITY_AG_DN27695_c0_g1_i1.p1 TRINITY_AG_DN45922_c0_g1_i1.p1 TRINITY_AG_DN60110_c0_g1_i5.p1 TRINITY_AG_DN92475_c0_g1_i1.p1 TRINITY_MB_DN122500_c0_g1_i1.p1 TRINITY_MB_DN211899_c0_g1_i1.p1 TRINITY_SE_DN213489_c0_g1_i1.p1 TRINITY_SE_DN47481_c0_g1_i4.p1 TRINITY_SL_DN134962_c0_g1_i1.p1 TRINITY_SL_DN171786_c1_g1_i1.p2 TRINITY_SL_DN72397_c0_g1_i2.p2 TRINITY_TN_DN132776_c0_g1_i1.p2 TRINITY_TN_DN182565_c0_g1_i1.p1 TRINITY_TN_DN238382_c0_g1_i1.p1 TRINITY_TN_DN45843_c1_g1_i1.p2
OG0000461: TRINITY_AG_DN28926_c0_g1_i1.p1 TRINITY_AG_DN63092_c1_g1_i3.p1 TRINITY_MB_DN117029_c0_g1_i1.p1 TRINITY_MB_DN11718_c0_g1_i1.p1 TRINITY_MB_DN37570_c0_g1_i1.p1 TRINITY_MB_DN41250_c0_g1_i1.p3 TRINITY_MB_DN51797_c0_g1_i1.p2 TRINITY_MB_DN61827_c1_g1_i4.p1 TRINITY_MB_DN64229_c0_g1_i1.p1 TRINITY_MB_DN67922_c0_g1_i1.p1 TRINITY_MB_DN80674_c0_g1_i1.p1 TRINITY_SE_DN3734_c0_g1_i1.p2 TRINITY_SL_DN42310_c0_g1_i1.p1 TRINITY_TN_DN40295_c0_g1_i2.p1 TRINITY_TN_DN99955_c0_g1_i1.p1
OG0000462: TRINITY_AG_DN33335_c0_g1_i1.p1 TRINITY_AG_DN33335_c0_g2_i1.p1 TRINITY_AG_DN41174_c0_g1_i6.p1 TRINITY_MB_DN18885_c0_g1_i1.p1 TRINITY_MB_DN54955_c0_g1_i5.p1 TRINITY_MB_DN60910_c7_g1_i2.p1 TRINITY_MB_DN61407_c0_g1_i1.p1 TRINITY_SE_DN20112_c0_g1_i2.p1 TRINITY_SE_DN47039_c0_g1_i4.p1 TRINITY_SL_DN67947_c2_g3_i3.p1 TRINITY_SL_DN73203_c0_g1_i5.p1 TRINITY_TN_DN110768_c0_g1_i1.p1 TRINITY_TN_DN21966_c0_g1_i1.p1 TRINITY_TN_DN36664_c0_g1_i1.p1 TRINITY_TN_DN36664_c0_g2_i1.p1
OG0000463: TRINITY_AG_DN38365_c0_g1_i1.p1 TRINITY_AG_DN43017_c0_g1_i1.p1 TRINITY_AG_DN46774_c0_g1_i1.p1 TRINITY_AG_DN65078_c3_g1_i1.p1 TRINITY_MB_DN204956_c0_g1_i1.p1 TRINITY_MB_DN38708_c0_g1_i1.p1 TRINITY_MB_DN42213_c0_g1_i1.p1 TRINITY_MB_DN58153_c0_g1_i1.p1 TRINITY_SE_DN202590_c0_g1_i1.p1 TRINITY_SE_DN9461_c0_g1_i1.p1 TRINITY_SL_DN72125_c0_g1_i2.p1 TRINITY_SL_DN74228_c0_g1_i1.p1 TRINITY_TN_DN29931_c0_g1_i1.p1 TRINITY_TN_DN42473_c1_g1_i1.p1 TRINITY_TN_DN54001_c0_g1_i1.p1
OG0000464: TRINITY_AG_DN38756_c0_g1_i1.p2 TRINITY_MB_DN109606_c0_g1_i1.p3 TRINITY_MB_DN5529_c0_g1_i1.p1 TRINITY_MB_DN82931_c0_g1_i1.p1 TRINITY_MB_DN88752_c0_g1_i1.p1 TRINITY_MB_DN91579_c0_g1_i1.p1 TRINITY_SL_DN165660_c0_g1_i1.p1 TRINITY_SL_DN63358_c0_g1_i2.p1 TRINITY_SL_DN67564_c0_g1_i1.p2 TRINITY_TN_DN123138_c0_g1_i1.p1 TRINITY_TN_DN147783_c0_g1_i1.p1 TRINITY_TN_DN193834_c0_g1_i1.p1 TRINITY_TN_DN214247_c0_g1_i1.p2 TRINITY_TN_DN217171_c0_g1_i1.p1 TRINITY_TN_DN77512_c0_g1_i1.p1
OG0000465: TRINITY_AG_DN45143_c3_g1_i2.p1 TRINITY_AG_DN52837_c1_g1_i1.p1 TRINITY_AG_DN54476_c3_g1_i1.p1 TRINITY_MB_DN170049_c0_g1_i1.p1 TRINITY_MB_DN200373_c0_g1_i1.p1 TRINITY_SE_DN20867_c0_g1_i1.p1 TRINITY_SE_DN43698_c0_g1_i1.p1 TRINITY_SE_DN4601_c3_g1_i1.p1 TRINITY_SE_DN48457_c0_g1_i3.p1 TRINITY_SL_DN168639_c0_g1_i1.p1 TRINITY_SL_DN196446_c0_g1_i1.p1 TRINITY_SL_DN68838_c1_g1_i4.p1 TRINITY_TN_DN109899_c1_g1_i1.p1 TRINITY_TN_DN38572_c3_g1_i1.p1 TRINITY_TN_DN49837_c0_g1_i1.p1
OG0000466: TRINITY_AG_DN48378_c0_g1_i1.p1 TRINITY_AG_DN56622_c0_g1_i2.p2 TRINITY_AG_DN64032_c0_g1_i2.p1 TRINITY_MB_DN128360_c0_g1_i1.p1 TRINITY_MB_DN14984_c0_g1_i1.p1 TRINITY_MB_DN16100_c0_g1_i1.p2 TRINITY_MB_DN16888_c0_g1_i1.p1 TRINITY_MB_DN222688_c0_g1_i1.p1 TRINITY_MB_DN35123_c0_g1_i1.p1 TRINITY_MB_DN40433_c0_g1_i1.p1 TRINITY_MB_DN46811_c0_g1_i1.p1 TRINITY_MB_DN61356_c0_g3_i2.p1 TRINITY_MB_DN70486_c0_g1_i1.p1 TRINITY_SE_DN35862_c0_g1_i1.p1 TRINITY_SE_DN35862_c0_g2_i1.p1
OG0000467: TRINITY_AG_DN53775_c0_g1_i2.p1 TRINITY_AG_DN61043_c0_g1_i3.p1 TRINITY_MB_DN168433_c0_g1_i1.p1 TRINITY_MB_DN54539_c0_g1_i1.p1 TRINITY_MB_DN82127_c0_g1_i1.p1 TRINITY_SE_DN135083_c0_g1_i2.p1 TRINITY_SE_DN169512_c0_g1_i1.p1 TRINITY_SL_DN134852_c0_g1_i1.p1 TRINITY_SL_DN16080_c0_g1_i1.p1 TRINITY_SL_DN200800_c0_g1_i1.p1 TRINITY_TN_DN147895_c0_g1_i1.p1 TRINITY_TN_DN180511_c0_g1_i1.p1 TRINITY_TN_DN31461_c0_g1_i2.p1 TRINITY_TN_DN50235_c1_g1_i1.p1 TRINITY_TN_DN5417_c0_g1_i1.p1
OG0000468: TRINITY_AG_DN53794_c0_g2_i1.p1 TRINITY_SE_DN127106_c0_g1_i1.p1 TRINITY_SE_DN139807_c0_g1_i1.p1 TRINITY_SE_DN18001_c0_g1_i2.p1 TRINITY_SE_DN24022_c0_g1_i1.p1 TRINITY_SE_DN2978_c0_g1_i1.p1 TRINITY_SE_DN46788_c0_g1_i2.p1 TRINITY_SE_DN47705_c0_g2_i4.p1 TRINITY_SE_DN49081_c0_g1_i2.p1 TRINITY_SE_DN49081_c2_g1_i3.p1 TRINITY_SE_DN49081_c3_g1_i5.p1 TRINITY_SE_DN50838_c0_g1_i3.p1 TRINITY_SE_DN89431_c0_g1_i1.p1 TRINITY_SL_DN117937_c0_g1_i1.p1 TRINITY_SL_DN89418_c0_g1_i1.p1
OG0000469: TRINITY_AG_DN54598_c0_g1_i1.p2 TRINITY_MB_DN33074_c0_g1_i1.p1 TRINITY_MB_DN45039_c0_g1_i1.p1 TRINITY_MB_DN57856_c0_g2_i1.p1 TRINITY_MB_DN60687_c0_g1_i5.p1 TRINITY_MB_DN60937_c1_g2_i2.p1 TRINITY_MB_DN61640_c0_g1_i2.p1 TRINITY_MB_DN61862_c0_g6_i3.p1 TRINITY_SE_DN150551_c0_g1_i1.p1 TRINITY_SE_DN211625_c0_g1_i1.p1 TRINITY_SE_DN214190_c0_g1_i1.p1 TRINITY_SE_DN47588_c0_g1_i1.p1 TRINITY_SL_DN116027_c0_g1_i1.p1 TRINITY_SL_DN46150_c0_g1_i2.p1 TRINITY_SL_DN75171_c0_g2_i3.p2
OG0000470: TRINITY_AG_DN54781_c0_g1_i2.p1 TRINITY_AG_DN55475_c0_g1_i1.p1 TRINITY_AG_DN56911_c0_g1_i1.p1 TRINITY_MB_DN50487_c0_g1_i2.p1 TRINITY_MB_DN59281_c0_g1_i1.p1 TRINITY_MB_DN60039_c1_g1_i1.p1 TRINITY_MB_DN61847_c6_g2_i1.p1 TRINITY_SE_DN19681_c0_g1_i1.p1 TRINITY_SE_DN201567_c0_g1_i1.p1 TRINITY_SE_DN31232_c0_g1_i1.p2 TRINITY_SE_DN41708_c1_g2_i1.p1 TRINITY_SL_DN200172_c0_g1_i1.p1 TRINITY_SL_DN32688_c0_g1_i1.p1 TRINITY_SL_DN58484_c1_g2_i1.p1 TRINITY_TN_DN53297_c0_g1_i1.p1
OG0000471: TRINITY_AG_DN59758_c0_g1_i1.p2 TRINITY_MB_DN61413_c7_g1_i3.p1 TRINITY_SE_DN37920_c0_g1_i1.p1 TRINITY_SE_DN49141_c99_g2_i1.p1 TRINITY_SE_DN49709_c40_g5_i3.p1 TRINITY_SE_DN52954_c0_g1_i1.p1 TRINITY_SL_DN29969_c0_g1_i1.p1 TRINITY_SL_DN59620_c0_g1_i1.p1 TRINITY_SL_DN65431_c1_g1_i1.p1 TRINITY_SL_DN67949_c4_g1_i1.p1 TRINITY_SL_DN72908_c0_g1_i3.p1 TRINITY_SL_DN73012_c2_g1_i2.p1 TRINITY_SL_DN76555_c2_g1_i5.p1 TRINITY_SL_DN76555_c2_g4_i1.p1 TRINITY_TN_DN225061_c0_g1_i1.p1
OG0000472: TRINITY_AG_DN60096_c0_g1_i1.p1 TRINITY_AG_DN63012_c2_g2_i1.p1 TRINITY_AG_DN63343_c0_g1_i1.p1 TRINITY_MB_DN172978_c0_g1_i1.p1 TRINITY_MB_DN57670_c0_g1_i2.p1 TRINITY_MB_DN60689_c0_g1_i1.p1 TRINITY_SE_DN14083_c0_g1_i1.p1 TRINITY_SE_DN171453_c0_g1_i1.p1 TRINITY_SE_DN38133_c0_g1_i2.p1 TRINITY_SL_DN75064_c0_g1_i2.p1 TRINITY_SL_DN75378_c3_g2_i4.p1 TRINITY_SL_DN76934_c0_g1_i1.p1 TRINITY_TN_DN110918_c0_g1_i1.p1 TRINITY_TN_DN214818_c1_g1_i1.p1 TRINITY_TN_DN53147_c0_g1_i1.p1
OG0000473: TRINITY_AG_DN60440_c0_g3_i1.p1 TRINITY_AG_DN72470_c0_g1_i1.p2 TRINITY_AG_DN90633_c0_g1_i1.p1 TRINITY_MB_DN105394_c0_g1_i1.p2 TRINITY_MB_DN119423_c0_g1_i1.p1 TRINITY_SE_DN107029_c0_g1_i1.p1 TRINITY_SL_DN209346_c0_g1_i1.p3 TRINITY_SL_DN226756_c0_g1_i1.p3 TRINITY_SL_DN49532_c0_g1_i3.p2 TRINITY_SL_DN84526_c0_g1_i1.p2 TRINITY_TN_DN148168_c0_g1_i1.p1 TRINITY_TN_DN16667_c0_g1_i1.p2 TRINITY_TN_DN185987_c0_g1_i1.p1 TRINITY_TN_DN216788_c0_g1_i1.p1 TRINITY_TN_DN54144_c0_g1_i1.p2
OG0000474: TRINITY_AG_DN60816_c0_g1_i1.p1 TRINITY_AG_DN64188_c1_g1_i1.p1 TRINITY_AG_DN64214_c1_g1_i3.p1 TRINITY_MB_DN56474_c0_g1_i1.p1 TRINITY_MB_DN56474_c0_g2_i1.p1 TRINITY_MB_DN62593_c0_g1_i1.p1 TRINITY_SE_DN172697_c0_g1_i1.p1 TRINITY_SE_DN24010_c0_g1_i1.p1 TRINITY_SE_DN51469_c0_g1_i1.p2 TRINITY_SL_DN18801_c0_g1_i1.p1 TRINITY_SL_DN18801_c1_g1_i1.p1 TRINITY_SL_DN227555_c0_g1_i1.p1 TRINITY_TN_DN30430_c0_g1_i1.p1 TRINITY_TN_DN30430_c0_g2_i1.p1 TRINITY_TN_DN54331_c0_g1_i1.p1
OG0000475: TRINITY_AG_DN61248_c0_g1_i3.p1 TRINITY_MB_DN36195_c0_g1_i1.p1 TRINITY_MB_DN57301_c0_g1_i1.p1 TRINITY_MB_DN60298_c2_g1_i4.p1 TRINITY_MB_DN61670_c0_g1_i1.p1 TRINITY_SE_DN134221_c0_g1_i1.p1 TRINITY_SE_DN135469_c0_g1_i1.p1 TRINITY_SE_DN208366_c0_g1_i1.p1 TRINITY_SE_DN226699_c0_g1_i1.p1 TRINITY_SE_DN45111_c0_g1_i1.p1 TRINITY_SE_DN50918_c0_g1_i3.p1 TRINITY_SL_DN10378_c0_g1_i1.p1 TRINITY_SL_DN77727_c0_g1_i1.p1 TRINITY_TN_DN161693_c0_g1_i1.p1 TRINITY_TN_DN51856_c0_g1_i2.p1
OG0000476: TRINITY_AG_DN62096_c0_g1_i1.p1 TRINITY_AG_DN62236_c0_g2_i2.p1 TRINITY_MB_DN200340_c0_g1_i6.p1 TRINITY_MB_DN2642_c0_g1_i1.p1 TRINITY_MB_DN36067_c0_g1_i1.p1 TRINITY_MB_DN56672_c0_g1_i2.p1 TRINITY_SE_DN169418_c0_g1_i1.p1 TRINITY_SE_DN33010_c0_g1_i1.p1 TRINITY_SE_DN37492_c0_g1_i1.p1 TRINITY_SL_DN28351_c0_g1_i1.p1 TRINITY_SL_DN73832_c0_g1_i2.p1 TRINITY_SL_DN74462_c1_g1_i3.p1 TRINITY_SL_DN76244_c15_g2_i2.p1 TRINITY_TN_DN213617_c0_g1_i1.p1 TRINITY_TN_DN46658_c0_g1_i2.p1
OG0000477: TRINITY_AG_DN63839_c0_g1_i1.p1 TRINITY_AG_DN9879_c0_g1_i1.p1 TRINITY_MB_DN170797_c0_g1_i1.p1 TRINITY_MB_DN52302_c0_g1_i1.p1 TRINITY_MB_DN60690_c4_g1_i2.p1 TRINITY_SE_DN116442_c0_g1_i1.p1 TRINITY_SE_DN42647_c0_g1_i1.p1 TRINITY_SE_DN79217_c0_g1_i1.p1 TRINITY_SL_DN27527_c0_g1_i1.p1 TRINITY_SL_DN70895_c0_g1_i1.p1 TRINITY_SL_DN76171_c0_g1_i1.p1 TRINITY_TN_DN37543_c0_g1_i1.p1 TRINITY_TN_DN37543_c0_g2_i1.p1 TRINITY_TN_DN49436_c0_g1_i1.p1 TRINITY_TN_DN49436_c0_g2_i3.p1
OG0000478: TRINITY_AG_DN64055_c0_g1_i1.p1 TRINITY_AG_DN66715_c0_g4_i3.p1 TRINITY_AG_DN66715_c0_g5_i1.p1 TRINITY_MB_DN50797_c0_g1_i1.p1 TRINITY_MB_DN62403_c0_g1_i1.p1 TRINITY_MB_DN79808_c1_g1_i1.p1 TRINITY_SE_DN169807_c0_g1_i1.p1 TRINITY_SE_DN170017_c0_g1_i1.p1 TRINITY_SE_DN78211_c0_g1_i1.p1 TRINITY_SL_DN134078_c0_g1_i1.p1 TRINITY_SL_DN135804_c0_g1_i1.p1 TRINITY_SL_DN227453_c0_g1_i1.p1 TRINITY_TN_DN179144_c0_g1_i1.p1 TRINITY_TN_DN179240_c0_g1_i1.p1 TRINITY_TN_DN18878_c0_g1_i1.p1
OG0000479: TRINITY_AG_DN64113_c0_g1_i1.p1 TRINITY_AG_DN64113_c0_g2_i1.p1 TRINITY_MB_DN49858_c0_g1_i1.p1 TRINITY_MB_DN59455_c0_g1_i3.p1 TRINITY_MB_DN61071_c0_g1_i4.p1 TRINITY_SE_DN169827_c0_g1_i1.p1 TRINITY_SE_DN171363_c0_g1_i1.p1 TRINITY_SE_DN40169_c0_g1_i1.p1 TRINITY_SL_DN63672_c0_g1_i1.p1 TRINITY_SL_DN67611_c0_g1_i1.p1 TRINITY_SL_DN71435_c0_g1_i1.p1 TRINITY_SL_DN71978_c0_g1_i1.p1 TRINITY_TN_DN47916_c0_g1_i1.p1 TRINITY_TN_DN47916_c0_g2_i1.p1 TRINITY_TN_DN47916_c0_g3_i2.p1
OG0000480: TRINITY_AG_DN64665_c0_g1_i2.p1 TRINITY_AG_DN65410_c13_g1_i4.p1 TRINITY_MB_DN205164_c0_g1_i1.p1 TRINITY_MB_DN35129_c0_g1_i1.p1 TRINITY_MB_DN51970_c0_g1_i2.p1 TRINITY_MB_DN53408_c0_g2_i3.p1 TRINITY_SE_DN30356_c0_g1_i2.p1 TRINITY_SE_DN46872_c3_g1_i2.p1 TRINITY_SE_DN47931_c0_g1_i4.p1 TRINITY_SL_DN228100_c0_g1_i1.p1 TRINITY_SL_DN57167_c0_g1_i1.p1 TRINITY_SL_DN76184_c3_g2_i2.p1 TRINITY_TN_DN23760_c0_g1_i1.p1 TRINITY_TN_DN39550_c0_g1_i1.p1 TRINITY_TN_DN52170_c0_g1_i5.p1
OG0000481: TRINITY_AG_DN65370_c0_g3_i5.p1 TRINITY_AG_DN66209_c0_g1_i1.p1 TRINITY_MB_DN32985_c0_g1_i1.p1 TRINITY_MB_DN57181_c1_g1_i4.p1 TRINITY_MB_DN57181_c1_g2_i1.p1 TRINITY_SE_DN24150_c0_g1_i1.p1 TRINITY_SE_DN26332_c0_g1_i4.p1 TRINITY_SE_DN27288_c0_g1_i2.p1 TRINITY_SL_DN2330_c0_g1_i1.p1 TRINITY_SL_DN69811_c0_g1_i1.p1 TRINITY_SL_DN69811_c0_g2_i3.p1 TRINITY_SL_DN76113_c0_g1_i1.p1 TRINITY_SL_DN76834_c9_g1_i1.p1 TRINITY_TN_DN51372_c0_g1_i3.p1 TRINITY_TN_DN77236_c0_g1_i1.p1
OG0000482: TRINITY_AG_DN84781_c0_g1_i1.p2 TRINITY_SE_DN38961_c0_g1_i1.p1 TRINITY_SE_DN47659_c0_g1_i1.p1 TRINITY_SE_DN47659_c0_g2_i2.p1 TRINITY_SL_DN37044_c0_g1_i1.p1 TRINITY_SL_DN55367_c0_g1_i1.p1 TRINITY_SL_DN64494_c0_g1_i5.p1 TRINITY_SL_DN64494_c0_g2_i1.p1 TRINITY_SL_DN78002_c0_g1_i1.p1 TRINITY_TN_DN147646_c0_g1_i1.p1 TRINITY_TN_DN181542_c0_g1_i1.p1 TRINITY_TN_DN183295_c0_g1_i1.p1 TRINITY_TN_DN195105_c0_g1_i1.p1 TRINITY_TN_DN35219_c0_g1_i1.p1 TRINITY_TN_DN45112_c0_g1_i2.p1
OG0000483: TRINITY_SE_DN107326_c0_g1_i1.p1 TRINITY_SE_DN145971_c0_g1_i1.p1 TRINITY_SE_DN154590_c0_g1_i1.p1 TRINITY_SE_DN164434_c0_g1_i1.p1 TRINITY_SE_DN172961_c0_g1_i1.p1 TRINITY_SE_DN195653_c0_g1_i1.p1 TRINITY_SE_DN201515_c0_g1_i1.p1 TRINITY_SE_DN205465_c0_g1_i1.p1 TRINITY_SE_DN207500_c0_g1_i1.p1 TRINITY_SE_DN229770_c0_g1_i1.p1 TRINITY_SE_DN42849_c0_g1_i1.p1 TRINITY_SE_DN59919_c0_g1_i1.p1 TRINITY_SE_DN7478_c0_g1_i1.p1 TRINITY_SL_DN167243_c0_g1_i1.p1 TRINITY_TN_DN2810_c0_g1_i1.p1
OG0000484: TRINITY_MB_DN139883_c2_g1_i1.p1 TRINITY_MB_DN144279_c0_g1_i1.p1 TRINITY_MB_DN200508_c0_g1_i1.p1 TRINITY_MB_DN200712_c0_g1_i1.p1 TRINITY_MB_DN27465_c0_g1_i1.p1 TRINITY_MB_DN49109_c1_g1_i1.p1 TRINITY_MB_DN54479_c2_g1_i1.p1 TRINITY_SE_DN110525_c0_g1_i1.p1 TRINITY_SE_DN170262_c0_g1_i2.p1 TRINITY_SE_DN42366_c0_g1_i2.p1 TRINITY_SE_DN51532_c0_g1_i2.p1 TRINITY_SL_DN41701_c0_g1_i1.p1 TRINITY_SL_DN65793_c0_g1_i1.p1 TRINITY_SL_DN69201_c0_g1_i1.p1 TRINITY_TN_DN49603_c3_g1_i2.p1
OG0000485: TRINITY_MB_DN120879_c0_g1_i1.p1 TRINITY_MB_DN13068_c0_g1_i2.p1 TRINITY_MB_DN13267_c0_g1_i1.p1 TRINITY_MB_DN212647_c0_g1_i1.p1 TRINITY_MB_DN3285_c0_g1_i1.p1 TRINITY_MB_DN57659_c0_g1_i1.p1 TRINITY_MB_DN61504_c1_g1_i8.p2 TRINITY_SE_DN11712_c0_g1_i1.p1 TRINITY_SE_DN48047_c0_g1_i4.p1 TRINITY_SE_DN85450_c0_g1_i1.p1 TRINITY_SL_DN139144_c0_g1_i1.p1 TRINITY_SL_DN182739_c0_g1_i1.p1 TRINITY_SL_DN63039_c0_g1_i1.p1 TRINITY_SL_DN74511_c0_g1_i7.p1 TRINITY_TN_DN5031_c0_g1_i1.p1
OG0000486: TRINITY_MB_DN146094_c0_g1_i1.p1 TRINITY_MB_DN180140_c0_g1_i1.p1 TRINITY_MB_DN21145_c0_g1_i1.p1 TRINITY_MB_DN40454_c0_g1_i1.p1 TRINITY_MB_DN41045_c0_g1_i2.p1 TRINITY_MB_DN45923_c0_g1_i1.p1 TRINITY_MB_DN49290_c0_g1_i1.p1 TRINITY_MB_DN53038_c1_g1_i7.p1 TRINITY_MB_DN6327_c1_g1_i1.p1 TRINITY_SE_DN27406_c0_g1_i1.p1 TRINITY_SL_DN109171_c0_g1_i1.p1 TRINITY_SL_DN243820_c0_g1_i1.p1 TRINITY_SL_DN59812_c1_g1_i1.p1 TRINITY_SL_DN72649_c0_g1_i1.p1 TRINITY_TN_DN13099_c0_g1_i2.p1
[truncated: 4,548,502 more chars]
