# Supplementary material for: Family dinner: Transcriptional plasticity of five Noctuidae (Lepidoptera) feeding on three host plant species
Source: Ecol Evol. 2022 Sep 6;12(9):e9258. doi: 10.1002/ece3.9258 (PMC9448971; doi:10.1002/ece3.9258)
Supplement: Supplementary file 56 — Table S19 [file ECE3-12-e9258-s007.xlsx]

## Sheet: Sheet1
Supplementary Table 19. Output of the phylogenetic ANOVA (Beta shared test) including the calculated Beta values for all orthogroups consisting of strict orthologs
	OG	theta	sigma2	alpha	pvalue	beta
1	OG0008260	0.130612	0.00898504	6.6803	1	99
2	OG0008261	-0.0400534	0.330392	67.7897	1	99
3	OG0008262	-0.685512	116.853	993.155	0.943513	34.1163
4	OG0008263	-0.111363	0.11279	49.2204	1	99
5	OG0008264	0.00144228	0.0938653	67.0726	1	99
6	OG0008265	0.242417	0.79957	70.3236	1	99
7	OG0008267	0.259073	0.0172206	1.14699	1	99
8	OG0008269	-0.0667679	0.246701	69.1259	1	99
9	OG0004831	0.0866444	0.0725711	66.5944	1	99
10	OG0008721	0.0289244	0.372957	70.3175	1	99
11	OG0008723	0.00830167	0.311143	71.9919	1	99
12	OG0008724	0.0967252	0.043593	11.6915	1	99
13	OG0008725	0.0959055	0.0143974	10.8857	1	99
14	OG0008726	-0.0518871	0.397511	72.1462	1	99
15	OG0008728	-0.11447	0.296725	45.1532	1	99
16	OG0009590	-0.100828	0.126944	61.6056	1	99
17	OG0009592	0.0457808	0.0657224	67.1954	1	99
18	OG0009593	0.0175706	0.145948	54.75	1	99
19	OG0009594	0.159791	19.4519	998.935	0.787056	11.2389
20	OG0009595	-0.0103516	0.116975	78.9809	1	99
21	OG0009596	0.174497	0.0290228	10.1557	1	99
22	OG0009597	0.180409	0.0127758	7.79018	1	99
23	OG0009598	0.343494	0.0236833	8.90793	1	99
24	OG0009599	0.167675	0.372304	74.4055	1	99
25	OG0007401	0.0424117	0.0498264	64.2394	1	99
26	OG0007402	0.189651	0.11225	65.1969	1	99
27	OG0007405	0.0202045	0.0931848	82.7441	1	99
28	OG0007406	0.111477	0.347067	72.6869	1	99
29	OG0007407	-0.0758679	0.384914	57.1609	1	99
30	OG0007408	0.0287658	2.20555	306.521	1	99
31	OG0007409	-0.251736	0.516195	68.077	1	99
32	OG0008270	0.0157921	0.00798664	7.64481	1	99
33	OG0008272	0.0789891	0.155472	68.0835	1	99
34	OG0008273	-0.138975	0.193026	76.1073	1	99
35	OG0008274	0.150413	0.00752302	6.31835	1	99
36	OG0008275	-0.0273448	0.204198	118.379	1	99
37	OG0008276	0.0071568	0.156021	71.3586	1	99
38	OG0008277	-0.259114	42.6171	77.9271	0.0917164	1.14616
39	OG0008278	0.00251834	0.247941	51.3118	1	99
40	OG0008279	0.144756	20.9919	52.3644	0.0388167	0.788989
41	OG0004848	-0.289265	0.749502	72.0963	1	99
42	OG0004849	-0.0457328	0.453196	58.9884	1	99
43	OG0008730	0.387735	0.956721	72.692	1	99
44	OG0008731	0.118013	0.00849436	6.7892	1	99
45	OG0008732	0.0745919	0.21894	59.8463	1	99
46	OG0008733	0.0911084	0.186821	68.8881	1	99
47	OG0008734	0.0224272	18.046	507.408	0.304008	2.44376
48	OG0008735	-0.0230916	0.00749221	10.2546	1	99
49	OG0008736	-0.053577	0.00824429	5.58189	1	99
50	OG0008737	0.0805924	0.0150473	20.6285	1	99
51	OG0008738	-0.00459556	0.519656	72.2198	1	99
52	OG0007410	-0.336159	0.752776	65.4202	1	99
53	OG0007411	0.558983	0.0656619	0.822553	1	99
54	OG0007413	0.121349	0.0582871	11.9544	1	99
55	OG0007414	0.0985931	0.0709191	7.02302	1	99
56	OG0007415	0.287552	6.55252	376.382	1	99
57	OG0007416	0.0524478	0.267997	71.5781	1	99
58	OG0007417	-0.409111	0.915234	41.8375	1	99
59	OG0007418	0.13233	0.0449402	64.7975	1	99
60	OG0008280	0.0288381	0.0320671	18.0984	1	99
61	OG0008282	-0.0335515	0.238311	72.9713	0.998608	99
62	OG0008283	0.17593	0.087125	5.95519	0.826557	15.2832
63	OG0008284	-0.0539255	1.61127	57.9734	0.492583	4.09958
64	OG0008285	-0.168525	0.246518	68.0606	1	99
65	OG0008286	-0.0324975	6.44946	999	0.874495	18.3895
66	OG0008287	0.0838116	49.256	999	0.845906	15.313
67	OG0008288	-0.0941705	0.0359476	71.0942	1	99
68	OG0008740	-0.128594	7.90336	21.1288	0.0870487	1.11907
69	OG0008741	-0.0186582	0.0711044	13.9488	1	99
70	OG0008743	0.0523446	5.06866	230.54	0.566399	5.0719
71	OG0008744	-0.170101	0.1103	83.6991	1	99
72	OG0008745	0.124901	0.317632	66.1223	1	99
73	OG0008746	0.0366389	0.0477875	11.5168	1	99
74	OG0008747	-0.159876	0.587327	66.1212	1	99
75	OG0008748	-0.223413	9.48174	166.667	0.582682	5.32631
76	OG0008749	0.0928565	0.10664	69.3875	1	99
77	OG0007420	0.0976542	0.328509	62.7898	1	99
78	OG0007421	0.180836	0.0491107	19.8001	0.949953	99
79	OG0007422	-0.0487589	0.421203	74.0572	1	99
80	OG0007423	-0.411352	0.264976	17.426	1	99
81	OG0007425	0.27226	0.0209925	5.86349	1	99
82	OG0007427	0.117755	2.67209	284.57	1	99
83	OG0008291	0.0268657	0.0860188	61.3652	1	99
84	OG0008293	0.0586118	0.225646	66.701	1	99
85	OG0008294	-0.135412	0.235776	71.4413	1	99
86	OG0008295	0.0318212	0.0111985	11.4502	0.921751	27.3584
87	OG0008297	0.00605072	0.093788	79.204	1	99
88	OG0008298	0.0434071	64.0698	999	0.559426	4.96989
89	OG0008299	-0.107812	0.0313807	5.65613	1	99
90	OG0006101	0.0196673	0.00884139	6.10783	0.988718	74.9953
91	OG0006102	0.0867448	0.0644652	60.8145	1	99
92	OG0006103	0.051131	0.079337	74.2212	1	99
93	OG0006106	-0.0550091	0.179846	61.1461	1	99
94	OG0006107	0.00466479	0.265618	70.0158	1	99
95	OG0008750	-0.058413	0.0896644	39.458	1	99
96	OG0008753	0.0147692	0.0398287	60.6804	1	99
97	OG0008754	0.0439157	0.142079	71.8133	1	99
98	OG0008755	0.145789	0.0349066	8.39456	1	99
99	OG0008756	-0.274553	0.0984884	10.9112	1	99
100	OG0008759	0.00393797	0.035538	72.8194	1	99
101	OG0007432	-0.149666	0.0927985	84.9154	1	99
102	OG0007433	0.0116563	0.00944292	6.59245	1	99
103	OG0007434	0.0919017	0.579112	19.9246	1	99
104	OG0007435	-0.189046	0.0021487	0.713106	1	99
105	OG0007436	-0.0371065	0.625729	65.5549	1	99
106	OG0006110	0.0645969	42.0039	776.55	0.465129	3.80499
107	OG0006111	-0.339028	3.50947	54.4398	1	99
108	OG0006114	-0.0627618	0.0466637	8.87332	0.949823	38.0638
109	OG0006115	-0.0609753	0.423565	64.847	1	99
110	OG0006116	1.05009	0.184074	1.13896	1	99
111	OG0006117	0.0998664	0.895711	71.9938	1	99
112	OG0006118	0.14871	0.00292808	1.2011	1	99
113	OG0006119	0.0335791	0.406268	57.7227	1	99
114	OG0004877	-0.117785	0.422236	75.1804	1	99
115	OG0008760	-0.108888	0.13395	78.3012	1	99
116	OG0008761	0.110252	0.687267	68.777	1	99
117	OG0008762	0.0541442	0.00778816	6.79388	0.97941	61.4733
118	OG0008763	0.0912805	0.125853	54.6038	1	99
119	OG0008765	0.0324791	1.38647	42.9871	0.635543	6.28595
120	OG0008766	0.118931	0.894609	23.6338	0.420542	3.37005
121	OG0008767	0.0938667	0.0180898	10.7718	1	99
122	OG0008768	-0.169672	0.428055	67.1354	1	99
123	OG0008769	-0.0541681	0.15338	59.5557	0.94075	99
124	OG0007440	-0.247821	0.776304	55.5275	1	99
125	OG0007441	-0.0439348	15.6021	999	0.934673	30.8394
126	OG0007442	-0.0189476	0.101826	56.9879	1	99
127	OG0007444	-0.137056	0.229576	61.1827	1	99
128	OG0007445	-0.0336955	0.212042	35.0213	1	99
129	OG0007446	-0.268823	0.67078	7.03316	0.154579	1.61832
130	OG0007447	0.114867	0.163941	69.5361	1	99
131	OG0007448	0.00652365	0.0617302	5.59324	0.683756	8.37428
132	OG0007900	-0.0110194	0.0468944	68.2804	1	99
133	OG0007901	-0.0991083	1.61192	173.653	1	99
134	OG0006121	0.0749387	0.0062905	5.93913	1	99
135	OG0007902	-0.0774428	0.519599	62.0829	1	99
136	OG0006122	-0.108143	0.556818	70.8203	1	99
137	OG0007903	-0.0972385	0.0843924	22.4311	1	99
138	OG0006123	0.0091316	0.145825	73.9225	1	99
139	OG0006124	-0.0567656	38.9042	999	0.392083	3.11761
140	OG0006125	0.440155	0.698362	72.3398	1	99
141	OG0007906	-0.253762	0.00406277	0.813134	1	99
142	OG0006126	-0.00412973	0.0906467	17.647	1	99
143	OG0007907	0.0803047	0.0125425	5.33621	1	99
144	OG0006127	-0.0236145	4.1317	878.374	0.904063	23.0294
145	OG0007908	0.173143	0.108769	11.0455	1	99
146	OG0006128	0.0218314	0.232842	67.9438	1	99
147	OG0004886	0.00313027	0.0151669	52.2687	1	99
148	OG0006129	-0.0653638	51.5342	980.785	0.616723	5.91712
149	OG0008770	-0.0561597	1.32797	99.4234	1	99
150	OG0008771	-0.0176131	0.00515464	6.34685	1	99
151	OG0008772	-0.0197397	0.220274	72.2996	1	99
152	OG0008774	-0.206174	0.174054	44.3318	1	99
153	OG0008776	-0.0185599	0.0169574	51.7099	1	99
154	OG0008778	0.0398324	0.0969104	69.394	1	99
155	OG0008779	0.0307322	0.0172705	12.5459	1	99
156	OG0007450	0.00116814	0.165836	72.1284	1	99
157	OG0007451	-0.00516518	0.0539572	53.1863	1	99
158	OG0007452	0.976756	3.01527	53.3506	1	99
159	OG0007454	0.0962112	0.0390379	23.4892	1	99
160	OG0007455	0.59603	6.09509	68.4401	1	99
161	OG0007456	0.055766	0.0162976	7.59019	1	99
162	OG0007458	0.0278011	0.0182671	11.4528	1	99
163	OG0007459	0.00190634	0.287845	73.76	1	99
164	OG0007911	0.0737765	3.17062	999	0.920265	26.6237
165	OG0007912	-0.0824121	0.300894	70.6051	1	99
166	OG0006132	-0.276549	0.995199	40.0548	1	99
167	OG0007914	0.0618238	0.172149	73.9586	1	99
168	OG0006134	0.207169	0.94687	51.2694	1	99
169	OG0006135	-0.379641	0.326593	52.573	1	99
170	OG0007916	-0.133514	0.0798904	15.7431	1	99
171	OG0006136	0.0322913	0.11245	82.8824	1	99
172	OG0006137	0.206879	28.6119	999	0.779906	10.8748
173	OG0006138	0.108379	3.40658	62.1105	1	99
174	OG0007919	0.0221047	0.10771	47.9412	1	99
175	OG0008780	0.0808839	0.642222	73.7868	1	99
176	OG0008781	0.236631	0.00168495	0.63501	1	99
177	OG0008782	0.215089	0.15394	72.085	1	99
178	OG0008783	0.0465603	0.357238	71.8497	1	99
179	OG0008784	0.0140427	0.0110299	5.81723	1	99
180	OG0008785	-0.0212853	0.0001	0.0256125	0.993548	99
181	OG0008786	0.262863	0.126578	57.083	1	99
182	OG0008787	0.341716	0.42136	37.8307	1	99
183	OG0008788	0.149593	0.00103365	0.667944	1	99
184	OG0008789	-0.175277	26.8826	91.4118	0.00312424	0.350194
185	OG0007461	-0.0279034	0.0577343	69.1367	1	99
186	OG0007464	-0.0366572	0.129411	75.4837	1	99
187	OG0007467	0.0426963	0.316501	74.6842	1	99
188	OG0007468	-0.129946	20.4819	999	0.930069	29.3613
189	OG0007469	0.0290726	0.0506036	15.5761	1	99
190	OG0007920	0.153566	0.384658	66.8536	1	99
191	OG0007921	0.029724	0.0732328	70.6863	1	99
192	OG0006141	0.139898	0.0145494	8.30188	1	99
193	OG0006142	0.0364228	0.0149693	7.48066	1	99
194	OG0006143	0.0665934	7.15121	97.6797	0.272818	2.23359
195	OG0007924	-0.0639729	0.00564535	7.55359	1	99
196	OG0006144	0.0310658	1.02282	57.7319	1	99
197	OG0006145	-0.756944	0.076475	0.892643	1	99
198	OG0007926	-0.102764	0.769223	99.0316	1	99
199	OG0006146	0.0731254	0.820487	63.3221	1	99
200	OG0007928	0.0269119	0.326983	59.9463	1	99
201	OG0006148	0.0646972	0.0159202	5.19244	1	99
202	OG0006149	-0.0992591	15.5621	919.438	0.574072	5.1906
203	OG0008790	0.0886288	0.203297	77.7831	1	99
204	OG0008791	-0.0645814	0.0109841	5.65092	1	99
205	OG0008794	-0.0765739	0.269274	54.9206	1	99
206	OG0008796	-0.0629765	0.00259197	0.685546	1	99
207	OG0008797	0.100128	0.0752257	13.8744	1	99
208	OG0008798	-0.0208094	0.0914669	61.5759	1	99
209	OG0006600	-0.0168942	0.0554737	68.8704	1	99
210	OG0006601	0.151599	0.612052	51.8349	1	99
211	OG0006602	0.113359	0.0090962	5.26719	1	99
212	OG0006603	0.174816	0.19062	19.1441	1	99
213	OG0006605	0.13006	0.113285	5.13164	1	99
214	OG0006607	0.0346408	0.0148097	9.51065	1	99
215	OG0006609	0.0995424	0.28993	64.4126	1	99
216	OG0007471	-0.163699	0.297878	57.6278	1	99
217	OG0007473	-0.0600412	0.133841	74.4253	1	99
218	OG0007474	0.0661544	0.0107807	5.83357	1	99
219	OG0007475	-0.0373582	0.25463	68.7023	1	99
220	OG0007477	-0.109513	0.0001	0.0544028	1	99
221	OG0007479	-0.0670895	0.0694954	71.8817	1	99
222	OG0006150	0.0428316	0.213001	66.8059	1	99
223	OG0007930	0.0158056	0.163138	65.1297	1	99
224	OG0007931	0.0449047	0.355626	58.1855	1	99
225	OG0006152	0.0577117	0.419821	69.9958	1	99
226	OG0006153	0.0292266	0.129106	68.6515	1	99
227	OG0006154	-0.0268502	0.0627685	74.9314	1	99
228	OG0007934	-0.0170689	0.488556	64.0402	1	99
229	OG0007935	-0.0762449	0.0296156	6.58933	1	99
230	OG0006156	-0.0143305	0.0791714	77.0589	1	99
231	OG0006157	0.046064	0.248909	65.6338	1	99
232	OG0006158	-0.0516059	0.0244686	70.6665	1	99
233	OG0007938	0.0416865	0.0735022	60.2515	1	99
234	OG0006159	0.100315	0.143479	54.7017	1	99
235	OG0007939	0.0132337	0.059619	66.6259	1	99
236	OG0006610	-0.463316	1.33218	59.4105	1	99
237	OG0006612	-0.289749	63.0961	255.014	0.473441	3.89314
238	OG0006614	0.0602565	6.61899	999	0.95476	39.3918
239	OG0006615	-0.111263	0.190352	57.4611	1	99
240	OG0006616	-0.120041	0.540274	55.3677	1	99
241	OG0006617	0.0268488	0.216329	63.7757	1	99
242	OG0006618	0.0731421	2.419	999	1	99
243	OG0006619	0.0874358	0.25341	60.8078	1	99
244	OG0007480	0.284169	2.30699	60.287	1	99
245	OG0007481	0.234467	0.37694	62.8779	1	99
246	OG0007482	0.0305775	82.7408	999	0.585083	5.36555
247	OG0007483	0.0930833	0.0874577	83.2519	1	99
248	OG0007484	0.379981	1.69633	64.2472	1	99
249	OG0007485	-0.0793648	0.320613	70.183	1	99
250	OG0007486	-0.255204	1.31599	8.47873	0.0799667	1.11503
251	OG0007489	0.114312	0.139045	61.4217	1	99
252	OG0007940	-0.0549528	0.14728	40.0337	1	99
253	OG0007941	-0.133466	0.0415066	14.6821	1	99
254	OG0007942	0.244814	0.413711	55.2543	1	99
255	OG0006162	-0.157377	1.2376	62.3739	1	99
256	OG0006163	-0.0170941	0.0879108	81.483	1	99
257	OG0007944	0.263261	0.0612679	6.2309	1	99
258	OG0006164	-0.593038	22.5801	78.4152	0.0854856	1.10799
259	OG0006165	-0.0453904	9.75578	988.391	0.891869	20.8773
260	OG0007946	-0.0425742	0.721876	84.8496	0.843092	15.058
261	OG0006166	-0.0101493	0.00142312	0.874692	1	99
262	OG0007947	0.0449581	0.166169	79.0375	1	99
263	OG0006167	-0.00124195	0.0001	0.0576678	1	99
264	OG0007948	0.00678079	0.138339	50.3102	1	99
265	OG0006168	0.692319	106.193	999	0.902188	22.6713
266	OG0007949	-0.143419	0.215749	70.6416	1	99
267	OG0006169	-0.0679491	0.64342	62.5058	1	99
268	OG0006620	0.0019814	60.2815	999	0.622112	6.01917
269	OG0006621	0.0813479	0.0465831	8.26344	1	99
270	OG0006622	0.186372	0.227014	57.6781	1	99
271	OG0006623	-0.02326	0.00645584	6.51938	1	99
272	OG0006624	-0.0421375	0.14103	76.2045	1	99
273	OG0006626	-0.19736	0.615679	73.537	1	99
274	OG0006629	0.0656866	0.166284	70.5227	1	99
275	OG0007490	0.115861	0.267412	61.8271	1	99
276	OG0007491	-0.0476911	0.416474	66.4467	1	99
277	OG0007492	0.0628791	0.152233	71.5738	1	99
278	OG0007493	-0.0323198	0.34531	72.3187	1	99
279	OG0007494	-0.146942	0.942319	71.2511	1	99
280	OG0007495	0.0625551	0.00243879	1.06371	1	99
281	OG0007497	0.0570261	0.00668556	5.62256	1	99
282	OG0007498	0.336731	0.304179	62.3929	1	99
283	OG0007499	0.0945335	1.5678	57.5422	1	99
284	OG0005304	-0.0670079	0.051753	13.493	1	99
285	OG0005308	-0.0666164	0.535222	353.168	1	99
286	OG0007950	0.0365115	12.091	999	0.754545	9.72854
287	OG0006170	-0.0375212	0.0597213	69.3232	1	99
288	OG0007951	-0.148557	0.794315	46.3187	1	99
289	OG0006171	0.0620064	0.0861902	50.4211	1	99
290	OG0007952	-0.113347	0.45755	69.2021	1	99
291	OG0007953	0.200277	1.21595	73.5924	1	99
292	OG0006173	-0.143468	0.182946	64.6143	1	99
293	OG0007954	0.888675	2.47022	25.3929	1	99
294	OG0007955	-0.188403	0.145628	66.5162	1	99
295	OG0007957	-0.096984	4.03084	999	0.913487	24.9982
296	OG0007959	-0.020086	2.33202	39.2876	1	99
297	OG0006630	-0.190613	0.381094	64.6479	1	99
298	OG0006631	0.0596308	0.344875	61.3565	1	99
299	OG0006632	0.0194548	0.204514	166.738	1	99
300	OG0006633	0.551063	1.4964	48.9817	0.94562	99
301	OG0006634	0.0816903	0.0114826	9.15913	1	99
302	OG0006636	0.325647	0.642616	108.542	1	99
303	OG0006638	0.203987	0.206435	19.0334	1	99
304	OG0005317	-0.00171634	0.132534	66.0747	1	99
305	OG0007960	-0.00394022	0.137164	80.6845	1	99
306	OG0006180	0.852512	15.2133	173.497	1	99
307	OG0007961	-0.0520887	0.00878647	17.4386	0.956882	99
308	OG0006181	0.0257171	0.114835	72.2719	1	99
309	OG0007962	-0.0497224	0.058142	72.3087	1	99
310	OG0006182	-0.182904	0.335964	63.1453	1	99
311	OG0007963	0.0470033	0.0075803	5.65426	1	99
312	OG0006183	0.00654595	0.30696	57.9243	1	99
313	OG0007964	0.0149585	0.0204517	16.6971	1	99
314	OG0006184	-0.0190577	0.20896	54.3156	1	99
315	OG0007965	-0.22735	0.823043	70.0019	1	99
316	OG0006185	-0.0514263	0.0076047	8.71285	1	99
317	OG0007966	0.0615839	0.0329405	14.8296	1	99
318	OG0006186	0.194461	0.225557	56.3085	1	99
319	OG0007967	0.142232	0.036954	7.4309	1	99
320	OG0006187	-0.00814008	0.00266664	1.14605	1	99
321	OG0007968	0.0327469	0.00422695	0.925016	1	99
322	OG0006188	-0.000327035	0.0369206	56.0231	1	99
323	OG0006641	0.554717	0.520613	9.83908	1	99
324	OG0006642	0.0314868	0.0876379	79.8999	1	99
325	OG0006643	0.326477	0.0256681	9.99551	1	99
326	OG0006644	0.0287932	0.0101516	9.1566	1	99
327	OG0006645	0.133847	0.0119269	5.67151	1	99
328	OG0006647	0.0530118	0.0656978	45.0442	1	99
329	OG0006648	-0.102278	0.0121919	5.14592	1	99
330	OG0006649	0.0151699	0.158593	74.7391	1	99
331	OG0005320	-0.128234	0.262394	61.1484	1	99
332	OG0005323	-0.12238	0.369265	204.76	1	99
333	OG0009200	0.0413295	0.0392101	9.78988	1	99
334	OG0009201	0.0267411	0.0849675	85.5051	1	99
335	OG0009202	-0.0105604	0.0457474	9.22561	1	99
336	OG0009203	0.0362827	0.100915	80.2881	1	99
337	OG0005328	-0.00895717	0.0123713	6.37916	1	99
338	OG0009204	0.436704	0.0168094	1.11582	1	99
339	OG0009205	0.0721561	0.196387	68.2419	1	99
340	OG0009206	-0.0247888	0.195986	67.2215	1	99
341	OG0009207	0.10181	0.00827549	5.38144	1	99
342	OG0006190	0.0617071	0.0999814	91.6804	1	99
343	OG0007970	0.0485034	55.7465	999	0.65635	6.73329
344	OG0006191	0.00663017	0.0109881	11.3234	1	99
345	OG0007973	-0.0298293	0.776344	8.67982	0.467238	3.96413
346	OG0007974	-0.127333	6.27923	66.6349	1	99
347	OG0006195	0.0286023	0.0413747	55.2813	1	99
348	OG0007975	-0.0300567	0.398959	62.5108	1	99
349	OG0006197	-0.222231	0.329813	69.7658	1	99
350	OG0006198	-0.139134	1.39695	51.6385	1	99
351	OG0006199	-0.104318	0.0316526	6.1121	1	99
352	OG0007979	0.032249	0.227442	60.4144	1	99
353	OG0006650	0.00733035	1.6469	106.542	1	99
354	OG0006651	0.00585675	0.100073	23.7669	1	99
355	OG0006652	0.396428	40.5554	69.4636	0.569421	5.11946
356	OG0006653	-0.0933828	0.102037	58.0924	1	99
357	OG0006655	-0.467951	0.522653	55.9104	1	99
358	OG0006656	0.0112795	0.193593	59.2945	1	99
359	OG0006657	-0.0515999	15.0579	999	0.787123	11.2439
360	OG0005330	-0.0386659	1.05381	67.9399	1	99
361	OG0005331	0.0861016	0.0712693	74.4278	1	99
362	OG0005332	-0.241228	0.0151743	0.520368	1	99
363	OG0005333	0.15889	0.0184947	6.03876	1	99
364	OG0009210	0.159678	0.104488	76.6258	1	99
365	OG0009211	-0.210678	0.392807	65.4976	1	99
366	OG0005336	-0.32493	1.07073	63.5111	1	99
367	OG0009212	0.19147	0.1327	53.4574	1	99
368	OG0009213	-0.0189198	31.4686	999	0.850408	15.7329
369	OG0005339	0.113743	0.00226259	0.60912	1	99
370	OG0009215	0.179771	0.00346271	1.15722	1	99
371	OG0009216	-0.000448301	22.8038	999	0.609379	5.78212
372	OG0009217	-0.348303	17.5996	89.9975	0.377666	2.99883
373	OG0009218	-0.099177	0.181667	73.1847	1	99
374	OG0007981	0.0938729	0.00121718	0.543113	1	99
375	OG0007983	-0.121631	0.596503	75.1363	1	99
376	OG0007985	-0.291312	24.2514	161.74	0.181585	1.67246
377	OG0007986	0.0540609	2.08359	489.031	1	99
378	OG0007987	-0.1429	14.2805	965.775	0.917937	26.0404
379	OG0007988	0.185924	0.0126974	5.76525	1	99
380	OG0007989	-0.156465	1.26466	71.4667	1	99
381	OG0006660	0.103754	0.226162	75.9518	1	99
382	OG0006661	-0.0201297	3.10811	999	0.896721	21.6854
383	OG0006662	0.0538341	8.1982	913.73	1	99
384	OG0006663	-0.0166327	0.256416	58.6347	1	99
385	OG0006664	0.0298445	0.261853	53.2237	1	99
386	OG0006665	0.0500108	0.269505	66.9479	1	99
387	OG0006666	0.140718	0.0001	0.0324017	1	99
388	OG0006668	0.0274813	0.428157	43.1936	1	99
389	OG0005341	-0.307689	0.854877	47.9554	1	99
390	OG0005342	-0.13798	0.627631	69.3916	1	99
391	OG0005343	0.444525	5.51591	50.625	1	99
392	OG0005345	-0.0301779	0.018442	48.6111	1	99
393	OG0009221	0.156871	8.96861	955.842	0.654808	6.69843
394	OG0005346	-0.0450731	0.0315401	70.9253	1	99
395	OG0009222	-0.00747196	0.0306531	9.54043	1	99
396	OG0009223	-0.0691161	0.0242566	9.07153	1	99
397	OG0009224	-0.0336626	0.348571	64.4266	1	99
398	OG0005349	0.00690873	0.074465	65.2892	1	99
399	OG0009226	0.0867401	0.446922	44.687	1	99
400	OG0009227	0.183093	236.909	999	0.606828	5.73656
401	OG0009228	-0.0513687	0.297243	68.8003	1	99
402	OG0009229	-0.133828	0.651986	115.795	1	99
403	OG0007990	-0.135187	6.34136	63.4203	0.0381169	0.78386
404	OG0007991	-0.0235801	0.160562	83.2713	1	99
405	OG0007992	0.174697	0.0144173	5.8789	1	99
406	OG0007994	0.00700598	0.260435	62.1129	1	99
407	OG0007997	-0.0612372	0.000724615	0.906346	1	99
408	OG0007999	0.0425128	0.20243	73.872	1	99
409	OG0005800	0.452734	1.96027	64.9316	1	99
410	OG0005801	-0.448576	0.927812	65.6829	1	99
411	OG0005802	0.0338677	0.0509097	25.0859	1	99
412	OG0005803	-0.20382	0.0913722	62.8583	1	99
413	OG0005804	0.0125753	74.5061	999	0.282115	2.295
414	OG0005805	0.078929	0.0183405	17.8048	1	99
415	OG0005807	0.0160733	0.396143	69.6474	1	99
416	OG0005808	0.117664	0.0574749	10.1359	1	99
417	OG0006671	0.0789999	0.0109173	18.3884	1	99
418	OG0006672	-0.0318453	0.234638	68.4907	1	99
419	OG0006673	0.302554	201.172	999	0.809225	12.5231
420	OG0006677	0.0908023	0.256935	106.134	1	99
421	OG0006678	-0.00575625	0.00487958	8.22804	1	99
422	OG0006679	-0.052139	0.385839	71.9806	1	99
423	OG0005351	0.0265999	0.0657615	65.7784	1	99
424	OG0005352	0.119143	0.0686035	54.5877	1	99
425	OG0009230	-0.0316209	0.0687934	74.244	1	99
426	OG0009231	-0.0801637	5.57871	89.5962	0.382794	3.03942
427	OG0005356	-0.0673787	0.069654	67.7898	1	99
428	OG0009232	0.0732863	0.0104826	5.57545	1	99
429	OG0005357	-0.00644877	0.0647631	59.0954	1	99
430	OG0009233	-0.0474816	0.291219	43.3843	1	99
431	OG0009234	-0.145495	0.149602	62.557	1	99
432	OG0009236	-0.0620764	0.120641	56.9972	1	99
433	OG0009238	0.100982	0.115757	68.7717	1	99
434	OG0009239	0.0057849	0.654922	83.4803	0.538404	4.679
435	OG0005810	0.0281331	61.5239	999	0.8305	14.0186
436	OG0005811	-0.018289	0.0280548	24.5005	1	99
437	OG0005812	-0.0358043	0.0511138	76.833	1	99
438	OG0005813	-0.110939	0.597963	53.7285	1	99
439	OG0005815	-0.00442811	0.351453	79.1296	1	99
440	OG0005818	-0.310662	0.658763	62.1265	1	99
441	OG0005819	0.0571797	1.63922	69.0886	1	99
442	OG0006683	0.123326	2.87208	999	0.906582	23.5266
443	OG0006684	0.0492836	0.211679	69.8275	1	99
444	OG0006686	-0.000166169	0.0391842	5.95546	1	99
445	OG0005361	0.106172	0.118474	58.4633	1	99
446	OG0009240	0.00632692	0.0881793	68.703	1	99
447	OG0005365	0.00667444	0.0151443	6.50492	1	99
448	OG0009241	-0.210306	0.688087	63.8077	1	99
449	OG0009242	-0.043383	0.0246733	7.08724	1	99
450	OG0005369	-0.0631379	0.0149179	9.46386	1	99
451	OG0009245	0.030666	0.00773292	12.5267	1	99
452	OG0009246	-0.0285265	0.0701485	22.2471	1	99
453	OG0009247	0.082384	54.0047	999	0.706115	8.03005
454	OG0005821	-0.0403633	0.138316	66.5844	1	99
455	OG0005822	0.163317	0.222279	38.0282	1	99
456	OG0005823	0.040819	1.09511	17.166	0.0721751	1.02602
457	OG0009700	0.0666016	0.0774757	54.5851	1	99
458	OG0005825	0.126634	0.174143	55.5037	1	99
459	OG0005826	0.156689	0.328374	65.2302	1	99
460	OG0009702	-0.0969291	0.0699375	80.9056	1	99
461	OG0009703	-0.145705	0.058313	43.2081	1	99
462	OG0005828	-0.00858656	0.559989	902.779	1	99
463	OG0009704	-0.0261461	0.159659	64.5835	1	99
464	OG0009705	-0.128755	0.347197	61.4555	1	99
465	OG0009706	0.246186	0.015899	9.03845	1	99
466	OG0009709	-0.277031	25.6098	88.3317	0.217063	1.88334
467	OG0006690	0.0552489	0.170117	78.4522	1	99
468	OG0006691	0.0409361	0.242588	62.2284	1	99
469	OG0006693	0.0429865	0.029212	12.1218	0.933888	30.8072
470	OG0006694	-0.100312	0.226833	71.4498	1	99
471	OG0006695	0.084047	0.0207195	8.0617	1	99
472	OG0006696	-0.0121603	0.0202462	7.976	1	99
473	OG0006697	0.00369461	0.142116	76.5932	1	99
474	OG0006698	-0.0367378	0.0381936	16.9229	1	99
475	OG0006699	-0.0384219	0.0107522	8.13502	1	99
476	OG0005372	-0.219465	0.0809303	6.78412	1	99
477	OG0009250	0.0514036	0.0425066	67.1553	1	99
478	OG0005375	0.125302	0.0582115	13.9967	1	99
479	OG0009251	0.0135229	0.356422	39.566	1	99
480	OG0005376	-0.136861	0.0911511	85.3788	1	99
481	OG0009252	-0.0434465	0.113433	87.0135	1	99
482	OG0005377	-0.0268212	1.22598	996.682	0.955539	39.816
483	OG0009253	0.0873016	0.765734	999	1	99
484	OG0005378	-0.0214845	0.413166	68.0294	1	99
485	OG0009254	0.129303	0.419227	241.144	1	99
486	OG0009255	0.044266	0.040475	72.9912	1	99
487	OG0009257	-0.0220665	0.0484655	78.225	1	99
488	OG0009259	0.093424	0.0852469	55.5412	1	99
489	OG0005831	-0.311206	1.47083	47.3603	1	99
490	OG0005832	0.00701136	0.38889	84.6973	1	99
491	OG0009710	-0.0601493	0.0233081	8.79853	1	99
492	OG0009711	0.106504	0.31229	71.6487	1	99
493	OG0005836	0.166582	0.0311015	6.78756	1	99
494	OG0009712	0.0906693	0.0138153	5.73636	1	99
495	OG0009713	0.295758	1.12504	70.0054	1	99
496	OG0009714	-0.0678452	0.278737	176.122	1	99
497	OG0005839	-0.0380789	1.19054	63.5977	1	99
498	OG0009715	0.0757115	0.0775295	68.4654	1	99
499	OG0009718	0.0272567	0.0252351	9.6435	1	99
500	OG0009719	-0.0968499	0.312955	63.1309	1	99
501	OG0009260	0.235635	0.12138	26.0249	1	99
502	OG0009262	-0.0444953	0.0687198	67.6555	1	99
503	OG0005388	0.0318981	0.039942	58.4004	1	99
504	OG0009264	-0.114852	0.0562866	72.5067	1	99
505	OG0009265	-0.0884364	3.32355	66.8251	1	99
506	OG0009266	0.0993089	0.0296141	14.3024	1	99
507	OG0009267	0.0943628	0.128133	65.4325	1	99
508	OG0009268	0.199174	0.0022661	0.927875	1	99
509	OG0009269	-0.0723249	0.0853324	68.3164	1	99
510	OG0005840	0.0126674	22.6497	999	0.537622	4.66413
511	OG0005841	0.17743	4.62544	64.0798	1	99
512	OG0005843	0.00500398	0.00294526	6.73214	1	99
513	OG0005844	-0.0422219	0.0613436	62.0917	1	99
514	OG0009720	-0.0592855	0.00480717	7.55366	1	99
515	OG0009721	0.123311	0.221379	54.3623	1	99
516	OG0005846	-0.0397154	0.945602	61.5209	1	99
517	OG0009722	0.0627344	0.0845853	5.88981	0.809263	13.9873
518	OG0005847	-0.0919219	0.056302	65.0013	1	99
519	OG0005849	0.0104195	0.112569	10.1312	1	99
520	OG0009725	-0.0568233	0.0252209	12.1729	1	99
521	OG0009727	-0.233917	15.6414	999	0.992429	79.7866
522	OG0009729	0.0228239	6.94493	82.136	0.18017	1.66426
523	OG0008400	0.0301607	0.0888371	7.76673	1	99
524	OG0008401	0.00244601	0.0443618	8.42028	1	99
525	OG0008402	0.0856507	0.122671	65.9163	1	99
526	OG0008403	0.00278124	0.035535	57.1666	1	99
527	OG0008404	0.00799367	0.00749534	14.8113	1	99
528	OG0008405	-0.12988	0.497568	72.6274	1	99
529	OG0008407	-0.0605647	0.022843	8.34186	1	99
530	OG0008408	-0.0634168	0.0744691	69.8404	1	99
531	OG0008409	-0.0115117	0.551995	72.9664	1	99
532	OG0005391	0.00476587	0.123574	61.3264	1	99
533	OG0005392	0.156931	0.526912	9.74786	0.513655	4.49322
534	OG0005394	0.0478128	0.106445	65.6435	1	99
535	OG0009270	0.092037	0.012407	8.52629	1	99
536	OG0005395	-0.151861	0.464351	61.0002	1	99
537	OG0009271	-0.0398256	2.26133	999	0.967354	47.5293
538	OG0005397	0.0315867	0.020744	7.26936	1	99
539	OG0009273	0.0130406	0.0226397	32.0192	1	99
540	OG0005398	0.00781866	0.143821	21.2988	1	99
541	OG0009274	-0.0481132	0.00148577	1.06325	1	99
542	OG0009275	0.151139	0.174476	74.2431	1	99
543	OG0009276	-0.16397	0.676227	74.1538	1	99
544	OG0009277	0.117345	0.255456	63.3846	1	99
545	OG0009279	0.0906794	0.155894	72.537	1	99
546	OG0005850	0.0552855	0.0650667	43.0963	1	99
547	OG0005851	0.909272	3.49827	50.2037	1	99
548	OG0005854	-0.0486249	0.944928	57.5386	1	99
549	OG0009730	0.0432347	0.0120434	16.1796	1	99
550	OG0009731	0.113906	0.00457816	6.32539	1	99
551	OG0005856	0.0180949	0.000772335	1.07593	1	99
552	OG0005857	-0.0470605	0.11651	83.0978	1	99
553	OG0009733	-0.156517	0.0308704	8.37742	1	99
554	OG0005858	1.34264	15.4825	67.7411	1	99
555	OG0009734	0.0481843	0.102542	81.1166	1	99
556	OG0009737	0.087297	0.0972001	15.6236	0.803451	12.2034
557	OG0009738	-0.0720409	0.404772	45.8951	1	99
558	OG0004520	0.189868	0.0140099	6.04992	1	99
559	OG0008410	0.0394867	0.649803	6.40572	0.593639	6.03532
560	OG0008411	0.0169202	0.0251473	7.38298	1	99
561	OG0008412	0.0834735	0.134793	6.78788	0.668123	7.60281
562	OG0008413	0.097232	41.8254	393.699	0.355344	2.81964
563	OG0008414	-0.2517	1.46922	62.7192	1	99
564	OG0008416	0.25927	0.0770344	14.9696	1	99
565	OG0008417	-0.19542	0.141758	55.0868	1	99
566	OG0008418	-0.0641	2.63775	212.609	1	99
567	OG0009280	-0.00808344	0.00653141	6.89295	1	99
568	OG0009281	0.161982	0.440402	65.3678	1	99
569	OG0009282	-0.0263163	6.82233	999	1	99
570	OG0009284	0.121381	41.6731	976.973	0.692303	7.63297
571	OG0009285	0.0768465	0.01345	0.489295	1	99
572	OG0009287	-0.119665	0.415922	52.1929	1	99
573	OG0009288	0.0683575	0.0482655	13.9297	1	99
574	OG0009289	-0.190884	0.869675	64.3161	1	99
575	OG0005861	0.0339575	0.0210379	8.17276	1	99
576	OG0005864	0.0723883	0.0177764	6.98314	1	99
577	OG0009740	-0.0716867	38.9059	919.988	0.554146	4.89349
578	OG0005865	-0.0234905	0.198421	53.0369	1	99
579	OG0009741	-0.00495677	6.1419	345.964	0.605472	5.71201
580	OG0005868	-0.0378294	0.0678711	7.27172	0.827139	14.7019
581	OG0009744	-0.0672533	0.0948424	55.6557	1	99
582	OG0005869	0.137907	0.0384585	7.73555	1	99
583	OG0009745	0.0447794	0.193721	55.2021	1	99
584	OG0009746	0.235261	0.133344	48.9886	1	99
585	OG0009747	-0.00100447	0.22827	73.099	1	99
586	OG0009748	-0.032257	0.0169167	5.47613	1	99
587	OG0009749	-0.3292	463.617	984.734	0.628665	6.14677
588	OG0008420	0.3001	21.0654	999	0.950774	37.3517
589	OG0008422	0.198779	0.618157	11.3907	0.356129	2.87569
590	OG0008423	-0.132091	3.7218	247.44	1	99
591	OG0008424	-0.0629445	6.77938	995.754	0.959162	41.8824
592	OG0008425	0.168505	0.0266949	17.4399	1	99
593	OG0008426	0.191698	0.0304631	8.55685	1	99
594	OG0008427	-0.0594456	0.00504594	6.0948	1	99
595	OG0008429	-0.101486	0.0207372	1.01974	1	99
596	OG0009290	0.0159888	56.3626	854.956	0.374392	2.97074
597	OG0009291	0.0282709	0.168271	74.076	1	99
598	OG0009293	-0.226928	0.440271	66.67	1	99
599	OG0009294	0.317963	0.225719	62.295	1	99
600	OG0009295	0.0499766	0.190979	69.3356	1	99
601	OG0009296	0.0590023	0.202373	68.4501	1	99
602	OG0009297	0.114618	1.57763	21.5848	0.376178	2.98895
603	OG0009298	0.0155969	0.0209734	6.55	1	99
604	OG0009299	0.0699245	1.02849	32.7928	0.300845	2.42193
605	OG0007102	-0.00229382	0.029031	60.199	1	99
606	OG0007103	-0.253106	1.12368	8.20798	0.253166	2.19512
607	OG0007104	-0.068101	0.00755474	6.05131	1	99
608	OG0007106	-0.0297903	0.0140546	48.8846	1	99
609	OG0007108	0.0520705	0.0082921	5.57674	1	99
610	OG0005871	-0.37728	0.271362	65.7245	1	99
611	OG0005872	0.0779082	1.67099	66.0999	1	99
612	OG0005873	0.167759	0.231145	55.5716	1	99
613	OG0005874	0.110767	0.17534	73.138	1	99
614	OG0009750	0.185712	0.0184296	5.79174	1	99
615	OG0005876	0.147336	0.121887	62.8471	1	99
616	OG0009752	0.245229	0.125952	12.9212	1	99
617	OG0005877	0.250966	0.0193151	0.947113	1	99
618	OG0009753	-0.114155	0.368941	73.77	1	99
619	OG0005879	0.0456113	0.107897	87.8011	1	99
620	OG0009755	-0.26701	1.46792	63.3374	1	99
621	OG0009756	-0.0462774	1.49657	33.3771	1	99
622	OG0009757	-0.0613745	1.89994	250.739	1	99
623	OG0009758	0.0577961	0.16667	74.4692	1	99
624	OG0009759	0.0589155	0.153509	8.04231	1	99
625	OG0004544	0.0256963	0.0712626	77.431	1	99
626	OG0004545	0.0724857	0.0678051	67.7099	1	99
627	OG0008430	-0.0625917	0.0198088	8.5797	1	99
628	OG0008431	0.0634975	0.203929	74.937	1	99
629	OG0008434	-0.0405235	0.237194	62.1752	1	99
630	OG0008436	-0.139074	0.248143	74.9659	1	99
631	OG0008437	-0.0173608	0.888826	58.8142	1	99
632	OG0008438	-0.0965208	0.0673675	69.0953	1	99
633	OG0008439	-0.0158576	0.0857924	69.9298	1	99
634	OG0007110	0.0631789	1.62964	58.2606	1	99
635	OG0007111	-0.132968	0.221601	62.4622	1	99
636	OG0007112	-0.295964	0.340656	48.3771	1	99
637	OG0007113	-0.0629736	0.0231179	6.96456	1	99
638	OG0007114	-0.107774	1.14463	811.795	1	99
639	OG0007115	0.0641679	0.0949141	69.8844	1	99
640	OG0007117	0.0936586	0.162197	61.156	1	99
641	OG0007119	-0.0430956	12.5982	190.207	1	99
642	OG0005880	-0.0104464	0.000706603	1.07947	1	99
643	OG0005881	-0.0242872	0.112365	80.063	1	99
644	OG0005882	-0.138111	0.437374	75.9487	1	99
645	OG0005883	-0.115739	0.0806196	10.8518	1	99
646	OG0005884	-0.0903358	0.0137141	11.1995	1	99
647	OG0009760	-0.0672336	3.5463	458.697	1	99
648	OG0005885	-0.353387	0.48101	51.1005	1	99
649	OG0009761	0.0514985	0.0448646	64.4917	1	99
650	OG0009762	-0.122373	0.0216391	43.7115	1	99
651	OG0009763	-0.227545	1.12434	53.1201	1	99
652	OG0005889	0.148198	0.232786	68.8962	1	99
653	OG0009765	-0.133639	1.25569	53.7868	1	99
654	OG0009766	-0.165902	0.293522	61.9638	0.942699	99
655	OG0004554	-0.0534222	28.8111	867.085	0.466458	3.81894
656	OG0008440	0.0736046	0.0519228	72.5743	1	99
657	OG0008441	-0.0169266	0.0001	0.0233054	0.985952	99
658	OG0008444	-0.163784	0.275048	61.2945	1	99
659	OG0008445	-0.0537897	0.388696	68.7467	1	99
660	OG0008449	-0.195964	0.0329049	5.62392	1	99
661	OG0008900	-0.0296042	55.3852	999	0.989127	73.3076
662	OG0007120	0.0821661	0.868989	44.0184	1	99
663	OG0008901	-0.0740054	0.00340194	0.959541	1	99
664	OG0007121	0.0377868	0.251668	140.303	1	99
665	OG0008902	0.0271226	78.8958	997.63	0.38204	3.03333
666	OG0007122	0.175783	0.224701	11.6925	1	99
667	OG0008903	0.152093	0.021999	16.0919	1	99
668	OG0008904	-0.0787243	0.0186847	8.09224	1	99
669	OG0008905	0.0205454	21.1366	278.238	0.275622	2.25201
670	OG0007125	0.205527	0.0232355	7.24049	1	99
671	OG0008906	-0.129482	0.116149	8.41696	1	99
672	OG0007126	-0.0195261	0.296695	107.794	1	99
673	OG0008907	0.00984141	0.15635	76.2756	1	99
674	OG0007127	0.0887627	1.1058	65.8471	1	99
675	OG0008908	0.273199	0.269045	59.2935	1	99
676	OG0007128	-0.00638393	0.129185	8.40673	0.646733	6.79133
677	OG0008909	-0.102385	0.0001	0.024831	0.980703	99
678	OG0005891	0.29696	38.5089	432.489	0.430603	3.46197
679	OG0005892	0.189267	0.122917	55.1493	1	99
680	OG0005894	0.0092193	0.00683433	14.4413	1	99
681	OG0009770	0.24846	0.0001	0.0288843	1	99
682	OG0005895	0.0917521	1.07791	62.3403	1	99
683	OG0005896	-0.120429	0.52139	73.1638	1	99
684	OG0009772	-0.0776542	0.0538845	69.4365	1	99
685	OG0005897	-0.119872	29.3383	999	0.971125	50.6473
686	OG0009773	0.155303	0.220654	54.2978	1	99
687	OG0005898	-0.258981	0.288572	61.6292	1	99
688	OG0009774	-0.000398063	0.106424	62.5626	1	99
689	OG0005899	0.26644	0.0115697	1.18095	1	99
690	OG0009776	0.273839	0.844364	73.1011	1	99
691	OG0009778	-0.266093	0.645139	70.976	1	99
692	OG0008450	0.145317	0.316314	66.6521	1	99
693	OG0008451	0.344401	0.109223	20.3049	1	99
694	OG0008452	-0.185659	0.046791	5.77611	1	99
695	OG0008453	0.0948612	0.258983	75.1459	1	99
696	OG0008454	0.0671448	0.011778	7.46072	1	99
697	OG0008455	-0.104417	0.0238508	5.69188	1	99
698	OG0008456	-0.0345289	0.0292883	72.6049	1	99
699	OG0008457	0.0556469	0.00870055	8.65173	1	99
700	OG0008458	-0.124195	16.5108	980.213	0.926085	28.1868
701	OG0008910	0.0154943	0.0221146	59.0852	1	99
702	OG0007130	-0.00037614	0.06589	65.5535	1	99
703	OG0007131	0.051527	0.165425	69.9731	1	99
704	OG0008912	0.109592	0.703964	52.0366	1	99
705	OG0008913	-0.000366425	0.292594	71.9704	1	99
706	OG0007133	0.209163	0.108668	63.4312	1	99
707	OG0007134	-0.61278	0.0425783	1.005	1	99
708	OG0007135	0.0190948	0.241849	78.5808	0.998223	99
709	OG0007136	0.0154161	21.1445	84.4196	0.157974	1.53507
710	OG0008917	0.150092	0.00564436	4.73778	1	99
711	OG0007137	0.0297654	0.161257	68.6316	1	99
712	OG0008919	0.060253	0.202573	63.8244	1	99
713	OG0007139	0.000167972	0.219655	54.9076	1	99
714	OG0009781	-0.0485542	0.00747701	7.30609	1	99
715	OG0009788	0.0309523	1.03173	11.0569	0.28363	2.35647
716	OG0009789	0.112669	0.150057	66.9101	1	99
717	OG0008461	0.0614617	0.0186896	6.70738	0.894028	22.9001
718	OG0008462	-0.11268	0.706833	61.4668	1	99
719	OG0008464	0.061558	29.7846	967.061	0.728236	8.73968
720	OG0008466	-0.0110728	27.877	744.042	0.65105	6.61469
721	OG0008467	0.171939	0.0253577	6.58439	1	99
722	OG0008468	-0.0215195	0.110463	75.6431	1	99
723	OG0008469	0.138241	0.289799	68.148	1	99
724	OG0008920	0.209141	0.0955376	77.2424	1	99
725	OG0007140	0.115128	0.112543	27.711	1	99
726	OG0008921	-0.247316	0.999272	72.1787	1	99
727	OG0007141	0.108805	0.237826	52.5014	1	99
728	OG0007142	-0.264717	1.07031	63.1985	1	99
729	OG0008923	0.0629707	0.0894001	89.0187	1	99
730	OG0007143	-0.0884517	0.000513365	0.780753	1	99
731	OG0008924	0.0246815	0.0180806	78.4715	1	99
732	OG0007145	-0.204436	1.24314	67.5311	1	99
733	OG0008926	-0.144725	0.119855	5.14726	0.725925	9.99465
734	OG0007146	-0.0636328	0.133787	67.2113	1	99
735	OG0007147	0.121572	0.0766276	28.8315	1	99
736	OG0008928	0.149244	0.0531448	62.6023	1	99
737	OG0007149	0.166016	0.0472683	17.768	1	99
738	OG0009792	0.0109186	0.161517	72.5153	1	99
739	OG0009793	-0.0489363	0.183547	73.7826	1	99
740	OG0009797	0.148522	0.0179328	5.27921	1	99
741	OG0009799	0.0897523	4.20381	380.241	0.659644	6.8079
742	OG0007601	-0.140629	0.564487	72.099	1	99
743	OG0007602	-0.111176	0.125995	65.9202	1	99
744	OG0007604	0.0291069	0.13312	51.3394	1	99
745	OG0007605	0.0836916	0.34901	8.06346	0.513124	4.5663
746	OG0007606	-0.07778	0.124363	14.2805	1	99
747	OG0007607	-0.0863462	12.7072	100.569	0.348485	2.76699
748	OG0007608	0.0292761	23.8951	999	0.793594	11.5937
749	OG0008471	0.126088	0.19719	9.97982	0.402872	3.29861
750	OG0008472	0.160917	0.191854	67.7687	1	99
751	OG0008473	-0.0230833	0.0524071	67.3685	1	99
752	OG0008474	0.0443179	0.0729085	7.90961	0.884106	20.6429
753	OG0008477	-0.0416865	0.349021	65.4538	1	99
754	OG0008478	-0.0148468	0.362602	73.1298	1	99
755	OG0008479	0.133496	0.00537961	0.945372	1	99
756	OG0008930	0.0501178	0.115002	64.1773	1	99
757	OG0007150	-0.233547	0.624188	68.7304	1	99
758	OG0008931	0.0864397	0.211523	11.287	0.156958	1.5475
759	OG0008932	0.0498596	0.159518	72.5912	1	99
760	OG0007152	-0.288749	3.60637	69.9578	0.893408	21.1157
761	OG0008934	-0.0498737	0.000759837	1.25503	1	99
762	OG0007154	-0.37197	0.0001	0.00261996	0.978114	99
763	OG0008935	0.00239685	0.0442667	73.4055	1	99
764	OG0007155	0.229904	1.32048	62.7613	1	99
765	OG0008936	-0.0284106	8.15709	81.1296	0.0454963	0.840653
766	OG0007156	0.142577	2.03468	79.7493	1	99
767	OG0007157	0.0037787	0.0988334	84.617	1	99
768	OG0008938	-0.00482719	0.03832	66.4409	1	99
769	OG0007158	0.125597	0.213576	73.901	1	99
770	OG0007159	0.242263	0.155986	6.53063	0.858447	18.0214
771	OG0007611	0.0374648	0.00874158	9.29843	1	99
772	OG0007613	0.156592	0.155099	43.2901	1	99
773	OG0007614	0.0683818	0.0204497	6.13095	1	99
774	OG0007615	-0.156292	0.234944	5.62019	1	99
775	OG0004592	-0.0712701	0.0558804	7.89949	0.923409	28.7644
776	OG0007616	0.100262	0.0567339	17.0945	1	99
777	OG0007617	-0.34882	0.452668	60.527	1	99
778	OG0007618	-0.177221	9.38343	999	0.994999	93.5496
779	OG0007619	-0.105653	0.339229	51.4356	1	99
780	OG0004597	-0.396362	144.802	999	0.703178	7.94285
781	OG0004599	0.287425	0.557823	53.4134	1	99
782	OG0008481	0.170663	31.9301	894.394	0.820421	13.2717
783	OG0008482	-0.0627751	0.173486	68.0232	1	99
784	OG0008484	0.138013	0.0396708	12.4525	1	99
785	OG0008486	0.104553	0.160233	9.27838	0.407956	3.39032
786	OG0008487	0.199543	0.413797	86.9177	1	99
787	OG0008489	-0.0501358	0.206912	68.9307	1	99
788	OG0007160	-0.236756	1.18843	71.4848	1	99
789	OG0008941	-0.20116	0.00425621	0.945372	1	99
790	OG0008942	0.0636422	0.192396	7.32669	0.381091	3.21539
791	OG0007162	0.144773	0.0523064	33.528	1	99
792	OG0008943	-0.0238878	0.0608789	65.353	1	99
793	OG0008944	-0.091748	0.271598	67.3058	1	99
794	OG0008945	0.0400622	0.787036	65.4167	1	99
795	OG0007165	-0.0193171	0.340816	72.9123	1	99
796	OG0007166	0.138509	0.114	8.63196	1	99
797	OG0008947	-0.31198	0.137359	18.0188	1	99
798	OG0007167	0.439381	6.81621	66.6873	1	99
799	OG0008948	-0.0397167	0.40808	57.5366	1	99
800	OG0007168	0.0369553	0.0294112	11.2941	1	99
801	OG0008949	-0.096979	0.211995	5.89765	0.52114	4.95885
802	OG0007620	0.0326119	0.129662	62.0618	1	99
803	OG0007623	-0.034539	0.100344	73.8941	1	99
804	OG0007625	-0.106442	0.269112	62.9207	1	99
805	OG0007626	0.0111892	2.55943	999	0.972247	51.6534
806	OG0007627	-0.0639783	0.00919332	5.89714	1	99
807	OG0007628	-0.0487696	0.459042	71.7386	1	99
808	OG0007629	-0.0690322	7.20791	870.124	0.804953	12.256
809	OG0008491	-0.015119	0.451089	61.6745	1	99
810	OG0008492	0.21875	0.330849	70.9713	1	99
811	OG0008493	0.00550445	0.0955307	77.3556	1	99
812	OG0008495	-0.298904	0.15991	9.54854	1	99
813	OG0008499	0.0472108	0.811136	74.0018	1	99
814	OG0006300	0.0652638	116.431	999	0.572892	5.17236
815	OG0006302	-0.106154	0.158331	69.8766	1	99
816	OG0006304	0.0116199	0.0257372	59.8463	1	99
817	OG0008950	0.0899204	0.0136144	5.31442	1	99
818	OG0007170	0.00972704	0.442881	61.7695	1	99
819	OG0008951	-0.06461	0.138181	57.019	1	99
820	OG0007172	-0.0587661	0.258138	63.6928	1	99
821	OG0008953	-0.031986	0.0668386	6.61762	1	99
822	OG0007173	-0.0246852	0.0137888	5.67515	1	99
823	OG0008954	0.0832196	1.00136	53.6664	1	99
824	OG0008955	-0.110679	0.277429	74.0599	1	99
825	OG0007175	-0.00467623	0.0105312	9.10185	1	99
826	OG0008956	-0.0542656	0.0326742	20.5	1	99
827	OG0008957	-0.0598322	0.0630396	66.2141	1	99
828	OG0007177	0.0108783	11.6812	997.864	0.895659	21.5046
829	OG0008958	-0.0806447	0.134388	72.1313	1	99
830	OG0007178	0.141337	0.00810865	0.967337	1	99
831	OG0007631	0.213414	1.5085	65.1552	1	99
832	OG0007632	-0.0448854	0.00436824	5.30482	1	99
833	OG0007633	-0.151906	23.9724	990.939	0.939561	32.5709
834	OG0007636	0.0973495	0.17401	75.8973	1	99
835	OG0007637	0.0533672	0.233081	67.8975	1	99
836	OG0007638	0.0108358	0.254012	78.7949	1	99
837	OG0007639	0.0302568	0.0678886	69.4656	1	99
838	OG0006310	-0.0206524	0.018372	11.4959	0.999105	99
839	OG0006311	-0.0102745	0.0462768	63.3984	1	99
840	OG0006312	0.0187051	0.00381568	1.08801	1	99
841	OG0006313	0.0545323	0.120972	62.6331	1	99
842	OG0006314	-0.03668	0.00601691	6.14812	1	99
843	OG0006315	-0.300707	0.60902	52.2577	1	99
844	OG0006316	0.30858	124.988	999	0.757509	9.85126
845	OG0006317	0.0929953	0.0187222	5.83827	1	99
846	OG0006318	-0.111904	0.118178	5.72689	1	99
847	OG0006319	-0.0702259	0.032959	11.7245	1	99
848	OG0008960	-0.105376	0.113557	7.29258	1	99
849	OG0007180	-0.0437837	47.4136	999	0.600018	5.61627
850	OG0007181	0.0563836	0.192389	58.3226	1	99
851	OG0008962	0.0129986	0.00118826	0.575708	1	99
852	OG0008963	0.227255	0.0767653	21.1638	1	99
853	OG0007183	-0.150824	2.36966	76.7279	0.760506	9.97652
854	OG0008964	0.105385	2.08173	69.4039	0.77463	10.6127
855	OG0007184	0.0667774	0.160799	65.7244	1	99
856	OG0007185	0.0866141	0.0455542	7.34526	1	99
857	OG0008966	-0.462049	12.5154	85.0797	0.52422	4.48881
858	OG0007186	-0.0813099	0.0107682	5.53357	1	99
859	OG0007187	0.100048	0.0234032	21.7183	1	99
860	OG0007189	-0.0184918	0.140773	67.138	1	99
861	OG0007640	-0.020854	26.4752	929.601	0.485695	4.02758
862	OG0007642	0.24897	0.125522	22.8548	1	99
863	OG0007643	0.219013	0.0336057	10.8811	1	99
864	OG0007645	0.0904033	0.012156	5.50479	1	99
865	OG0007646	-0.0698044	51.3697	999	0.452927	3.6796
866	OG0007648	-0.0275264	0.137489	39.5339	1	99
867	OG0007649	-0.0349502	0.233897	70.8984	1	99
868	OG0006321	0.187445	0.0207329	6.97943	1	99
869	OG0006322	0.0103127	3.16743	342.369	1	99
870	OG0006323	0.0912478	0.611857	143.199	1	99
871	OG0006324	-0.00357405	0.0868032	6.38762	1	99
872	OG0006325	-0.0402111	0.0165155	14.5136	1	99
873	OG0006327	0.23999	0.0465611	17.4215	1	99
874	OG0006328	-0.144309	0.245125	44.5274	1	99
875	OG0006329	-0.0804307	6.75875	999	0.939639	32.6059
876	OG0008970	0.151506	0.263198	67.2105	1	99
877	OG0007190	-0.0176618	11.5726	93.8153	0.0526704	0.892783
878	OG0008971	-0.132015	0.355112	69.1423	1	99
879	OG0007191	0.124447	0.0779145	86.7665	1	99
880	OG0008972	0.143197	0.13996	59.9011	1	99
881	OG0007192	-0.0200247	1.20195	69.71	1	99
882	OG0008973	0.101529	0.0285854	8.41441	1	99
883	OG0007193	0.0464785	0.0302459	68.2727	1	99
884	OG0008975	0.0253422	0.318183	71.0349	1	99
885	OG0007196	0.0210746	0.063505	72.4206	1	99
886	OG0008977	0.0228981	18.6481	988.988	0.868035	17.6022
887	OG0007197	-0.0670415	0.407362	50.7354	1	99
888	OG0008978	0.090714	0.2776	56.1363	1	99
889	OG0007198	-0.00762307	14.7239	999	0.861703	16.8778
890	OG0008979	-0.0211347	0.0436701	50.1404	1	99
891	OG0007199	0.302455	1.25342	72.7747	1	99
892	OG0005000	0.0792594	0.354523	65.9245	1	99
893	OG0007650	0.0979217	0.446223	63.5742	1	99
894	OG0007652	-0.0128132	0.00423584	7.77897	1	99
895	OG0007653	-0.0138452	0.00885813	6.80479	1	99
896	OG0007654	0.00427413	0.0639096	75.0249	1	99
897	OG0007655	0.0065223	0.00282596	8.43557	1	99
898	OG0007657	0.0695565	0.3826	67.6369	1	99
899	OG0007658	0.0921283	0.516091	73.5268	1	99
900	OG0007659	-0.0264306	0.0317362	14.6555	0.902095	22.7649
901	OG0006330	0.180549	0.0445224	36.1708	1	99
902	OG0006332	-0.0259193	0.213975	16.4212	0.721465	8.55754
903	OG0006334	0.12396	0.150473	63.7801	1	99
904	OG0006336	0.0288195	0.0117339	6.08044	0.97514	57.5146
905	OG0006337	0.0130677	15.0832	999	0.930307	29.4305
906	OG0006338	-0.0131636	0.0151775	13.1665	1	99
907	OG0006339	-0.074657	1.10497	62.71	1	99
908	OG0008980	-0.244158	0.0998275	8.80607	1	99
909	OG0008983	0.186618	2.97577	72.5032	1	99
910	OG0008984	-0.0938074	0.0474832	75.2001	1	99
911	OG0008985	0.0530847	0.219712	70.5111	1	99
912	OG0008986	0.0549354	0.472383	104.554	1	99
913	OG0008987	-0.00933803	0.0105095	6.76018	1	99
914	OG0008988	-0.00962944	0.0001	0.0853635	1	99
915	OG0008989	-0.169971	0.384001	71.5073	1	99
916	OG0005016	-0.271237	0.0398008	8.09747	1	99
917	OG0005019	0.021352	0.190841	64.1238	1	99
918	OG0007660	0.0690636	0.0203779	11.2695	1	99
919	OG0007661	0.161576	0.00309605	1.0667	1	99
920	OG0007662	0.147451	70.0837	999	0.805072	12.2633
921	OG0007663	0.353461	0.339634	88.0389	1	99
922	OG0007664	-0.0176054	0.00499849	5.92847	1	99
923	OG0007665	0.108322	0.0001	0.057483	1	99
924	OG0007666	0.243685	0.160355	57.5929	1	99
925	OG0007668	0.0552934	0.136313	71.6146	1	99
926	OG0007669	0.344311	0.764848	60.2303	0.923168	99
927	OG0006340	-0.254915	13.5409	999	0.915203	25.3933
928	OG0006341	0.138865	0.250168	57.1403	1	99
929	OG0006343	-0.190443	27.8277	999	0.973838	53.1083
930	OG0006344	-0.0134184	0.0954808	79.6693	1	99
931	OG0006346	-0.0953679	0.216677	50.6544	1	99
932	OG0006347	0.197825	0.0504099	12.1719	1	99
933	OG0008990	0.195041	0.189135	68.25	1	99
934	OG0008991	-0.144844	5.36471	999	1	99
935	OG0008992	-0.143183	0.182962	59.2875	1	99
936	OG0008993	-0.134828	0.455472	64.2378	1	99
937	OG0008994	-0.267183	0.879043	67.8234	1	99
938	OG0008995	-0.0645263	0.512985	64.0103	1	99
939	OG0008996	-0.0801584	0.136439	77.1663	1	99
940	OG0008999	0.229283	0.456798	66.8356	1	99
941	OG0005020	0.0104994	0.193238	68.8036	1	99
942	OG0006801	-0.384247	1.00022	56.2206	1	99
943	OG0005021	-0.0802214	12.0022	999	1	99
944	OG0006802	0.212027	0.283124	62.0886	1	99
945	OG0006804	-0.280458	0.763303	62.6033	1	99
946	OG0006805	-0.372277	0.358027	17.3561	1	99
947	OG0006806	-0.062649	0.155654	12.6485	1	99
948	OG0006807	0.160395	0.0220294	6.10681	1	99
949	OG0006808	-0.443833	14.8515	999	1	99
950	OG0005028	0.100342	0.0971235	16.5711	1	99
951	OG0006809	-0.00242818	0.23469	77.3701	1	99
952	OG0007670	0.0868724	0.449696	70.3224	1	99
953	OG0007671	0.0603885	0.126948	66.995	1	99
954	OG0007673	0.0218957	0.18785	64.8737	1	99
955	OG0007674	0.258101	0.31812	70.7794	0.998853	98.8346
956	OG0007676	0.274853	0.103408	16.9889	1	99
957	OG0007677	-0.267948	0.399601	66.7881	0.995645	99
958	OG0006350	0.0246082	0.00704025	7.10722	1	99
959	OG0006352	0.173155	0.164295	54.7227	1	99
960	OG0006353	-0.0181741	0.011445	9.54164	1	99
961	OG0006354	0.0244544	0.0477693	7.37612	1	99
962	OG0006355	0.0822152	0.171844	70.9216	1	99
963	OG0006356	-0.630149	5.45371	59.6531	0.924364	99
964	OG0006357	0.0117811	0.137266	77.3235	1	99
965	OG0006810	-0.00780424	0.0894971	46.3028	1	99
966	OG0006812	0.167886	0.136064	59.789	1	99
967	OG0006813	0.0422633	0.0319556	6.53244	1	99
968	OG0005034	-0.142761	23.7084	179.861	0.107234	1.23929
969	OG0006814	-0.305461	1.10574	68.2635	1	99
970	OG0006816	-0.0983722	0.0740434	73.2663	1	99
971	OG0006817	0.149362	21.601	999	0.842977	15.0507
972	OG0006819	0.144623	0.0203364	6.63789	1	99
973	OG0007680	-0.0209564	0.144705	54.9764	1	99
974	OG0007681	0.0170799	0.147787	53.9753	1	99
975	OG0007682	-0.293398	0.406138	44.3547	1	99
976	OG0007683	-0.181999	0.443554	70.1476	1	99
977	OG0007685	0.298466	0.0145577	1.0608	1	99
978	OG0007686	0.182506	48.3671	999	0.858857	16.5808
979	OG0007687	0.104086	0.148858	7.04953	1	99
980	OG0007689	-0.0685274	0.000485146	1.21977	1	99
981	OG0006360	0.189588	0.167438	63.0127	1	99
982	OG0006362	0.00451055	5.72383	995.964	0.925574	28.0424
983	OG0006363	0.00711365	0.229437	73.1543	1	99
984	OG0006364	-0.328914	1.25004	139.968	1	99
985	OG0006366	-0.105299	21.5033	988.507	0.830919	14.0506
986	OG0006369	0.169006	0.196807	62.6288	1	99
987	OG0006820	0.11762	0.0279108	18.2149	1	99
988	OG0006822	-0.0404363	0.0636618	12.0272	1	99
989	OG0006823	0.0860426	0.00361992	1.08833	1	99
990	OG0006824	-0.191016	0.257797	30.2203	1	99
991	OG0006825	-0.156638	0.576438	59.237	1	99
992	OG0006827	0.0385251	0.0229243	15.6236	1	99
993	OG0006829	-0.0719634	2.32867	71.0093	0.72009	8.46653
994	OG0005049	-0.0300774	0.0700225	63.0592	1	99
995	OG0007691	0.0559562	0.0268499	6.64943	0.967962	47.8468
996	OG0007694	-0.107964	20.3529	966.788	0.880396	19.1706
997	OG0007695	0.424684	1.12923	28.7791	1	99
998	OG0007696	0.0416047	0.022874	7.12192	1	99
999	OG0007697	-0.0266951	0.402364	61.0722	1	99
1000	OG0007698	-0.108831	0.643709	45.7681	1	99
1001	OG0007699	-0.112244	0.138857	65.2349	1	99
1002	OG0005501	-0.250692	0.422878	64.9141	1	99
1003	OG0005502	0.916708	6.62546	67.1632	1	99
1004	OG0005504	0.146082	0.202092	66.1761	1	99
1005	OG0005507	-0.106437	15.4534	486.211	0.431144	3.46707
1006	OG0005509	-0.0996657	0.108801	80.3354	1	99
1007	OG0006370	0.0459442	0.181717	49.0386	1	99
1008	OG0006372	0.0422663	0.0520051	4.96033	0.748924	11.0677
1009	OG0006373	-0.0281322	0.739438	72.4991	1	99
1010	OG0006374	0.0430479	0.363303	96.6658	1	99
1011	OG0006375	-0.145507	10.1296	999	0.928585	28.911
1012	OG0006376	-0.353151	121.669	998.44	0.888099	20.3042
1013	OG0006378	-0.0230058	0.160777	54.6686	1	99
1014	OG0006379	-0.0568612	5.01593	999	0.823471	13.4855
1015	OG0006830	0.0838551	0.263149	10.0065	1	99
1016	OG0006834	-0.496159	1.50223	69.2442	1	99
1017	OG0006835	-0.00463389	0.000545951	1.02973	1	99
1018	OG0006836	0.0404218	0.210522	61.8807	1	99
1019	OG0005056	0.434729	2.23006	70.747	1	99
1020	OG0006837	0.0739797	14.3726	996.501	0.915557	25.4756
1021	OG0006839	-0.118602	0.556674	71.364	1	99
1022	OG0005516	-0.123993	0.121073	6.81543	1	99
1023	OG0005517	0.191751	0.0191019	7.68198	1	99
1024	OG0005518	0.101787	0.0690973	67.6542	1	99
1025	OG0006381	-0.107287	0.023688	8.94695	1	99
1026	OG0006382	-0.0811366	0.625453	59.4691	1	99
1027	OG0006383	-0.0479583	0.0300738	14.0063	1	99
1028	OG0006385	-0.196913	0.389225	65.5297	1	99
1029	OG0006386	0.15486	0.0273024	6.40875	1	99
1030	OG0006387	-0.0568123	0.0264624	62.373	1	99
1031	OG0006389	-0.177168	0.36248	76.6134	1	99
1032	OG0006840	-0.15691	0.540222	76.822	1	98.8301
1033	OG0006841	0.0128916	0.0247852	65.8925	1	99
1034	OG0006842	-0.042275	0.197618	59.1357	1	99
1035	OG0006843	0.169999	0.0299792	6.97712	1	99
1036	OG0006844	-0.0415782	1.24313	56.4107	1	99
1037	OG0006847	0.122265	0.128434	79.2532	1	99
1038	OG0006848	-0.0168879	0.196492	68.8347	1	99
1039	OG0006849	0.193384	0.0564757	11.3047	1	99
1040	OG0005069	0.113095	0.0912427	84.2139	1	99
1041	OG0005520	0.340297	174.8	929.139	0.595351	5.53688
1042	OG0005524	-0.016045	2.72117	999	1	99
1043	OG0009400	0.00694047	0.142245	66.5645	1	99
1044	OG0009401	0.0763685	0.237659	48.4245	1	99
1045	OG0005526	0.173843	0.707023	68.586	1	99
1046	OG0005527	0.410993	1.56277	66.2817	1	99
1047	OG0009403	0.137541	0.0115915	20.524	1	99
1048	OG0005528	0.0108199	0.135311	65.506	1	99
1049	OG0005529	-0.476901	1.70912	56.8609	1	99
1050	OG0009405	0.0335133	0.0373362	17.824	1	99
1051	OG0009406	0.355662	73.7309	939.123	0.852371	15.924
1052	OG0009407	0.0108422	114.175	999	0.453796	3.68841
1053	OG0009408	0.0941563	0.0754176	80.7775	1	99
1054	OG0009409	0.0793333	0.3821	65.3519	1	99
1055	OG0006390	0.126667	0.135132	76.9571	1	99
1056	OG0006393	0.0926818	0.374777	89.2123	1	99
1057	OG0006394	0.126307	0.183797	57.7652	1	99
1058	OG0006397	0.0275745	0.630938	73.7187	1	99
1059	OG0005070	-0.299447	0.433503	68.0925	1	99
1060	OG0006850	-0.00305218	0.063853	70.5682	1	99
1061	OG0006854	0.0815415	0.170644	72.6486	1	99
1062	OG0005075	-0.157556	0.239338	71.4774	1	99
1063	OG0006855	-0.216297	0.0160206	6.36533	1	99
1064	OG0005078	0.0669623	0.00358421	6.27309	1	99
1065	OG0006859	-0.0800912	60.3598	893.047	0.589818	5.44318
1066	OG0005530	-0.0513875	0.047777	64.7162	1	99
1067	OG0005531	0.0619025	0.0112019	6.69208	1	99
1068	OG0005532	-0.0409719	15.8802	999	0.907325	23.6774
1069	OG0005533	0.465058	0.354792	9.00002	1	99
1070	OG0009411	-0.186953	0.419072	67.7345	1	99
1071	OG0005536	0.118557	0.00820986	7.42583	1	99
1072	OG0009412	0.0454565	0.100622	48.5582	1	99
1073	OG0005537	-0.0689493	0.0462924	5.75389	0.905145	25.7876
1074	OG0009413	0.156366	0.0666349	12.4052	1	99
1075	OG0005538	-0.015877	0.00827325	8.57005	1	99
1076	OG0009415	0.0547786	0.175217	70.432	1	99
1077	OG0009416	-0.0520272	0.000661338	0.837411	1	99
1078	OG0009417	-0.00493692	0.604713	74.7461	1	99
1079	OG0009419	-0.0378883	0.179655	73.4599	1	99
1080	OG0006860	-0.160245	0.0166916	8.67856	1	99
1081	OG0006861	-0.042161	0.00668456	7.65184	1	99
1082	OG0006862	-0.0939506	0.102288	62.6208	1	99
1083	OG0006864	-0.0515298	14.0229	160.362	0.468015	3.83535
1084	OG0006867	0.0814232	0.0307207	11.0054	1	99
1085	OG0006868	0.115782	1.07294	172.963	1	99
1086	OG0006869	0.114745	0.115478	10.8162	1	99
1087	OG0005540	0.365106	6.3456	999	1	99
1088	OG0005541	-0.0131723	0.0541587	80.7787	1	99
1089	OG0005543	0.166049	0.143267	67.0225	1	99
1090	OG0009421	0.0460778	0.715645	42.9967	1	99
1091	OG0009422	-0.187417	0.47383	65.7036	1	99
1092	OG0009423	0.281783	0.474566	67.8778	1	99
1093	OG0005548	-0.132242	0.718069	53.5818	1	99
1094	OG0009424	0.0802199	0.0154723	0.898021	1	99
1095	OG0005549	-0.288123	1.74179	63.8728	1	99
1096	OG0009425	0.0806724	0.12527	73.569	1	99
1097	OG0009426	0.00192915	0.123654	78.6311	1	99
1098	OG0009427	-0.0240258	0.0152725	10.3787	1	99
1099	OG0009428	0.0495323	0.0490491	11.9789	1	99
1100	OG0009429	-0.0239065	0.210096	52.4967	1	99
1101	OG0008100	-0.288395	130.645	999	0.75745	9.84919
1102	OG0008101	-0.0208395	114.074	999	0.506552	4.26939
1103	OG0008102	-0.0805124	0.00973496	5.41104	1	99
1104	OG0008103	-0.0433305	111.078	730.892	0.00470338	0.393093
1105	OG0008104	-0.0415342	0.183742	71.344	1	99
1106	OG0008105	0.15819	0.0101479	7.20523	1	99
1107	OG0008106	-0.0667237	0.23533	93.4756	1	99
1108	OG0008107	-0.178769	0.184586	42.7226	1	99
1109	OG0008108	0.129195	0.129955	67.8581	1	99
1110	OG0006870	-0.098464	3.83283	991.96	0.832612	14.183
1111	OG0006871	0.0428691	1.50945	5.0877	0.28993	2.67814
1112	OG0005091	0.0453998	0.424572	64.2084	1	99
1113	OG0006872	-0.0363862	0.287962	50.4547	1	99
1114	OG0006873	-0.0535149	0.401233	194.831	1	99
1115	OG0006874	0.015242	0.0199808	9.08178	1	99
1116	OG0006876	-0.00053066	0.0650723	60.9908	1	99
1117	OG0006877	-0.238935	1.13159	60.4265	1	99
1118	OG0006878	1.064	6.62924	62.2118	1	99
1119	OG0005551	-0.038776	0.0091767	5.54957	1	99
1120	OG0005552	-0.514061	0.652089	60.7967	1	99
1121	OG0005553	-0.372277	2.32701	331.07	1	99
1122	OG0005555	0.108727	0.0836949	66.9644	1	99
1123	OG0009431	-0.0562162	9.51286	69.2286	0.156963	1.52906
1124	OG0005556	0.27482	0.108143	20.6695	1	99
1125	OG0009432	0.244827	0.303806	134.381	1	99
1126	OG0005557	-0.0792789	0.206462	59.5138	1	99
1127	OG0009433	0.00686424	0.26916	73.3328	1	99
1128	OG0005558	0.0773366	0.112716	6.55951	0.737595	9.89599
1129	OG0009435	-0.273497	0.979683	66.8641	1	99
1130	OG0009436	-0.246948	1.18208	100.609	1	99
1131	OG0009439	0.0310487	0.0915015	61.9567	1	99
1132	OG0008110	-0.0499407	4.76109	95.2168	0.264824	2.18148
1133	OG0008113	0.0172072	0.0240051	27.2942	1	99
1134	OG0008114	0.0279598	0.0663875	62.0351	1	99
1135	OG0008115	-0.227547	3.40867	81.821	0.616311	5.9088
1136	OG0008116	0.0564106	151.64	999	0.365459	2.89902
1137	OG0008117	0.106052	0.416747	13.057	0.732656	8.99104
1138	OG0008118	0.00853542	0.0362738	72.4328	1	99
1139	OG0008119	0.220413	0.0874897	68.4561	1	99
1140	OG0006883	-0.0487496	0.0208861	19.8575	1	99
1141	OG0006884	-0.136256	0.688005	62.6111	1	99
1142	OG0006885	0.560583	0.0209424	0.964695	1	99
1143	OG0006886	-0.248168	0.154883	49.4976	1	99
1144	OG0006888	0.257403	0.368458	70.0216	1	99
1145	OG0005561	-0.106847	0.260963	75.4464	1	99
1146	OG0005562	0.0261958	0.0116066	8.14789	1	99
1147	OG0009440	0.131186	6.74674	999	0.896239	21.6036
1148	OG0005565	0.0132045	0.247381	64.1315	1	99
1149	OG0009441	0.273287	0.266355	70.8803	1	99
1150	OG0005566	0.11413	0.528954	583.353	1	99
1151	OG0009442	0.0554791	0.151477	36.8074	1	99
1152	OG0009443	-0.00359801	0.0505565	56.1117	1	99
1153	OG0005569	0.0627513	23.3829	999	0.843774	15.1208
1154	OG0009445	0.322251	0.687471	37.0502	1	99
1155	OG0009446	0.00579611	0.0211603	9.81154	1	99
1156	OG0009448	-0.203184	0.123234	46.6187	1	99
1157	OG0009449	-0.156967	0.0829063	5.50702	1	99
1158	OG0008120	0.201663	0.0001	0.0368885	1	99
1159	OG0009901	-0.0233026	0.0174845	28.0767	1	99
1160	OG0008121	0.0164101	0.0173457	19.0348	1	99
1161	OG0008122	0.208333	0.0438831	14.1661	1	99
1162	OG0008123	0.0699419	0.164842	73.4401	1	99
1163	OG0008124	-0.016592	1.92725	91.922	0.357829	2.83909
1164	OG0009905	-0.032711	0.0152544	9.95317	1	99
1165	OG0008125	0.00963677	0.200183	52.8403	1	99
1166	OG0008126	-0.040051	17.6432	999	0.512629	4.34307
1167	OG0006890	0.0819824	0.505621	55.8201	1	99
1168	OG0006891	0.0695537	0.00604008	6.37631	1	99
1169	OG0006892	0.0900319	0.0788852	12.9203	1	99
1170	OG0006893	0.0683822	0.204165	52.973	0.996639	99
1171	OG0006894	-0.0674903	0.0178985	51.6967	1	99
1172	OG0006895	0.14978	0.550638	72.7828	1	99
1173	OG0006897	-0.398336	11.0682	148.019	1	99
1174	OG0006898	0.0583012	0.225363	72.2441	1	99
1175	OG0006899	0.00774992	0.0510215	51.8195	1	99
1176	OG0005570	-0.017823	0.120936	70.1755	1	99
1177	OG0005571	-0.026548	0.370942	63.4826	0.716697	8.35702
1178	OG0005572	0.0285888	0.0476838	52.2993	1	99
1179	OG0005573	0.0243837	0.16713	62.3877	1	99
1180	OG0005574	0.195847	0.222835	71.4123	1	99
1181	OG0009450	-0.0692971	0.040965	52.7864	1	99
1182	OG0005576	-0.0905253	0.119588	72.7258	1	99
1183	OG0009452	-0.0774438	0.19351	74.5828	1	99
1184	OG0009453	0.00899808	0.161563	5.01866	0.543362	5.48472
1185	OG0009455	-0.0236816	0.051258	71.8934	1	99
1186	OG0009456	0.182794	0.939342	65.0895	1	99
1187	OG0009458	0.231216	0.188664	50.1339	1	99
1188	OG0009459	0.0414165	0.150637	73.5315	1	99
1189	OG0008131	-0.0967326	0.477101	61.2459	1	99
1190	OG0008132	0.0888913	33.0254	999	0.875889	18.5689
1191	OG0008133	-0.0187455	0.00603061	8.53407	1	99
1192	OG0008134	0.218462	0.45938	61.3904	1	99
1193	OG0009915	0.0322704	0.0922566	5.65767	0.499144	4.70137
1194	OG0008135	0.0758492	0.0969406	82.5514	1	99
1195	OG0009916	-0.0346599	0.0173827	18.725	1	99
1196	OG0008136	0.10573	0.0317224	18.6855	1	99
1197	OG0008137	-0.0331576	0.00930927	5.50354	1	99
1198	OG0009918	0.0432668	0.10377	60.0461	1	99
1199	OG0008139	-0.0844006	0.381021	64.1582	1	99
1200	OG0005584	-0.0679366	0.0669018	73.8188	1	99
1201	OG0009460	-0.033927	0.073517	44.2752	1	99
1202	OG0009461	-0.0399439	7.75027	999	1	99
1203	OG0005586	0.0562269	0.00633134	5.60487	1	99
1204	OG0009462	-0.0509985	0.0209124	6.46717	1	99
1205	OG0009464	0.0154031	31.0993	508.425	0.409015	3.26442
1206	OG0005589	0.0270335	0.0573452	61.1332	1	99
1207	OG0009466	-0.114867	0.151317	63.9624	1	99
1208	OG0009467	0.0610418	0.290111	88.9082	1	99
1209	OG0009468	0.0983323	0.0210385	6.67444	1	99
1210	OG0009469	0.0135363	0.00950379	11.6934	1	99
1211	OG0008141	0.049262	0.218712	69.2867	1	99
1212	OG0008142	0.0709997	0.249571	67.8361	1	99
1213	OG0008143	0.0505308	0.220821	68.2041	1	99
1214	OG0008144	-0.287008	0.953679	63.2093	1	99
1215	OG0008145	-0.0925944	0.106354	78.5731	1	99
1216	OG0008146	-0.0273695	0.0245809	26.3552	1	99
1217	OG0009928	-0.0761061	0.0203584	8.95674	1	99
1218	OG0008149	-0.0810401	4.36368	53.3736	1	99
1219	OG0008600	0.0290199	0.636692	72.6242	1	99
1220	OG0008601	-0.176972	0.471847	61.106	1	99
1221	OG0008602	-0.091043	0.356722	69.6437	1	99
1222	OG0008603	-0.0649938	41.8239	999	0.619911	5.97694
1223	OG0008604	0.0929511	0.522731	64.7185	1	99
1224	OG0008605	0.0708926	0.0675905	68.5762	1	99
1225	OG0008608	-0.113503	0.194308	21.2747	1	99
1226	OG0008609	-0.0147344	0.00944398	5.22545	1	99
1227	OG0009470	-0.028155	0.167107	77.9067	1	99
1228	OG0005595	0.183105	0.0482099	8.36576	1	99
1229	OG0009471	-0.0557653	0.21609	75.1305	1	99
1230	OG0005596	-0.240108	0.0492787	7.77312	1	99
1231	OG0009472	0.0759084	0.0148943	20.1137	1	99
1232	OG0005597	0.00187152	0.0103221	6.95319	1	99
1233	OG0009473	0.0748936	0.0154579	12.8439	1	99
1234	OG0009474	0.161305	0.214022	65.3518	1	99
1235	OG0009475	-0.127249	30.0083	999	0.877938	18.8391
1236	OG0009476	0.0696081	0.00679599	13.8499	1	99
1237	OG0009477	0.0231424	0.0350016	33.9914	1	99
1238	OG0009478	-0.0021331	0.0481151	66.103	1	99
1239	OG0008150	0.115125	0.0914107	50.4974	1	99
1240	OG0009931	0.034859	0.00890451	6.50416	1	99
1241	OG0008151	-0.111844	0.182552	80.841	1	99
1242	OG0009932	-0.127426	36.0843	999	0.765136	10.1809
1243	OG0008153	0.0955793	0.00595516	5.73209	1	99
1244	OG0008154	0.0155762	0.0921989	17.795	1	99
1245	OG0009936	-0.098543	6.288	967.778	0.788255	11.3038
1246	OG0008156	0.131693	0.310621	7.62831	0.770246	11.0258
1247	OG0009937	-0.14155	2.29473	65.1286	1	99
1248	OG0009938	0.205306	0.00542268	0.869626	1	99
1249	OG0008159	-0.0654158	0.0281741	63.2729	1	99
1250	OG0008610	0.245685	81.5528	999	0.499252	4.18276
1251	OG0008611	-0.0262871	0.0592534	72.2759	1	99
1252	OG0008613	-0.0445231	0.0849959	83.6188	1	99
1253	OG0008614	-0.0477513	0.733032	63.8574	1	99
1254	OG0008615	0.152895	0.154085	10.2693	1	99
1255	OG0008616	-0.180027	0.00916269	6.28864	1	99
1256	OG0008617	0.139816	0.0581836	6.21527	1	99
1257	OG0008618	-0.0260144	0.0957927	7.67959	0.836108	15.2666
1258	OG0009480	-0.00500734	0.143263	51.9168	1	99
1259	OG0009481	-0.31611	0.425172	57.5982	1	99
1260	OG0009482	0.0211675	3.21952	999	0.923792	27.5506
1261	OG0009483	0.0323883	0.0972415	71.9717	1	99
1262	OG0009484	0.133971	27.0318	954.523	0.879561	19.0568
1263	OG0009485	0.0400558	0.0733962	63.1327	1	99
1264	OG0009487	-0.184104	0.20504	74.2544	1	99
1265	OG0009488	0.388871	22.4716	347.232	0.723377	8.57543
1266	OG0009489	0.174829	0.0325464	16.052	1	99
1267	OG0009940	0.0186755	0.660129	54.9122	1	99
1268	OG0008161	0.0260519	0.123393	6.48363	0.893304	22.9284
1269	OG0009942	0.140219	0.0224876	6.26314	1	99
1270	OG0008162	-0.0745882	121.866	927.571	0.468867	3.84474
1271	OG0008163	-0.219924	0.153149	70.1346	1	99
1272	OG0008164	-0.0796846	6.58125	246.048	1	99
1273	OG0008165	0.0295326	0.0001	0.0717153	1	99
1274	OG0009946	0.00870763	0.0085681	6.17366	1	99
1275	OG0008166	0.0469451	0.390885	66.676	1	99
1276	OG0008167	-0.0260956	0.223708	71.8045	1	99
1277	OG0009948	0.18465	0.0423654	16.4205	1	99
1278	OG0008168	0.00860302	0.00574376	1.04998	1	99
1279	OG0008620	-0.277391	3.00952	52.695	1	99
1280	OG0008621	0.174455	0.192002	57.9794	1	99
1281	OG0008622	0.219952	0.0225801	6.61795	1	99
1282	OG0008624	0.180212	0.305838	57.7834	1	99
1283	OG0008626	0.0309905	0.00283558	8.70597	1	99
1284	OG0008627	-0.0518823	0.133042	49.7368	1	99
1285	OG0008628	-0.0438662	0.106964	115.74	1	99
1286	OG0008629	0.0397721	0.208374	47.8534	1	99
1287	OG0009490	0.112581	0.0272876	76.5481	1	99
1288	OG0009492	-0.0415535	0.030071	9.3795	1	99
1289	OG0009493	-0.0781201	0.0418939	32.6993	1	99
1290	OG0009496	0.0304676	0.0001	0.0636772	1	99
1291	OG0009497	0.332293	0.139347	6.57885	0.833839	15.544
1292	OG0009498	-0.0868127	0.276414	71.2739	1	99
1293	OG0007301	0.0184939	0.061095	68.0945	1	99
1294	OG0007303	0.0956741	0.0352613	9.63859	1	99
1295	OG0007304	0.201742	22.1964	565.449	0.382859	3.04013
1296	OG0007306	0.184995	0.0701218	9.61194	1	99
1297	OG0007308	0.0499887	0.00736414	5.4643	1	99
1298	OG0007309	0.114422	3.92615	551.473	1	99
1299	OG0008170	0.123385	0.0157075	17.472	1	99
1300	OG0009951	-0.141733	0.0787279	6.41677	1	99
1301	OG0008171	-0.0936964	0.56711	71.8316	1	99
1302	OG0008172	0.135062	0.131119	56.7602	1	99
1303	OG0008173	0.0396864	0.214561	68.0426	1	99
1304	OG0008175	0.00143035	0.00183768	1.05877	1	99
1305	OG0008177	0.022708	0.265268	66.2426	1	99
1306	OG0008178	-0.00720046	0.0481054	69.0215	1	99
1307	OG0008179	0.0465955	0.0174223	6.63821	1	99
1308	OG0004746	0.0439302	0.0884634	27.6309	1	99
1309	OG0004748	0.238431	0.0132572	5.48532	1	99
1310	OG0008630	0.0630569	0.00705231	5.84952	1	99
1311	OG0008631	0.0251902	0.137484	62.4722	1	99
1312	OG0008632	0.0537578	0.444031	186.348	1	99
1313	OG0008638	0.00692981	0.100779	69.4008	1	99
1314	OG0008639	0.0336588	1.68398	292.966	1	99
1315	OG0007311	-0.106144	0.0507118	9.68369	1	99
1316	OG0007315	-0.0283515	0.0230071	13.7763	1	99
1317	OG0007316	-0.0378898	0.00383923	0.964865	1	99
1318	OG0007317	-0.261213	1.48857	45.894	1	99
1319	OG0007319	-0.13558	58.3432	962.249	0.861956	16.9126
1320	OG0008180	0.121606	0.128227	78.9518	1	99
1321	OG0008181	0.180656	1.44609	63.4078	1	99
1322	OG0008183	-0.21633	0.87847	46.9965	1	99
1323	OG0008184	-0.098581	0.109764	34.2687	1	99
1324	OG0008185	-0.119969	22.9927	997.233	0.814601	12.8725
1325	OG0008187	0.0820153	0.238418	54.8233	1	99
1326	OG0008188	0.0495172	5.13817	999	0.840306	14.8177
1327	OG0008189	-0.0155809	0.0147174	6.25197	1	99
1328	OG0004756	0.177091	0.481669	43.5772	1	99
1329	OG0004757	-0.289685	0.00579032	0.953659	1	99
1330	OG0004758	-0.0357245	0.0739512	40.5507	1	99
1331	OG0008641	0.00659932	1.96826	66.1036	1	99
1332	OG0008642	-0.296928	0.227344	75.9213	1	99
1333	OG0008643	0.103301	0.0182259	11.3688	1	99
1334	OG0008644	0.130803	0.211387	51.6493	1	99
1335	OG0008645	0.12857	0.272021	65.4591	1	99
1336	OG0008646	-0.156708	13.8549	961.152	0.766003	10.2195
1337	OG0008647	-0.141071	0.248378	65.5035	1	99
1338	OG0008648	0.0272476	20.3942	999	0.687376	7.49869
1339	OG0008649	0.0421519	0.283531	63.9913	1	99
1340	OG0007323	-0.0561169	12.5177	940.038	1	99
1341	OG0007324	0.235816	0.00330592	0.703128	1	99
1342	OG0007328	0.0592253	0.0001	0.0160455	1	99
1343	OG0007329	-0.134008	0.0122986	5.61269	1	99
1344	OG0008190	-0.13292	1.06917	68.601	1	99
1345	OG0008191	-0.0994758	0.402802	63.2102	1	99
1346	OG0008192	0.0630909	0.101756	77.5926	1	99
1347	OG0008193	-0.113974	14.074	999	0.628001	6.13365
1348	OG0008195	0.0153144	0.197525	70.8364	1	99
1349	OG0008196	-0.0411545	0.253933	64.2363	1	99
1350	OG0008197	0.21625	0.142669	7.63761	0.708726	8.65351
1351	OG0008198	0.0460761	0.0749537	77.4908	1	99
1352	OG0008199	0.147358	0.00241562	0.910423	1	99
1353	OG0006000	0.091764	0.0470278	4.77699	0.603756	6.66413
1354	OG0006001	-0.00309074	0.127041	76.3592	1	99
1355	OG0004760	-0.294154	0.00314723	0.453111	1	99
1356	OG0006003	0.139288	0.0230183	5.32637	1	99
1357	OG0004761	0.0376782	28.4515	999	0.664058	6.91172
1358	OG0004762	0.0407371	0.0375967	12.0279	1	99
1359	OG0006005	0.0395521	0.136276	64.8573	1	99
1360	OG0004763	0.20865	88.854	999	0.869036	17.7038
1361	OG0006006	-0.127644	0.101387	47.9183	1	99
1362	OG0004764	-0.0331002	0.0327483	8.05867	0.886009	20.8895
1363	OG0006007	-0.0357612	0.316941	71.3799	1	99
1364	OG0006008	0.0611943	0.0176749	14.3948	1	99
1365	OG0004766	-0.0549498	0.0147141	12.5255	1	99
1366	OG0006009	-0.0255818	0.0550274	60.3873	1	99
1367	OG0004768	0.0385746	0.450252	71.9391	1	99
1368	OG0004769	0.059058	0.0424742	5.42989	0.502033	4.78599
1369	OG0008650	0.104735	0.00490623	5.31039	1	99
1370	OG0008651	-0.202173	0.0250873	7.05549	1	99
1371	OG0008652	-0.333635	2.19287	9.67178	0.159933	1.57915
1372	OG0008653	-0.15009	0.150044	73.6591	1	99
1373	OG0008654	0.107361	0.562043	69.9972	1	99
1374	OG0008656	0.120302	0.0334668	6.68767	1	99
1375	OG0008657	-0.0686454	0.598845	82.9851	1	99
1376	OG0008658	-0.0174822	0.153836	3.80315	0.182883	2.01171
1377	OG0007330	-0.0564358	0.131305	77.5936	1	99
1378	OG0007331	0.0415536	0.0264005	0.576047	1	99
1379	OG0007332	0.0708021	0.000997851	1.01649	1	99
1380	OG0007333	-0.130802	0.28347	74.4349	1	99
1381	OG0007334	0.188915	0.00487351	0.922585	1	99
1382	OG0007336	0.0141397	0.00896485	9.30987	1	99
1383	OG0007337	0.133829	0.0100889	0.905293	1	99
1384	OG0007338	-0.0530639	5.43528	999	0.803754	12.1832
1385	OG0007339	0.0903212	0.635528	34.8201	1	99
1386	OG0006010	-0.0408878	0.0433319	89.8947	1	99
1387	OG0006011	0.0166762	0.0769534	67.3155	1	99
1388	OG0006012	-0.04586	0.0527867	68.7356	1	99
1389	OG0004770	0.0414817	0.146859	65.6886	1	99
1390	OG0006013	-0.113533	0.370995	63.6726	1	99
1391	OG0006014	1.11977	1190.79	999	0.766157	10.2265
1392	OG0006015	0.0820732	0.0315495	18.791	1	99
1393	OG0006016	-0.0422151	0.108733	78.2416	1	99
1394	OG0006017	-0.0201658	0.123604	74.7498	1	99
1395	OG0006018	0.0678451	0.148177	6.23685	0.218818	2.07108
1396	OG0004775	0.120175	0.664268	65.7686	1	99
1397	OG0006019	0.0444905	0.00436913	6.7658	1	99
1398	OG0004778	0.0329438	0.116731	58.6398	1	99
1399	OG0004779	-0.205399	0.454467	71.3235	1	99
1400	OG0008660	0.00104266	0.0287707	12.4224	1	99
1401	OG0008662	0.0138096	0.0302163	66.042	1	99
1402	OG0008663	0.00786865	2.69422	32.0539	0.0709509	1.0162
1403	OG0008665	0.082545	2.99434	999	0.977862	57.3919
1404	OG0008666	0.00529283	71.3999	999	0.479636	3.9602
1405	OG0008667	0.0136295	6.85277	999	0.924344	27.7017
1406	OG0008668	-0.050075	0.222401	63.811	1	99
1407	OG0008669	-0.0179472	0.292247	62.9583	1	99
1408	OG0007340	-0.0537032	0.0122101	7.75216	1	99
1409	OG0007342	-0.109066	0.229802	70.1968	1	99
1410	OG0007344	0.156104	0.913529	49.952	1	99
1411	OG0007345	-0.048718	0.147152	75.9396	1	99
1412	OG0007346	0.00137667	0.222903	64.1465	1	99
1413	OG0007347	0.00119847	14.2828	999	0.681435	7.34206
1414	OG0007348	0.0987423	0.564199	70.9602	1	99
1415	OG0007349	0.0596722	0.0592929	55.6766	1	99
1416	OG0007800	-0.216033	204.279	997.788	0.76945	10.3757
1417	OG0006020	0.0245705	0.010556	5.47126	1	99
1418	OG0007801	-0.0185202	2.80942	6.01625	0.274796	2.48207
1419	OG0006021	-0.133456	0.370829	64.7359	1	99
1420	OG0007802	0.0263073	0.0107518	8.3536	1	99
1421	OG0006022	-0.0739143	0.0161729	68.2341	1	99
1422	OG0007803	0.165468	0.051985	10.5889	1	99
1423	OG0007804	-0.0290571	12.4836	971.536	0.906558	23.5216
1424	OG0006024	-0.130394	0.030361	5.27629	1	99
1425	OG0007805	-0.002828	0.829712	66.3819	1	99
1426	OG0006025	0.416878	274.331	972.605	0.791019	11.4522
1427	OG0006026	-0.0214329	0.0140567	10.7516	1	99
1428	OG0004783	0.0860453	0.321679	70.8989	1	99
1429	OG0007807	-0.073013	0.102442	45.361	1	99
1430	OG0006027	-0.337556	0.323446	55.5742	1	99
1431	OG0007808	-0.0065796	2.44496	364.788	0.563901	5.03591
1432	OG0006028	0.0200216	0.0255272	56.266	1	99
1433	OG0004785	0.02774	0.231749	58.3387	1	99
1434	OG0007809	0.340266	0.0038832	0.863401	1	99
1435	OG0006029	-0.0149136	0.428111	58.8907	1	99
1436	OG0004786	-0.0861436	0.646537	54.5421	0.919129	99
1437	OG0004787	-0.259294	0.532663	69.8356	1	99
1438	OG0008670	0.0654427	0.0841924	80.5625	1	99
1439	OG0008672	0.0576254	0.0978172	67.8918	1	99
1440	OG0008673	-0.110002	0.000650222	0.754657	1	99
1441	OG0008674	-0.00722292	0.71336	72.2189	1	99
1442	OG0008675	-0.155947	0.0214881	14.4203	1	99
1443	OG0008676	0.0549349	0.160836	69.5204	1	99
1444	OG0008677	0.0188245	0.120846	65.0946	1	99
1445	OG0008678	-0.0673281	6.09554	999	0.976997	56.39
1446	OG0008679	0.493943	57.841	999	0.886675	20.0709
1447	OG0007352	0.0462127	0.00351578	7.37219	1	99
1448	OG0007353	-0.112339	0.108037	73.7128	1	99
1449	OG0007354	0.0296456	0.00692592	5.12061	1	99
1450	OG0007355	0.0174658	0.528546	51.9409	1	99
1451	OG0007356	-0.0388623	0.121299	72.237	1	99
1452	OG0007358	0.109071	0.0527337	17.7292	1	99
1453	OG0007359	0.113672	18.0205	999	0.958309	41.3985
1454	OG0007810	0.139913	0.164241	64.2813	1	99
1455	OG0006031	-0.122886	0.136788	68.0012	1	99
1456	OG0007811	0.383898	0.0314534	5.98667	1	99
1457	OG0006032	0.0370848	0.499294	79.423	1	99
1458	OG0007812	0.0275081	0.401635	72.7636	1	99
1459	OG0006033	0.0973875	0.0770854	74.8642	1	99
1460	OG0007813	-0.0782111	0.447061	72.5799	1	99
1461	OG0006034	-0.226793	112.106	608.395	0.622639	6.02925
1462	OG0006035	-0.200883	0.142473	68.0358	1	99
1463	OG0004792	-0.0449823	0.106897	86.4162	1	99
1464	OG0006036	-0.0293446	0.0324994	69.4644	1	99
1465	OG0004793	-0.264713	1.36329	72.263	1	99
1466	OG0004794	-0.12832	6.46427	999	0.811714	12.6824
1467	OG0006038	-0.0914444	0.498252	70.0528	1	99
1468	OG0007818	-0.0118126	0.0818634	42.2482	1	99
1469	OG0006039	-0.150827	0.394007	51.5753	1	99
1470	OG0007819	0.0898481	0.117675	79.0028	1	99
1471	OG0008680	-0.0452016	0.0208683	36.6849	1	99
1472	OG0008682	0.0721022	0.0474597	13.6138	1	99
1473	OG0008683	0.00292725	0.168318	9.54054	0.378809	3.09943
1474	OG0008685	0.250964	0.664325	57.9791	1	99
1475	OG0008686	0.0648457	4.08937	94.0453	0.202685	1.79719
1476	OG0008687	0.0698969	0.019127	28.6238	1	99
1477	OG0008688	-0.0139794	0.0230953	20.7498	1	99
1478	OG0007360	0.0107916	0.146112	75.7724	1	99
1479	OG0007361	-0.0128222	0.0396619	67.5094	1	99
1480	OG0007362	0.295396	1.21414	58.167	1	99
1481	OG0007364	-0.32926	0.707243	64.9955	1	99
1482	OG0007366	0.0960546	0.42489	63.8278	1	99
1483	OG0007367	0.0011322	0.132942	70.2011	1	99
1484	OG0007368	-0.143596	0.94261	195	1	99
1485	OG0007369	-0.103574	0.0635176	20.9706	1	99
1486	OG0006040	0.0145487	0.0001	0.112081	1	99
1487	OG0006041	-0.692014	161.219	993.97	0.791791	11.4946
1488	OG0007822	0.123644	0.00184943	0.874411	1	99
1489	OG0006042	-0.0479495	1.12851	883.403	1	99
1490	OG0007823	0.0809391	0.0488118	13.0327	1	99
1491	OG0006043	-0.0286996	0.0139183	10.666	1	99
1492	OG0007824	0.0185136	0.14141	68.8985	1	99
1493	OG0006044	0.0290152	0.0271626	11.007	1	99
1494	OG0007825	0.462384	0.778587	62.8133	1	99
1495	OG0006045	0.136442	0.237235	41.1411	1	99
1496	OG0006046	0.267563	4.30939	65.0524	1	99
1497	OG0007828	0.129826	0.156433	5.06327	0.580704	6.11921
1498	OG0006048	-0.174504	0.0529535	50.8408	1	99
1499	OG0007829	-0.1482	0.0145601	6.24565	1	99
1500	OG0006049	-0.0168071	0.0679933	76.4183	1	99
1501	OG0008690	0.151095	0.107396	5.12368	0.857176	18.8398
1502	OG0008692	0.0224291	0.880647	88.7098	0.521257	4.45046
1503	OG0008694	0.0963837	0.108373	45.6531	1	99
1504	OG0008695	0.0768087	0.0046247	6.90803	1	99
1505	OG0008696	-0.0882204	0.0316066	62.1776	1	99
1506	OG0008697	0.222867	0.0428814	9.82281	1	99
1507	OG0006500	0.400056	76.7859	165.026	0.342495	2.7216
1508	OG0006501	-0.394488	1.98537	65.9166	1	99
1509	OG0006502	0.23056	0.003578	1.04572	1	99
1510	OG0006503	0.113365	0.226485	73.7895	1	99
1511	OG0006504	0.0069182	0.0211277	23.7982	1	99
1512	OG0006505	0.031289	3.07722	999	0.973114	52.4429
1513	OG0006507	-0.0220993	0.00895215	10.836	1	99
1514	OG0007371	-0.0837726	0.0950159	50.4583	1	99
1515	OG0007372	-0.00280081	1.04597	14.6924	0.53513	4.64918
1516	OG0007373	-0.0166184	0.25207	62.7001	1	99
1517	OG0007374	-0.00659258	0.031335	68.1011	1	99
1518	OG0007375	0.254171	0.176553	35.8398	1	99
1519	OG0007376	0.0392211	0.0161219	8.17597	1	99
1520	OG0007377	-0.0628735	1.42419	60.6527	1	99
1521	OG0007378	0.100907	0.0358932	11.4781	1	99
1522	OG0007379	0.090637	0.0225744	8.31991	1	99
1523	OG0007830	0.117818	0.19483	60.5054	1	99
1524	OG0006051	-0.0089059	0.0896931	68.3364	1	99
1525	OG0007832	-0.0362406	0.00313142	10.7065	1	99
1526	OG0006052	0.153197	0.0268772	8.72067	1	99
1527	OG0006053	-0.0837449	0.396874	153.93	1	99
1528	OG0007834	-0.304256	1.76259	68.7067	1	99
1529	OG0006054	-0.0804562	0.182765	67.7135	1	99
1530	OG0007835	-0.021279	0.000879228	1.27896	1	99
1531	OG0006055	-0.265852	0.00801914	1.05623	1	99
1532	OG0007836	0.11111	0.0908276	62.3841	1	99
1533	OG0006056	-0.043872	0.138667	64.5799	1	99
1534	OG0007837	-0.0236331	0.0825949	57.8451	1	99
1535	OG0007838	0.107074	0.11447	76.8045	1	99
1536	OG0007839	0.411678	1.00007	54.4183	1	99
1537	OG0006511	-0.0440303	82.1446	973.447	0.579757	5.27991
1538	OG0006512	0.294985	2.06315	51.1533	1	99
1539	OG0006513	0.0886998	0.0365435	8.65028	1	99
1540	OG0006515	-0.0266188	0.00988998	9.75347	1	99
1541	OG0006517	-0.00559405	0.276594	106.13	1	99
1542	OG0007380	-0.0921304	30.247	999	0.553886	4.88971
1543	OG0007381	-0.000677991	0.319791	57.4012	1	99
1544	OG0007382	0.0647987	0.114761	36.3093	1	99
1545	OG0007383	0.209568	0.197741	55.7933	1	99
1546	OG0007384	-0.0651705	0.127172	74.5967	1	99
1547	OG0007385	-0.00916433	0.0745506	22.304	1	99
1548	OG0007386	-0.156142	0.134217	67.28	1	99
1549	OG0007388	-0.111817	0.179996	59.8591	1	99
1550	OG0007389	-0.0193138	0.00607902	5.70604	1	99
1551	OG0007840	0.00502516	0.105877	69.5424	1	99
1552	OG0006060	-0.0323776	0.00556665	9.24067	1	99
1553	OG0007841	-0.085941	60.8982	999	0.553426	4.88317
1554	OG0006061	0.18889	0.0379232	12.167	1	99
1555	OG0007843	0.0773319	0.17345	82.3889	1	99
1556	OG0006063	0.131995	0.179554	62.3349	1	99
1557	OG0007844	-0.247291	0.377789	68.0916	1	99
1558	OG0006064	-0.201193	62.3472	999	0.460107	3.75284
1559	OG0006065	0.0727778	15.342	154.81	0.200333	1.78308
1560	OG0007846	0.00305845	0.0214552	63.1018	1	99
1561	OG0006066	-0.146467	0.682503	62.5453	1	99
1562	OG0006067	0.0953175	0.165869	61.9264	1	99
1563	OG0006068	-0.0441149	0.245101	66.772	1	99
1564	OG0007849	-0.221344	0.174995	80.6342	1	99
1565	OG0006520	-0.170618	0.542652	37.22	1	99
1566	OG0006521	-0.0222232	16.697	919.491	0.722814	8.5564
1567	OG0006522	-0.12759	1.55737	63.8709	1	99
1568	OG0006523	-0.412677	1.25764	65.1781	1	99
1569	OG0006524	-0.0441363	0.460348	73.9714	1	99
1570	OG0006525	0.107668	0.135066	69.4172	1	99
1571	OG0006526	-0.0122781	0.0872306	76.9603	1	99
1572	OG0006527	-0.0276536	1.79355	999	1	99
1573	OG0006528	-0.0146224	0.0595344	5.47104	0.601284	6.40907
1574	OG0006529	-0.08148	0.0835916	54.001	1	99
1575	OG0007391	0.0350229	0.417405	72.1472	1	99
1576	OG0007392	-0.239472	0.830649	66.6436	1	99
1577	OG0007393	0.00663879	0.00444636	9.20137	1	99
1578	OG0007394	-0.0999977	0.0195896	5.37217	0.920151	30.1682
1579	OG0007397	-0.159541	0.213065	48.4668	1	99
1580	OG0007399	-0.0643219	0.375411	16.2725	0.402566	3.22011
1581	OG0005206	0.0998898	0.16427	66.7058	1	99
1582	OG0005208	0.0215633	0.277851	39.8993	1	99
1583	OG0005209	0.195384	0.121764	58.6884	1	99
1584	OG0006071	-0.116385	0.209659	64.5856	1	99
1585	OG0007851	-0.201258	216.941	999	0.522886	4.47135
1586	OG0007853	0.106942	32.6729	972.922	0.390472	3.10383
1587	OG0007854	-0.0300726	0.059964	26.538	1	99
1588	OG0006075	0.197837	0.0664263	17.6062	1	99
1589	OG0007855	-0.0924465	0.0832707	6.34048	1	99
1590	OG0007856	-0.198387	0.384776	56.3248	1	99
1591	OG0006077	0.0556866	0.0144663	6.45843	1	99
1592	OG0006078	-0.158512	0.681236	66.0829	1	99
1593	OG0007858	-0.147072	1.72886	69.9435	1	99
1594	OG0006079	-0.00856697	0.0882486	71.8722	1	99
1595	OG0007859	-0.145174	0.234924	77.2746	1	99
1596	OG0006530	0.0843879	0.335318	33.6282	0.726986	8.69728
1597	OG0006531	0.128206	0.0241067	9.33997	1	99
1598	OG0006532	-0.116889	7.42447	999	1	99
1599	OG0006533	-0.116684	0.506703	71.5215	1	99
1600	OG0006534	-0.289789	1.6749	70.9717	1	99
1601	OG0006535	0.117455	0.355022	64.4554	1	99
1602	OG0006537	0.141216	0.00598349	1.05179	1	99
1603	OG0005213	-0.0254451	0.00973366	6.0015	1	99
1604	OG0005214	0.161702	11.3172	161.094	0.289492	2.34445
1605	OG0005217	-0.176015	0.203716	44.0928	1	99
1606	OG0005219	-0.0676475	16.4627	920.124	0.588738	5.42538
1607	OG0007860	0.0659224	0.0820928	77.099	1	99
1608	OG0006081	0.116585	0.0922081	67.3273	1	99
1609	OG0007862	0.132603	1.06151	11.1752	0.10703	1.25716
1610	OG0007863	0.000131357	0.111288	84.3502	1	99
1611	OG0006083	0.117227	5.23198	265.493	0.673572	7.13596
1612	OG0007864	0.077776	0.23395	65.7906	1	99
1613	OG0006084	-0.179382	0.809055	51.9541	1	99
1614	OG0007866	-0.116874	0.186699	58.4932	1	99
1615	OG0007867	0.0426371	0.00875985	8.95261	1	99
1616	OG0006087	0.122332	0.0390472	5.71913	1	99
1617	OG0006088	-0.213462	0.734073	45.5433	1	99
1618	OG0007869	-0.219015	1.79541	71.6354	1	99
1619	OG0006089	-0.0179162	0.0163205	10.6858	1	99
1620	OG0006540	-0.0777315	47.8981	999	0.605788	5.71833
1621	OG0006541	-0.0245217	0.0286535	5.29352	0.554645	5.60048
1622	OG0006542	0.00306656	0.00181613	5.53532	1	99
1623	OG0006543	-0.564898	0.340021	51.6898	1	99
1624	OG0006544	-0.308378	11.1028	999	1	99
1625	OG0006545	0.270614	0.564219	66.3113	1	99
1626	OG0006547	-0.0110321	0.0830115	78.0468	1	99
1627	OG0006548	0.0985255	0.136706	48.5994	1	99
1628	OG0009100	0.0205771	0.528858	60.0338	1	99
1629	OG0005225	-0.0234888	0.103953	73.7048	1	99
1630	OG0005226	0.0158166	1.29723	998.948	1	99
1631	OG0009102	0.0555536	0.22975	56.8468	1	99
1632	OG0009105	0.104722	0.392048	67.7538	1	99
1633	OG0009106	0.127702	0.0990626	67.9541	1	99
1634	OG0009107	-0.0577637	0.107464	59.8029	1	99
1635	OG0009108	-0.00672945	0.0879517	83.761	1	99
1636	OG0009109	0.0312255	0.0104184	14.7919	1	99
1637	OG0007870	0.169141	0.350846	53.5261	1	99
1638	OG0006090	-0.115814	0.169502	4.9291	0.67386	8.33491
1639	OG0007871	0.0714408	0.0945085	54.0524	1	99
1640	OG0007872	-0.0457413	0.136752	70.6152	1	99
1641	OG0006092	-0.0384695	0.0249042	73.7632	1	99
1642	OG0007873	-0.0678984	0.0806882	5.90297	0.885471	22.0355
1643	OG0006093	-0.0812152	0.146758	71.001	1	99
1644	OG0007874	0.00758203	0.124306	77.8613	0.996942	99
1645	OG0006094	0.0388195	0.112426	79.9264	1	99
1646	OG0006095	-0.0344277	0.088124	51.026	1	99
1647	OG0007876	-0.0112645	3.93251	994.797	0.963868	44.969
1648	OG0006096	0.00598265	0.315489	58.0656	1	99
1649	OG0007877	0.103773	0.0441807	12.1622	1	99
1650	OG0006097	0.333978	0.0254705	7.15127	1	99
1651	OG0007878	0.110912	0.00359451	0.993083	1	99
1652	OG0006099	0.204721	0.0186176	5.74311	1	99
1653	OG0006551	0.0631685	0.248197	103.087	1	99
1654	OG0006552	-0.0700147	0.108652	6.03417	1	99
1655	OG0006555	-0.00960076	0.0142924	19.7334	1	99
1656	OG0006556	-0.335883	1.09297	68.0425	1	99
1657	OG0006557	-0.0397285	0.0161736	0.988223	1	99
1658	OG0006558	0.0876752	0.128845	48.503	1	99
1659	OG0006559	-0.232633	0.341648	12.951	1	99
1660	OG0005231	0.0250441	0.341797	79.8415	1	99
1661	OG0005232	-0.0505681	0.0182231	6.06931	1	99
1662	OG0009111	0.225826	0.490393	40.7547	1	99
1663	OG0005236	0.0463017	0.264368	61.4796	1	99
1664	OG0009113	0.112947	0.0157602	8.00571	1	99
1665	OG0009114	-0.0194859	0.211846	64.1825	1	99
1666	OG0005239	0.141099	0.261489	65.6719	1	99
1667	OG0009115	0.0751585	0.22781	62.7455	1	99
1668	OG0009116	-0.125473	0.874564	64.5949	1	99
1669	OG0009117	-0.128467	0.617639	73.1295	1	99
1670	OG0009118	-0.0361305	0.541035	67.1649	1	99
1671	OG0009119	-0.0344797	1.78622	101.015	0.21169	1.85099
1672	OG0007881	0.17476	0.102959	4.55987	0.582699	6.31421
1673	OG0007882	-0.11496	0.460299	70.03	1	99
1674	OG0007883	0.158444	0.0044746	1.05565	1	99
1675	OG0007884	0.105753	0.0755657	66.0486	1	99
1676	OG0007887	0.293486	0.566549	67.6899	1	99
1677	OG0007888	0.120056	12.6262	271.887	0.15715	1.53019
1678	OG0006561	0.00120447	0.0170212	6.89927	1	99
1679	OG0006563	-0.19498	23.8082	336.192	0.515716	4.38121
1680	OG0006564	-0.060635	0.161504	60.6055	1	99
1681	OG0006565	0.15691	0.134757	6.70462	0.811342	13.7846
1682	OG0006566	0.11326	0.0040502	0.987312	1	99
1683	OG0006568	0.0999364	0.472022	5.32791	0.953464	42.5931
1684	OG0006569	-0.271451	0.327037	31.6213	1	99
1685	OG0005240	0.0724087	0.0001	0.0343719	1	99
1686	OG0005241	-0.10791	0.0838501	77.7528	1	99
1687	OG0005242	-0.673047	1.37201	48.7117	1	99
1688	OG0005243	0.164289	0.322954	70.7045	1	99
1689	OG0005244	0.133996	0.542873	107.957	1	99
1690	OG0009120	-0.0162849	0.0815823	71.9841	1	99
1691	OG0005245	-0.0529593	0.0663014	58.9489	1	99
1692	OG0009121	0.112636	0.0135242	7.43392	1	99
1693	OG0005247	0.0355613	0.0907443	80.1737	1	99
1694	OG0009123	0.0771736	0.0207423	11.7338	1	99
1695	OG0005248	0.103192	0.0536133	50.6612	1	99
1696	OG0009124	0.164511	0.731095	81.3352	0.698257	7.79856
1697	OG0005249	-0.0169995	0.0111201	5.6325	1	99
1698	OG0009125	0.099513	0.202805	71.5908	1	99
1699	OG0009127	0.0125741	0.278334	60.1093	1	99
1700	OG0009128	-0.239371	37.7928	198.716	0.355256	2.819
1701	OG0009129	0.0271589	0.214535	50.5234	1	99
1702	OG0007890	-0.154292	0.0201678	10.8449	1	99
1703	OG0007892	-0.082652	0.10896	66.4356	1	99
1704	OG0007893	-0.108778	0.567037	75.3781	1	99
1705	OG0007896	-0.128239	1.86893	64.7971	1	99
1706	OG0007897	-0.0679818	0.110861	78.515	1	99
1707	OG0007899	-0.0453246	50.6539	983.616	0.840599	14.8428
1708	OG0005703	-0.273805	0.143112	69.0485	1	99
1709	OG0005704	0.176617	0.491049	61.0902	1	99
1710	OG0005706	0.365807	1.34243	67.0595	1	99
1711	OG0005709	0.0857098	0.0834781	54.9711	1	99
1712	OG0006570	-0.0595401	0.402882	63.7233	1	99
1713	OG0006571	-0.0782014	0.0464155	62.9492	1	99
1714	OG0006572	0.00955986	0.0482815	48.6329	1	99
1715	OG0006573	-0.0172545	0.0255593	5.24836	1	99
1716	OG0006575	0.0951724	0.138139	49.7165	1	99
1717	OG0006576	-0.299155	2.98621	54.0564	1	99
1718	OG0006577	0.0938714	0.820189	12.0508	0.263828	2.20131
1719	OG0006579	-0.485537	0.504937	39.4428	1	99
1720	OG0005250	-0.0574767	0.0893412	83.4166	1	99
1721	OG0005251	-0.105185	0.406254	76.6488	1	99
1722	OG0005252	-0.010579	0.201371	68.6335	1	99
1723	OG0005253	-0.206471	1.53501	123.669	1	99
1724	OG0009131	-0.0231026	0.541543	71.4877	1	99
1725	OG0009132	0.16541	0.00645858	6.07289	1	99
1726	OG0009133	0.105134	0.26708	70.0482	1	99
1727	OG0009134	0.0474583	0.0505325	65.3735	1	99
1728	OG0005259	-0.131949	3.04097	86.1414	0.509907	4.30744
1729	OG0009135	-0.0328607	0.00589301	6.5983	1	99
1730	OG0009136	0.0326744	0.922804	90.7708	0.503794	4.23639
1731	OG0009137	0.221612	0.0431428	11.5872	1	99
1732	OG0009138	-0.0185503	0.103694	87.42	1	99
1733	OG0005710	0.0834394	0.435544	69.5571	1	99
1734	OG0005713	-0.119489	1.30305	63.7122	1	99
1735	OG0005715	0.0361436	0.00528521	6.13006	1	99
1736	OG0005717	-0.239946	0.124069	17.497	1	99
1737	OG0005719	-0.0337004	0.0500575	66.8778	1	99
1738	OG0006580	0.019025	0.0956904	53.6067	1	99
1739	OG0006582	-0.00093842	0.0794654	71.0531	1	99
1740	OG0006583	0.0415625	0.479597	67.1898	1	99
1741	OG0006584	0.225699	0.0139199	5.32612	1	99
1742	OG0006585	-0.011021	0.00581052	6.61893	1	99
1743	OG0006586	-0.04188	0.107657	74.9688	1	99
1744	OG0005260	0.0525485	0.113937	68.3018	1	99
1745	OG0005261	0.262066	0.0871125	17.5519	0.948304	99
1746	OG0009140	0.171828	0.297248	58.7735	1	99
1747	OG0009143	-0.175744	40.4436	999	0.812071	12.7057
1748	OG0009146	0.0833831	0.234503	59.187	1	99
1749	OG0009147	-0.0892757	0.164373	247.975	1	99
1750	OG0009148	0.0376532	0.145699	52.4997	1	99
1751	OG0009149	0.066936	5.58737	999	1	99
1752	OG0005721	-0.176248	0.252707	56.3595	1	99
1753	OG0005722	0.659281	411.362	999	0.916149	25.6149
1754	OG0009600	0.0817123	0.337048	72.3238	1	99
1755	OG0005725	-0.217882	2.4886	53.6612	1	99
1756	OG0009601	0.0513217	8.78503	244.601	1	99
1757	OG0005726	-0.0328603	0.0671498	76.7789	1	99
1758	OG0009602	0.0427658	0.00110103	1.11877	1	99
1759	OG0005727	0.0935801	0.0907047	76.1327	1	99
1760	OG0009603	0.0272342	18.9756	750.365	0.434575	3.49965
1761	OG0009604	0.206839	36.571	405.39	0.608395	5.76432
1762	OG0009605	-0.041761	10.7721	999	0.706062	8.02824
1763	OG0009607	-0.189622	0.124876	59.8838	1	99
1764	OG0009609	0.213403	17.8482	965.444	0.79902	11.9021
1765	OG0006590	0.026522	1.52789	92.9465	0.541567	4.7175
1766	OG0006592	0.197603	0.139254	39.3911	1	99
1767	OG0006594	-0.198534	0.270065	76.1888	1	99
1768	OG0006595	0.186598	0.0270603	6.25157	1	99
1769	OG0006596	-0.00599204	0.136713	60.3065	1	99
1770	OG0006599	0.0243012	1.38452	61.451	1	99
1771	OG0009150	0.0145427	0.0966174	77.562	1	99
1772	OG0005275	0.289889	5.63359	16.7112	0.587033	5.41417
1773	OG0005276	-0.0148823	0.0125099	14.1277	1	99
1774	OG0009152	0.0393652	0.0342561	50.2222	1	99
1775	OG0005277	-0.269524	70.4446	999	0.83731	14.5649
1776	OG0009153	-0.759727	0.654579	55.7453	1	99
1777	OG0005278	0.0632065	46.2922	999	0.832963	14.211
1778	OG0009154	0.18765	19.4731	918.416	0.795634	11.7082
1779	OG0005279	0.00536789	0.120522	61.2316	1	99
1780	OG0009155	0.0366937	1.84292	40.4914	1	99
1781	OG0009156	-0.0881833	0.119188	77.9173	1	99
1782	OG0009157	0.536537	1.45825	71.9144	1	99
1783	OG0009158	-0.00961592	0.0420207	73.9052	1	99
1784	OG0009159	-0.0296521	0.768211	59.5308	1	99
1785	OG0005730	0.232286	0.126027	18.5709	1	99
1786	OG0005732	-0.0985007	0.42892	65.7054	1	99
1787	OG0009610	0.0396281	0.0152118	18.3893	1	99
1788	OG0005735	0.0460844	0.00994965	9.69362	1	99
1789	OG0005736	0.00962651	0.0762071	65.638	1	99
1790	OG0009612	-0.11151	0.0192173	8.16722	1	99
1791	OG0009613	-0.0446415	0.12546	75.4535	1	99
1792	OG0009614	-0.320351	1.60098	68.4499	1	99
1793	OG0005739	-0.0659785	0.231602	50.4075	1	99
1794	OG0009615	0.0653461	0.0771167	76.0714	1	99
1795	OG0009617	0.0830417	2.10272	11.8946	0.285869	2.34128
1796	OG0009618	0.054183	0.265192	74.3001	1	99
1797	OG0009619	0.10432	0.0167812	9.99857	1	99
1798	OG0004400	-0.331945	0.713444	57.5963	1	99
1799	OG0004402	0.0451669	0.0136947	6.46521	1	99
1800	OG0004403	-0.052896	0.0543195	6.12411	1	99
1801	OG0004404	0.0538559	0.160027	81.2134	1	99
1802	OG0004406	0.107854	1.20964	144.287	1	99
1803	OG0005283	0.167661	0.321823	63.3947	1	99
1804	OG0009160	0.133143	0.028325	5.88204	1	99
1805	OG0009161	-0.0385541	0.44645	96.4703	1	99
1806	OG0005286	0.143646	0.0998782	70.6943	1	99
1807	OG0009162	-0.117271	0.0370232	12.37	1	99
1808	OG0005287	-0.239733	0.0918205	29.3999	1	99
1809	OG0009163	0.0384533	1.23449	59.1672	1	99
1810	OG0009164	0.0237039	0.275115	66.3468	1	99
1811	OG0005289	-0.000647172	0.00751257	5.48941	1	99
1812	OG0009165	0.144383	0.485241	58.1158	1	99
1813	OG0009167	-0.278575	79.5754	999	0.709853	8.14341
1814	OG0009168	0.0744585	0.0817566	69.9699	1	99
1815	OG0009169	0.107762	0.0364955	6.62398	1	99
1816	OG0005741	-0.0844993	48.2021	927.62	0.572749	5.1701
1817	OG0005745	0.0827511	0.00939258	7.33301	1	99
1818	OG0009623	0.132823	0.175181	32.2064	1	99
1819	OG0009624	-0.125378	48.5831	976.243	0.639413	6.36499
1820	OG0009625	0.0227321	38.611	999	0.461283	3.76497
1821	OG0009627	-0.00411408	0.0562225	5.65324	0.870756	20.1032
1822	OG0009628	-0.0812674	0.00590774	6.42842	1	99
1823	OG0009629	0.131136	0.0735964	54.1031	1	99
1824	OG0004410	-0.0919572	0.219645	99.508	1	99
1825	OG0004412	-0.0636553	0.0773843	10.6903	1	99
1826	OG0004413	-0.0316087	0.933657	69.0064	1	99
1827	OG0004414	-0.0561828	0.429913	79.0769	1	99
1828	OG0004416	0.302241	0.00943153	1.01075	1	99
1829	OG0004419	0.0110999	0.0218547	7.80019	1	99
1830	OG0008301	0.376632	0.127625	16.9455	1	99
1831	OG0008302	0.063268	0.0174834	11.047	1	99
1832	OG0008303	-0.0827939	0.0329314	6.77464	0.923041	29.2665
1833	OG0008304	-0.255061	0.700924	69.8238	1	99
1834	OG0008305	0.135358	1.52429	71.6305	1	99
1835	OG0008306	-0.0179621	0.0529949	66.3593	1	99
1836	OG0008308	0.0627382	0.0593057	21.2731	1	99
1837	OG0008309	0.00364305	0.147372	73.5432	1	99
1838	OG0005294	0.0504667	0.0417956	67.3884	1	99
1839	OG0005295	0.0919694	0.0446074	11.8676	1	99
1840	OG0009171	-0.118465	10.4111	999	1	99
1841	OG0009172	-0.0645415	0.173662	11.7605	0.506595	4.3064
1842	OG0009173	-0.0203728	0.619952	72.0828	1	99
1843	OG0009174	0.117487	0.0144659	6.0726	1	99
1844	OG0009175	0.0564282	14.2952	999	1	99
1845	OG0009176	-0.238794	0.337925	78.8032	0.998726	99
1846	OG0009178	0.210211	0.0139166	4.85401	1	99
1847	OG0009179	-0.12222	0.128586	71.2333	1	99
1848	OG0005750	-0.144545	0.0242751	8.04651	1	99
1849	OG0005751	-0.157653	0.0262581	8.67872	1	99
1850	OG0005752	-0.017006	0.584319	72.8399	1	99
1851	OG0005753	-0.0477642	0.0804532	7.32112	0.837478	15.544
1852	OG0005754	-0.0244974	0.0100377	7.78734	1	99
1853	OG0009630	0.145558	0.109425	76.9325	1	99
1854	OG0005755	-0.0330195	0.370241	75.0422	1	99
1855	OG0009631	0.356296	12.8655	76.211	0.191331	1.72974
1856	OG0005756	-0.117432	0.0259703	16.9247	1	99
1857	OG0009632	0.0695742	5.39532	997.014	0.951477	37.7095
1858	OG0009633	0.186134	0.0136529	8.15275	1	99
1859	OG0005758	-0.162393	142.095	967.378	0.745796	9.37914
1860	OG0005759	-0.0138927	0.00230361	5.42237	1	99
1861	OG0009635	0.156876	0.0043564	1.18824	1	99
1862	OG0009636	-0.162283	4.01529	350.626	1	99
1863	OG0009637	-0.00184644	0.0172875	8.31596	1	99
1864	OG0009638	0.13359	0.0163766	9.27915	1	99
1865	OG0008310	-0.0976483	0.00872164	6.78003	1	99
1866	OG0008312	-0.0884753	0.023227	8.25456	1	99
1867	OG0008313	-0.059529	7.52115	999	0.741403	9.21246
1868	OG0008315	-0.0529402	24.653	999	0.475104	3.9111
1869	OG0008316	0.121091	0.0422981	9.78137	0.809617	12.8818
1870	OG0008317	0.0505196	0.036328	21.5903	1	99
1871	OG0008318	0.127809	0.0143019	7.29567	1	99
1872	OG0009180	-0.0540481	0.0936596	114.183	0.987975	71.3341
1873	OG0009182	0.101479	0.0370897	18.0149	1	99
1874	OG0009183	-0.0237091	0.0285082	5.50157	1	99
1875	OG0009184	-0.041643	35.6086	960.405	0.500604	4.19864
1876	OG0009185	0.0229733	0.400112	50.0658	1	99
1877	OG0009187	-0.102605	0.107614	44.545	1	99
1878	OG0009188	0.0947777	0.0208713	11.6255	1	99
1879	OG0009189	-0.115194	0.0132799	9.50585	1	99
1880	OG0005760	0.0512191	0.0860826	59.7476	1	99
1881	OG0005763	-0.0365294	2.595	69.5411	1	99
1882	OG0009640	0.186791	0.596689	10.0058	0.486689	4.15096
1883	OG0009641	-0.0409142	0.746476	59.9181	1	99
1884	OG0005766	-0.0264271	0.0107929	9.21057	1	99
1885	OG0009642	-0.0637954	0.0151012	6.06283	1	99
1886	OG0009643	-0.267236	1.60315	50.7912	1	99
1887	OG0005768	-0.0388569	0.576834	54.6064	1	99
1888	OG0009645	-0.159303	0.30783	57.3441	1	99
1889	OG0009647	0.0833796	0.00369155	5.9904	1	99
1890	OG0009648	0.151349	0.0089783	5.57389	1	99
1891	OG0009649	-0.0044991	0.0252132	9.10629	1	99
1892	OG0004434	-0.0222643	0.0820381	72.9965	1	99
1893	OG0004435	0.0844327	0.0139275	5.69951	1	99
1894	OG0004436	0.0919117	0.127927	75.0641	1	99
1895	OG0004438	-0.0141907	17.3552	769.48	0.649674	6.58425
1896	OG0004439	0.118167	0.0203798	5.92372	1	99
1897	OG0008320	-0.120987	8.59025	987.765	0.923365	27.424
1898	OG0008321	0.17529	0.181777	66.6056	1	99
1899	OG0008323	-0.0295279	0.231685	58.2581	1	99
1900	OG0008324	0.0103666	0.140178	63.9933	1	99
1901	OG0008325	0.0664065	0.114748	78.9163	1	99
1902	OG0008326	0.0897246	0.0001	0.110004	0.983946	99
1903	OG0008327	-0.0617219	0.0001	0.112009	1	99
1904	OG0008328	-0.088722	0.0261631	15.4473	1	99
1905	OG0008329	0.0270096	0.145441	59.3112	1	99
1906	OG0009190	0.0152146	0.00358805	1.03709	1	99
1907	OG0009191	0.215619	0.0248292	7.11876	1	99
1908	OG0009195	-0.0876979	1.13321	63.41	1	99
1909	OG0009196	0.0584855	0.0349145	17.2784	1	99
1910	OG0009197	-0.11515	0.390748	60.5553	1	99
1911	OG0009199	-0.201551	73.9135	994.911	0.858342	16.5249
1912	OG0007001	0.105314	0.225376	67.8559	1	99
1913	OG0007002	0.0213232	0.133097	38.7826	1	99
1914	OG0007004	0.126625	0.0273038	6.22483	1	99
1915	OG0007005	-0.105051	0.00739216	0.876162	1	99
1916	OG0007006	-0.0609277	0.179433	65.2925	1	99
1917	OG0007007	0.0220541	0.187983	54.0096	1	99
1918	OG0007009	-0.0447744	1.37266	190.515	1	99
1919	OG0005771	0.019164	0.0165296	11.8608	1	99
1920	OG0005774	-0.00951983	4.66777	999	0.897139	21.7591
1921	OG0005775	-0.180304	15.5747	999	0.82718	13.7635
1922	OG0009651	0.0222342	0.104839	82.6792	1	99
1923	OG0005776	0.0293975	0.12601	80.3709	1	99
1924	OG0009652	-0.0576115	2.11552	999	0.961024	43.0708
1925	OG0005777	0.0162937	1.296	61.6029	1	99
1926	OG0009653	0.266008	0.239763	69.6622	1	99
1927	OG0005778	-0.102779	0.128657	32.0759	1	99
1928	OG0009656	-0.049012	0.392758	54.6242	1	99
1929	OG0009657	0.374197	0.891827	67.0313	1	99
1930	OG0009658	0.0447063	0.201671	58.6527	1	99
1931	OG0009659	0.228011	0.180421	110.162	1	99
1932	OG0004443	-0.0689151	0.131333	73.6425	1	99
1933	OG0008332	-0.108645	0.394998	77.5452	1	99
1934	OG0008334	0.155467	0.216323	13.6724	1	99
1935	OG0008335	-0.0752513	0.105654	68.2719	1	99
1936	OG0008337	0.0103228	0.00445154	4.97265	1	99
1937	OG0008338	-0.0121313	0.300652	69.9468	1	99
1938	OG0008339	-0.0418979	0.22212	68.7613	1	99
1939	OG0004906	-0.0969798	0.584993	71.1372	1	99
1940	OG0007011	0.0171623	0.517822	59.9239	1	99
1941	OG0007012	-0.0599177	0.337747	69.7741	1	99
1942	OG0007013	-0.0577907	4.04996	999	0.897901	21.8924
1943	OG0007014	-0.149288	0.210693	75.6524	1	99
1944	OG0007015	0.141059	0.11121	68.7741	1	99
1945	OG0007016	0.0165388	0.161582	72.7339	1	99
1946	OG0007018	-0.299893	2.63357	434.249	1	99
1947	OG0005783	-0.0995912	1.35137	69.7597	1	99
1948	OG0009660	-0.127923	0.0145366	4.65432	1	99
1949	OG0005785	-0.0346152	0.0985572	67.4669	1	99
1950	OG0009661	0.000927982	0.0853578	68.7384	1	99
1951	OG0009662	0.0673036	0.104839	75.1846	1	99
1952	OG0009663	0.0847064	0.381881	67.056	1	99
1953	OG0009664	-0.0278232	0.511917	66.9431	1	99
1954	OG0009665	0.0713931	2.30941	79.029	0.636096	6.29744
1955	OG0009667	-0.136879	0.256149	58.5947	1	99
1956	OG0009668	0.167102	0.0142939	1.0233	1	99
1957	OG0009669	0.0711132	0.429849	7.0966	0.297164	2.55844
1958	OG0008341	0.106694	0.0254505	6.74888	1	99
1959	OG0008342	0.087493	0.0307686	16.635	1	99
1960	OG0008343	-0.0622102	0.139037	80.9744	1	99
1961	OG0008345	0.0909114	0.15072	46.5681	1	99
1962	OG0008346	0.0393767	3.69694	94.8375	0.485661	4.02696
1963	OG0008348	0.0698855	0.365513	65.9975	1	99
1964	OG0008349	0.355778	306.719	883.173	0.455286	3.70351
1965	OG0004911	0.022803	0.206824	64.9456	1	99
1966	OG0004916	0.0460096	0.111541	64.9115	1	99
1967	OG0004918	0.0508835	1.37636	74.8002	1	99
1968	OG0004919	-0.0181263	0.232636	67.6152	1	99
1969	OG0008802	-0.123063	0.0214646	7.83157	1	99
1970	OG0007022	-0.00718893	0.407885	66.1795	1	99
1971	OG0008803	0.112219	0.359945	56.8075	1	99
1972	OG0007023	-0.0972614	0.0226323	20.2326	1	99
1973	OG0008805	-0.0849892	53.7895	268.512	0.266918	2.19512
1974	OG0008806	-0.117127	0.112099	63.9248	1	99
1975	OG0007026	-0.141832	0.188505	9.5796	0.698117	8.02328
1976	OG0008807	-0.0414454	0.210463	75.3607	1	99
1977	OG0007027	-0.0878933	0.211554	82.0812	1	99
1978	OG0008808	-0.260377	0.701486	69.1948	1	99
1979	OG0008809	-0.0101075	0.559961	66.7097	1	99
1980	OG0007029	-0.101047	0.495492	75.4616	1	99
1981	OG0005790	0.138768	0.0180313	8.06836	1	99
1982	OG0005791	0.0709711	0.112253	52.5439	1	99
1983	OG0005793	-0.0552601	0.0954867	16.2542	1	99
1984	OG0009671	0.0449803	0.00171861	6.65338	1	99
1985	OG0005796	-0.270121	118.323	994.315	0.830266	13.9989
1986	OG0009672	0.0801315	0.0162037	6.66208	1	99
1987	OG0005797	0.0935998	3.9827	53.6897	1	99
1988	OG0005798	-0.00436712	22.9464	999	0.798876	11.8939
1989	OG0009674	-0.046443	0.0156657	6.39437	1	99
1990	OG0009675	0.0513528	33.4949	814.43	0.313661	2.51143
1991	OG0009677	0.108192	0.00999961	8.20034	1	99
1992	OG0008351	-0.216508	0.29094	52.1502	1	99
1993	OG0008353	-0.00950679	0.173445	80.1819	0.997734	99
1994	OG0008354	0.185217	0.357929	11.4828	1	99
1995	OG0008356	0.136268	0.0001	0.0627367	1	99
1996	OG0008357	-0.38581	0.654642	71.0634	1	99
1997	OG0008358	0.00628403	0.171442	56.1674	1	99
1998	OG0008359	-0.0973103	0.0670073	14.2654	1	99
[truncated: 1,371 more rows]
