# Supplementary material for: Family dinner: Transcriptional plasticity of five Noctuidae (Lepidoptera) feeding on three host plant species
Source: Ecol Evol. 2022 Sep 6;12(9):e9258. doi: 10.1002/ece3.9258 (PMC9448971; doi:10.1002/ece3.9258)
Supplement: Supplementary file 57 — Table S20 [file ECE3-12-e9258-s033.xlsx]

## Sheet: Sheet1
Supplementary Table 20. Raw output from the Xspecies analysis run showing statistics of each orthogroup for the cross species gene expression analysis. With first letter representing the species (E= S. exigua; L= S. littoralis; M= M. brassicae; T= T. ni; A= A. gamma) and second letters standing for the host plant species (B= B. oleracea; N= N. tabacum; Z= Z. mays).
	Group	nSpecies	S	alpha	Variance	Direction	Pvalue	FDR	EB1_D	EN1_D	EZ1_D	LB1_D	LN1_D	LZ1_D	MB1_D	MN1_D	MZ1_D	TB1_D	TN1_D	AB1_D	TZ1_D	AN1_D	AZ1_D	NormScore.EB1_D	NormScore.EN1_D	NormScore.EZ1_D	NormScore.LB1_D	NormScore.LN1_D	NormScore.LZ1_D	NormScore.MB1_D	NormScore.MN1_D	NormScore.MZ1_D	NormScore.TB1_D	NormScore.TN1_D	NormScore.AB1_D	NormScore.TZ1_D	NormScore.AN1_D	NormScore.AZ1_D	EB1_D.nGenees	EN1_D.nGenees	EZ1_D.nGenees	LB1_D.nGenees	LN1_D.nGenees	LZ1_D.nGenees	MB1_D.nGenees	MN1_D.nGenees	MZ1_D.nGenees	TB1_D.nGenees	TN1_D.nGenees
2744	OG0000298:	15	68.4149	36.3491	0.027511	Down	0	0	6.34e-23	1.03e-104	3.24e-82	5.6e-174	3.84e-14	1.1e-83	2.8e-45	1.17e-06	0.00200996	3.84e-34	9.59e-20	7.29e-45	1.8e-87	1.87e-57	8.66e-66	34.0751	159.626	125.091	191.485	14.8275	91.6892	49.2416	6.55608	2.98063	41.9686	43.791	41.4816	108.948	53.3149	61.1477	2	2	2	4	4	4	4	4	4	3	1
4350	OG0002139:	12	73.2677	17.0526	0.058642	Up	0	0	3.96e-55	2.76e-56	4.52e-06	6.94e-50	3.86e-89	3.78e-139	2.76e-13	8.54e-19	1.16e-24	8.56e-10	2.66e-26	NA	6.6e-36	NA	NA	83.5106	127.93	8.20467	75.4613	135.72	212.486	19.2789	27.7362	55.1136	20.8788	58.8889	NA	54.004	NA	NA	2	1	2	2	2	2	2	2	1	1	1
5777	OG0000007:	15	19.4553	77.7982	0.0128538	Up	0	0	2.07e-67	1.01e-23	1.31e-08	2.78e-51	1.94e-52	5.12e-24	1.07e-14	1.14e-06	0.0255118	2.79e-60	1.3e-11	2.71e-11	2.51e-10	9.12e-06	2.38e-10	56.4951	18.7169	6.6783	42.8313	48.6007	19.732	10.1155	4.30312	1.1536	45.4088	9.66736	8.05711	7.814	4.10222	8.15302	8	9	8	8	6	8	13	13	13	11	7
10753	OG0000048:	6	28.0233	31.9644	0.0312848	Down	0	0	NA	NA	NA	NA	NA	NA	NA	NA	NA	2.75e-38	5.38e-131	6.63e-16	3.98e-16	4.53e-22	5.84e-05	NA	NA	NA	NA	NA	NA	NA	NA	NA	30.5718	90.3964	12.3542	12.5346	18.9544	3.3282	NA	NA	NA	NA	NA	NA	NA	NA	NA	9	15
11262	OG0003710:	15	51.0356	16.4634	0.0607407	Down	0	0	0.0148256	2.36e-11	2.23e-20	2.29e-07	0.370993	0.278165	4.92e-08	0.101633	9.53e-07	7.52e-09	8.67e-170	6.05e-85	4.48e-06	2.61e-18	1.67e-05	2.8076	16.3132	30.1665	15.2895	0.991572	1.27954	16.8274	2.28639	13.8637	18.7057	389.28	193.92	12.3159	40.4872	11.0001	2	2	2	1	1	1	1	1	1	1	1
5453	OG0009306:	9	82.6761	9	0.111111	Down	1.66025e-305	4.74268e-302	0.66642	6.91e-06	0.293247	3.67e-61	4.98e-08	1.73e-247	NA	NA	NA	0.470691	NA	0.010498	NA	NA	0.334028	0.405835	11.8825	1.22674	139.157	16.8153	568.19	NA	NA	NA	0.753554	NA	4.55657	NA	NA	1.09653	1	1	1	1	1	1	NA	NA	NA	1	NA
9517	OG0003356:	6	54.331	13.1822	0.0758596	Down	7.30654e-286	1.73932e-282	NA	NA	NA	NA	NA	NA	NA	NA	NA	3.54e-59	1.14e-25	2.87e-10	1.93e-84	3.57e-21	4.92e-39	NA	NA	NA	NA	NA	NA	NA	NA	NA	73.4119	38.2891	11.9845	128.506	25.6809	48.1132	NA	NA	NA	NA	NA	NA	NA	NA	NA	3	2
1025	OG0000067:	6	23.7947	32.7854	0.0305014	Down	1.12107e-282	2.28746e-279	NA	NA	NA	NA	NA	NA	NA	NA	NA	2.48e-41	3.5e-47	3.59e-22	8.68e-07	9.52e-22	7.47e-44	NA	NA	NA	NA	NA	NA	NA	NA	NA	38.1623	37.8119	14.6059	4.93363	16.0283	31.226	NA	NA	NA	NA	NA	NA	NA	NA	NA	6	9
7378	OG0002983:	5	87.1652	7.75862	0.128889	Up	8.58634e-279	4.08796e-275	1.6e-05	NA	0.00464639	5.81e-62	1.6e-87	2.58e-128	NA	NA	NA	NA	NA	NA	NA	NA	NA	7.36195	NA	5.37166	94.0005	133.237	195.855	NA	NA	NA	NA	NA	NA	NA	NA	NA	2	NA	1	2	2	2	NA	NA	NA	NA	NA
4974	OG0000000:	15	12.7529	65.863	0.015183	Up	1.82398e-266	6.51298e-263	1.45e-11	0.0118163	8.32e-09	1.28e-105	3.58e-37	1.61e-27	7.79e-33	5.25e-05	5.72e-10	4.98e-16	0.0226571	0.359299	2.15e-10	1.1e-06	0.000265891	9.18255	2.42088	6.57646	68.0784	24.3986	16.7154	20.8393	3.09883	6.54513	12.9646	1.81789	0.682401	9.74907	5.04817	3.17504	8	3	9	19	17	22	19	13	14	8	4
5276	OG0001575:	14	38.4785	16.6415	0.0600907	Up	8.42183e-248	2.40578e-244	5.42e-20	0.00120712	2.45e-86	1.36e-33	2.79e-38	2.4e-48	0.0204411	0.942105	1.84e-18	3.69e-14	0.0384365	NA	1.07e-24	0.737791	0.0294254	44.3616	6.71952	197.126	50.4519	57.6481	73.0991	3.89021	0.0596381	40.8368	20.6204	3.25875	NA	36.7963	0.304095	3.5259	1	1	1	2	2	2	1	1	1	2	1
5210	OG0000180:	15	21.8035	31.6451	0.0316005	Up	9.54776e-247	2.27284e-243	2.6e-06	2.46e-05	6.32e-05	2.74e-12	5.85e-72	1.29e-24	0.0119738	0.380347	0.124397	4.08e-07	0.00263563	1.88e-108	1.6e-05	1.2e-05	1.13e-26	7.01454	5.09413	9.66921	11.6597	71.8334	24.0908	2.41366	0.966672	1.38952	9.808	3.23925	135.299	7.36195	4.62474	32.5882	3	4	1	5	5	5	3	1	2	2	3
6026	OG0007954:	15	41.9422	15	0.0666667	Down	1.05359e-245	1.88105e-242	0.0932027	6.83e-22	1.75e-22	4.11e-05	1.43e-26	2.31e-05	7.27e-11	4.07e-06	0.0157589	9.74e-07	0.00093732	3.17e-37	6.99e-19	1.33e-47	3.11e-67	2.37298	48.7355	50.0973	10.0995	59.5095	10.6757	23.3447	12.4119	4.15035	13.8419	6.97249	84.0419	41.8046	107.936	153.139	1	1	1	1	1	1	1	1	1	1	1
12950	OG0000010:	14	18.1009	38.9479	0.0256753	Up	1.98295e-243	4.04606e-240	NA	1.82e-33	0.536952	1.78e-10	2.38e-05	0.0360717	4.67e-20	0.000676871	5.24e-07	1.27e-21	3.37e-18	1.06e-15	1.44e-14	3.39e-44	1.03e-45	NA	36.1855	0.339189	22.4492	5.11	2.21483	11.334	1.95433	3.71629	32.0768	21.9445	11.4179	17.3845	30.783	56.5019	NA	4	3	1	4	2	28	23	27	2	3
2132	OG0000766:	8	51.06	11.6861	0.0855716	Up	1.81694e-237	3.24393e-234	NA	NA	NA	8.93e-07	7.08e-243	1.38e-08	4.28e-05	0.116704	0.0111384	NA	0.358346	NA	NA	NA	0.494421	NA	NA	NA	9.28579	371.714	12.0657	10.059	1.1717	2.45311	NA	1.02626	NA	NA	NA	0.704367	NA	NA	NA	2	2	2	1	3	3	NA	1
5466	OG0000050:	15	14.3245	48.9165	0.020443	Up	1.30204e-229	2.06634e-226	1.86e-09	7.62e-13	1.7e-23	2.95e-22	1.22e-38	3.67e-35	4.17e-19	2.88e-06	3.37e-12	8.42e-05	1.85e-08	8.63e-06	4.42e-18	2.84e-11	0.0147844	7.39652	18.6019	20.2205	20.2347	32.1207	30.5803	16.3222	4.92033	9.71946	5.11763	8.54664	6.36015	19.181	13.2462	2.29864	8	2	7	6	8	7	7	7	8	3	4
380	OG0000015:	15	14.8348	46.4772	0.0215159	Up	6.45553e-228	9.22044e-225	1.85e-17	3.99e-42	0.00335791	6.4e-85	7.38e-08	5.92e-12	6.98e-22	0.14976	0.302048	2.55e-37	0.280549	8.99e-26	6.45e-13	0.0923558	0.148185	14.8596	33.696	2.49479	60.9608	6.70282	10.5521	16.6317	1.03567	0.653001	32.4968	0.847339	25.2574	13.4734	1.58807	1.27286	7	9	5	13	6	6	10	3	3	7	2
4074	OG0000347:	13	31.0303	19.1132	0.0523199	Down	5.2272e-224	8.29557e-221	0.196599	7.25e-11	0.00267592	3.13e-86	0.000763876	1.36e-109	0.229139	0.845389	0.526835	6.88e-06	5.48e-10	NA	1.34e-05	0.895056	NA	1.08439	15.565	3.23098	196.881	3.91478	136.731	0.982283	0.111972	0.349564	11.8869	21.3247	NA	11.2203	0.110869	NA	2	2	3	1	3	3	2	2	3	1	1
10218	OG0002871:	13	43.8543	13	0.0769231	Up	6.40206e-224	8.31279e-221	3.86e-20	0.0366116	0.00504856	6.52e-07	NA	8.65e-11	8.06e-93	0.000336102	NA	4.58e-25	0.0427116	5.37e-20	4.87e-65	0.245992	0.00185646	44.701	3.30739	5.28865	14.2432	NA	23.1709	212.054	7.9981	NA	56.0429	3.15328	44.3709	148.085	1.40246	6.28908	1	1	1	1	NA	1	1	1	NA	1	1
2865	OG0002781:	12	40.0084	14.0971	0.0709366	Down	1.57373e-219	2.24776e-216	0.00275652	5.75e-27	1.88e-19	1.82e-08	4.47e-24	8.5e-08	NA	NA	NA	3.34e-08	0.000977062	6.15e-43	2.19e-17	1.02e-25	1.55e-41	5.89379	60.4206	43.1178	17.8218	53.7647	16.2806	NA	NA	NA	9.38984	3.78052	97.1947	20.9237	57.5448	93.9677	1	1	1	1	1	1	NA	NA	NA	3	3
7562	OG0000933:	14	32.8485	17.2941	0.0578231	Down	3.14081e-216	4.0782e-213	0.236156	3.93e-05	0.0699405	1.37e-81	2.91e-05	1.8e-99	0.00483276	0.563697	0.11368	0.0591527	3.78e-05	0.322162	0.138066	NA	0.123238	1.44326	10.1443	2.66011	186.195	10.4448	227.368	3.55489	0.382158	1.44958	1.88509	10.1832	0.755135	1.32001	NA	2.09364	1	1	1	1	1	1	2	2	2	2	1
796	OG0001459:	12	40.8233	13.5	0.0740741	Down	4.96737e-215	5.91242e-212	0.117835	6.05e-05	0.0460506	1.55e-158	9.23e-12	2.78e-130	0.636828	0.0163669	0.0467594	0.0230547	0.0156303	NA	0.263376	NA	NA	2.13847	9.71287	3.07801	242.247	16.939	198.876	0.451256	4.11249	3.06274	3.76989	4.15854	NA	1.33417	NA	NA	1	1	1	2	2	2	1	1	1	1	1
7692	OG0000024:	15	18.035	33.932	0.0294707	Down	1.54317e-211	1.69547e-208	4.83e-05	0.000258468	1.59e-05	2.08e-12	2.53e-14	1.54e-15	0.00164748	0.865649	0.942695	2.57e-54	1.12e-10	0.0016019	3.94e-112	0.015134	0.0177524	5.42077	5.50716	6.02683	17.9324	17.0771	14.9374	3.49555	0.144276	0.0590126	59.2299	12.4977	2.19755	123.129	1.38774	1.48324	3	2	3	2	3	5	3	1	1	4	3
5941	OG0000054:	13	19.1091	31.1121	0.0321418	Up	5.88726e-208	7.00731e-205	0.000236806	0.000826009	0.0160795	2e-55	2.76e-164	9.84e-27	4.3e-12	0.0624441	0.0138717	0.000289783	NA	0.000528477	NA	0.00157757	0.0204231	3.07164	3.87213	1.6858	44.5212	138.568	22.0333	10.094	1.06966	2.3334	5.43092	NA	7.54551	NA	4.30124	3.89109	8	3	6	9	8	8	7	7	3	2	NA
8036	OG0000022:	15	18.2811	32.3842	0.0308793	Up	2.68411e-205	2.94901e-202	8e-12	3.27e-12	2.42e-07	0.00642156	1.69e-09	1.57e-13	6.46e-14	9.26e-20	1.29e-08	2.35e-28	2.42e-53	2.25e-06	2.84e-27	0.0136329	0.302601	8.23392	9.34837	4.90921	5.04809	20.1985	29.4825	10.0569	13.4784	5.71235	34.7007	80.7688	8.66972	40.7507	2.06173	0.796893	12	9	12	1	1	1	11	14	13	3	2
3591	OG0000084:	15	17.8368	32.719	0.0305633	Up	2.05229e-201	2.09378e-198	0.560354	3.66e-11	3.91e-09	3.92e-23	3.9e-05	0.0448884	1.43e-29	6.8e-21	3.36e-10	6.63e-68	6.96e-18	3.99e-19	0.000164345	1.06e-07	3.37e-09	0.579187	11.5349	9.29267	34.3956	5.53743	3.10358	29.0879	17.9097	8.41308	74.2484	26.3376	23.1084	4.75284	10.7066	8.5438	1	4	4	2	3	1	5	7	7	4	2
11412	OG0000047:	15	15.6812	37.2315	0.026859	Up	5.83761e-196	5.55857e-193	0.0841212	1.51e-23	0.000182016	6.64e-38	1.08e-29	1.33e-13	2.51e-24	3.45e-06	4.27e-25	1.01e-25	2.64e-08	4.58e-09	0.000472283	0.0127169	0.0339203	2.4755	35.0316	8.61142	41.0905	32.015	14.2312	23.7993	5.13353	22.9033	25.2064	7.64229	10.4736	3.67581	1.6834	1.245	1	2	1	4	4	4	5	6	6	5	5
3198	OG0013431:	6	79.1672	6	0.166667	Down	1.04157e-195	1.06263e-192	NA	NA	NA	3.91e-153	0.000395061	4.34e-50	0.982182	0.31839	0.243961	NA	NA	NA	NA	NA	NA	NA	NA	NA	350.932	7.83647	113.661	0.0179785	1.14448	1.41075	NA	NA	NA	NA	NA	NA	NA	NA	NA	1	1	1	1	1	1	NA	NA
1982	OG0003733:	4	103.803	4.5	0.222222	Down	2.61023e-195	2.48546e-192	NA	NA	NA	0.666913	5.19e-176	4.24e-05	NA	NA	NA	NA	0.184029	NA	NA	NA	NA	NA	NA	NA	0.405095	403.608	10.0684	NA	NA	NA	NA	1.12844	NA	NA	NA	NA	NA	NA	NA	1	1	1	NA	NA	NA	NA	2
6633	OG0000622:	13	30.1208	16.8459	0.0593618	Down	2.41778e-191	2.15832e-188	0.122155	1.42e-13	0.166471	0.0534227	9.1e-18	NA	0.975755	0.981376	NA	7.92e-10	2.17e-135	0.681298	0.617145	6.29e-07	0.451016	1.40164	19.722	1.19529	2.92952	26.1588	NA	0.0245442	0.0187994	NA	20.9565	310.074	0.383755	0.482651	7.78862	0.434319	2	2	2	1	2	NA	1	1	NA	1	1
4066	OG0000088:	15	13.9934	41.344	0.0241873	Up	5.63744e-189	5.03247e-186	0.119488	3.76e-09	0.494802	5.72e-07	5.23e-17	0.0507059	2.93e-12	0.000428569	0.00163171	4.32e-55	7.24e-13	1.02e-10	1.49e-26	6.73e-08	0.0641435	0.930455	7.9179	0.469064	5.54374	15.3019	1.14997	10.8392	3.39638	2.61964	83.4526	15.2476	12.5488	39.6456	9.00769	1.83109	5	6	2	7	6	7	6	5	6	2	3
385	OG0021743:	3	145.849	3	0.333333	Down	9.10048e-186	7.64601e-183	NA	NA	NA	NA	5.39e-184	0.442264	NA	NA	NA	NA	3.97e-07	NA	NA	NA	NA	NA	NA	NA	NA	421.991	0.815848	NA	NA	NA	NA	14.7393	NA	NA	NA	NA	NA	NA	NA	NA	1	1	NA	NA	NA	NA	1
5653	OG0001230:	15	24.3482	20.4682	0.0488562	Down	2.54117e-182	2.01642e-179	0.000442196	9.54e-08	0.0160566	0.000464428	7.97e-08	4.58e-10	0.0475274	0.000157843	0.0336777	1.51e-31	2.45e-33	4.44e-13	2.72e-05	4.09e-54	1.89e-08	7.72376	16.1652	4.13163	5.11647	10.8967	14.3361	1.6617	4.77486	1.84959	47.312	75.0892	28.443	7.0082	122.931	17.7841	1	1	1	2	2	2	3	3	3	2	1
2876	OG0010072:	3	53.2811	8.48289	0.117884	Down	2.83131e-181	2.1284e-178	NA	NA	NA	3.75e-110	3.86e-15	1.52e-19	NA	NA	NA	NA	NA	NA	NA	NA	NA	NA	NA	NA	120.942	18.1026	20.7986	NA	NA	NA	NA	NA	NA	NA	NA	NA	NA	NA	NA	4	3	4	NA	NA	NA	NA	NA
2984	OG0000033:	14	18.053	28.6034	0.0349609	Up	5.53454e-179	4.64999e-176	0.000130113	3.53e-09	6.84e-10	1.35e-42	3.63e-45	1.8e-08	9.51e-12	2.81e-14	9.43e-06	3.17e-26	4.17e-13	3.78e-14	0.283281	1.89e-15	NA	8.94711	10.6156	21.1031	42.2227	49.117	9.72703	8.1782	11.4807	3.72892	23.9647	11.635	16.8581	1.26132	33.9022	NA	1	3	1	5	4	3	12	8	12	6	6
3839	OG0000086:	15	14.2086	36.8573	0.0271317	Up	5.56607e-172	4.41668e-169	4.82e-12	2.29e-05	8.24e-11	2.77e-19	2.01e-33	1.14e-12	1.45e-10	2.84e-07	6.44e-10	0.00015483	0.789946	3.44e-49	1.66e-05	2.3e-12	1.85e-08	11.4124	4.1207	11.1453	15.722	29.0364	10.6061	10.8741	10.0495	11.5436	5.84879	0.235791	60.8679	7.33741	14.6172	9.71209	5	7	4	8	7	7	4	2	3	2	1
12130	OG0002015:	15	23.5693	19.6602	0.0508642	Up	7.49097e-169	5.63124e-166	0.000136309	1.79e-11	0.00110796	2.56e-19	6.1e-117	5.27e-16	2.74e-05	1.67e-08	0.00195118	0.000330689	5.42e-14	0.000154207	0.168845	2.02e-08	0.0375967	8.90059	16.4975	4.53683	28.5394	178.396	23.4529	7.00331	11.9386	4.15955	8.01433	30.5461	8.77721	1.77877	17.7176	3.28084	1	2	2	2	2	2	2	2	2	1	1
8700	OG0000330:	12	18.906	25.3715	0.0394143	Up	5.39311e-168	3.85149e-165	0.332471	6.88e-05	0.334863	NA	0.0073516	2.55e-21	1.56e-09	1.05e-06	3.65e-05	4.46e-22	4.71e-62	NA	5.56e-42	3.28e-07	NA	0.734135	6.38954	1.09403	NA	2.67973	31.6121	7.82094	6.02922	4.90474	26.8155	77.024	NA	51.8144	9.9535	NA	2	2	1	NA	3	2	7	5	4	3	3
4910	OG0005801:	13	33.6768	13	0.0769231	Up	7.8295e-168	5.32518e-165	0.0351604	1.18e-07	2.51e-13	0.000984127	4.99e-14	NA	NA	0.583759	0.431633	1.13e-06	1.44e-142	0.822882	0.0172839	0.0036116	0.683145	3.34783	15.9526	29.0133	6.92376	30.6288	NA	NA	0.538267	0.840179	13.6933	326.602	0.194942	4.05798	5.6236	0.381049	1	1	1	1	1	NA	NA	1	1	1	1
5637	OG0000009:	9	11.2547	48.1415	0.0207721	Down	9.08893e-167	6.49086e-164	1.5e-22	7.76e-22	2.78e-14	3.66e-05	6e-39	4.6e-16	0.0306375	1.97e-15	0.000139266	NA	NA	NA	NA	NA	NA	15.8017	13.7011	9.23284	4.16958	29.1433	12.9938	1.42267	11.5606	3.26696	NA	NA	NA	NA	NA	NA	13	19	16	6	11	8	6	10	8	NA	NA
7371	OG0005955:	10	42.3607	10	0.1	Down	1.32409e-166	9.00569e-164	NA	0.128548	NA	4.03e-99	5.44e-06	1.26e-69	NA	NA	NA	0.196233	0.0148893	1.48e-05	0.227442	0.0118819	0.258049	NA	2.05146	NA	226.562	12.1217	158.647	NA	NA	NA	1.62845	4.20711	11.1209	1.48086	4.43274	1.35461	NA	1	NA	1	1	1	NA	NA	NA	1	1
10131	OG0000256:	10	24.7665	18.0238	0.0554821	Up	4.79568e-164	3.11348e-161	NA	NA	NA	5.91e-53	4.37e-39	4.06e-07	0.000168343	1.16e-07	0.000628415	7.87e-17	5.76e-05	2.04e-13	NA	1.32e-18	NA	NA	NA	NA	80.1736	58.884	14.7169	5.793	10.6465	4.02126	24.7206	5.32472	15.9385	NA	27.4459	NA	NA	NA	NA	2	2	1	2	2	3	2	3
1647	OG0001248:	6	47.4296	8.54118	0.11708	Down	3.57295e-161	2.31966e-158	NA	NA	NA	0.984942	5.39e-201	0.000380357	NA	3.07e-11	0.280469	NA	0.00253158	NA	NA	NA	NA	NA	NA	NA	0.0151724	251.528	4.29513	NA	24.2068	1.27129	NA	3.26122	NA	NA	NA	NA	NA	NA	NA	1	3	3	NA	1	1	NA	3
5133	OG0000050:	15	14.4339	33.8232	0.0295655	Down	3.85347e-161	2.393e-158	0.190197	3.74e-06	0.00012701	3.01e-05	0.177842	1.47e-13	0.000763623	8.22e-10	1.15e-13	7.93e-09	6.88e-15	5.79e-27	2.71e-15	8.07e-20	2.53e-23	1.10646	4.5979	4.89341	5.67872	1.15124	19.6989	3.91497	11.4105	19.8626	8.16903	15.6529	40.2758	16.1001	29.309	34.6875	2	8	3	3	2	2	3	3	2	5	4
11898	OG0001535:	15	21.5432	20.4545	0.0488889	Down	2.57503e-158	1.53247e-155	2.22e-30	1.62e-21	2.26e-06	6.52e-19	4.25e-11	3.57e-27	2.09e-28	2.08e-28	4.29e-16	0.0237688	0.0370925	0.000102121	0.00988335	2.28e-08	0.00369223	45.52	31.9146	8.66676	27.9162	15.921	40.5982	42.4901	42.4933	23.59	3.73938	3.29434	9.18935	4.6169	17.5965	5.60153	2	2	2	2	2	2	2	2	2	1	1
358	OG0000015:	14	11.022	46.7394	0.0213952	Down	1.10952e-157	6.3389e-155	0.261571	0.357049	0.103659	0.11322	1.68e-15	1.69e-24	NA	0.585255	0.128776	0.642738	1.08e-43	2.67e-16	7.72e-23	2.35e-53	1.36e-09	0.643704	0.561753	0.925163	1.04564	11.2654	18.1257	NA	0.218656	0.836604	0.442018	40.3813	11.8744	24.4395	37.269	6.27876	4	3	6	4	11	11	NA	6	6	1	6
4935	OG0003888:	12	34.0512	12	0.0833333	Down	4.74581e-157	2.60709e-154	0.000451835	2.38e-71	0.000101601	3.52e-39	0.848989	2.33e-34	4.33e-07	1.85e-07	0.00144251	6.8e-05	0.0184064	NA	3.16e-06	NA	NA	7.70219	162.616	9.19446	88.5424	0.163709	77.442	14.6525	15.5029	6.54137	9.596	3.99505	NA	12.6649	NA	NA	1	1	1	1	1	1	1	1	1	1	1
8370	OG0000025:	9	11.4427	43.0704	0.0232178	Up	1.04804e-152	6.50831e-150	6.42e-09	1.31e-09	6.57e-08	6.23e-65	1.3e-15	6.1e-21	6.56e-10	0.0030284	0.0459004	NA	NA	NA	NA	NA	NA	7.69953	7.22993	5.84601	43.7298	12.1162	14.9993	7.47441	2.54002	1.34947	NA	NA	NA	NA	NA	NA	6	9	9	16	9	12	9	5	5	NA	NA
8461	OG0002339:	6	62.1784	6	0.166667	Up	5.79742e-152	3.45019e-149	NA	NA	NA	0.00262357	2.8e-140	4.13e-18	NA	0.155476	0.090992	NA	NA	NA	NA	NA	0.221284	NA	NA	NA	5.94322	321.332	40.0283	NA	1.86126	2.39698	NA	NA	NA	NA	NA	1.50831	NA	NA	NA	1	1	1	NA	1	1	NA	NA
10024	OG0000128:	12	15.8236	28.2082	0.0354507	Down	8.57975e-151	4.53869e-148	0.000218946	2.61e-06	3.37e-07	NA	NA	0.000631902	0.608422	0.0487919	0.123578	NA	0.00908993	4.63e-44	0.0328116	1.55e-54	9.04e-59	4.04481	5.63044	6.52694	NA	NA	4.91118	0.496886	2.01346	1.14048	NA	2.56396	47.895	1.8638	54.2634	58.5332	4	5	5	NA	NA	2	1	2	3	NA	3
960	OG0004816:	6	61.1294	6	0.166667	Up	2.88293e-149	1.64708e-146	NA	NA	0.000213772	1.14e-130	0.016997	1.49e-06	0.000750462	NA	NA	NA	NA	1.11e-15	NA	NA	NA	NA	NA	8.4506	299.205	4.07472	13.4167	7.19482	NA	NA	NA	NA	34.4344	NA	NA	NA	1	NA	1	1	1	1	1	NA	NA	NA	NA
6597	OG0000754:	12	29.154	13.5	0.0740741	Down	1.94776e-148	9.93564e-146	NA	NA	NA	1.14e-13	6.89e-12	7.21e-06	0.552154	0.0256008	0.0906223	3.2e-05	2.82e-05	2.39e-46	2.96e-07	1.14e-25	1.41e-39	NA	NA	NA	29.8026	25.701	11.84	0.593929	3.66513	2.40105	6.89985	6.98413	105.048	10.0219	57.4336	89.4572	NA	NA	NA	1	1	1	1	1	1	2	2
3215	OG0007411:	12	32.3139	12	0.0833333	Down	3.02453e-148	1.48963e-145	NA	NA	NA	1.06e-32	0.00743271	8.42e-53	0.000501166	6.35e-07	5.29e-06	2.21e-32	0.00386958	0.00137954	2.43e-28	0.749388	0.00164057	NA	NA	NA	73.6245	4.90186	119.906	7.59857	14.2696	12.1497	72.8897	5.55461	6.58601	63.5845	0.288498	6.41271	NA	NA	NA	1	1	1	1	1	1	1	1
1893	OG0013336:	5	71.4747	5	0.2	Up	4.28448e-147	2.35366e-144	NA	NA	NA	NA	3.19e-146	7.98e-08	NA	0.0145562	0.324033	NA	0.519175	NA	NA	NA	NA	NA	NA	NA	NA	335.017	16.3437	NA	4.22974	1.12691	NA	0.655515	NA	NA	NA	NA	NA	NA	NA	NA	1	1	NA	1	1	NA	1
11943	OG0000141:	13	19.2537	21.6595	0.0461691	Down	6.10174e-147	2.90504e-144	NA	0.886214	NA	0.935938	1.5e-24	0.000191741	0.0019986	2.2e-06	1.13e-22	1.45e-11	1.11e-06	1.7e-05	9.38e-98	2.29e-05	1.13e-05	NA	0.120796	NA	0.0662062	36.5711	5.70624	4.14354	7.10567	27.5644	13.6128	9.14077	10.9823	121.863	5.82784	7.59381	NA	1	NA	1	2	2	2	3	3	3	2
1746	OG0008887:	12	32.0538	12	0.0833333	Up	6.27205e-147	3.31792e-144	0.0138352	9.57e-09	2.17e-10	NA	NA	NA	0.96178	0.844274	0.132554	1.3e-10	4.36e-118	8.71e-12	0.00269274	3.3e-06	0.657444	4.28054	18.4646	22.2511	NA	NA	NA	0.0389699	0.169278	2.02077	22.7635	270.233	25.4665	5.9172	12.6216	0.419395	1	1	1	NA	NA	NA	1	1	1	1	1
10877	OG0006116:	11	34.495	11	0.0909091	Down	2.83434e-146	1.3059e-143	NA	0.0383232	6.67e-07	NA	NA	NA	0.296832	0.00300463	7.47e-07	1.55e-34	0.00013274	0.0537117	8.53e-99	0.008768	1.15e-09	NA	3.2617	14.2205	NA	NA	NA	1.21459	5.8076	14.1072	77.8496	8.92712	2.92412	225.812	4.73665	20.5835	NA	1	1	NA	NA	NA	1	1	1	1	1
8242	OG0004304:	6	43.1161	8.54118	0.11708	Down	1.74582e-145	7.79237e-143	NA	NA	NA	0.712977	2.12e-106	0.133793	0.00035009	5.78e-06	0.0210749	NA	NA	NA	NA	NA	NA	NA	NA	NA	0.338306	243.323	2.01146	4.34036	6.57879	2.10528	NA	NA	NA	NA	NA	NA	NA	NA	NA	1	1	1	3	3	3	NA	NA
11385	OG0005503:	7	51.218	7	0.142857	Down	5.90496e-144	2.55577e-141	NA	NA	NA	0.022189	4.07e-139	2.44e-05	NA	NA	9.61e-05	NA	9.52e-07	NA	NA	0.372602	0.262053	NA	NA	NA	3.80816	318.656	10.6209	NA	NA	9.25012	NA	13.8647	NA	NA	0.987246	1.33921	NA	NA	NA	1	1	1	NA	1	1	NA	1
6371	OG0000885:	6	22.9469	17.1076	0.0584537	Down	7.23433e-143	3.03906e-140	NA	NA	NA	NA	NA	NA	NA	NA	NA	2.02e-56	1.07e-05	0.000212471	1.08e-16	1.38e-08	5.4e-33	NA	NA	NA	NA	NA	NA	NA	NA	NA	61.556	5.01253	4.61275	16.1012	9.87196	40.5267	NA	NA	NA	NA	NA	NA	NA	NA	NA	4	5
1096	OG0006180:	8	44.7767	8	0.125	Down	4.12171e-142	1.68201e-139	NA	0.434596	NA	0.856316	2.44e-136	0.00176986	0.637479	0.0709928	0.151653	NA	2.44e-15	NA	NA	NA	NA	NA	0.83334	NA	0.155116	312.26	6.33685	0.450234	2.64518	1.88616	NA	33.6468	NA	NA	NA	NA	NA	1	NA	1	1	1	1	1	1	NA	1
889	OG0012020:	2	161.995	2	0.5	Down	6.37981e-139	2.53119e-136	NA	NA	NA	2.52e-72	NA	7.79e-70	NA	NA	NA	NA	NA	NA	NA	NA	NA	NA	NA	NA	164.862	NA	159.128	NA	NA	NA	NA	NA	NA	NA	NA	NA	NA	NA	NA	1	NA	1	NA	NA	NA	NA	NA
3254	OG0000081:	15	13.6693	30.4978	0.0327893	Up	3.85398e-136	1.96594e-133	3.62e-05	2.41e-07	2.12e-21	1.01e-08	1.2e-31	8.24e-09	0.000180459	3.67e-08	0.000211162	0.00637214	1.78e-30	0.0987469	1.44e-10	7.21e-17	4.79e-05	6.81763	10.159	31.7352	8.83715	31.1815	8.93485	5.74667	11.4137	5.64192	5.05582	45.6673	1.54346	15.1075	13.1385	4.05975	2	2	2	4	5	4	2	2	2	1	2
7607	OG0000289:	7	40.0596	8.64706	0.115646	Down	5.13565e-136	1.9825e-133	0.111917	0.00725916	0.48014	NA	NA	NA	0.00279335	NA	NA	9.32e-91	9.6e-84	NA	0.207397	NA	NA	2.19	4.92549	0.733677	NA	NA	NA	5.88051	NA	NA	138.202	127.437	NA	1.04875	NA	NA	1	1	1	NA	NA	NA	1	NA	NA	2	2
519	OG0000583:	11	21.3844	17.515	0.0570938	Up	8.04083e-135	3.96025e-132	NA	NA	NA	1.93e-11	2.16e-14	1.64e-20	0.0464732	0.00739233	NA	1.77e-15	6.71e-26	0.391628	1.16e-28	4.93e-49	8.68e-09	NA	NA	NA	13.4569	31.4661	24.8493	3.06888	4.90731	NA	18.5279	31.6165	0.937443	42.8826	53.391	10.1249	NA	NA	NA	3	1	3	1	1	NA	3	3
11340	OG0000790:	6	31.1004	11.311	0.0884093	Down	4.10473e-134	1.54284e-131	4.45e-96	8e-37	0.00331721	0.000315224	NA	NA	0.0748319	0.454904	NA	NA	NA	NA	NA	NA	NA	119.757	55.4108	3.80575	5.37482	NA	NA	1.72834	0.525112	NA	NA	NA	NA	NA	NA	NA	3	2	2	2	NA	NA	2	2	NA	NA	NA
8593	OG0000027:	15	9.08408	51.0902	0.0195732	Up	2.65874e-133	1.26583e-130	0.00468563	0.000270489	0.072857	6.01e-12	1.63e-16	3.39e-17	1.62e-07	4.45e-09	5.96e-06	2.64e-28	1.11e-22	8.92e-05	2.41e-10	0.00787276	0.0056743	3.5755	3.94333	1.42869	11.3157	15.9209	16.6087	5.75294	7.07556	4.63984	25.919	22.1398	3.80597	9.69908	2.32529	2.11094	2	4	3	5	5	5	8	8	7	6	5
10738	OG0008508:	12	29.33	12	0.0833333	Up	3.71523e-133	1.71176e-130	3.42e-22	3.75e-18	6.45e-41	8.15e-08	0.466553	0.0168807	3.96e-20	5.93e-06	1.37e-07	NA	NA	0.210913	2.39e-29	NA	0.000162531	49.4272	40.1248	92.5419	16.3227	0.762383	4.08159	44.6755	12.0355	15.8033	NA	NA	1.55631	65.9037	NA	8.72464	1	1	1	1	1	1	1	1	1	NA	NA
5201	OG0000183:	9	37.5278	9	0.111111	Down	8.92226e-132	3.26761e-129	0.0545985	1.98e-09	0.0631334	0.0585917	6.24e-15	NA	NA	NA	NA	0.0203589	2.71e-117	NA	0.605806	0.0248695	NA	2.90775	20.0402	2.76251	2.83716	32.7078	NA	NA	NA	NA	3.89424	268.406	NA	0.501196	3.69411	NA	1	1	1	1	1	NA	NA	NA	NA	1	1
5579	OG0017295:	5	64.0845	5	0.2	Up	3.09332e-131	1.38068e-128	NA	NA	NA	0.000142798	2.72e-37	0.00382563	NA	NA	NA	0.0675428	6.93e-96	NA	NA	NA	NA	NA	NA	NA	8.85408	84.195	5.56603	NA	NA	NA	2.69499	219.112	NA	NA	NA	NA	NA	NA	NA	1	1	1	NA	NA	NA	1	1
5891	OG0000918:	14	22.4137	16.0364	0.0623583	Up	1.53229e-130	6.63204e-128	3.1e-26	2.38e-42	2.44e-31	NA	6.36e-09	7.35e-07	0.00450768	0.0483355	0.000143969	0.150782	0.000491397	1.87e-11	0.488119	6.42e-06	7.57e-05	58.7358	95.8415	70.4881	NA	18.8732	14.1234	5.40197	3.02959	8.84591	1.89192	5.07884	16.4683	0.717197	7.97073	6.32582	1	1	1	NA	1	1	1	1	1	1	2
2862	OG0000509:	12	20.8372	17.3846	0.0575221	Down	6.84546e-130	2.44434e-127	0.75153	0.618144	0.491907	1.48e-68	0.000140295	4.05e-55	0.113005	0.00234917	0.0117945	NA	NA	0.00491016	NA	0.33553	0.149125	0.285645	0.481034	0.709466	104.122	5.91451	125.243	2.18032	4.03579	2.96008	NA	NA	2.5519	NA	0.524181	1.03798	1	1	1	2	2	1	1	2	2	NA	NA
11885	OG0000829:	11	23.443	14.9473	0.0669017	Up	2.80087e-128	1.17661e-125	NA	0.789357	0.0254157	NA	NA	NA	1.57e-23	1.96e-21	3.5e-06	8.95e-39	1.15e-17	3.26e-20	0.000949866	9.72e-06	1.42e-05	NA	0.157691	2.44826	NA	NA	NA	25.204	22.887	6.03012	87.6092	39.0042	44.87	6.95919	11.5413	11.1623	NA	2	2	NA	NA	NA	4	4	4	1	1
11177	OG0002535:	9	30.0225	11.2154	0.0891632	Down	6.5589e-128	2.23049e-125	NA	NA	NA	0.215059	1.95e-107	5.37e-05	0.600993	0.00102085	0.111507	NA	0.00281841	NA	NA	0.832387	0.362766	NA	NA	NA	1.53684	245.709	9.8321	0.339448	4.59141	1.46245	NA	5.87158	NA	NA	0.183458	0.675998	NA	NA	NA	1	1	1	2	2	2	NA	1
11272	OG0005502:	12	27.9781	12	0.0833333	Down	2.45715e-126	8.16172e-124	NA	0.000168541	NA	1.88e-08	1.45e-82	7.17e-05	0.0670633	0.00145696	0.0072526	0.124935	3.73e-37	NA	0.00680471	0.0299604	0.0700235	NA	8.68833	NA	17.7894	188.44	9.54302	2.70212	6.53141	4.9264	2.07997	83.8792	NA	4.99014	3.50788	2.65892	NA	1	NA	1	1	1	1	1	1	1	1
8857	OG0009328:	9	35.7042	9	0.111111	Up	8.04983e-125	3.28502e-122	0.00016777	0.0543204	0.0042667	1.77e-33	2.42e-63	3.26e-34	0.00595003	0.0986449	NA	NA	NA	NA	NA	0.873631	NA	8.69292	2.91286	5.45691	75.4143	144.179	77.1062	5.12436	2.31623	NA	NA	NA	NA	NA	0.135097	NA	1	1	1	1	1	1	1	1	1	NA	NA
4551	OG0008641:	7	44.6558	7	0.142857	Up	2.31486e-124	9.1842e-122	1.46e-22	2.69e-11	1.85e-80	0.0331945	NA	NA	5.62e-10	0.033064	3.91e-12	NA	NA	NA	NA	NA	NA	50.2784	24.3389	183.592	3.40537	NA	NA	21.2995	3.40931	26.2675	NA	NA	NA	NA	NA	NA	1	1	1	1	NA	NA	1	1	1	NA	NA
4631	OG0000132:	12	14.9858	24.725	0.0404449	Down	4.42815e-124	1.43744e-121	0.0674688	0.00954255	0.397968	NA	NA	NA	0.787836	0.552736	0.763579	6.53e-33	1.06e-107	2.43e-08	1.53e-10	1.4e-05	6.47e-09	1.79739	4.65199	0.614255	NA	NA	NA	0.158977	0.39525	0.269738	35.5723	107.877	6.76196	9.89807	4.8948	6.93785	2	1	2	NA	NA	NA	2	2	1	4	5
6556	OG0016992:	9	35.4862	9	0.111111	Down	5.45592e-124	1.73171e-121	0.0295797	3.15e-05	0.0340451	1.61e-72	0.000710954	1.23e-37	NA	NA	NA	2.15e-07	1.34e-08	NA	1.54e-05	NA	NA	3.52067	10.3655	3.38007	165.31	7.2489	84.9886	NA	NA	NA	15.3526	18.128	NA	11.0811	NA	NA	1	1	1	1	1	1	NA	NA	NA	1	1
11520	OG0000048:	6	12.381	31.3325	0.0319157	Up	1.46426e-123	5.65246e-121	NA	NA	NA	NA	NA	NA	NA	NA	NA	1.52e-57	8.19e-12	2.56e-09	0.00103839	4.07e-17	0.0509872	NA	NA	NA	NA	NA	NA	NA	NA	NA	41.1394	9.84555	6.9931	2.27495	12.8852	1.14784	NA	NA	NA	NA	NA	NA	NA	NA	NA	13	7
5469	OG0006641:	12	27.3512	12	0.0833333	Down	3.54681e-123	1.10129e-120	0.0891952	1.32e-05	0.136166	0.30016	7.55e-14	0.14147	NA	NA	NA	2.31e-10	5.6e-29	5e-24	4.54e-12	1.37e-24	1.39e-25	2.41693	11.2353	1.99388	1.20344	30.2146	1.95567	NA	NA	NA	22.1886	65.0522	53.6526	26.1181	54.9472	57.2353	1	1	1	1	1	1	NA	NA	NA	1	1
7647	OG0000759:	15	16.6746	21.3306	0.0468809	Up	3.97624e-122	1.49454e-119	0.00555489	3.09e-13	8.13e-08	0.0105946	6.97e-33	0.869775	0.187424	0.00086551	0.0627037	3.14e-09	3.32e-37	1.5e-25	8.82e-12	4.2e-06	4.69e-08	2.83259	15.7121	8.90461	3.03161	49.3625	0.13952	1.67438	7.05219	2.76933	19.579	55.9971	38.1061	25.454	8.25362	11.2502	3	3	3	2	2	1	1	1	1	1	2
7822	OG0006878:	6	50.3943	6	0.166667	Down	1.03479e-121	3.14467e-119	NA	NA	NA	0.613528	1.93e-109	9.92e-05	NA	1.85e-17	0.426156	NA	0.0521807	NA	NA	NA	NA	NA	NA	NA	0.48853	250.324	9.21837	NA	38.5288	0.85295	NA	2.95304	NA	NA	NA	NA	NA	NA	NA	1	1	1	NA	1	1	NA	1
11939	OG0000749:	3	55.0877	5.4	0.185185	Down	1.12005e-120	3.33286e-118	NA	NA	NA	1.09e-56	5.25e-38	3.83e-15	NA	NA	NA	NA	NA	NA	NA	NA	NA	NA	NA	NA	85.9057	57.2267	22.1306	NA	NA	NA	NA	NA	NA	NA	NA	NA	NA	NA	NA	2	2	2	NA	NA	NA	NA	NA
8458	OG0007538:	10	31.404	10	0.1	Down	3.46479e-120	1.00995e-117	1.12e-18	1.79e-101	0.000379666	0.0774607	NA	NA	0.114792	NA	NA	2.11e-06	0.02508	0.0018998	0.0509764	0.118531	NA	41.3332	231.979	7.87622	2.55799	NA	NA	2.16464	NA	NA	13.0688	3.68568	6.26601	2.97639	2.13258	NA	1	1	1	1	NA	NA	1	NA	NA	1	1
2408	OG0000248:	6	22.345	14.6843	0.0680997	Up	2.35556e-119	8.6268e-117	NA	NA	NA	2.69e-28	5.32e-88	5.29e-41	NA	NA	NA	0.038118	0.0017941	NA	3.38e-05	NA	NA	NA	NA	NA	24.4837	64.7575	31.6631	NA	NA	NA	3.26707	3.03516	NA	6.86337	NA	NA	NA	NA	NA	7	12	10	NA	NA	NA	1	4
1556	OG0000374:	9	24.6041	13.101	0.0763301	Down	3.87622e-119	1.10728e-116	NA	NA	NA	NA	0.000117456	NA	0.158734	0.000693125	0.764005	NA	8.3e-134	0.166344	2.13e-15	0.023569	0.260182	NA	NA	NA	NA	9.04945	NA	1.84052	4.84953	0.179454	NA	167.144	1.1958	33.7827	2.49855	0.897583	NA	NA	NA	NA	1	NA	1	2	2	NA	3
3908	OG0012697:	9	33.9582	9	0.111111	Down	3.60371e-118	1.00925e-115	NA	NA	NA	4.29e-47	0.648305	2.82e-83	0.567065	0.662178	0.703678	NA	NA	0.394075	NA	0.0043766	0.520129	NA	NA	NA	106.765	0.433394	190.078	0.567282	0.412221	0.351435	NA	NA	0.931215	NA	5.43148	0.653678	NA	NA	NA	1	1	1	1	1	1	NA	NA
12008	OG0000098:	13	11.7537	31.6208	0.0316247	Up	9.53157e-117	3.40348e-114	1.61e-42	0.11401	2.03e-05	1.17e-09	5.49e-10	2.25e-20	2.93e-08	0.398566	0.151621	3.02e-25	0.000138902	NA	0.148352	2.14e-09	NA	52.4904	2.17147	5.18635	8.39439	9.33851	21.7156	8.32593	0.501754	1.02893	27.1005	5.92116	NA	1.04082	9.58198	NA	3	1	4	6	5	4	4	3	3	4	2
6067	OG0009875:	11	28.1104	11	0.0909091	Up	1.16695e-116	4.06526e-114	0.00015249	6.45e-10	3.01e-57	0.711712	0.245198	NA	NA	NA	NA	1.43e-10	2.83e-48	0.43837	0.00142267	0.000455958	0.862603	8.78841	21.1618	130.145	0.340082	1.40569	NA	NA	NA	NA	22.6682	109.484	0.824691	6.55522	7.69311	0.147801	1	1	1	1	1	NA	NA	NA	NA	1	1
1854	OG0000110:	10	11.7199	31.6983	0.0315474	Up	1.3359e-116	4.543e-114	4.91e-25	3.15e-09	8.89e-15	NA	NA	NA	1.42e-25	0.00824873	0.00319553	0.086128	5.39e-13	NA	5.8e-24	0.729782	NA	20.5947	7.54992	12.4781	NA	NA	NA	20.2243	1.69592	2.03113	1.33741	15.4086	NA	35.6695	0.210006	NA	8	7	7	NA	NA	NA	9	9	9	3	3
9852	OG0005841:	15	21.4847	15	0.0666667	Down	1.71329e-116	4.70595e-114	5.69e-29	0.00500765	0.000261324	1.45e-11	3.94e-11	2.26e-13	9.11e-07	1.37e-31	0.0491902	0.833986	0.00208736	2.64e-28	0.0337629	0.0615834	0.194383	65.0363	5.29679	8.24975	24.9569	23.9573	29.1182	13.9087	71.0653	3.01206	0.181539	6.17186	63.5016	3.38839	2.78736	1.63793	1	1	1	1	1	1	1	1	1	1	1
7443	OG0000543:	15	14.7138	23.6625	0.042261	Down	2.98553e-116	8.04571e-114	2.08e-11	0.000179268	1.56e-09	4.91e-05	0.347924	0.103444	3.25e-05	6.54e-06	0.294032	4.6e-24	2.17e-07	4.88e-12	1.28e-09	9.04e-29	3.23e-17	16.3974	5.75109	11.061	9.92165	0.703847	1.51248	6.88951	7.95838	0.816043	53.736	15.3434	14.2068	20.4764	35.2218	20.7117	2	2	3	1	2	2	2	2	2	1	1
10241	OG0000432:	13	17.2546	19.4167	0.051502	Down	4.90864e-116	1.29834e-113	0.969905	NA	NA	0.400296	0.0113213	0.0145031	0.00633849	0.636434	0.201865	2.12e-10	6.73e-100	4.76e-15	1.58e-20	3.96e-20	4.06e-26	0.030557	NA	NA	0.91555	4.48107	4.23339	3.37408	0.451875	1.60015	14.8496	109.609	15.8297	21.8853	21.4442	25.6056	1	NA	NA	1	1	1	2	1	1	2	4
8956	OG0000726:	15	18.602	17.6234	0.0567427	Down	2.40702e-115	6.2508e-113	7.73e-44	1.89e-26	3.76e-21	2.77e-05	0.132494	1.55e-09	0.00261281	0.000978573	1.5e-06	0.549227	0.333754	3.37e-07	0.191143	0.703352	7.91e-08	99.2686	59.2306	47.0299	10.4941	2.02122	20.285	3.96489	4.61961	13.41	0.599243	1.09735	7.15353	1.65473	0.351898	7.84923	1	1	1	1	1	1	2	2	1	1	1
5819	OG0005858:	7	41.3388	7	0.142857	Down	1.77036e-114	4.51537e-112	NA	NA	NA	NA	7.16e-99	0.123851	NA	1.3e-20	0.137899	NA	3.28e-06	NA	NA	0.573205	0.711367	NA	NA	NA	NA	225.987	2.08868	NA	45.7893	1.98123	NA	12.6277	NA	NA	0.556512	0.340567	NA	NA	NA	NA	1	1	NA	1	1	NA	1
3321	OG0015876:	8	36.6456	8	0.125	Up	1.81114e-114	6.01592e-112	2.7e-44	5.41e-10	1.49e-26	NA	NA	NA	NA	NA	NA	3.6e-31	6.09e-08	0.00977832	2.78e-09	0.369117	NA	100.32	21.3376	59.4684	NA	NA	NA	NA	NA	NA	70.0992	16.614	4.62759	19.7008	0.996641	NA	1	1	1	NA	NA	NA	NA	NA	NA	1	1
2986	OG0005967:	8	36.3746	8	0.125	Up	1.50312e-113	4.87933e-111	NA	NA	NA	1.34e-59	3.73e-26	1.06e-26	1.82e-07	0.381462	0.10438	3.85e-08	NA	NA	0.283105	NA	NA	NA	NA	NA	135.56	58.5508	59.8089	15.5193	0.963744	2.25971	17.0726	NA	NA	1.26194	NA	NA	NA	NA	NA	1	1	1	1	1	1	1	NA
11348	OG0000092:	15	12.9935	26.9113	0.0371591	Up	4.00836e-113	1.27225e-110	0.641934	3.94e-25	0.221005	4.46e-19	1.17e-09	0.00891815	5.23e-07	0.000931599	1.41e-09	2.29e-06	3.68e-21	0.0182284	2.87e-19	4.77e-05	0.0695978	0.443269	30.651	1.50957	23.0476	9.87181	3.14644	5.57828	2.69147	8.31824	12.987	47.0514	1.4735	42.6948	3.66119	1.77668	1	3	1	3	4	2	7	7	6	1	1
3439	OG0020761:	6	46.8983	6	0.166667	Down	9.311e-113	2.33314e-110	1.71e-09	1.96e-06	0.42674	2.73e-42	1.41e-32	1.13e-34	NA	NA	NA	NA	NA	NA	NA	NA	NA	20.1868	13.1426	0.851579	95.7043	73.3391	78.1657	NA	NA	NA	NA	NA	NA	NA	NA	NA	1	1	1	1	1	1	NA	NA	NA	NA	NA
5724	OG0000441:	5	55.438	5	0.2	Up	1.03531e-112	3.21464e-110	NA	0.443973	NA	0.0077909	2.28e-96	1.52e-22	NA	NA	NA	0.346066	NA	NA	NA	NA	NA	NA	0.811992	NA	4.8548	220.224	50.2382	NA	NA	NA	1.06113	NA	NA	NA	NA	NA	NA	1	NA	1	1	1	NA	NA	NA	1	NA
2816	OG0013779:	9	32.3908	9	0.111111	Down	3.30738e-112	8.14471e-110	0.00782661	0.800992	0.268864	1.01e-53	0.0760604	3.65e-69	0.364494	NA	NA	0.752349	NA	NA	0.19188	NA	NA	4.85023	0.221904	1.31355	122.027	2.57623	157.584	1.00925	NA	NA	0.284555	NA	NA	1.65088	NA	NA	1	1	1	1	1	1	1	NA	NA	1	NA
8996	OG0000384:	15	14.4649	23.1348	0.0432249	Down	2.21101e-111	5.35251e-109	1.44e-14	3.46e-09	5.41e-11	0.12887	4.76e-09	6.77e-24	7.59e-30	0.160679	0.944899	3.41e-06	8.7e-05	3.76e-11	0.000329252	0.0264758	7.37e-17	17.3845	12.988	23.6402	1.11761	19.163	35.5664	32.1843	1.82835	0.0566775	6.86662	6.23307	16.0027	4.37383	2.42102	37.1465	3	2	1	3	1	2	4	1	1	3	2
2289	OG0006834:	9	31.8989	9	0.111111	Up	2.45015e-110	7.44586e-108	NA	NA	NA	0.0109122	1.58e-95	3.78e-16	NA	0.103915	0.0847607	0.132317	2.52e-08	NA	NA	0.133449	0.0814835	NA	NA	NA	4.51787	218.288	35.5116	NA	2.26418	2.46792	2.02255	17.4964	NA	NA	2.01404	2.50736	NA	NA	NA	1	1	1	NA	1	1	1	1
4371	OG0003360:	11	25.7771	11.4632	0.087236	Up	3.15838e-110	9.39816e-108	0.506187	0.0133108	0.000362997	0.000174077	1.15e-30	9.9e-79	NA	0.000190779	0.0709182	NA	0.0386573	NA	NA	0.792411	0.255113	0.68085	4.31918	5.28074	8.65601	68.9378	179.612	NA	8.56439	2.64623	NA	3.25302	NA	NA	0.232675	1.36605	1	1	2	1	1	1	NA	1	1	NA	1
2921	OG0006364:	13	22.9752	13	0.0769231	Up	2.11646e-109	6.16928e-107	1.1e-12	9.15e-08	6.95e-58	0.000587175	0.141135	7.38e-18	NA	0.525477	0.0389967	1.39e-07	4.01e-07	0.235575	1.41e-16	NA	0.118964	27.5357	16.2069	131.611	7.44019	1.95804	39.4478	NA	0.643449	3.24428	15.7888	14.7293	1.44572	36.4978	NA	2.12893	1	1	1	1	1	1	NA	1	1	1	1
2171	OG0001554:	13	18.2073	17.0899	0.0585141	Down	3.71005e-109	8.83178e-107	0.300558	0.0545034	0.446746	NA	NA	0.0886984	0.0435995	0.87223	0.279075	2.16e-12	3.5e-54	5.1e-14	8.95e-12	1.24e-36	4.38e-22	1.20212	2.90949	0.805765	NA	NA	2.42251	3.13271	0.136703	0.850849	17.9073	82.0579	20.4046	16.9596	55.1186	32.7865	1	1	1	NA	NA	1	1	1	2	2	2
11770	OG0001146:	15	15.1625	21.3158	0.0469136	Down	6.99279e-109	1.63735e-106	0.587413	2.89e-09	0.155132	1.01e-29	3.73e-27	1.2e-25	0.09305	2.14e-08	0.000632371	1.56e-07	0.0325534	4.19e-14	0.000457829	9.87e-05	5.35e-12	0.532027	19.662	1.86348	44.51	40.5689	38.2549	2.37462	11.7732	4.91069	10.4489	3.42487	20.5357	5.12601	6.14895	17.3026	1	1	1	2	2	2	1	2	2	2	1
10001	OG0001128:	14	17.9704	17.2941	0.0578231	Up	9.65227e-109	2.75727e-106	0.00373363	7.17e-26	8.19e-07	2.34e-15	0.00165836	2.27e-55	0.000726131	0.423367	0.116556	0.38668	NA	0.117278	0.210965	0.0879922	0.212959	3.72692	57.8973	9.34345	33.6886	6.40192	125.822	4.81852	0.859515	2.14938	0.950159	NA	1.4288	1.03737	2.43051	1.0311	2	1	2	1	1	1	2	1	1	1	NA
5418	OG0000007:	15	9.24771	40.3605	0.0247767	Down	1.99524e-108	4.59645e-106	9.73e-09	3.61e-17	0.00025468	5.8e-13	9.76e-22	0.00163136	2.54e-06	0.000197515	7.5e-07	5.85e-07	1.8e-24	0.00102749	0.00359135	5.35e-05	0.256538	10.0626	20.651	3.97224	18.7838	23.2217	4.27889	4.55408	3.01513	4.98528	9.56777	22.316	4.58709	2.70203	5.365	0.653029	3	3	4	2	4	2	9	9	9	2	6
3906	OG0000731:	11	18.1905	16.9565	0.0589744	Up	3.28643e-108	9.20394e-106	2.28e-07	1.72e-07	4.85e-10	2.78e-14	1.39e-94	1.45e-18	0.390034	NA	0.478898	NA	NA	0.333441	NA	0.000105877	0.966492	8.34214	8.49588	14.2979	17.0257	117.88	22.4045	0.62768	NA	0.736268	NA	NA	1.09829	NA	9.15323	0.0340818	3	3	2	3	3	3	2	NA	1	NA	NA
3550	OG0006239:	13	22.7281	13	0.0769231	Down	4.62162e-108	1.04779e-105	3.27e-05	0.00540897	3.34e-23	NA	NA	0.0322271	3.01e-05	3.5e-16	1.48e-10	3.67e-10	4.37e-13	0.00322912	5.33e-15	6.24e-28	0.00938519	10.3281	5.2197	51.7535	NA	NA	3.43495	10.411	35.5886	22.6338	21.7257	28.4588	5.73554	32.8654	62.6414	4.66862	1	1	1	NA	NA	1	1	1	1	1	1
10360	OG0005405:	8	34.612	8	0.125	Up	1.41376e-107	3.88323e-105	NA	0.0307701	1.68e-07	NA	0.431423	NA	NA	NA	NA	4.23e-05	1.27e-105	NA	0.122631	0.0541309	0.699807	NA	3.48121	15.5993	NA	0.840667	NA	NA	NA	NA	10.0707	241.532	NA	2.09858	2.91635	0.356951	NA	1	1	NA	1	NA	NA	NA	NA	1	1
11833	OG0007082:	15	20.0319	15	0.0666667	Up	1.87796e-107	5.06094e-105	3.92e-14	3.35e-08	1.81e-09	4.09e-06	0.00163211	0.346195	2.83e-14	2.63e-09	1.29e-13	1.09e-07	9.1e-31	5.66e-06	1.24e-10	0.00365076	0.00238147	30.8701	17.2117	20.1299	12.407	6.41788	1.06075	31.1959	19.7563	29.679	16.0319	69.1719	12.0821	22.8107	5.61282	6.04004	1	1	1	1	1	1	1	1	1	1	1
3115	OG0008414:	6	44.7951	6	0.166667	Up	2.23942e-107	5.92327e-105	NA	0.742513	NA	8.23e-10	2.25e-09	8.45e-97	NA	NA	NA	NA	0.00669241	NA	NA	0.241855	NA	NA	0.297715	NA	20.9181	19.9123	221.217	NA	NA	NA	NA	5.00678	NA	NA	1.41941	NA	NA	1	NA	1	1	1	NA	NA	NA	NA	1
7946	OG0000410:	14	13.5027	24.2826	0.0411818	Up	2.55145e-107	6.6259e-105	4.92e-17	3.51e-05	2.85e-13	9.02e-07	4.91e-08	1.52e-60	0.171011	0.438214	0.323313	3.46e-08	4.3e-09	0.0875113	0.00245212	0.692869	NA	25.0338	6.83821	28.8863	9.2791	11.2196	75.1289	1.17735	0.550032	0.752757	11.4529	12.8431	1.62399	4.0072	0.244609	NA	2	2	1	2	2	3	2	2	2	2	2
623	OG0034316:	3	85.261	3	0.333333	Up	2.70978e-107	6.9114e-105	NA	NA	NA	0.00139305	2.13e-102	2.77e-07	NA	NA	NA	NA	NA	NA	NA	NA	NA	NA	NA	NA	6.57626	234.108	15.0992	NA	NA	NA	NA	NA	NA	NA	NA	NA	NA	NA	NA	1	1	1	NA	NA	NA	NA	NA
8321	OG0006356:	14	21.1747	14	0.0714286	Up	4.12851e-107	1.03452e-104	1.34e-11	3.7e-29	3.95e-11	0.328401	0.00116492	NA	1.84e-05	3.13e-05	0.000159171	8.13e-09	7.85e-33	5.05e-07	9.59e-09	2.2e-07	0.0385534	25.0358	65.4666	23.9547	1.11352	6.7551	NA	10.9032	10.3719	8.74553	18.6277	73.9248	14.4987	18.4625	15.3296	3.25571	1	1	1	1	1	NA	1	1	1	1	1
2619	OG0000551:	12	14.1107	22.7612	0.0439344	Up	2.32407e-106	5.72323e-104	NA	1.66e-12	NA	1.52e-09	2.07e-10	0.00034473	1.53e-19	0.00302073	2.79e-07	1.14e-42	3.11e-19	0.571438	1.13e-18	NA	0.335783	NA	18.0828	NA	13.5364	14.8655	5.31517	23.6312	3.16487	8.23203	42.2967	20.455	0.559599	18.0982	NA	1.09129	NA	2	NA	2	2	2	3	3	3	5	4
427	OG0000061:	15	9.4287	38.4781	0.0259888	Up	3.34791e-106	8.10478e-104	0.000648216	5.45e-07	2.71e-16	1.78e-13	0.361831	0.000218982	6.18e-13	0.380713	0.245404	2.22e-13	1.16e-18	2.76e-09	2.68e-16	0.00650686	0.000130223	3.21516	9.61499	35.8444	11.9824	0.677719	5.61768	10.8422	0.526751	0.674328	12.7603	22.5262	7.25131	13.8286	2.41675	3.65154	5	2	1	6	2	2	7	3	4	5	3
10127	OG0000431:	8	22.1342	13.1106	0.0762741	Down	1.02774e-105	2.29363e-103	NA	NA	NA	0.28376	1.57e-83	3.65e-06	0.00179067	1.29e-21	0.0183949	NA	0.000229197	NA	NA	NA	0.27742	NA	NA	NA	0.839751	127.109	6.82952	4.21678	26.2362	2.17946	NA	8.38093	NA	NA	NA	1.28222	NA	NA	NA	2	2	3	2	3	3	NA	1
11508	OG0022437:	4	64.1366	4	0.25	Down	1.0909e-105	2.39712e-103	NA	NA	NA	1.96e-56	5.97e-41	1.37e-11	NA	NA	NA	NA	2.39e-05	NA	NA	NA	NA	NA	NA	NA	128.272	92.6192	25.0136	NA	NA	NA	NA	10.6416	NA	NA	NA	NA	NA	NA	NA	1	1	1	NA	NA	NA	NA	1
6907	OG0001411:	10	27.9173	10	0.1	Down	1.67528e-105	3.62545e-103	3.04e-17	6.96e-64	0.000434064	1.26e-08	NA	NA	0.00724915	NA	NA	1.51e-05	0.0555885	1.86e-11	1.06e-09	0.00411471	NA	38.0321	145.425	7.74232	18.1896	NA	NA	4.92687	NA	NA	11.1008	2.88978	24.7079	20.665	5.49319	NA	1	1	1	1	NA	NA	1	NA	NA	1	1
4495	OG0005288:	6	43.8823	6	0.166667	Down	4.83418e-105	1.03055e-102	0.0685172	1.4e-07	0.287571	1.04e-58	3.28e-07	4.78e-42	NA	NA	NA	NA	NA	NA	NA	NA	NA	2.68067	15.7816	1.24629	133.511	14.9303	95.1441	NA	NA	NA	NA	NA	NA	NA	NA	NA	1	1	1	1	1	1	NA	NA	NA	NA	NA
7125	OG0021490:	6	43.7022	6	0.166667	Down	1.39559e-104	2.93135e-102	0.0340623	0.000215978	9.65e-06	5.25e-15	7.55e-44	4.71e-47	NA	NA	NA	NA	NA	NA	NA	NA	NA	3.37956	8.44033	11.5486	32.8805	99.2922	106.672	NA	NA	NA	NA	NA	NA	NA	NA	NA	1	1	1	1	1	1	NA	NA	NA	NA	NA
4069	OG0007076:	6	40.5614	6.48	0.154321	Down	4.74643e-104	9.82512e-102	NA	NA	NA	NA	NA	NA	NA	NA	NA	3.79e-11	1.46e-08	1.79e-12	0.00418836	3.1e-69	6.25e-08	NA	NA	NA	NA	NA	NA	NA	NA	NA	23.9961	18.0422	27.0488	5.47545	157.747	11.0587	NA	NA	NA	NA	NA	NA	NA	NA	NA	1	1
12198	OG0004116:	13	21.9403	13	0.0769231	Down	8.49586e-104	1.73352e-101	0.00273674	8.28e-49	8.98e-05	7.47e-10	2.27e-19	6.67e-09	0.290592	NA	0.99646	0.00407338	4.76e-25	0.008604	0.087276	0.00138611	NA	5.90099	110.713	9.31793	21.015	42.9293	18.8256	1.23583	NA	0.00354658	5.50328	56.0044	4.75553	2.43868	6.58126	NA	1	1	1	1	1	1	1	NA	1	1	1
2649	OG0000638:	14	13.9051	22.3464	0.04475	Up	1.30464e-102	3.10569e-100	0.520081	0.584787	0.0457151	8.39e-05	0.478416	1.23e-07	5.42e-13	4.95e-11	4.92e-14	NA	0.106583	0.0023496	1.31e-48	1.1e-05	9.61e-12	0.65377	0.536508	3.08533	6.25726	0.491516	10.6074	12.3694	11.3899	13.4202	NA	2.23883	3.30192	110.254	6.22779	13.8372	1	1	1	2	2	2	5	4	5	NA	1
4109	OG0009387:	11	25.0505	11	0.0909091	Up	1.53543e-102	3.59517e-100	0.000308616	8.91e-17	1.37e-46	0.239617	0.687017	NA	NA	NA	NA	0.00151064	1.57e-45	0.173933	0.018114	0.000803865	0.571179	8.08341	36.9568	105.604	1.42871	0.375396	NA	NA	NA	NA	6.49522	103.165	1.74908	4.01107	7.12608	0.560052	1	1	1	1	1	NA	NA	NA	NA	1	1
9007	OG0003826:	8	32.8006	8	0.125	Down	1.91084e-101	3.84402e-99	0.0265173	NA	0.00130868	0.0119053	0.735846	0.000931408	NA	NA	NA	NA	NA	2.58e-47	NA	1.67e-13	8.97e-46	3.62996	NA	6.63874	4.43077	0.306735	6.97881	NA	NA	NA	NA	NA	107.274	NA	29.4208	103.725	1	NA	1	1	1	1	NA	NA	NA	NA	NA
5563	OG0006858:	12	22.9782	12	0.0833333	Up	3.23959e-101	7.46307e-99	NA	0.0128218	5.5e-20	NA	0.290993	0.0145707	NA	0.0336682	8.67e-06	0.00305235	1.86e-11	0.556413	5.24e-69	0.00570618	2.15e-06	NA	4.35661	44.347	NA	1.23446	4.22874	NA	3.3912	11.6556	5.79184	24.7079	0.586244	157.222	5.1662	13.05	NA	1	1	NA	1	1	NA	1	1	1	1
10092	OG0009421:	15	19.0022	15	0.0666667	Up	4.58585e-101	1.03968e-98	2.8e-13	1.05e-05	0.00125073	1.07e-14	0.0981473	0.00212842	9.27e-08	0.000589993	0.242106	5.65e-25	0.00107645	2.14e-12	5.26e-34	0.00270794	0.806584	28.904	11.4641	6.68403	32.1685	2.32129	6.15238	16.1939	7.4354	1.41838	55.833	6.83408	26.8702	76.6278	5.91157	0.214947	1	1	1	1	1	1	1	1	1	1	1
9388	OG0000122:	12	13.8879	22.0013	0.0454519	Down	6.48312e-101	1.28609e-98	0.00157483	2.21e-05	0.254422	0.896666	4.69e-06	1.06e-05	NA	NA	NA	5.81e-06	2.09e-84	7.03e-07	9.88e-36	6.04e-10	9.28e-09	4.3024	7.14662	1.36876	0.109072	12.2701	11.4547	NA	NA	NA	5.27997	70.8941	6.20492	32.899	8.18689	6.53786	2	2	1	1	1	1	NA	NA	NA	5	8
9354	OG0005580:	3	57.4683	4.26316	0.234568	Down	2.9892e-100	5.84859e-98	NA	NA	NA	8.13e-29	6.05e-48	1.1e-23	NA	NA	NA	NA	NA	NA	NA	NA	NA	NA	NA	NA	64.6794	72.4827	35.2428	NA	NA	NA	NA	NA	NA	NA	NA	NA	NA	NA	NA	1	2	2	NA	NA	NA	NA	NA
4391	OG0003705:	6	38.897	6.48	0.154321	Down	1.82392e-99	3.52041e-97	NA	NA	NA	0.390859	1.64e-80	0.000274303	NA	4.83e-17	0.288098	NA	0.0762762	NA	NA	NA	NA	NA	NA	NA	0.939408	183.712	8.20128	NA	37.5691	1.24445	NA	1.7156	NA	NA	NA	NA	NA	NA	NA	1	1	1	NA	1	1	NA	2
11918	OG0000662:	3	32.35	7.90919	0.126435	Down	8.06567e-99	1.53603e-96	NA	NA	NA	NA	NA	NA	NA	NA	NA	1.18e-16	5.45e-19	NA	1.02e-45	NA	NA	NA	NA	NA	NA	NA	NA	NA	NA	NA	17.6044	22.9383	NA	56.5072	NA	NA	NA	NA	NA	NA	NA	NA	NA	NA	NA	4	3
7385	OG0000108:	15	9.92506	33.2852	0.0300434	Down	1.11172e-98	2.08929e-96	3.14e-12	5.55e-11	8.13e-28	4.3e-12	3.58e-30	4.08e-13	0.0527203	0.311712	0.59032	0.00336075	1.26e-07	0.00217762	0.00104481	4.98e-19	1.84e-06	10.2153	8.34744	22.0493	9.62979	24.9469	10.4963	1.60514	0.777116	0.351393	5.69559	15.887	2.68446	6.86392	22.9875	6.33876	7	9	9	8	8	8	3	2	2	1	1
7408	OG0000675:	7	36.0023	7	0.142857	Down	1.29586e-98	2.40373e-96	1.02e-35	1.04e-12	1.83e-59	NA	NA	NA	NA	NA	NA	0.0594199	NA	0.387042	0.013613	NA	0.585021	80.5707	27.5918	135.248	NA	NA	NA	NA	NA	NA	2.82313	NA	0.949223	4.29673	NA	0.536108	1	1	1	NA	NA	NA	NA	NA	NA	1	NA
12783	OG0000141:	15	12.6295	24.0707	0.0415443	Up	6.02729e-98	1.34512e-95	0.0743064	6.7e-26	0.0133338	4.9e-41	1.3e-34	1.82e-06	0.26691	0.0681151	0.398344	0.981016	9.3e-05	8.61e-09	0.57595	0.0333991	0.0823034	1.41794	31.6173	2.35498	44.552	78.0255	8.81112	0.880563	2.68656	0.920438	0.0191667	5.06341	8.91376	0.551734	2.26615	1.36219	3	3	3	4	1	2	2	1	1	1	3
4275	OG0008641:	8	31.7355	8	0.125	Down	7.6138e-98	1.3942e-95	NA	NA	NA	NA	0.00275609	5.86e-06	NA	NA	NA	1.68e-06	0.286735	1.36e-53	3.95e-36	1.09e-06	0.0120488	NA	NA	NA	NA	5.89394	12.0474	NA	NA	NA	13.2967	1.2492	121.73	81.5193	13.7293	4.41879	NA	NA	NA	NA	1	1	NA	NA	NA	1	1
1727	OG0001162:	10	24.0571	10.9756	0.0911111	Down	9.28468e-98	1.67865e-95	0.0390181	2.16e-10	NA	NA	NA	NA	2.36e-52	3.05e-08	1.91e-33	0.660006	0.642335	2.5e-11	NA	0.0488309	0.569755	3.24373	22.2557	NA	NA	NA	NA	118.876	17.3055	50.2255	0.415507	0.442646	24.4121	NA	3.01939	0.375032	1	1	NA	NA	NA	NA	1	1	2	1	1
1662	OG0000374:	11	14.3523	20.2075	0.0494867	Up	1.04256e-96	2.29092e-94	0.00286163	0.611743	5.13e-06	1.41e-18	3.85e-19	3.33e-70	7.59e-05	0.00221907	0.144692	3.12e-16	NA	NA	0.023022	NA	NA	5.85636	0.491443	12.1804	18.0013	20.3525	70.0634	4.55333	3.33309	1.05445	19.4747	NA	NA	2.5142	NA	NA	1	1	1	5	4	5	4	3	3	3	NA
10147	OG0037052:	3	76.9911	3	0.333333	Down	1.31644e-96	2.35034e-94	NA	NA	NA	0.0681516	6.97e-93	1.03e-07	NA	NA	NA	NA	NA	NA	NA	NA	NA	NA	NA	NA	2.68602	212.199	16.0885	NA	NA	NA	NA	NA	NA	NA	NA	NA	NA	NA	NA	1	1	1	NA	NA	NA	NA	NA
135	OG0011578:	5	47.8813	5	0.2	Up	1.48133e-96	3.20573e-94	NA	NA	NA	3.97e-39	2.1e-21	2.31e-41	NA	NA	NA	NA	0.0531618	NA	NA	0.00103947	NA	NA	NA	NA	88.4221	47.6123	93.5687	NA	NA	NA	NA	2.93441	NA	NA	6.86905	NA	NA	NA	NA	1	1	1	NA	NA	NA	NA	1
196	OG0001929:	7	29.2498	8.64706	0.115646	Down	1.83943e-96	3.24353e-94	4.26e-18	3.38e-45	1.68e-25	NA	7.72e-13	NA	NA	NA	NA	NA	NA	NA	3.66e-05	1.32e-12	0.10096	39.9973	68.2656	38.0306	NA	18.5932	NA	NA	NA	NA	NA	NA	NA	10.2155	27.3534	2.29304	1	2	2	NA	2	NA	NA	NA	NA	NA	NA
4285	OG0000781:	8	28.06	9	0.111111	Up	8.91587e-96	1.90068e-93	NA	0.0199328	0.266489	NA	1.04e-107	2.23e-09	NA	NA	NA	NA	3.5e-16	0.149517	NA	0.0376791	0.379405	NA	3.91539	1.32242	NA	164.225	13.2808	NA	NA	NA	NA	35.5886	1.90034	NA	3.27865	0.969151	NA	1	1	NA	2	2	NA	NA	NA	NA	1
530	OG0001891:	10	21.6214	12.1622	0.0822222	Down	1.12994e-95	1.96816e-93	0.110851	4.29e-10	0.509015	0.288311	3.22e-53	NA	0.157953	0.722028	NA	8.59e-07	2.24e-30	NA	NA	1.17e-13	NA	2.19957	14.3797	0.675278	1.24372	120.868	NA	1.84546	0.325691	NA	9.31166	45.5141	NA	NA	19.8511	NA	1	2	1	1	1	NA	1	1	NA	2	2
9538	OG0007323:	14	19.1705	14	0.0714286	Up	1.74512e-95	3.66553e-93	8.28e-12	9.42e-28	1.99e-25	1.04e-18	2.55e-11	0.4274	3.72e-10	0.0133843	0.00388494	0.162175	0.0262382	0.00102096	NA	3.45e-06	0.540883	25.5172	62.2295	56.8765	41.4073	24.3923	0.850035	21.7121	4.31367	5.55065	1.81908	3.64054	6.88701	NA	12.5771	0.614551	1	1	1	1	1	1	1	1	1	1	1
5093	OG0001441:	9	26.768	9.46753	0.105624	Up	1.82824e-95	3.78445e-93	0.000696795	0.849226	0.771253	0.00296844	1.61e-98	0.845796	0.777552	0.712868	NA	0.218824	NA	NA	NA	NA	NA	7.26902	0.108953	0.259739	5.81972	225.177	0.167477	0.251605	0.338459	NA	1.51949	NA	NA	NA	NA	NA	1	2	1	1	1	1	1	1	NA	1	NA
2820	OG0000033:	11	13.0234	22.4505	0.0445425	Down	4.3466e-95	7.47981e-93	9.07e-05	NA	0.0123189	NA	0.753647	0.000108301	NA	0.212959	NA	0.228865	0.000115108	5.12e-55	0.000144837	3.36e-46	2.36e-32	6.2053	NA	2.93108	NA	0.282831	6.08706	NA	0.742394	NA	1.47462	4.94708	51.0241	4.24315	38.5256	26.7947	2	NA	2	NA	1	2	NA	4	NA	1	3
2263	OG0000636:	14	11.8875	24.7443	0.0404134	Down	2.92653e-93	4.97614e-91	NA	2.72e-06	0.745125	1.3e-24	1.67e-09	6.61e-21	1.13e-08	9.52e-09	0.781495	0.000501416	1.02e-06	9.32e-14	6e-06	0.33571	2.71e-07	NA	12.8149	0.196136	36.6665	13.4736	30.9771	12.199	12.3132	0.164364	5.06538	9.19714	16.3658	8.01583	0.727672	8.2479	NA	1	2	2	2	2	2	2	2	2	2
2679	OG0006705:	12	21.3287	12	0.0833333	Up	5.65101e-93	1.15305e-90	3.09e-06	2.91e-12	5.58e-14	0.0417299	NA	NA	0.140686	NA	0.57071	8.81e-12	4.56e-44	0.0705755	3.32e-22	0.0743922	0.594041	12.6873	26.5629	30.517	3.17654	NA	NA	1.96122	NA	0.560874	25.4551	99.7964	2.65107	49.4569	2.5984	0.520807	1	1	1	1	NA	NA	1	NA	1	1	1
6015	OG0000009:	9	9.9911	31.0147	0.0322428	Up	6.24386e-93	1.25607e-90	6e-06	0.763371	0.01981	2.23e-27	4.68e-34	3.07e-34	2.62e-13	0.15156	0.00240963	NA	NA	NA	NA	NA	NA	4.25022	0.180007	1.71748	18.4941	27.1281	22.8253	11.1732	1.25785	2.89358	NA	NA	NA	NA	NA	NA	9	2	5	15	9	16	7	2	4	NA	NA
9046	OG0007978:	12	21.2879	12	0.0833333	Down	9.02786e-93	1.517e-90	4.17e-14	7.77e-43	8.1e-08	NA	NA	NA	0.00448157	0.853169	0.834868	0.0763096	1.2e-37	0.0226181	2.3e-05	0.347855	0.0821818	30.8083	96.9609	16.3288	NA	NA	NA	5.40778	0.158798	0.180481	2.57296	85.0133	3.78901	10.68	1.05597	2.49882	1	1	1	NA	NA	NA	1	1	1	1	1
8043	OG0006610:	15	17.67	15	0.0666667	Up	7.94183e-93	1.57546e-90	0.00314748	1.47e-30	1.34e-05	0.129916	0.06275	0.805961	1.67e-06	0.000247446	0.047982	7.58e-05	3.93e-55	0.737682	0.0281338	9.84e-05	0.158076	5.76115	68.6923	11.2203	2.04087	2.7686	0.21572	13.3027	8.30432	3.03693	9.48741	125.274	0.304242	3.57078	9.22647	1.84468	1	1	1	1	1	1	1	1	1	1	1
7190	OG0004170:	8	30.2147	8	0.125	Down	1.03926e-92	1.72602e-90	0.553796	5.52e-07	0.0737077	5.17e-55	7.94e-05	1.05e-38	0.117025	NA	0.928336	NA	NA	NA	NA	NA	NA	0.590959	14.4097	2.60765	124.999	9.44101	87.4494	2.14537	NA	0.0743612	NA	NA	NA	NA	NA	NA	1	1	1	1	1	1	1	NA	1	NA	NA
9213	OG0000467:	13	16.429	16.3548	0.061144	Up	1.24094e-92	2.428e-90	0.0724946	0.000325151	1.84e-12	1.7e-21	8.93e-57	2.85e-11	4.67e-05	0.00322362	0.0474418	2.09e-07	NA	NA	9.65e-05	0.16288	0.214959	2.62424	8.03122	27.0213	31.8824	86.0386	16.1874	6.64784	5.73725	2.03217	15.3809	NA	NA	9.24597	1.20983	1.53731	1	1	1	2	2	2	2	1	2	1	NA
6923	OG0037680:	3	73.5301	3	0.333333	Down	3.88105e-92	6.37161e-90	NA	NA	NA	2.86e-52	0.497943	1.11e-44	NA	NA	NA	NA	NA	NA	NA	NA	NA	NA	NA	NA	118.684	0.697269	101.209	NA	NA	NA	NA	NA	NA	NA	NA	NA	NA	NA	NA	1	1	1	NA	NA	NA	NA	NA
7364	OG0000021:	15	7.54734	45.3701	0.022041	Down	5.90158e-92	9.57867e-90	1.03e-07	1.32e-11	4.16e-09	1.01e-05	0.000119081	0.00168086	9.4e-13	2.8e-06	1.2e-07	1.05e-11	8.47e-11	3.83e-07	1.17e-05	7.35e-05	0.00185432	10.7257	16.7005	12.8652	4.43641	4.33714	2.79786	10.1892	5.59966	7.64917	9.30132	9.46608	8.05922	4.17826	3.88499	3.01931	2	2	2	7	4	5	8	5	4	8	6
2172	OG0002994:	6	26.9312	9.03614	0.110667	Down	7.31514e-92	1.17396e-89	NA	NA	NA	2.7e-12	3.81e-29	8.58e-20	0.0139682	8.59e-12	5.62e-11	NA	NA	NA	NA	NA	NA	NA	NA	NA	26.6378	65.4373	43.9023	2.05007	12.2306	11.329	NA	NA	NA	NA	NA	NA	NA	NA	NA	1	1	1	4	4	4	NA	NA
9303	OG0000381:	9	17.3144	15.2011	0.0657848	Up	8.22014e-92	1.5866e-89	0.226571	1.98e-07	0.363189	2.14e-14	0.0483355	9.96e-12	5.05e-79	0.20757	2.79e-13	NA	NA	NA	NA	NA	NA	1.4847	6.75985	0.675222	31.4754	3.02959	12.1596	86.5367	1.04819	12.6602	NA	NA	NA	NA	NA	NA	1	5	2	1	1	4	4	2	5	NA	NA
2739	OG0006707:	13	19.5198	13	0.0769231	Down	9.73333e-91	1.54468e-88	0.00103971	2.28e-18	1.11e-05	1.11e-20	4.09e-34	9.13e-18	0.228069	0.0442312	0.276444	0.00795398	1.65e-08	NA	0.0657323	0.237515	NA	6.86882	40.6224	11.4086	45.9473	76.8793	39.235	1.47811	3.11833	1.28575	4.83408	17.9199	NA	2.72216	1.43752	NA	1	1	1	1	1	1	1	1	1	1	1
4260	OG0006461:	9	26.7224	9	0.111111	Down	1.02248e-90	1.60484e-88	0.000217235	4.79e-08	0.316062	NA	NA	NA	NA	NA	NA	1.78e-52	4.64e-23	0.323829	1.01e-13	0.000336042	0.0119289	8.43453	16.8542	1.15182	NA	NA	NA	NA	NA	NA	119.158	51.4247	1.12754	29.9237	7.99827	4.42879	1	1	1	NA	NA	NA	NA	NA	NA	1	1
3148	OG0011469:	9	26.7171	9	0.111111	Down	1.07049e-90	1.66193e-88	NA	0.272133	0.712061	NA	NA	0.193273	NA	NA	NA	0.0998079	0.00112813	7.22e-53	0.155853	7.09e-34	1.11e-13	NA	1.30146	0.339592	NA	NA	1.64365	NA	NA	NA	2.30451	6.78719	120.06	1.85884	76.3292	29.8292	NA	1	1	NA	NA	1	NA	NA	NA	1	1
10072	OG0008166:	11	22.4539	11	0.0909091	Down	1.3102e-90	2.01221e-88	3.96e-12	4.85e-43	0.00416735	6.35e-40	0.226498	0.0586374	0.993361	NA	NA	0.000338196	0.000618081	NA	0.00890667	0.0432551	NA	26.2548	97.4322	5.48047	90.2549	1.48502	2.83638	0.00666117	NA	NA	7.99188	7.38889	NA	4.72096	3.14064	NA	1	1	1	1	1	1	1	NA	NA	1	1
221	OG0001198:	9	22.0658	11.2154	0.0891632	Up	1.62483e-90	3.09432e-88	NA	NA	0.663361	4.23e-40	8.05e-29	2.28e-27	1.39e-05	0.740475	0.068954	NA	NA	NA	NA	0.048227	0.864484	NA	NA	0.410436	60.4408	64.6893	61.3456	7.45575	0.300464	1.78288	NA	NA	NA	NA	2.02122	0.145622	NA	NA	1	2	1	1	2	1	2	NA	NA
5245	OG0000268:	6	11.5936	24.6954	0.0404934	Up	3.46945e-90	6.52028e-88	6.36e-23	1.33e-23	3.3e-05	1.25e-10	2.81e-11	9.19e-07	NA	NA	NA	NA	NA	NA	NA	NA	NA	20.861	19.3808	4.21184	8.79443	10.6403	5.67346	NA	NA	NA	NA	NA	NA	NA	NA	NA	6	8	6	7	5	6	NA	NA	NA	NA	NA
9863	OG0000208:	10	14.961	17.8343	0.0560718	Up	4.4499e-90	8.25428e-88	NA	3.01e-05	0.122244	2.76e-07	3.56e-14	2.66e-05	9.89e-16	0.000302259	3.36e-10	1.23e-61	NA	0.309988	NA	NA	NA	NA	10.411	2.10173	10.0686	20.6443	7.02307	11.7959	2.86473	7.02946	76.5004	NA	1.17122	NA	NA	NA	NA	1	1	2	2	2	10	9	12	3	NA
3710	OG0000211:	15	10.5622	27.8451	0.035913	Down	5.83443e-90	8.86523e-88	0.380466	0.000217554	0.00943634	0.000822914	7.94e-09	1.39e-08	0.00137085	0.000434389	1.33e-08	1.42e-31	1.51e-19	5.85e-07	3.59e-15	2.24e-13	0.137886	0.966359	4.59985	3.10879	4.73511	10.1735	9.86802	4.39489	3.71595	18.1355	34.0942	20.8018	7.82817	18.1422	15.8875	1.98133	1	3	2	2	3	3	2	4	1	4	4
3473	OG0001868:	12	17.3985	14.7273	0.0679012	Down	1.52292e-89	2.28967e-87	0.000261637	6.51e-12	0.372054	4.95e-28	1.22e-19	4.26e-43	0.019047	1.29e-10	4.34e-07	NA	NA	0.119354	NA	0.0941818	0.430867	8.24855	17.1718	0.659144	41.9153	29.0335	65.0413	3.96084	22.7712	14.6502	NA	NA	2.12566	NA	2.36253	0.841956	1	2	2	2	2	2	1	1	1	NA	NA
5114	OG0013226:	12	20.6303	12	0.0833333	Up	1.71124e-89	3.13354e-87	0.378903	0.036273	0.0117611	3.94e-26	5.01e-22	7.91e-06	1.44e-28	1.22e-09	0.0390698	1.04e-06	0.0122659	NA	1.38e-06	NA	NA	0.970474	3.31668	4.44296	58.496	49.0454	11.7474	64.1077	20.5244	3.24241	13.7763	4.40093	NA	13.4934	NA	NA	1	1	1	1	1	1	1	1	1	1	1
641	OG0005732:	6	37.7816	6	0.166667	Up	1.80973e-89	3.27195e-87	NA	NA	NA	0.00037044	1.64e-25	6.01e-69	NA	0.113081	0.112548	NA	NA	NA	NA	NA	0.763543	NA	NA	NA	7.90082	57.0699	157.085	NA	2.17965	2.18438	NA	NA	NA	NA	NA	0.269786	NA	NA	NA	1	1	1	NA	1	1	NA	NA
7997	OG0000027:	10	11.2135	25.5433	0.0391492	Down	2.49712e-89	3.71525e-87	0.00140606	0.0380591	0.00445786	NA	NA	NA	NA	NA	5.48e-13	3.86e-25	4.67e-23	1.86e-08	3.3e-06	2.69e-06	4.4e-05	3.15214	2.17908	2.95259	NA	NA	NA	NA	NA	28.2325	30.6622	24.6808	6.29208	6.05836	4.37901	3.54593	4	2	3	NA	NA	NA	NA	NA	1	3	4
3326	OG0003915:	7	32.827	7	0.142857	Down	3.35765e-89	4.94405e-87	NA	NA	NA	0.463918	3.15e-84	9.33e-05	NA	2.67e-06	0.495597	NA	1.05e-06	NA	NA	0.844289	NA	NA	NA	NA	0.768047	192.27	9.27969	NA	12.8334	0.701992	NA	13.7667	NA	NA	0.16926	NA	NA	NA	NA	1	1	1	NA	1	1	NA	1
1645	OG0010101:	9	23.9873	9.9863	0.100137	Up	6.59324e-89	1.17714e-86	0.015604	NA	0.634792	9.05e-27	1.12e-09	3.54e-93	NA	0.587024	0.0345662	0.00782692	NA	NA	0.982109	NA	NA	4.16023	NA	0.454458	39.978	20.6099	141.918	NA	0.53269	3.36488	4.85019	NA	NA	0.0180529	NA	NA	1	NA	1	2	1	2	NA	1	1	1	NA
7002	OG0007959:	10	23.8957	10	0.1	Up	1.21384e-88	2.1404e-86	7.96e-13	1.96e-61	1.04e-06	1.27e-05	NA	NA	0.463822	NA	NA	1.49e-09	0.212624	0.0551689	1.6e-08	0.0624426	NA	27.8592	139.785	13.7763	11.2739	NA	NA	0.768253	NA	NA	20.3245	1.54823	2.89736	17.9507	2.77351	NA	1	1	1	1	NA	NA	1	NA	NA	1	1
3459	OG0000039:	7	10.515	27.4815	0.0363881	Down	2.62256e-88	3.82224e-86	6.94e-12	2.68e-22	5.78e-09	2.81e-11	9.48e-19	2.79e-09	NA	NA	NA	NA	NA	NA	7.69e-06	NA	NA	9.45367	18.2758	6.47629	9.91643	14.6696	6.96269	NA	NA	NA	NA	NA	NA	7.85039	NA	NA	8	8	10	6	9	9	NA	NA	NA	NA	NA
564	OG0000149:	15	8.77839	34.8211	0.0287182	Up	1.4365e-87	2.50214e-85	5.56e-16	2.89e-08	1.12e-08	1.12e-10	0.0120763	4.37e-19	4.5e-22	0.000391567	0.00165604	1.03e-05	0.805296	1.62e-06	4.13e-06	0.00305913	0.0405377	19.1595	9.46878	9.98583	10.998	2.409	23.0587	23.5933	3.76577	2.80438	7.65558	0.216545	6.39988	6.76213	3.85975	1.53865	3	3	3	4	3	3	4	4	5	2	1
3049	OG0000166:	14	11.2341	24.9168	0.0401336	Up	2.08849e-87	3.59397e-85	6.63e-13	8.7e-16	4.03e-05	1.41e-11	4.54e-08	1.57e-12	1.27e-31	2.85e-07	5.09e-18	0.00218277	0.00395171	0.0226543	0.029502	0.341143	NA	15.2956	18.9153	5.51954	9.63603	8.11572	13.0464	38.8042	8.22042	21.7196	4.08478	5.53361	3.78741	3.5233	1.07545	NA	3	3	3	7	4	4	3	3	3	2	1
3114	OG0008592:	7	32.2028	7	0.142857	Up	2.36533e-87	4.0219e-85	2.8e-08	3.96e-33	0.0518385	NA	NA	NA	NA	NA	NA	2.96e-09	NA	NA	5.66e-30	1.35e-05	9.72e-15	17.3911	74.6091	2.95962	NA	NA	NA	NA	NA	NA	19.6381	NA	NA	67.3441	11.2128	32.2646	1	1	1	NA	NA	NA	NA	NA	NA	1	NA
5776	OG0000185:	15	10.7019	26.3707	0.0379209	Up	8.63062e-87	1.45025e-84	4.37e-07	4.68e-11	4.71e-07	3.7e-13	1.39e-23	3.64e-25	0.0127615	7.94e-10	2.18e-06	0.998842	3.63e-06	0.0428188	0.322917	1.6e-13	0.0136362	9.76222	15.8568	9.71227	13.7401	25.2625	27.0109	2.3789	11.4294	7.11065	0.00115842	12.5263	2.10052	1.13036	19.6424	2.86335	2	2	2	4	4	4	3	3	3	1	1
10412	OG0037656:	3	69.3559	3	0.333333	Up	9.48147e-87	1.5747e-84	NA	NA	NA	0.0122759	3.1e-82	1.14e-07	NA	NA	NA	NA	NA	NA	NA	NA	NA	NA	NA	NA	4.40011	187.681	15.9871	NA	NA	NA	NA	NA	NA	NA	NA	NA	NA	NA	NA	1	1	1	NA	NA	NA	NA	NA
5293	OG0006205:	7	31.9351	7	0.142857	Down	1.4653e-86	2.11403e-84	2.59e-44	2.55e-26	5.66e-07	8.35e-12	NA	NA	5.92e-05	NA	NA	0.000207665	NA	0.00214423	NA	NA	NA	100.362	58.9311	14.3847	25.5088	NA	NA	9.73459	NA	NA	8.47958	NA	6.14498	NA	NA	NA	1	1	1	1	NA	NA	1	NA	NA	1	NA
8904	OG0007199:	10	23.3094	10	0.1	Down	3.41558e-86	4.87847e-84	0.435283	NA	NA	0.00167278	9.25e-10	1.63e-05	NA	NA	0.306454	1.64e-40	1.08e-12	0.0196725	NA	1.36e-17	3.68e-14	0.831759	NA	NA	6.39327	20.8012	11.0243	NA	NA	1.18269	91.6087	27.5541	3.92853	NA	38.8365	30.9333	1	NA	NA	1	1	1	NA	NA	1	1	1
10768	OG0000174:	12	10.7211	26.1181	0.0382877	Up	3.49561e-86	5.73882e-84	6.32e-41	4.87e-14	1.81e-16	1.67e-08	7.84e-19	0.351483	1.1e-11	0.00114465	0.0041241	0.420227	2.08e-10	NA	0.890242	NA	NA	37.7805	13.4247	15.8751	6.90661	16.0787	0.697063	9.73178	2.76435	2.11771	0.866959	22.2935	NA	0.116262	NA	NA	6	5	5	7	7	2	7	6	7	1	1
11694	OG0003892:	8	28.1522	8	0.125	Down	9.3066e-86	1.3161e-83	NA	NA	NA	0.177633	5.3e-74	3.66e-08	0.767773	9.75e-10	0.263771	NA	2.36e-07	NA	NA	0.963166	NA	NA	NA	NA	1.72803	168.724	17.1232	0.264261	20.7486	1.33267	NA	15.2594	NA	NA	0.0375296	NA	NA	NA	NA	1	1	1	1	1	1	NA	1
12830	OG0016809:	3	68.4134	3	0.333333	Up	1.55961e-85	2.53135e-83	1.6e-20	3.37e-61	1.36e-09	NA	NA	NA	NA	NA	NA	NA	NA	NA	NA	NA	NA	45.5817	139.243	20.4158	NA	NA	NA	NA	NA	NA	NA	NA	NA	NA	NA	NA	1	1	1	NA	NA	NA	NA	NA	NA	NA	NA
3199	OG0000471:	10	17.2096	14.1887	0.0704784	Down	2.88071e-85	4.03384e-83	0.712765	4.23e-07	0.00789995	3.42e-77	2.02e-10	4.48e-43	0.0032697	0.0799694	0.677889	NA	NA	NA	NA	0.000546262	NA	0.225736	9.78393	4.8409	84.5133	9.77639	46.8055	5.72306	2.52611	0.388772	NA	NA	NA	NA	7.51241	NA	2	2	1	4	5	4	1	1	1	NA	NA
269	OG0004298:	3	49.2614	4.26316	0.234568	Up	2.83727e-85	4.55334e-83	NA	NA	NA	0.219318	NA	NA	3.4e-06	NA	NA	8e-61	NA	NA	NA	NA	NA	NA	NA	NA	1.01149	NA	NA	8.39449	NA	NA	138.378	NA	NA	NA	NA	NA	NA	NA	NA	2	NA	NA	2	NA	NA	1	NA
12338	OG0008604:	5	42.5326	5	0.2	Up	3.80485e-85	6.0383e-83	2.64e-06	NA	0.485768	5.25e-56	4.82e-13	1.35e-19	NA	NA	NA	NA	NA	NA	NA	NA	NA	12.8447	NA	0.722024	127.287	28.3608	43.449	NA	NA	NA	NA	NA	NA	NA	NA	NA	1	NA	1	1	1	1	NA	NA	NA	NA	NA
4004	OG0003187:	7	31.2859	7	0.142857	Up	1.21991e-84	1.91472e-82	NA	NA	NA	NA	0.709515	NA	NA	NA	NA	3.56e-34	5.11e-17	0.0878094	1.3e-43	0.430717	0.122029	NA	NA	NA	NA	0.343174	NA	NA	NA	NA	77.0181	37.5127	2.43259	98.7488	0.842304	2.1035	NA	NA	NA	NA	1	NA	NA	NA	NA	1	1
12185	OG0011576:	8	27.7125	8	0.125	Down	2.80964e-84	3.89613e-82	2.02e-09	1.07e-57	5.21e-06	NA	NA	NA	0.23452	NA	NA	5.06e-06	0.121449	2.96e-18	0.108458	NA	NA	20.0202	131.18	12.1649	NA	NA	NA	1.45021	NA	NA	12.1941	2.10826	40.3613	2.22139	NA	NA	1	1	1	NA	NA	NA	1	NA	NA	1	1
7645	OG0004257:	9	22.8799	9.9863	0.100137	Up	2.74469e-84	4.26114e-82	1.67e-07	0.0011683	0.0429521	1.65e-05	0.303242	7.01e-38	1.58e-44	NA	NA	0.000269923	NA	0.00311542	NA	NA	NA	15.6053	6.75221	3.14767	7.34143	1.19322	57.0339	100.856	NA	NA	8.21737	NA	5.77139	NA	NA	NA	1	1	1	2	1	2	1	NA	NA	1	NA
5570	OG0000054:	15	8.21726	36.682	0.0272613	Down	3.42523e-84	4.7041e-82	0.00330424	8.95e-09	3.65e-06	0.585591	1.94e-06	1.81e-05	0.210009	0.128256	0.00402981	8.21e-19	4.15e-05	3.98e-05	1.48e-51	0.0379208	0.000289737	3.80837	7.14718	6.00998	0.535133	7.17427	5.95614	1.0404	1.36915	2.25063	22.7148	4.4189	4.43722	51.2583	1.57068	3.56783	2	7	4	1	3	3	2	2	6	3	5
8829	OG0012556:	9	24.8586	9	0.111111	Down	1.10722e-83	1.50613e-81	0.0248862	1.79e-05	0.0693596	2.71e-54	6.05e-06	3.86e-29	NA	NA	NA	NA	NA	0.669689	NA	0.0103634	0.505413	3.69344	10.9307	2.66845	123.343	12.0155	65.4243	NA	NA	NA	NA	NA	0.400942	NA	4.56947	0.682379	1	1	1	1	1	1	NA	NA	NA	NA	NA
12204	OG0000921:	11	20.2048	11.4632	0.087236	Down	1.3748e-83	1.85248e-81	0.367107	2.77e-44	2.4e-37	NA	NA	NA	0.0440751	3.12e-05	0.00746383	0.67606	6.26e-06	NA	0.00381736	0.216289	0.535173	1.0021	100.295	84.3202	NA	NA	NA	3.12186	10.3751	4.89769	0.391473	11.9813	NA	3.71213	1.53114	0.625165	1	1	1	NA	NA	NA	1	1	1	1	1
2141	OG0000247:	12	11.525	22.9716	0.0435321	Down	1.90566e-83	2.54379e-81	0.806813	0.572413	0.511714	2.91e-18	6.14e-06	0.000251444	0.00851501	0.000206373	0.0370679	1.3e-44	3.44e-29	NA	2.3e-19	NA	NA	0.214663	0.557894	0.66999	22.0246	8.00046	4.52089	2.28764	3.71642	1.79728	44.2561	31.459	NA	18.7954	NA	NA	1	1	1	3	2	3	4	5	3	5	4
19	OG0012839:	11	20.8704	11	0.0909091	Down	2.32292e-83	3.07206e-81	2.43e-07	2.31e-60	0.0765317	5.82e-09	0.0195583	NA	NA	NA	NA	3.58e-08	2.43e-05	0.0203134	0.0534821	1.34e-06	0.0320201	15.2302	137.318	2.57005	18.962	3.93436	NA	NA	NA	NA	17.1453	10.625	3.89648	2.92841	13.5228	3.44139	1	1	1	1	1	NA	NA	NA	NA	1	1
1864	OG0006576:	9	24.725	9	0.111111	Down	3.53254e-83	4.62893e-81	NA	NA	NA	3.24e-05	0.0724138	0.12514	NA	7.39e-06	NA	2.65e-31	3.56e-36	2.16e-19	0.966966	NA	0.534305	NA	NA	NA	10.3374	2.62536	2.07832	NA	11.8154	NA	70.4056	81.6233	42.979	0.0335915	NA	0.626789	NA	NA	NA	1	1	1	NA	1	NA	1	1
3668	OG0000039:	8	10.4273	26.1338	0.0382646	Up	3.35185e-83	5.14779e-81	0.00266666	7.49e-09	4.83e-07	1.36e-10	6.64e-65	8.71e-11	NA	NA	NA	0.256889	0.00188655	NA	NA	NA	NA	2.41915	7.21586	6.98076	8.35893	45.4474	7.90857	NA	NA	NA	0.906074	4.182	NA	NA	NA	NA	6	7	4	8	14	10	NA	NA	NA	2	2
1786	OG0011931:	12	19.357	12	0.0833333	Up	3.68282e-83	5.59593e-81	0.00935487	2.99e-22	2.12e-09	0.000150735	0.000266269	0.355267	NA	NA	NA	0.000103909	3.53e-37	4.63e-05	1.16e-11	0.00880778	0.000898823	4.67186	49.5616	19.9718	8.79999	8.231	1.03489	NA	NA	NA	9.172	83.9344	9.98037	25.18	4.73212	7.01442	1	1	1	1	1	1	NA	NA	NA	1	1
5851	OG0011746:	8	27.349	8	0.125	Down	4.69707e-83	6.09893e-81	0.0012794	5.49e-37	2.59e-06	NA	NA	NA	NA	NA	NA	0.000710415	1.8e-29	0.508253	2.47e-08	3.27e-11	NA	6.66136	83.4927	12.8639	NA	NA	NA	NA	NA	NA	7.24966	66.1872	0.676776	17.5165	24.1436	NA	1	1	1	NA	NA	NA	NA	NA	NA	1	1
3513	OG0011727:	5	41.4748	5	0.2	Up	6.8216e-83	1.02561e-80	NA	NA	NA	0.147551	7.34e-78	3.6e-09	NA	NA	NA	NA	NA	NA	NA	0.00840456	0.0264977	NA	NA	NA	1.91358	177.608	19.4423	NA	NA	NA	NA	NA	NA	NA	4.77898	3.6307	NA	NA	NA	1	1	1	NA	NA	NA	NA	NA
7166	OG0033664:	3	66.0673	3	0.333333	Down	1.6582e-82	2.13371e-80	NA	NA	NA	3.91e-35	2.44e-29	8.76e-24	NA	NA	NA	NA	NA	NA	NA	NA	NA	NA	NA	NA	79.2269	65.883	53.0918	NA	NA	NA	NA	NA	NA	NA	NA	NA	NA	NA	NA	1	1	1	NA	NA	NA	NA	NA
11595	OG0001190:	10	19.8236	11.5385	0.0866667	Down	2.6944e-82	3.43608e-80	9.14e-05	0.0266993	0.151968	NA	NA	NA	NA	NA	0.761712	7.88e-30	2.33e-44	0.000227211	0.348626	8.44e-06	0.155575	9.30027	3.62312	1.88409	NA	NA	NA	NA	NA	0.272186	67.0132	100.468	5.59309	1.05376	7.78835	1.24042	1	1	1	NA	NA	NA	NA	NA	1	1	1
12097	OG0000010:	11	12.8212	19.7307	0.0506824	Down	2.76449e-82	3.49427e-80	1.6e-10	NA	2.84e-15	NA	NA	NA	0.193326	0.739339	0.674737	5.65e-10	1.29e-19	3.21e-12	0.00122427	7.57e-11	3.61e-19	10.8268	NA	33.495	NA	NA	NA	0.896388	0.132262	0.393433	14.1961	43.4945	9.03552	6.70541	9.51194	12.3462	4	NA	1	NA	NA	NA	3	5	1	2	1
8621	OG0000856:	12	16.1871	14.7273	0.0679012	Down	3.17919e-82	3.98319e-80	NA	NA	NA	0.000769679	1.91e-13	5.15e-66	0.764081	0.000308711	0.0165566	3.34e-08	2.19e-20	0.253192	0.929072	0.676578	0.0721893	NA	NA	NA	7.16954	29.2865	100.221	0.269081	8.0831	4.10097	11.4765	30.1785	1.37361	0.0735694	0.260472	1.75231	NA	NA	NA	1	1	2	1	1	1	2	2
9375	OG0009165:	7	30.3749	7	0.142857	Down	6.01393e-82	7.4693e-80	0.000139938	2.11e-46	3.44e-11	NA	NA	NA	NA	NA	NA	0.159249	1.79e-29	NA	0.0114235	0.137702	NA	8.87431	105.172	24.093	NA	NA	NA	NA	NA	NA	1.83729	66.1928	NA	4.47209	1.98266	NA	1	1	1	NA	NA	NA	NA	NA	NA	1	1
474	OG0000537:	15	10.4368	25.7169	0.0388849	Up	5.18604e-82	7.71586e-80	0.252424	6.62e-13	0.0447925	4.18e-08	0.156079	1.48e-24	0.00129015	0.00609305	0.000292152	1.87e-12	1.13e-10	1.61e-21	7.59e-15	0.209409	0.0233391	1.37664	18.6957	2.07048	8.15538	1.01313	36.58	6.653	5.10061	8.13824	12.9624	10.9937	26.1153	15.6057	1.04231	2.04961	1	2	2	4	3	2	1	1	1	4	4
4055	OG0009643:	14	16.7946	14	0.0714286	Up	8.78435e-82	1.29347e-79	2.16e-13	2.51e-31	0.00615107	0.175952	0.0455298	NA	0.153628	0.69691	0.883081	2.6e-06	2.87e-35	7.69e-06	0.000855315	0.00102811	0.00604164	29.1635	70.4599	5.09113	1.73755	3.08939	NA	1.87322	0.361099	0.124339	12.86	79.5362	11.7756	7.06404	6.88003	5.10908	1	1	1	1	1	NA	1	1	1	1	1
8911	OG0001124:	12	11.8651	21.6	0.0462963	Down	1.49757e-81	1.84395e-79	0.0135474	1.45e-24	4.72e-05	0.000287799	2.4e-29	0.0389552	0.0613073	0.0464284	0.074263	NA	1.22e-09	NA	NA	9.27e-15	0.00296117	2.86771	36.5937	6.64074	5.4355	43.933	2.16356	1.86124	2.04656	1.73343	NA	13.6829	NA	NA	21.5413	3.88145	2	2	2	2	2	2	2	2	2	NA	2
9227	OG0006145:	12	19.0391	12	0.0833333	Up	1.39467e-81	2.03266e-79	NA	0.275664	0.417442	3.51e-15	4.38e-60	0.0107893	0.22353	0.00749389	0.101752	NA	0.00246432	0.122764	NA	2.31e-12	0.000263317	NA	1.28857	0.873609	33.2832	136.678	4.5292	1.49821	4.89367	2.28522	NA	6.00584	2.09749	NA	26.7938	8.24215	NA	1	1	1	1	1	1	1	1	NA	1
5413	OG0000917:	12	14.8549	16.2134	0.0616774	Down	1.96127e-81	2.39426e-79	1.58e-09	9.99e-06	0.168602	1.79e-13	5.97e-13	1.06e-30	1.72e-10	8.11e-13	9.52e-14	0.0115996	0.000580714	NA	0.0096419	NA	NA	20.2658	11.5139	1.78021	19.5676	18.7646	46.0129	12.2637	15.1857	16.3543	4.45678	7.45125	NA	4.64164	NA	NA	1	1	1	2	2	2	3	3	3	1	1
3809	OG0016923:	7	30.1221	7	0.142857	Up	3.35766e-81	4.84419e-79	3.3e-06	4.18e-31	1.24e-11	NA	NA	NA	0.185878	NA	NA	1.46e-14	0.00679057	NA	8.48e-29	NA	NA	12.6216	69.9498	25.1133	NA	NA	NA	1.68267	NA	NA	31.8578	4.99222	NA	64.6373	NA	NA	1	1	1	NA	NA	NA	1	NA	NA	1	1
11232	OG0016679:	6	34.4996	6	0.166667	Down	4.10534e-81	4.9692e-79	NA	NA	NA	1.06e-44	1.22e-06	4.13e-40	0.895699	0.618842	0.427346	NA	NA	NA	NA	NA	NA	NA	NA	NA	101.255	13.6167	90.6851	0.11015	0.479905	0.85016	NA	NA	NA	NA	NA	NA	NA	NA	NA	1	1	1	1	1	1	NA	NA
10747	OG0000958:	6	21.2428	10.4499	0.0956948	Down	6.02883e-81	7.23612e-79	NA	NA	NA	0.000779691	6.77e-88	8.42e-10	NA	4.12e-08	0.541773	NA	0.162747	NA	NA	NA	NA	NA	NA	NA	3.13428	96.3432	9.1512	NA	17.0048	0.612908	NA	1.21037	NA	NA	NA	NA	NA	NA	NA	5	4	5	NA	1	1	NA	2
11075	OG0007558:	11	20.3205	11	0.0909091	Down	7.54404e-81	8.97929e-79	3.07e-12	5.84e-68	0.0119486	0.00506726	NA	NA	0.0594237	NA	0.415696	8.13e-06	2.2e-06	0.36833	0.0624228	0.761823	NA	26.5093	154.811	4.42715	5.28496	NA	NA	2.82306	NA	0.877801	11.7199	13.0271	0.998775	2.77383	0.272042	NA	1	1	1	1	NA	NA	1	NA	1	1	1
11201	OG0000098:	12	12.1439	20.7277	0.0482447	Down	1.12705e-80	1.33039e-78	5.93e-14	1.3e-32	2.91e-27	NA	0.675406	0.0356481	NA	0.354388	0.868858	NA	0.0141171	1.24e-12	0.375088	2e-08	1.02e-45	14.619	29.9675	33.3282	NA	0.392442	2.22271	NA	1.03736	0.140576	NA	2.84024	10.5736	0.980596	9.66956	39.9546	4	6	3	NA	1	2	NA	1	1	NA	2
2542	OG0006315:	15	15.7017	15	0.0666667	Up	1.01733e-80	1.45305e-78	1.13e-05	6.74e-17	9.59e-14	0.00188558	5.88e-05	0.56108	0.289933	0.590307	0.55586	3.64e-10	9.03e-45	0.0744541	0.00216885	0.0412909	0.0544952	11.3907	37.2359	29.9755	6.27352	9.74137	0.577891	1.23811	0.527113	0.587239	21.7339	101.416	2.59757	6.13356	3.18711	2.90964	1	1	1	1	1	1	1	1	1	1	1
10060	OG0006373:	10	21.9451	10	0.1	Down	1.67556e-80	1.96164e-78	1.27e-10	3.77e-55	0.000274587	NA	NA	NA	0.228999	NA	NA	6.78e-09	2.06e-06	5.35e-05	2.29e-05	0.000106019	0.904615	22.7868	125.315	8.20024	NA	NA	NA	1.47404	NA	NA	18.8093	13.0928	9.83583	10.6844	9.15189	0.100245	1	1	1	NA	NA	NA	1	NA	NA	1	1
7593	OG0000590:	5	20.6221	10.7481	0.0930395	Down	2.09106e-80	2.42818e-78	NA	NA	NA	0.021294	2.69e-67	2.78e-06	NA	3.78e-07	0.428576	NA	NA	NA	NA	NA	NA	NA	NA	NA	2.09963	83.6093	6.97803	NA	9.85891	0.564858	NA	NA	NA	NA	NA	NA	NA	NA	NA	3	3	3	NA	2	2	NA	NA
9611	OG0004920:	11	20.2194	11	0.0909091	Down	2.18067e-80	2.51182e-78	NA	0.282559	NA	NA	3.57e-58	0.0291289	0.171769	0.000225419	0.0788514	0.507887	6.19e-31	0.731136	NA	0.874404	0.141526	NA	1.26387	NA	NA	132.277	3.53602	1.7616	8.39755	2.54019	0.677497	69.5572	0.313156	NA	0.134213	1.95527	NA	1	NA	NA	1	1	1	1	1	1	1
6260	OG0000884:	5	30.4752	6.81818	0.146667	Down	3.51617e-80	4.01772e-78	NA	NA	NA	0.00543658	1.79e-90	1.45e-06	NA	NA	NA	NA	0.133011	NA	NA	NA	0.858606	NA	NA	NA	3.4764	137.767	8.96263	NA	NA	NA	NA	2.01733	NA	NA	NA	0.152446	NA	NA	NA	2	2	2	NA	NA	NA	NA	1
10927	OG0007682:	12	18.7406	12	0.0833333	Up	4.21693e-80	5.96341e-78	0.0709925	3.05e-05	5.57e-15	0.836742	0.0243203	NA	0.690818	NA	NA	8.36e-08	1.22e-59	0.135555	3.4e-06	0.0023148	0.116655	2.64518	10.3978	32.8214	0.178239	3.71644	NA	0.369879	NA	NA	16.2972	135.654	1.99838	12.5917	6.06843	2.14853	1	1	1	1	1	NA	1	NA	NA	1	1
6390	OG0000364:	9	23.7041	9	0.111111	Down	2.46859e-79	2.79833e-77	5.66e-22	6.5e-26	0.0169513	6.33e-15	0.261107	NA	0.0284157	NA	NA	NA	NA	3.83e-24	NA	0.679429	2.93e-05	48.9234	57.9954	4.07741	32.6935	1.34282	NA	3.56081	NA	NA	NA	NA	53.9192	NA	0.386503	10.4379	1	1	1	1	1	NA	1	NA	NA	NA	NA
223	OG0005472:	6	26.293	7.97153	0.125446	Down	3.12269e-79	3.51192e-77	NA	NA	NA	NA	NA	NA	NA	NA	NA	4.62e-18	5.68e-14	1.48e-21	1.04e-08	5.7e-20	1.18e-06	NA	NA	NA	NA	NA	NA	NA	NA	NA	39.9161	30.4992	31.9748	18.3815	29.5408	7.44545	NA	NA	NA	NA	NA	NA	NA	NA	NA	1	1
1029	OG0000455:	8	24.9673	8.47059	0.118056	Up	2.61906e-79	3.66746e-77	NA	NA	0.0876151	0.000751488	2.17e-05	4.33e-77	NA	0.526595	0.750626	0.189215	NA	NA	0.242129	NA	NA	NA	NA	2.4348	7.19346	10.7382	175.833	NA	0.641324	0.286848	1.66487	NA	NA	0.945522	NA	NA	NA	NA	1	1	1	1	NA	1	1	1	NA
7467	OG0000022:	12	9.71109	27.2576	0.036687	Down	5.36843e-79	5.99041e-77	1.18e-14	5.9e-07	2.47e-08	NA	NA	NA	0.000872508	0.189918	0.0645576	0.000211493	0.0400197	1.08e-35	0.0297577	6.43e-13	9.51e-20	17.4931	5.85434	9.55443	NA	NA	NA	3.84226	0.797359	1.8268	8.46132	2.14559	32.8627	2.34311	13.4749	17.8773	3	6	3	NA	NA	NA	3	4	2	1	2
3659	OG0008332:	12	18.4549	12	0.0833333	Up	1.09801e-78	1.52261e-76	0.0265511	1.4e-12	7.1e-12	0.842707	0.526643	NA	0.768413	NA	NA	6.05e-06	2.26e-62	0.00809468	0.396036	0.198537	0.084648	3.62868	27.2945	25.6709	0.171136	0.641232	NA	0.263428	NA	NA	12.0155	141.945	4.81655	0.926251	1.61678	2.46925	1	1	1	1	1	NA	1	NA	NA	1	1
6577	OG0010222:	8	24.7162	8.47059	0.118056	Up	2.03758e-78	2.79834e-76	NA	NA	NA	NA	NA	NA	0.451041	0.270978	0.368406	8.54e-14	NA	4.27e-64	6.46e-06	0.0166601	0.0208701	NA	NA	NA	NA	NA	NA	0.796198	1.30572	0.99857	30.0914	NA	145.914	11.9499	4.09474	2.57962	NA	NA	NA	NA	NA	NA	1	1	1	1	NA
6707	OG0006045:	10	21.4172	10	0.1	Down	2.64114e-78	2.92429e-76	0.000858847	9.42e-39	5.79e-09	NA	NA	NA	NA	NA	0.973021	0.00307501	2.84e-31	0.0248925	1.36e-05	8.75e-05	0.821453	7.05992	87.558	18.9671	NA	NA	NA	NA	NA	0.0273494	5.78445	70.3363	3.69319	11.2054	9.34387	0.196681	1	1	1	NA	NA	NA	NA	NA	1	1	1
9742	OG0000385:	15	8.8392	30.7495	0.0325209	Up	2.36554e-78	3.2178e-76	0.0275309	1.86e-48	0.0116096	1.75e-07	0.0503502	0.266481	0.0781492	0.0135727	0.307369	0.0136604	2.82e-29	0.0119607	3.2e-05	0.00201833	0.00439867	1.95952	59.9474	2.4305	6.81393	1.30894	1.32245	2.54914	2.86646	0.786472	2.34178	35.8572	2.41425	5.64533	3.38481	2.95988	3	3	3	5	5	1	1	2	2	3	3
3331	OG0011469:	3	62.6686	3	0.333333	Up	3.99942e-78	5.38903e-76	0.451868	NA	NA	2.49e-05	1.99e-77	NA	NA	NA	NA	NA	NA	NA	NA	NA	NA	0.794366	NA	NA	10.6006	176.611	NA	NA	NA	NA	NA	NA	NA	NA	NA	NA	1	NA	NA	1	1	NA	NA	NA	NA	NA	NA
7585	OG0007141:	12	18.2853	12	0.0833333	Down	7.59812e-78	8.34799e-76	0.137967	5.19e-09	0.224778	0.0831733	2.59e-09	NA	0.312616	NA	NA	5.79e-22	1.23e-36	0.000349623	7.82e-08	6.88e-07	0.0349579	1.98074	19.0765	1.49264	2.48683	19.7716	NA	1.16278	NA	NA	48.9007	82.686	7.95866	16.364	14.1895	3.35361	1	1	1	1	1	NA	1	NA	NA	1	1
9773	OG0001822:	8	17.3787	12.7182	0.0786272	Down	1.35836e-77	1.48103e-75	NA	NA	NA	0.152812	0.689432	NA	NA	NA	NA	1.68e-49	0.000950173	0.00146411	7.22e-38	0.0149096	0.00156005	NA	NA	NA	1.87855	0.371887	NA	NA	NA	NA	74.8719	3.79575	4.35101	46.648	2.80383	4.30869	NA	NA	NA	1	1	NA	NA	NA	NA	2	3
5641	OG0000916:	12	14.2891	16.2	0.0617284	Up	1.20961e-77	1.61465e-75	NA	NA	NA	2.62e-18	7.49e-15	1.84e-56	1.73e-06	0.0381159	0.00595801	0.00351756	0.703841	0.285373	0.0160143	0.00941433	0.0163356	NA	NA	NA	26.9889	21.6835	85.5567	13.2674	2.17808	3.41535	5.64999	0.351202	0.835971	4.13427	4.66552	2.74294	NA	NA	NA	2	2	2	1	2	2	1	1
598	OG0000406:	10	14.7478	15.535	0.064371	Down	1.84457e-77	1.99591e-75	NA	0.32646	NA	2.7e-11	3.19e-06	3.93e-61	7.85e-06	9.32e-13	1.13e-13	NA	0.759882	0.93232	NA	NA	0.0628825	NA	0.610609	NA	13.2737	8.43699	75.8668	7.83666	18.4676	19.8743	NA	0.274593	0.0700789	NA	NA	2.76649	NA	3	NA	3	2	3	2	2	2	NA	1
5426	OG0000182:	15	7.62022	37.5027	0.0266647	Up	1.74236e-77	2.30427e-75	0.00105879	0.00312719	0.19993	8.08e-05	3.63e-17	2.01e-11	0.0480763	1.25e-06	0.00024738	0.157258	1.77e-05	2.21e-06	0.000579375	7.83e-14	3.73e-24	4.56709	3.14597	0.878065	4.1271	16.5787	11.8225	1.45678	7.41402	4.52977	1.23325	7.29463	7.10319	4.06558	16.4609	23.6258	2	3	3	5	5	4	4	3	3	2	2
2237	OG0001509:	12	16.3211	13.6933	0.0730283	Down	2.16495e-77	2.32496e-75	4.97e-08	1.4e-25	0.018435	7.52e-23	1.11e-09	2.84e-05	0.167875	0.00459814	0.00737811	0.00194892	0.00010483	NA	2.3e-06	NA	NA	16.8173	57.2282	3.9935	50.9419	20.6189	10.4691	1.18969	2.93569	3.27283	6.24048	9.16317	NA	12.9826	NA	NA	1	1	1	1	1	1	2	3	2	1	1
4284	OG0011647:	8	25.6811	8	0.125	Up	1.88831e-77	2.47438e-75	7.02e-07	7.98e-65	1.03e-07	NA	0.144772	NA	0.013466	NA	0.373778	NA	NA	0.765088	NA	1.85e-09	NA	14.1693	147.591	16.0885	NA	1.9326	NA	4.30759	NA	0.984094	NA	NA	0.267765	NA	20.1081	NA	1	1	1	NA	1	NA	1	NA	1	NA	NA
7530	OG0000150:	9	14.5455	15.7815	0.0633652	Up	2.37906e-77	3.08909e-75	0.137019	0.0569839	0.0372113	3.36e-49	1.19e-05	2.95e-05	NA	NA	NA	NA	NA	0.763287	NA	0.2112	0.128905	1.98763	1.90999	2.19409	111.615	6.18489	5.00694	NA	NA	NA	NA	NA	0.180081	NA	0.848153	0.983364	1	2	2	1	3	4	NA	NA	NA	NA	NA
11388	OG0001222:	13	14.1308	16.3548	0.061144	Up	2.60807e-77	3.35595e-75	1.17e-12	6.56e-05	2.56e-12	0.199686	NA	NA	2.9e-13	0.000190575	7.87e-07	1.1e-05	0.0221092	2.91e-34	0.0509151	0.000220122	0.889729	18.316	9.63193	17.794	1.61101	NA	NA	19.2459	8.56546	9.37003	7.61174	3.81176	77.2197	1.98506	8.42133	0.116839	2	1	2	1	NA	NA	2	1	2	2	1
9477	OG0020757:	5	38.8317	5	0.2	Up	2.87979e-77	3.67251e-75	2.39e-16	5.17e-63	5.32e-07	NA	NA	NA	0.773719	NA	0.936631	NA	NA	NA	NA	NA	NA	35.9701	143.42	14.4466	NA	NA	NA	0.256547	NA	0.0654658	NA	NA	NA	NA	NA	NA	1	1	1	NA	NA	NA	1	NA	1	NA	NA
7563	OG0008014:	9	23.1303	9	0.111111	Down	3.55251e-77	3.7866e-75	NA	NA	NA	0.00331098	2.42e-07	0.0121835	NA	NA	0.124849	2.41e-16	NA	1.93e-15	1.05e-23	3.86e-08	1.7e-18	NA	NA	NA	5.71051	15.2343	4.40767	NA	NA	2.08065	35.9617	NA	33.8813	52.9107	17.07	40.9159	NA	NA	NA	1	1	1	NA	NA	1	1	NA
3984	OG0001265:	3	23.3608	8.87848	0.112632	Down	5.01744e-77	5.26942e-75	NA	NA	NA	0.0065108	4.43e-21	3.42e-45	NA	NA	NA	NA	NA	NA	NA	NA	NA	NA	NA	NA	2.74598	22.4956	44.8409	NA	NA	NA	NA	NA	NA	NA	NA	NA	NA	NA	NA	3	4	5	NA	NA	NA	NA	NA
4282	OG0001912:	10	16.3036	13.6364	0.0733333	Down	5.54786e-77	5.78395e-75	4.72e-17	2.18e-35	0.000223369	1.84e-06	NA	NA	0.000206263	NA	NA	0.00954605	0.0137649	0.0551763	0.000118072	0.00127435	NA	37.5921	79.8112	8.40669	13.2057	NA	NA	5.65757	NA	NA	3.10108	2.85709	1.93148	6.02948	4.44355	NA	1	1	1	1	NA	NA	2	NA	NA	2	2
10478	OG0002615:	11	17.4873	12.5172	0.0798898	Down	5.72324e-77	5.92355e-75	1.3e-05	3.48e-94	4.2e-05	0.000813782	NA	NA	5.69e-07	0.0270835	0.124043	0.0380587	0.124254	NA	0.439309	0.269399	NA	7.50037	143.464	6.71856	7.11382	NA	NA	14.3794	3.60883	2.08713	3.26863	2.08543	NA	0.822552	1.31156	NA	2	2	2	1	NA	NA	1	1	1	1	1
11843	OG0001615:	11	17.923	12.148	0.0823183	Up	5.87793e-77	7.42959e-75	0.00034547	0.130926	1.45e-15	0.143177	2.02e-08	0.00654749	0.00215508	NA	2.69e-53	NA	4.37e-05	NA	NA	0.00563572	0.122958	7.9706	1.35541	18.6367	1.94368	17.7176	5.02867	6.13993	NA	121.047	NA	10.0382	NA	NA	5.17863	2.09591	1	2	3	1	1	1	1	NA	1	NA	1
10395	OG0000177:	9	18.6264	11.5803	0.0863539	Down	7.5578e-77	7.76605e-75	1.85e-07	1.97e-51	2.14e-14	0.137745	0.0140975	0.142511	0.106165	0.326579	0.322291	NA	NA	NA	NA	NA	NA	10.3353	116.754	31.4754	1.98235	2.04564	1.29889	1.49517	1.11908	1.1323	NA	NA	NA	NA	NA	NA	2	1	1	1	4	2	2	1	1	NA	NA
6845	OG0000624:	11	13.4045	17.2857	0.0578512	Down	1.77048e-76	1.80627e-74	NA	NA	NA	3.78e-05	1.75e-12	NA	0.027111	0.857134	0.158186	2.67e-15	6.05e-53	0.887616	3.63e-08	0.00814605	0.202034	NA	NA	NA	6.7888	18.0476	NA	2.40521	0.102774	1.22932	22.3711	80.158	0.119216	11.421	3.20681	1.59932	NA	NA	NA	2	2	NA	2	2	2	2	2
8807	OG0010375:	6	32.654	6	0.166667	Down	2.01277e-76	2.03889e-74	NA	NA	NA	NA	NA	NA	NA	NA	NA	1.4e-35	1.66e-42	0.0292422	4.58e-06	0.701493	0.0373453	NA	NA	NA	NA	NA	NA	NA	NA	NA	80.254	96.2018	3.53214	12.2938	0.354544	3.28755	NA	NA	NA	NA	NA	NA	NA	NA	NA	1	1
8424	OG0003565:	6	28.3401	7.04348	0.141975	Down	2.14298e-76	2.15551e-74	NA	0.000770022	NA	NA	8.38e-93	2.76e-05	NA	6.13e-05	0.123627	NA	0.0646007	NA	NA	NA	NA	NA	7.16909	NA	NA	141.343	6.99846	NA	9.69973	2.09049	NA	2.73953	NA	NA	NA	NA	NA	1	NA	NA	2	2	NA	1	1	NA	1
3531	OG0005885:	12	17.9964	12	0.0833333	Up	2.04387e-76	2.56075e-74	0.00494388	8.23e-16	4.84e-27	0.421078	1.34e-06	0.610685	NA	0.724134	0.758611	0.00171175	1e-36	NA	0.00118807	0.0214414	NA	5.3096	34.7336	60.5929	0.864937	13.5228	0.493175	NA	0.322779	0.276266	6.37024	82.8931	NA	6.73543	3.84243	NA	1	1	1	1	1	1	NA	1	1	1	1
4759	OG0013223:	11	19.3032	11	0.0909091	Up	3.27393e-76	4.06623e-74	4.14e-45	NA	0.353581	7.72e-15	0.0558704	5.6e-14	2.1e-05	0.0023526	0.269601	6.34e-09	0.0369511	NA	0.0550902	NA	NA	102.196	NA	1.03964	32.495	2.88472	30.5134	10.771	6.05223	1.31081	18.8764	3.29816	NA	2.89878	NA	NA	1	NA	1	1	1	1	1	1	1	1	1
4694	OG0005676:	14	15.7641	14	0.0714286	Up	7.14218e-76	8.79411e-74	0.000255143	1.04e-07	1.07e-23	0.0249466	0.023535	0.230143	0.486634	0.449276	0.557794	9.88e-06	8.63e-23	0.000604782	3.02e-20	1.95e-08	NA	8.27369	16.0789	52.8918	3.69102	3.74927	1.46905	0.720244	0.800118	0.583765	11.525	50.8042	7.41064	44.9464	17.7529	NA	1	1	1	1	1	1	1	1	1	1	1
7950	OG0013246:	9	22.7712	9	0.111111	Up	7.94535e-76	9.69944e-74	1.46e-07	8.36e-25	9.87e-47	0.000627662	0.466355	0.42991	0.294883	NA	NA	NA	0.245933	NA	9e-08	NA	NA	15.7397	55.4412	105.932	7.37351	0.762809	0.84418	1.22118	NA	NA	NA	1.4027	NA	16.2235	NA	NA	1	1	1	1	1	1	1	NA	NA	NA	1
6593	OG0000366:	14	10.6036	23.0352	0.0434119	Down	3.02393e-75	3.02034e-73	0.386861	NA	0.440773	0.00391902	0.0439686	1.04e-08	1.24e-23	9.14e-33	8.93e-27	0.000280944	0.039227	0.0734796	8.11e-06	0.000133448	0.128652	0.633127	NA	0.819225	3.69461	2.08285	10.0263	28.7696	40.2396	32.7166	5.45157	3.23839	1.7405	11.7224	5.94787	1.3671	2	NA	1	2	2	3	3	3	3	2	1
10645	OG0009780:	2	87.9078	2	0.5	Down	7.79438e-75	7.73106e-73	NA	NA	NA	NA	2.79e-72	1.58e-05	NA	NA	NA	NA	NA	NA	NA	NA	NA	NA	NA	NA	NA	164.76	11.0555	NA	NA	NA	NA	NA	NA	NA	NA	NA	NA	NA	NA	NA	1	1	NA	NA	NA	NA	NA
10301	OG0002095:	14	15.592	14	0.0714286	Up	6.88902e-75	8.33864e-73	8.28e-11	1.21e-23	4.61e-05	0.0330452	0.105268	NA	0.102189	0.295345	0.463826	2.21e-08	1.79e-31	0.00690641	5.28e-09	0.00453958	0.0107237	23.2146	52.7688	9.9847	3.40988	2.25124	NA	2.28094	1.21961	0.768245	17.6277	70.7979	4.97531	19.0593	5.39492	4.5353	1	1	1	1	1	NA	1	1	1	1	1
10833	OG0006248:	8	24.7094	8	0.125	Down	3.43296e-74	3.38159e-72	NA	0.00167992	NA	0.371869	1.04e-62	0.00662817	NA	7.75e-09	0.00297278	NA	2.58e-08	NA	NA	NA	0.552934	NA	6.38901	NA	0.989214	142.721	5.01643	NA	18.6756	5.81826	NA	17.4729	NA	NA	NA	0.592517	NA	1	NA	1	1	1	NA	1	1	NA	1
9467	OG0000256:	5	24.1718	8.16738	0.122438	Down	7.5787e-74	7.41415e-72	NA	NA	NA	NA	NA	0.408366	NA	0.967029	NA	NA	NA	2.44e-51	NA	5.23e-33	1.93e-19	NA	NA	NA	NA	NA	0.895591	NA	0.0335269	NA	NA	NA	63.5672	NA	35.6788	20.684	NA	NA	NA	NA	NA	1	NA	1	NA	NA	NA
533	OG0000149:	14	11.0581	21.3568	0.0468235	Down	8.48934e-74	8.24852e-72	0.0367289	0.00037974	0.000280747	4.39e-09	8.73e-09	0.000132151	0.264864	0.0512008	NA	3.65e-12	0.230448	5.78e-15	4.89e-09	0.00397393	1.67e-25	2.20279	5.25068	5.45204	19.2439	12.371	5.95438	1.32854	2.972	NA	17.5575	0.80058	21.8562	19.1361	2.65344	38.0345	2	2	2	1	2	2	1	1	NA	2	3
12919	OG0000531:	14	8.61782	29.8189	0.0335357	Up	1.6547e-73	1.98605e-71	3.36e-05	0.000232262	0.018704	0.0315514	2.98e-42	0.340048	0.306262	0.381811	NA	0.163673	4.05e-23	0.438411	0.147484	0.00118581	1.31e-09	5.61872	4.56417	2.17037	1.88517	52.1545	0.588365	0.788876	0.641886	NA	1.20659	34.3738	0.549733	1.27602	3.67491	11.1563	3	3	3	3	3	3	2	2	NA	2	2
12485	OG0001145:	15	12.427	18.2432	0.0548148	Up	2.17678e-73	2.59091e-71	0.184722	0.000119888	5.14e-08	0.12688	2.6e-42	1.25e-06	0.227654	3.23e-09	0.13858	0.50842	0.00550322	0.12522	2.38e-10	0.419447	5.1e-05	1.6889	9.02895	16.7836	1.37634	95.7531	9.06158	1.47993	13.0339	1.31754	0.676448	5.20242	1.38512	22.1588	0.868818	6.58912	1	1	1	2	1	2	1	2	2	1	1
7498	OG0000800:	3	20.8209	9.6079	0.104081	Down	5.86533e-73	5.66044e-71	NA	NA	NA	NA	NA	NA	NA	NA	NA	8.84e-09	1.32e-20	NA	4.72e-32	NA	NA	NA	NA	NA	NA	NA	NA	NA	NA	NA	8.90111	21.9716	NA	31.5902	NA	NA	NA	NA	NA	NA	NA	NA	NA	NA	NA	4	4
12043	OG0001194:	12	14.0681	15.4286	0.0648148	Down	1.09165e-72	1.04644e-70	5.64e-13	1.64e-57	1.17e-14	NA	0.186227	0.0426992	NA	NA	0.311066	0.00144107	0.175406	0.240852	8.1e-05	0.000125294	6.18e-08	18.8025	87.1684	21.3861	NA	1.68079	3.15358	NA	NA	1.16775	6.54237	1.16043	1.42357	6.28071	8.98485	11.0662	2	2	2	NA	1	1	NA	NA	1	1	2
7583	OG0008581:	13	16.1212	13	0.0769231	Down	1.52706e-72	1.45407e-70	0.865482	1.26e-15	1.26e-06	3.07e-07	7.43e-12	NA	0.621991	0.129593	0.162114	2.19e-12	3.38e-38	NA	0.0798083	0.483594	0.82118	0.144469	34.3077	13.5844	14.9964	25.6255	NA	0.47483	2.04336	1.81946	26.8471	86.2804	NA	2.52813	0.72651	0.197013	1	1	1	1	1	NA	1	1	1	1	1
8908	OG0007711:	13	16.0592	13	0.0769231	Down	3.26239e-72	3.08587e-70	7.09e-06	1.42e-51	3.2e-05	0.0165676	5.77e-05	0.87747	0.565895	NA	NA	2.3e-08	6.93e-09	0.0614971	0.00093072	0.000161287	0.955108	11.8568	117.081	10.3498	4.1003	9.76025	0.130712	0.569347	NA	NA	17.5878	18.7874	2.78877	6.97955	8.73233	0.0459313	1	1	1	1	1	1	1	NA	NA	1	1
6772	OG0007568:	11	18.4259	11	0.0909091	Up	3.2013e-72	3.77886e-70	1.36e-06	2.52e-25	1.41e-08	0.795378	NA	NA	0.329802	NA	NA	5.5e-05	0.0818566	1.67e-36	5.81e-06	0.0328099	0.0519655	13.508	56.6404	18.0771	0.228938	NA	NA	1.10926	NA	NA	9.80818	2.50279	82.3802	12.0559	3.41702	2.95718	1	1	1	1	NA	NA	1	NA	NA	1	1
4339	OG0012093:	11	18.3954	11	0.0909091	Down	4.40589e-72	4.14009e-70	1.49e-07	1.36e-05	NA	7.64e-26	0.0663285	4.37e-32	NA	NA	NA	5.6e-05	0.028859	0.0217808	2.04e-10	0.158023	0.259416	15.7193	11.2054	NA	57.8338	2.71314	72.208	NA	NA	NA	9.79016	3.54534	3.82673	22.3129	1.84502	1.34932	1	1	NA	1	1	1	NA	NA	NA	1	1
6010	OG0016639:	3	57.9271	3	0.333333	Down	5.14869e-72	4.80645e-70	0.284867	2.46e-48	4.81e-28	NA	NA	NA	NA	NA	NA	NA	NA	NA	NA	NA	NA	1.25573	109.624	62.9017	NA	NA	NA	NA	NA	NA	NA	NA	NA	NA	NA	NA	1	1	1	NA	NA	NA	NA	NA	NA	NA	NA
2772	OG0000165:	15	9.92294	24.0433	0.0415917	Down	5.57873e-72	5.17409e-70	0.387951	1.63e-23	0.0643622	0.617324	2.2e-21	0.00954824	0.0484045	0.00205553	0.0157555	2.14e-20	4.16e-20	0.534397	2.49e-06	0.00204555	0.100974	0.946876	34.9806	2.74323	0.482361	25.945	3.10093	2.01877	4.12481	2.26395	30.1939	29.7508	0.626616	7.03812	3.3775	1.25067	1	2	1	1	3	2	2	2	3	2	2
11762	OG0006117:	6	30.816	6	0.166667	Up	9.29103e-72	1.08774e-69	NA	NA	NA	0.0193781	0.00458501	2.23e-75	0.064262	0.736259	0.535587	NA	NA	NA	NA	NA	NA	NA	NA	NA	3.94361	5.38496	171.892	2.74479	0.306173	0.624391	NA	NA	NA	NA	NA	NA	NA	NA	NA	1	1	1	1	1	1	NA	NA
6940	OG0000237:	11	11.6343	19.3465	0.0516889	Down	1.56763e-71	1.44455e-69	6.36e-05	1.32e-85	0.0519762	0.169824	0.00208736	0.310607	NA	0.0723093	0.696236	NA	0.131554	0.0683541	NA	NA	0.273971	5.27067	106.605	1.97131	1.18199	6.17186	0.779486	NA	1.7512	0.241378	NA	1.35223	1.7887	NA	NA	0.863155	3	3	2	2	1	2	NA	2	2	NA	2
11114	OG0005846:	15	14.2065	15	0.0666667	Up	1.38766e-71	1.61137e-69	0.00237457	3.45e-07	3.63e-05	2.26e-16	0.0112685	1.43e-09	3.22e-17	0.717696	0.0548986	7.11e-25	0.0491721	0.000410006	0.00032191	0.0170078	0.263337	6.04294	14.8797	10.2237	36.026	4.48574	20.3656	37.9746	0.33171	2.90227	55.6031	3.01243	7.79934	8.04124	4.07408	1.33432	1	1	1	1	1	1	1	1	1	1	1
6245	OG0018781:	6	30.6551	6	0.166667	Down	2.3767e-71	2.17605e-69	NA	NA	NA	NA	NA	NA	NA	NA	NA	0.281951	2.01e-59	0.0343025	9.37e-13	0.000554848	0.000130429	NA	NA	NA	NA	NA	NA	NA	NA	NA	1.26602	135.154	3.37254	27.6961	7.49682	8.94468	NA	NA	NA	NA	NA	NA	NA	NA	NA	1	1
10544	OG0001486:	10	19.7192	10	0.1	Down	2.98624e-71	2.71672e-69	NA	0.0113713	0.697897	3.73e-10	2.63e-17	1.48e-56	0.917578	0.855985	NA	0.282704	NA	0.214011	NA	NA	0.419087	NA	4.47667	0.359683	21.7094	38.177	128.553	0.0860177	0.155502	NA	1.26335	NA	1.54173	NA	NA	0.869676	NA	1	1	1	1	1	1	1	NA	1	NA
4232	OG0000394:	7	16.3291	12.5387	0.0797533	Down	3.94157e-71	3.56313e-69	0.0205746	4.92e-18	1.69e-27	NA	7.06e-07	0.676984	NA	3.66e-35	0.163706	NA	NA	NA	NA	NA	NA	2.58913	26.5688	41.0967	NA	7.72563	0.390108	NA	34.7269	1.20646	NA	NA	NA	NA	NA	NA	2	2	2	NA	3	1	NA	5	2	NA	NA
7680	OG0009062:	10	19.6524	10	0.1	Up	5.64989e-71	6.50785e-69	0.135825	0.000707349	0.297817	0.00339376	NA	NA	NA	NA	NA	6.82e-07	1.42e-25	4.86e-11	2.38e-29	3.78e-05	0.000108842	1.99639	7.25399	1.21128	5.68582	NA	NA	NA	NA	NA	14.1982	57.214	23.7474	65.9079	10.1832	9.12561	1	1	1	1	NA	NA	NA	NA	NA	1	1
2592	OG0005529:	7	26.6353	7	0.142857	Up	6.41283e-71	7.32756e-69	NA	NA	NA	6.09e-10	7.2e-23	1.01e-41	NA	0.308558	0.292438	NA	0.000175744	NA	NA	0.000151494	NA	NA	NA	NA	21.2192	50.9854	94.396	NA	1.17584	1.2295	NA	8.64648	NA	NA	8.79496	NA	NA	NA	NA	1	1	1	NA	1	1	NA	1
5451	OG0000963:	5	20.5333	9.4475	0.105848	Down	1.1765e-70	1.05685e-68	NA	NA	NA	NA	4.95e-39	NA	NA	0.0145872	NA	0.00291233	8.19e-28	NA	5.3e-08	NA	NA	NA	NA	NA	NA	58.801	NA	NA	4.22761	NA	3.1848	27.3151	NA	9.13799	NA	NA	NA	NA	NA	NA	2	NA	NA	1	NA	3	5
11372	OG0000303:	14	11.4695	19.4191	0.0514958	Up	1.63204e-70	1.85004e-68	1.55e-13	7.84e-12	3.06e-09	2.77e-18	1.17e-06	0.491649	0.00368603	0.764281	0.000113988	NA	1.54e-05	1.92e-06	0.0798117	6.1e-17	0.0339143	29.4954	13.9482	19.6049	15.5919	5.5749	0.70999	3.05629	0.146629	4.95241	NA	11.0811	13.1632	2.52809	37.3357	3.38392	1	3	1	7	6	1	3	3	3	NA	1
9556	OG0000778:	9	16.7913	11.9508	0.0836763	Down	3.46187e-70	3.09037e-68	0.651559	0.00153976	2.71e-14	NA	6.85e-06	NA	NA	0.0726769	NA	NA	1.07e-60	NA	5.93e-08	0.66928	0.148372	0.428387	4.31742	31.2392	NA	7.92751	NA	NA	1.74782	NA	NA	92.0583	NA	11.0938	0.401553	1.90803	1	2	1	NA	2	NA	NA	2	NA	NA	2
5538	OG0004289:	6	30.2111	6	0.166667	Up	3.17241e-70	3.56784e-68	NA	NA	NA	0.000249523	6.9e-10	1.3e-60	0.362857	0.000382983	0.00608254	NA	NA	NA	NA	NA	NA	NA	NA	NA	8.29596	21.0943	137.893	1.01375	7.86752	5.10233	NA	NA	NA	NA	NA	NA	NA	NA	NA	1	1	1	1	1	1	NA	NA
1581	OG0001115:	7	19.014	10.2558	0.0975057	Down	5.20541e-70	4.61794e-68	NA	NA	NA	0.158056	9.69e-59	0.00493379	NA	2.84e-20	0.958024	NA	0.000147471	NA	NA	NA	0.546341	NA	NA	NA	1.22987	89.0543	3.5411	NA	30.0053	0.0428824	NA	8.82188	NA	NA	NA	0.403008	NA	NA	NA	2	2	2	NA	2	1	NA	1
12039	OG0007603:	7	26.3088	7	0.142857	Down	5.85967e-70	5.16627e-68	NA	NA	NA	0.632461	0.0276051	NA	NA	NA	NA	6.64e-07	5.43e-07	1.3e-24	NA	1.44e-10	8.88e-33	NA	NA	NA	0.458137	3.58975	NA	NA	NA	NA	14.225	14.4262	54.9997	NA	22.6612	73.8015	NA	NA	NA	1	1	NA	NA	NA	NA	1	1
5128	OG0000267:	15	7.149	37.0814	0.0269677	Up	4.7426e-70	5.29207e-68	0.00870688	0.000240275	0.000408065	7.96e-14	1.94e-22	1.65e-10	0.0121149	0.000252074	0.0196863	0.0604021	5.38e-09	2.27e-08	0.265519	0.00231656	9.92e-08	2.58744	4.54567	4.25677	16.4519	27.2696	10.812	2.40727	4.51952	2.14246	1.87115	10.3858	8.44843	0.884046	2.91248	7.74054	3	3	3	3	3	4	3	3	3	2	3
12764	OG0005810:	8	23.4338	8	0.125	Up	6.41555e-70	7.10336e-68	NA	NA	NA	1.07e-05	1.18e-44	4.37e-30	0.0819723	0.284958	0.172151	0.238954	NA	NA	NA	NA	0.721579	NA	NA	NA	11.4453	101.148	67.6028	2.50137	1.25541	1.75938	1.43149	NA	NA	NA	NA	0.326313	NA	NA	NA	1	1	1	1	1	1	1	NA
6720	OG0011402:	4	43.078	4	0.25	Down	1.27147e-69	1.11413e-67	NA	NA	NA	0.543623	7.14e-71	0.000910182	NA	NA	NA	NA	0.0414767	NA	NA	NA	NA	NA	NA	NA	0.609499	161.518	7.00187	NA	NA	NA	NA	3.18262	NA	NA	NA	NA	NA	NA	NA	1	1	1	NA	NA	NA	NA	1
6765	OG0002804:	10	19.252	10	0.1	Down	2.57619e-69	2.24364e-67	0.586223	5.2e-14	0.000319866	0.00131118	7.58e-23	NA	NA	NA	NA	0.000322207	8.98e-35	NA	0.100241	0.00180976	0.482331	0.534055	30.5875	8.04761	6.63683	50.9339	NA	NA	NA	NA	8.04032	78.3955	NA	2.30017	6.31456	0.729124	1	1	1	1	1	NA	NA	NA	NA	1	1
9498	OG0013864:	5	35.1058	5	0.2	Up	2.37597e-69	2.61046e-67	NA	NA	NA	1.74e-20	1.6e-49	0.0147587	NA	NA	NA	0.927824	1.54e-06	NA	NA	NA	NA	NA	NA	NA	45.4978	112.357	4.21593	NA	NA	NA	0.0749129	13.3837	NA	NA	NA	NA	NA	NA	NA	1	1	1	NA	NA	NA	1	1
926	OG0022145:	5	35.0197	5	0.2	Up	3.61878e-69	3.94558e-67	NA	NA	NA	0.000613248	5.49e-59	2.76e-12	NA	0.0354038	0.0274472	NA	NA	NA	NA	NA	NA	NA	NA	NA	7.39674	134.15	26.6158	NA	3.34094	3.59549	NA	NA	NA	NA	NA	NA	NA	NA	NA	1	1	1	NA	1	1	NA	NA
8786	OG0006403:	11	17.6972	11	0.0909091	Down	6.4872e-69	5.61556e-67	0.0610128	1.89e-06	0.12929	NA	0.000119453	NA	0.335834	NA	0.181431	1.89e-07	1.14e-63	NA	0.589525	0.0389308	0.53262	2.79667	13.1789	2.0457	NA	9.03259	NA	1.09114	NA	1.70688	15.4815	144.932	NA	0.528438	3.24597	0.629947	1	1	1	NA	1	NA	1	NA	1	1	1
6712	OG0012454:	10	19.1514	10	0.1	Down	6.71665e-69	5.77915e-67	7.15e-05	2.54e-20	1.58e-06	NA	NA	NA	0.406646	NA	NA	1.33e-08	5.64e-08	5.45e-12	1.93e-20	8.42e-08	0.864773	9.54581	45.1195	13.3581	NA	NA	NA	0.899811	NA	NA	18.1355	16.6908	25.9354	45.3942	16.2901	0.145288	1	1	1	NA	NA	NA	1	NA	NA	1	1
1593	OG0006138:	9	20.9293	9	0.111111	Up	6.425e-69	6.95214e-67	1.86e-15	7.93e-30	2.68e-08	3.52e-05	NA	NA	0.0108933	0.992196	NA	NA	NA	6.7e-24	0.972587	0.159753	NA	33.9182	67.0069	17.4349	10.2545	NA	NA	4.51961	0.00783437	NA	NA	NA	53.3599	0.0277954	1.83413	NA	1	1	1	1	NA	NA	1	1	NA	NA	NA
740	OG0007182:	11	17.6248	11	0.0909091	Down	1.38232e-68	1.18225e-66	6.2e-18	4e-13	0.995553	2.93e-07	0.0711501	0.0531927	NA	NA	NA	4.25e-18	4.2e-08	0.833737	NA	1.84e-20	0.0846146	39.622	28.5473	0.00445705	15.0431	2.64296	2.93383	NA	NA	NA	39.9996	16.9856	0.181837	NA	45.4419	2.46965	1	1	1	1	1	1	NA	NA	NA	1	1
77	OG0003633:	12	16.395	12	0.0833333	Down	1.63435e-68	1.38949e-66	5.85e-23	7.08e-22	0.000409274	0.0114248	0.00232153	NA	0.0915384	NA	0.886852	0.000749946	5.24e-23	0.119158	0.00258762	8.15e-05	NA	51.193	48.6996	7.80113	4.47197	6.06553	NA	2.391	NA	0.120077	7.19551	51.3031	2.1273	5.95702	9.41491	NA	1	1	1	1	1	NA	1	NA	1	1	1
3408	OG0007287:	8	23.02	8	0.125	Up	1.55286e-68	1.66763e-66	NA	NA	NA	0.000542991	1.82e-52	2e-14	NA	0.105308	0.128821	NA	2.35e-09	NA	NA	0.812227	0.204822	NA	NA	NA	7.51842	119.136	31.543	NA	2.25086	2.04933	NA	19.8689	NA	NA	0.207975	1.58561	NA	NA	NA	1	1	1	NA	1	1	NA	1
9234	OG0004359:	5	31.8781	5.4878	0.182222	Down	2.45818e-68	2.06531e-66	8.44e-05	NA	0.784765	2.71e-35	7.92e-24	8.4e-16	NA	NA	NA	NA	NA	NA	NA	NA	NA	9.37994	NA	0.242371	79.5935	35.4618	34.7131	NA	NA	NA	NA	NA	NA	NA	NA	NA	1	NA	1	1	2	1	NA	NA	NA	NA	NA
8663	OG0016916:	7	25.7258	7	0.142857	Down	3.03527e-68	2.52051e-66	0.127001	2.36e-15	NA	NA	NA	NA	0.414425	7e-07	0.000439516	NA	3.1e-47	NA	5.23e-07	NA	NA	2.06356	33.6801	NA	NA	NA	NA	0.880864	14.1722	7.72984	NA	107.09	NA	14.4637	NA	NA	1	1	NA	NA	NA	NA	1	1	1	NA	1
3845	OG0050522:	3	55.071	3	0.333333	Up	2.45008e-68	2.61153e-66	NA	NA	NA	NA	NA	NA	NA	NA	NA	9.67e-13	8.08e-37	NA	2.27e-24	NA	NA	NA	NA	NA	NA	NA	NA	NA	NA	NA	27.6646	83.1063	NA	54.4423	NA	NA	NA	NA	NA	NA	NA	NA	NA	NA	NA	1	1
9186	OG0009940:	10	18.972	10	0.1	Down	3.71284e-68	3.06535e-66	3.77e-24	4.41e-14	0.00461149	NA	NA	NA	0.478692	NA	NA	0.000237234	2.92e-22	0.000753532	8.67e-08	2.73e-08	0.889064	53.935	30.7523	5.3792	NA	NA	NA	0.736697	NA	NA	8.34646	49.5853	7.19074	16.2608	17.4164	0.117586	1	1	1	NA	NA	NA	1	NA	NA	1	1
6998	OG0002025:	13	13.6131	15.0594	0.0664037	Up	3.09348e-68	3.2729e-66	NA	0.00401385	NA	0.935392	0.0138101	4.72e-60	0.000893471	0.0497505	0.00010267	0.0234051	0.287497	0.0140342	0.889278	0.0118119	0.0361964	NA	3.67867	NA	0.0667897	4.28235	136.603	7.0204	3.00073	9.18399	3.7548	1.24654	2.84417	0.117346	2.9591	2.21253	NA	2	NA	1	1	1	1	1	1	1	1
2228	OG0004786:	14	14.4132	14	0.0714286	Up	3.66363e-68	3.84762e-66	0.000371115	0.00162457	9.94e-08	1.05e-07	0.781232	NA	0.00926069	0.0239034	0.0203345	3.04e-17	2.41e-05	3.41e-17	1.45e-08	2.84e-10	1.02e-07	7.899	6.42251	16.1241	16.0693	0.246883	NA	4.68198	3.73373	3.89544	38.0321	10.6333	37.9172	18.0491	21.982	16.0983	1	1	1	1	1	NA	1	1	1	1	1
5554	OG0007123:	4	42.1714	4	0.25	Up	4.48298e-68	4.67376e-66	NA	NA	NA	NA	1.64e-11	NA	NA	NA	NA	3.64e-08	NA	NA	9.13e-49	NA	1.01e-07	NA	NA	NA	NA	24.8337	NA	NA	NA	NA	17.1287	NA	NA	110.615	NA	16.1081	NA	NA	NA	NA	1	NA	NA	NA	NA	1	NA
3580	OG0003963:	12	16.2506	12	0.0833333	Down	8.39515e-68	6.89126e-66	6.97e-19	5.1e-22	0.101597	2.54e-05	5.67e-07	0.0919643	0.0853132	NA	NA	2.71e-18	4.45e-10	0.993614	0.0117379	0.00355372	NA	41.8075	49.0276	2.28674	10.5808	14.3829	2.38636	2.46143	NA	NA	40.4496	21.5329	0.00640649	4.44493	5.63976	NA	1	1	1	1	1	1	1	NA	NA	1	1
9059	OG0004225:	4	26.3366	6.76398	0.147842	Down	9.0167e-68	7.35917e-66	NA	0.149656	NA	3.02e-25	0.00353907	4.76e-46	NA	NA	NA	NA	NA	NA	NA	NA	NA	NA	1.89942	NA	30.796	3.07849	69.5724	NA	NA	NA	NA	NA	NA	NA	NA	NA	NA	1	NA	3	3	2	NA	NA	NA	NA	NA
5374	OG0000139:	12	10.3609	21.1669	0.0472436	Down	2.53259e-67	2.05528e-65	1.67e-05	3.92e-78	2.94e-29	1.69e-08	NA	NA	0.429125	0.898923	NA	0.768075	0.0426351	0.000124224	0.00137827	0.75784	0.862596	4.04734	65.5794	24.1722	17.896	NA	NA	0.564005	0.0710387	NA	0.175912	2.10339	4.9055	4.39128	0.277282	0.147808	8	8	8	1	NA	NA	2	2	NA	2	2
11020	OG0002878:	12	16.1581	12	0.0833333	Up	2.39324e-67	2.47701e-65	3.76e-09	1.4e-15	2.64e-27	2.35e-12	6.87e-06	2.9e-08	0.733985	NA	NA	3.39e-08	0.453745	0.153707	0.950168	0.0576906	NA	19.3988	34.2023	61.199	26.7766	11.8883	17.356	0.309267	NA	NA	17.1999	0.79022	1.87271	0.0511164	2.85266	NA	1	1	1	1	1	1	1	NA	NA	1	1
6293	OG0008048:	11	17.3161	11	0.0909091	Up	3.45625e-67	3.55149e-65	0.00345537	3.79e-07	0.000660823	0.00277698	0.683396	NA	NA	NA	NA	1.03e-08	1.1e-42	0.00396689	3.39e-11	0.000949975	0.00795401	5.66783	14.7857	7.32202	5.88639	0.380681	NA	NA	NA	NA	18.3911	96.6133	5.52977	24.1076	6.95907	4.83408	1	1	1	1	1	NA	NA	NA	NA	1	1
8549	OG0001599:	11	16.7182	11.4632	0.087236	Up	4.35988e-67	4.44801e-65	0.0354206	0.877849	0.0281016	9.81e-66	3.9e-12	0.514863	NA	NA	NA	0.0107728	0.872434	0.0875638	NA	0.65144	0.231771	3.34046	0.130281	3.57193	149.687	17.5134	0.663855	NA	NA	NA	4.53073	0.136469	2.43539	NA	0.428571	1.462	1	1	1	1	2	1	NA	NA	NA	1	1
228	OG0001408:	15	11.2271	18.9252	0.0528395	Up	5.84745e-67	5.92334e-65	3.66e-15	4.8e-11	9.08e-12	0.00336896	0.270242	0.529506	0.149835	0.0155507	0.606712	5.02e-10	1.91e-12	4.38e-06	1.77e-11	4.47e-06	0.0162878	22.1609	15.8399	25.4249	5.69315	1.30844	0.635811	1.89822	2.77577	0.333134	21.4124	26.9839	8.22564	24.7575	8.21208	2.74489	2	2	1	1	1	1	1	2	2	1	1
2738	OG0006885:	11	17.2243	11	0.0909091	Down	9.00092e-67	7.26329e-65	0.0684772	1.12e-17	NA	NA	7.59e-06	0.0248568	NA	0.26873	0.318685	1.66e-16	5.44e-16	NA	1.88e-22	0.00367421	0.0671624	2.68125	39.0306	NA	NA	11.7887	3.69462	NA	1.31405	1.14355	36.3345	35.1476	NA	50.0256	5.60642	2.70064	1	1	NA	NA	1	1	NA	1	1	1	1
11601	OG0015800:	9	20.2741	9	0.111111	Down	1.81569e-66	1.45694e-64	1.26e-08	4.72e-18	0.000152619	1.3e-07	2.41e-07	6.42e-05	NA	NA	NA	NA	NA	3.59e-11	NA	2.27e-09	3.83e-14	18.1896	39.8947	8.78757	15.8557	15.2385	9.65351	NA	NA	NA	NA	NA	24.0503	NA	19.9035	30.8933	1	1	1	1	1	1	NA	NA	NA	NA	NA
3657	OG0006238:	10	18.5582	10	0.1	Up	1.91123e-66	1.9224e-64	0.288383	NA	0.481435	1.11e-06	2.83e-62	0.024877	0.000664844	0.00828556	0.0635635	NA	NA	0.000274647	NA	NA	0.242299	1.24347	NA	0.730984	13.7112	141.72	3.69381	7.31596	4.79324	2.75572	NA	NA	8.20002	NA	NA	1.41758	1	NA	1	1	1	1	1	1	1	NA	NA
7882	OG0002641:	10	18.5042	10	0.1	Down	3.19556e-66	2.54984e-64	2.57e-05	1.81e-22	0.00163049	0.0177061	NA	NA	0.154863	NA	NA	3.43e-12	2.21e-12	0.445512	1.34e-05	4.61e-21	NA	10.569	50.0635	6.41888	4.03385	NA	NA	1.86521	NA	NA	26.3985	26.838	0.808531	11.2203	46.8261	NA	1	1	1	1	NA	NA	1	NA	NA	1	1
8997	OG0000206:	12	10.2342	21.1456	0.0472911	Down	3.35513e-66	2.66229e-64	8.24e-08	1.23e-21	0.00132475	0.00354673	NA	NA	0.0284828	0.79481	NA	0.00173468	0.1127	1.27e-23	7.41e-18	0.114199	0.10399	10.8745	32.0982	4.41769	3.76115	NA	NA	2.3723	0.229652	NA	3.46742	1.19074	35.147	26.2958	1.44654	1.50897	2	2	2	2	NA	NA	2	1	NA	3	3
8445	OG0012118:	3	53.3944	3	0.333333	Down	3.52348e-66	2.78043e-64	NA	5.94e-34	1.2e-36	NA	NA	NA	NA	NA	NA	NA	NA	0.38052	NA	NA	NA	NA	76.5062	82.7107	NA	NA	NA	NA	NA	NA	NA	NA	0.966216	NA	NA	NA	1	1	1	NA	NA	NA	NA	NA	NA	NA	NA
6867	OG0000103:	5	18.8379	9.76255	0.102432	Down	4.63939e-66	3.6409e-64	NA	NA	NA	NA	NA	NA	NA	NA	NA	NA	2.49e-27	4.96e-18	0.0354799	0.000373443	1.09e-18	NA	NA	NA	NA	NA	NA	NA	NA	NA	NA	61.2575	14.0847	3.33879	3.04403	12.4646	NA	NA	NA	NA	NA	NA	NA	NA	NA	NA	1
12345	OG0019649:	6	28.5714	6	0.166667	Up	4.50461e-66	4.49926e-64	NA	NA	NA	NA	NA	NA	NA	NA	NA	8.55e-11	1.72e-23	0.000241627	4.07e-20	2.06e-10	1.19e-09	NA	NA	NA	NA	NA	NA	NA	NA	NA	23.1825	52.4171	8.32812	44.6481	22.3031	20.5493	NA	NA	NA	NA	NA	NA	NA	NA	NA	1	1
5017	OG0000269:	9	12.961	15.4389	0.0647715	Down	8.00367e-66	6.2468e-64	2.76e-21	7.7e-14	1.29e-05	1.55e-15	0.855106	4.28e-05	0.00262765	3.25e-09	7.05e-06	NA	NA	NA	NA	NA	NA	31.5594	20.13	7.50552	34.1005	0.15653	10.059	2.10029	6.67287	4.36465	NA	NA	NA	NA	NA	NA	2	2	2	1	1	1	9	10	8	NA	NA
12087	OG0000920:	7	18.8774	9.6616	0.103503	Down	1.4588e-65	1.13239e-63	NA	0.0675354	NA	6.08e-08	8.73e-34	0.00132192	NA	NA	NA	2.54e-14	NA	NA	1.33e-15	NA	0.572291	NA	1.79674	NA	9.0631	50.7474	4.41911	NA	NA	NA	31.304	NA	NA	34.2536	NA	0.558107	NA	2	NA	3	2	2	NA	NA	NA	1	NA
1660	OG0013334:	10	18.2591	10	0.1	Up	3.29028e-65	3.26354e-63	0.75228	5.63e-57	0.0072867	0.0394682	3.16e-14	0.000270501	0.669108	NA	NA	0.366836	0.030495	NA	0.645869	NA	NA	0.284647	129.519	4.9217	3.23226	31.0856	8.21523	0.40181	NA	NA	1.00284	3.49019	NA	0.437158	NA	NA	1	1	1	1	1	1	1	NA	NA	1	1
5702	OG0000052:	13	6.92322	35.9681	0.0278025	Up	5.57551e-65	5.49207e-63	5.77e-09	NA	NA	1.06e-07	0.350468	1.08e-19	9.8e-05	1.5e-15	1.46e-05	1.16e-05	9.47e-08	2.03e-14	0.00238218	0.103112	0.0192295	9.10589	NA	NA	6.55503	0.69899	16.8433	3.55999	13.1644	4.54469	6.19882	6.23735	13.808	6.03974	1.09053	2.15526	4	NA	NA	6	2	7	7	7	6	3	7
5067	OG0014012:	6	21.3819	8.24653	0.121263	Up	6.29023e-65	6.15365e-63	NA	NA	NA	4.24e-26	4.25e-26	0.00116617	0.0451005	0.00656264	0.674766	NA	NA	NA	NA	NA	NA	NA	NA	NA	58.4226	58.4203	6.75403	1.69029	2.74165	0.262259	NA	NA	NA	NA	NA	NA	NA	NA	NA	1	1	1	3	3	2	NA	NA
7326	OG0010141:	11	16.8123	11	0.0909091	Up	6.57749e-65	6.3909e-63	NA	0.589143	0.184683	4.28e-14	3.37e-41	3.32e-18	0.010082	0.0104864	0.0174028	0.042218	0.385094	NA	0.309676	NA	NA	NA	0.529087	1.68912	30.7822	93.1911	40.2466	4.59701	4.55768	4.05112	3.16491	0.954267	NA	1.17223	NA	NA	NA	1	1	1	1	1	1	1	1	1	1
3300	OG0001087:	9	13.1848	14.8776	0.0672154	Up	7.22915e-65	6.97662e-63	1.56e-45	0.000574178	3.31e-10	0.0196197	NA	NA	0.236635	NA	NA	2.39e-05	NA	2.52e-07	9.96e-07	0.714733	NA	68.7811	4.97505	14.5526	2.62082	NA	NA	0.960824	NA	NA	7.09442	NA	10.1292	9.21301	0.335847	NA	2	2	2	2	NA	NA	2	NA	NA	2	NA
2183	OG0000293:	15	8.88169	25.065	0.0398962	Down	9.50558e-65	7.33882e-63	0.20723	8.7e-08	0.800987	0.000106431	1e-53	2.36e-05	0.215418	0.010679	0.100341	0.000592866	1.94e-08	0.0636384	1.35e-05	7.8e-05	0.0506323	1.57393	16.2574	0.221911	6.09868	66.5656	10.6543	0.837367	3.02632	1.53279	3.56666	8.52384	1.83636	5.38215	5.15935	1.98878	1	1	1	2	3	1	3	2	2	4	4
2710	OG0000032:	7	11.9392	16.8548	0.0593302	Down	1.05176e-64	8.07648e-63	NA	0.173921	NA	6.3e-46	0.000761313	2.34e-39	0.091996	0.191387	0.777219	NA	NA	NA	NA	NA	NA	NA	1.74916	NA	42.481	2.9308	34.306	1.30146	0.637696	0.168022	NA	NA	NA	NA	NA	NA	NA	1	NA	6	6	7	3	7	2	NA	NA
9376	OG0006929:	14	13.7739	14	0.0714286	Down	1.57151e-64	1.20031e-62	1.54e-11	0.000738634	0.00321938	7.83e-10	2.52e-14	0.064512	0.000838354	3.65e-06	0.47133	0.137094	1.96e-15	1.78e-07	NA	1.02e-07	5.46e-06	24.8967	7.21071	5.73857	20.9679	31.3119	2.7409	7.08407	12.5208	0.752198	1.98709	33.8658	15.5415	NA	16.0983	12.1181	1	1	1	1	1	1	1	1	1	1	1
10284	OG0000124:	4	21.1035	8.32887	0.120064	Up	1.38918e-64	1.33165e-62	NA	NA	0.0025997	0.00261023	8.85e-05	3.06e-57	NA	NA	NA	NA	NA	NA	NA	NA	NA	NA	NA	3.96824	3.24454	6.22167	70.9794	NA	NA	NA	NA	NA	NA	NA	NA	NA	NA	NA	2	3	2	3	NA	NA	NA	NA	NA
11834	OG0006038:	11	16.7174	11	0.0909091	Down	1.76553e-64	1.34134e-62	4.78e-23	9.46e-19	0.000233695	0.00166664	NA	NA	0.0247184	NA	NA	2.86e-11	2.61e-06	0.000368595	0.000229691	7.29e-09	0.683312	51.395	41.502	8.36149	6.39694	NA	NA	3.70021	NA	NA	24.2776	12.8562	7.90581	8.37878	18.7368	0.380804	1	1	1	1	NA	NA	1	NA	NA	1	1
11040	OG0003011:	9	19.7048	9	0.111111	Up	2.42989e-64	2.31374e-62	6.35e-06	3.17e-33	0.0156273	0.000629131	0.1052	0.000178668	2.99e-06	7.61e-19	1.13e-06	NA	NA	NA	NA	NA	NA	11.9671	74.8316	4.15874	7.37117	2.25189	8.62998	12.7202	41.7197	13.6933	NA	NA	NA	NA	NA	NA	1	1	1	1	1	1	1	1	1	NA	NA
10625	OG0007119:	4	39.8218	4	0.25	Down	4.56074e-64	3.44661e-62	NA	NA	NA	NA	3.87e-68	0.074395	NA	0.359049	0.642733	NA	NA	NA	NA	NA	NA	NA	NA	NA	NA	155.223	2.59837	NA	1.0243	0.442026	NA	NA	NA	NA	NA	NA	NA	NA	NA	NA	1	1	NA	1	1	NA	NA
3000	OG0000422:	6	14.1296	13.4532	0.0743317	Up	4.7208e-64	4.46538e-62	NA	NA	NA	7.11e-08	1.11e-26	0.000371	NA	NA	NA	NA	NA	0.000165622	NA	4.79e-35	0.0170005	NA	NA	NA	6.05594	20.4041	3.79167	NA	NA	NA	NA	NA	8.7058	NA	43.104	2.71634	NA	NA	NA	8	10	4	NA	NA	NA	NA	NA
9665	OG0005797:	7	24.2925	7	0.142857	Up	4.90748e-64	4.61142e-62	2.04e-09	4.88e-08	1.31e-09	NA	NA	NA	0.513043	NA	NA	5.73e-05	NA	0.00955372	3.85e-43	NA	NA	20.0103	16.8355	20.4532	NA	NA	NA	0.667396	NA	NA	9.76721	NA	4.65082	97.6631	NA	NA	1	1	1	NA	NA	NA	1	NA	NA	1	NA
5645	OG0000184:	15	6.67099	37.4138	0.0267281	Up	5.59571e-64	5.22376e-62	0.00127972	1.05e-22	0.00284126	1.04e-05	0.0102859	1.87e-05	0.000341471	1.29e-08	8.34e-09	0.145247	1.84e-13	0.000395576	5.36e-05	0.00014406	0.062977	3.19734	24.2919	2.81448	5.02498	2.19695	5.93836	3.83148	9.90875	8.92906	1.28621	14.0754	4.27373	6.55597	5.89685	1.84332	4	4	4	5	4	3	4	3	4	2	4
6841	OG0002028:	14	12.6267	15.4737	0.0646259	Down	6.97528e-64	5.24357e-62	0.340057	0.00697085	0.439453	6.77e-08	4.85e-18	2.61e-07	NA	1.03e-15	6.63e-10	1.04e-11	0.0565352	0.000862556	3.33e-10	7.29e-07	0.246021	1.07864	4.96602	0.822224	16.5082	26.5784	10.1058	NA	23.0061	21.1342	25.2892	2.87289	7.05561	21.8229	14.1316	1.40234	1	1	1	1	2	2	NA	2	1	1	1
4214	OG0003361:	10	17.936	10	0.1	Down	7.09365e-64	5.30464e-62	0.000858511	3.89e-29	3.44e-05	NA	0.371141	NA	NA	NA	NA	1.58e-07	9.48e-13	2.11e-06	6.65e-13	0.000285409	0.0497788	7.06031	65.4166	10.2775	NA	0.991173	NA	NA	NA	NA	15.6607	27.6844	13.0688	28.039	8.16159	3.00017	1	1	1	NA	1	NA	NA	NA	NA	1	1
6200	OG0003983:	7	20.2479	8.64706	0.115646	Down	7.15456e-64	5.32232e-62	0.018628	1.71e-49	5.34e-08	NA	NA	NA	0.000263919	0.331763	0.564913	0.121604	NA	NA	NA	NA	NA	3.98309	112.29	16.7455	NA	NA	NA	5.49325	0.735557	0.380723	2.10699	NA	NA	NA	NA	NA	1	1	1	NA	NA	NA	2	2	2	1	NA
11111	OG0001140:	9	18.7383	9.46753	0.105624	Down	9.38769e-64	6.94737e-62	NA	NA	NA	NA	2.09e-13	0.00837941	0.409292	0.171278	NA	NA	0.735985	0.00277649	2.82e-55	0.322231	0.353674	NA	NA	NA	NA	29.1964	4.78198	0.893327	1.76447	NA	NA	0.306546	3.92438	125.605	1.13249	1.03938	NA	NA	NA	NA	1	1	1	1	NA	NA	1
1795	OG0005399:	8	21.596	8	0.125	Up	8.81792e-64	8.17833e-62	0.0326307	1.44e-52	0.00457952	0.0775905	9.77e-14	NA	NA	NA	NA	0.000525299	NA	0.0174847	0.61961	NA	NA	3.4225	119.37	5.38616	2.55631	29.9569	NA	NA	NA	NA	7.55154	NA	4.04643	0.478665	NA	NA	1	1	1	1	1	NA	NA	NA	NA	1	NA
11088	OG0006897:	12	15.3893	12	0.0833333	Up	1.4247e-63	1.31284e-61	1.25e-08	3.71e-21	5.07e-12	0.702399	0.0515869	NA	0.15655	0.983033	NA	4.61e-10	2.66e-14	0.00656576	1.55e-13	0.383811	NA	18.1975	47.0433	26.0077	0.353254	2.96449	NA	1.85438	0.0171129	NA	21.4976	31.2579	5.02589	29.4954	0.957604	NA	1	1	1	1	1	NA	1	1	NA	1	1
7549	OG0003900:	13	13.2196	14.4857	0.0690335	Down	1.97573e-63	1.45461e-61	0.318592	8.38e-07	0.000568326	0.0217281	1.51e-09	NA	0.0870538	0.590438	0.303084	7.69e-05	6.44e-48	NA	0.00722986	0.00452619	0.982394	0.762563	9.32817	4.98188	3.82915	20.3112	NA	2.44123	0.526891	1.19374	9.473	108.662	NA	4.92954	5.39788	0.0177625	2	2	2	1	1	NA	1	1	1	1	1
5525	OG0000310:	10	15.0669	12.2882	0.0813792	Down	2.03024e-63	1.48707e-61	6.57e-46	1.07e-10	0.013175	9.72e-08	0.00247027	2.68e-05	0.0054218	NA	NA	0.0490665	0.104582	NA	0.785895	NA	NA	104.036	11.0199	4.32944	8.80718	6.00343	5.74206	5.21733	NA	NA	3.01458	2.25778	NA	0.240933	NA	NA	1	4	1	3	1	3	1	NA	NA	1	1
1001	OG0000890:	7	17.5789	10.1556	0.0984678	Down	2.47507e-63	1.80364e-61	NA	NA	0.823523	NA	1.54e-45	2.03e-07	0.145706	0.052485	0.00763686	NA	0.863632	NA	NA	NA	NA	NA	NA	0.194164	NA	103.185	15.4101	0.92456	1.20295	1.9897	NA	0.146609	NA	NA	NA	NA	NA	NA	1	NA	1	1	4	6	6	NA	1
337	OG0001976:	5	32.2501	5	0.2	Down	2.69406e-63	1.95326e-61	NA	NA	NA	0.0735113	2.95e-63	NA	NA	0.866929	NA	NA	1.73e-05	NA	NA	0.0286793	NA	NA	NA	NA	2.61032	143.981	NA	NA	0.142798	NA	NA	10.9648	NA	NA	3.55158	NA	NA	NA	NA	1	1	NA	NA	1	NA	NA	1
411	OG0007001:	12	15.3095	12	0.0833333	Down	3.50947e-63	2.53161e-61	0.00219386	1.66e-33	0.0440897	0.0106864	1.18e-06	NA	0.163798	NA	NA	4.05e-11	3.45e-13	0.49574	9.49e-08	0.00356495	0.0210699	6.1221	75.4785	3.12153	4.53878	13.65	NA	1.80912	NA	NA	23.9297	28.6952	0.701704	16.1704	5.6366	3.85991	1	1	1	1	1	NA	1	NA	NA	1	1
4491	OG0007855:	14	13.5334	14	0.0714286	Up	3.62733e-63	3.29995e-61	0.780525	4.45e-06	0.0370301	2.65e-11	1.34e-07	1.65e-20	1.26e-15	0.0798162	0.0379718	5.75e-05	0.0131632	1.32e-09	5.45e-05	NA	0.0331255	0.247789	12.3226	3.29603	24.3539	15.8254	45.5509	34.3077	2.52803	3.27091	9.76373	4.33033	20.4456	9.81731	NA	3.40745	1	1	1	1	1	1	1	1	1	1	1
11449	OG0001531:	6	23.8099	7.04348	0.141975	Down	5.42004e-63	3.89017e-61	1.29e-09	1.03e-43	4.08e-05	0.685622	NA	NA	NA	NA	NA	NA	NA	5.19e-05	NA	7.33e-05	NA	20.4686	98.9816	10.1068	0.37743	NA	NA	NA	NA	NA	NA	NA	6.57746	NA	6.3473	NA	1	1	1	1	NA	NA	NA	NA	NA	NA	NA
494	OG0008963:	12	15.2547	12	0.0833333	Down	6.51156e-63	4.65023e-61	0.114564	2.7e-49	1.11e-06	0.0330935	2.17e-08	0.17841	0.648307	NA	0.831598	0.0640821	7.09e-10	NA	0.058597	0.00500433	NA	2.16662	111.833	13.7112	3.40842	17.646	1.72367	0.43339	NA	0.184406	2.74759	21.0672	NA	2.83707	5.29745	NA	1	1	1	1	1	1	1	NA	1	1	1
9417	OG0036816:	2	74.0688	2	0.5	Up	6.89051e-63	6.22894e-61	NA	NA	NA	NA	6.48e-60	7.13e-06	NA	NA	NA	NA	NA	NA	NA	NA	NA	NA	NA	NA	NA	136.286	11.8512	NA	NA	NA	NA	NA	NA	NA	NA	NA	NA	NA	NA	NA	1	1	NA	NA	NA	NA	NA
9302	OG0013341:	11	16.3632	11	0.0909091	Up	7.02648e-63	6.3119e-61	2.79e-06	1.4e-25	1.3e-08	0.0159808	0.16454	NA	0.107572	0.29399	0.589052	2.32e-06	4.43e-26	NA	2.64e-05	NA	NA	12.7895	57.2282	18.1583	4.13637	1.8046	NA	2.2296	1.22421	0.529242	12.9739	58.3788	NA	10.5421	NA	NA	1	1	1	1	1	NA	1	1	1	1	1
10464	OG0004018:	10	16.3215	10.9756	0.0911111	Down	1.47288e-62	1.04662e-60	0.000628859	3.29e-12	4.31e-05	3.6e-09	4.12e-05	NA	0.0305093	NA	0.844622	NA	NA	9.76e-15	NA	6.59e-15	3.16e-14	7.3716	26.4401	10.052	12.9616	6.73138	NA	3.48972	NA	0.168866	NA	NA	32.2605	NA	32.6532	31.0856	1	1	1	2	2	NA	1	NA	1	NA	NA
7742	OG0005826:	14	13.421	14	0.0714286	Down	1.57132e-62	1.11105e-60	0.101706	2.17e-14	0.00965131	0.0406492	3.49e-06	NA	0.0840403	0.681228	0.438328	4.78e-24	6.19e-23	0.057236	1.62e-06	0.000207528	0.580094	2.28567	31.4615	4.64066	3.20278	12.5656	NA	2.47646	0.383859	0.824788	53.6976	51.1365	2.86057	13.3331	8.48024	0.544564	1	1	1	1	1	NA	1	1	1	1	1
952	OG0000322:	12	10.4221	19.4657	0.0513723	Up	1.37995e-62	1.23187e-60	5.16e-15	7.82e-18	0.00144991	0.268024	4.73e-13	0.00327898	1.91e-06	3.8e-08	6.25e-06	NA	0.0145523	NA	NA	6.54e-05	0.00272538	32.8978	26.2599	6.53625	1.31668	15.4798	3.12012	8.77894	11.3905	7.98862	NA	2.82001	NA	NA	5.25545	3.22099	1	2	1	1	3	3	2	2	2	NA	2
9399	OG0007240:	12	15.1423	12	0.0833333	Down	2.31259e-62	1.62713e-60	0.28549	2.81e-05	0.773976	0.131709	1.54e-16	NA	NA	0.468188	0.339916	0.0294	5.3e-53	0.621607	NA	0.0235859	0.265728	1.25355	10.4797	0.256214	2.02716	36.4096	NA	NA	0.758884	1.07906	3.52676	120.369	0.475448	NA	3.74711	1.32528	1	1	1	1	1	NA	NA	1	1	1	1
402	OG0000404:	15	9.23278	22.799	0.0438616	Up	3.12025e-62	2.76811e-60	4.3e-07	0.00123895	0.131695	2.42e-25	0.00332302	3.39e-25	0.799119	0.219145	0.54831	1.89e-11	5.15e-05	4.26e-13	3.06e-06	2.27e-05	0.00737757	14.6595	6.69349	2.02727	27.2068	3.80459	30.733	0.224245	1.51802	0.600914	13.4683	6.58262	15.5369	6.92569	5.83262	2.67781	1	1	1	4	2	3	1	1	1	3	2
475	OG0001977:	11	13.5229	13.7848	0.0725436	Up	3.54463e-62	3.12518e-60	0.0280999	0.051213	0.000903797	NA	NA	0.0730625	0.605052	NA	NA	5.7e-06	7.52e-25	1.8e-24	2.84e-11	1.53e-06	3.12e-05	3.57199	2.97176	7.00891	NA	NA	2.61644	0.502441	NA	NA	8.05003	55.5471	36.4495	16.1898	8.92683	6.91673	1	1	1	NA	NA	1	1	NA	NA	2	1
8239	OG0002388:	6	25.2176	6.48	0.154321	Down	5.39213e-62	3.77529e-60	NA	0.928458	NA	NA	6.47e-58	0.0273244	NA	5.49e-07	0.301683	NA	NA	NA	NA	0.604965	NA	NA	0.0742299	NA	NA	131.683	3.59997	NA	14.4152	1.19838	NA	NA	NA	NA	0.335057	NA	NA	1	NA	NA	1	1	NA	1	1	NA	NA
9932	OG0001173:	13	14.1393	13	0.0769231	Up	4.93365e-62	4.32315e-60	0.725497	0.457679	3.74e-08	0.00117365	5.87e-60	6.89e-05	0.372758	0.292472	0.154467	0.059314	NA	NA	0.115891	0.321165	0.0677883	0.320898	0.781587	17.1016	6.74764	136.385	9.58285	0.986827	1.22939	1.86777	2.82491	NA	NA	2.1551	1.1358	2.69137	1	1	1	1	1	1	1	1	1	1	NA
5482	OG0001882:	11	15.5855	11.4632	0.087236	Down	9.15293e-62	6.37714e-60	0.0649393	7.02e-06	0.0066672	3.13e-32	1.94e-05	1.28e-27	0.190474	NA	0.786041	0.0700233	0.13859	NA	0.587108	NA	NA	2.7343	11.8667	5.01056	72.5417	10.8502	61.9229	1.10549	NA	0.240746	2.65893	1.97624	NA	0.532546	NA	NA	1	1	1	1	1	1	2	NA	1	1	1
8684	OG0000549:	14	11.2831	17.2941	0.0578231	Up	8.55551e-62	7.45112e-60	0.00413508	0.556975	0.0161185	3.89e-14	0.000202367	2.86e-34	0.000309796	0.761521	NA	4.94e-05	0.199811	0.000653576	0.440831	6.36e-09	0.300439	3.65883	0.585236	4.12779	30.8778	8.50543	77.2371	5.3864	0.272437	NA	6.61037	1.61038	4.8887	0.819094	12.5822	0.801674	2	1	1	1	1	1	2	1	NA	2	1
7273	OG0001159:	12	13.6336	13.5	0.0740741	Down	1.49845e-61	1.03895e-59	0.596668	0.665014	0.217143	3.94e-31	0.0007536	4.78e-31	NA	NA	NA	0.000158261	0.39009	0.0464934	1.09e-05	2.5e-05	0.0356825	0.516394	0.271965	1.01813	46.6726	7.19065	69.8157	NA	NA	NA	8.75126	0.941377	3.06845	11.4267	10.5966	3.33309	1	2	2	2	1	1	NA	NA	NA	1	1
10560	OG0008164:	10	17.3647	10	0.1	Up	1.60841e-61	1.3923e-59	7.83e-05	2.66e-50	5.06e-12	0.84549	NA	NA	0.429361	NA	NA	0.00461398	0.00567024	0.0981619	0.0137591	0.00285269	NA	9.45496	114.151	26.0097	0.167839	NA	NA	0.845457	NA	NA	5.37866	5.17252	2.32114	4.28606	5.85949	NA	1	1	1	1	NA	NA	1	NA	NA	1	1
11501	OG0005717:	13	14.0344	13	0.0769231	Up	1.76582e-61	1.51935e-59	0.0021091	1.01e-10	2e-18	0.000134033	1.96e-20	0.0859377	NA	0.581163	NA	3.12e-13	3.74e-06	0.220052	0.00763083	0.00793759	0.0668439	6.16149	23.0159	40.7534	8.91742	45.3788	2.45413	NA	0.542724	NA	28.7958	12.4964	1.51389	4.87556	4.83615	2.7054	1	1	1	1	1	1	NA	1	NA	1	1
10725	OG0000128:	10	9.74556	20.8502	0.0479612	Up	2.62968e-61	2.24909e-59	0.171862	0.263443	0.282596	8.66e-08	4.91e-41	0.00122573	8.17e-28	0.0638611	8.02e-07	2.11e-07	NA	NA	NA	NA	NA	1.17404	1.33392	1.26374	7.80574	44.5511	4.46948	22.0476	1.01221	5.41339	8.3844	NA	NA	NA	NA	NA	2	1	1	4	4	2	9	8	7	3	NA
5969	OG0002235:	6	19.7329	8.54118	0.11708	Up	2.69372e-61	2.29014e-59	NA	NA	NA	NA	NA	NA	NA	NA	NA	3.27e-05	1.61e-22	0.000420056	0.0959853	1.61e-36	8.8e-06	NA	NA	NA	NA	NA	NA	NA	NA	NA	10.3281	50.1806	4.24098	2.34356	44.9546	6.3495	NA	NA	NA	NA	NA	NA	NA	NA	NA	1	1
11876	OG0016808:	3	29.1733	5.4	0.185185	Down	4.11642e-61	2.84033e-59	NA	NA	NA	8.65e-08	6.15e-45	1.82e-06	NA	NA	NA	NA	NA	NA	NA	NA	NA	NA	NA	NA	10.8421	67.8666	8.81112	NA	NA	NA	NA	NA	NA	NA	NA	NA	NA	NA	NA	2	2	2	NA	NA	NA	NA	NA
10077	OG0011731:	3	49.3834	3	0.333333	Down	5.07436e-61	3.48448e-59	NA	NA	NA	NA	NA	NA	NA	NA	NA	4.28e-39	2.74e-14	NA	3.89e-13	NA	NA	NA	NA	NA	NA	NA	NA	NA	NA	NA	88.3469	31.2282	NA	28.5752	NA	NA	NA	NA	NA	NA	NA	NA	NA	NA	NA	1	1
1218	OG0011150:	10	17.2349	10	0.1	Down	5.50834e-61	3.76438e-59	2.68e-05	0.00100523	2.91e-06	0.14683	NA	NA	NA	NA	NA	9.45e-09	4.56e-24	2.43e-06	1.34e-19	2.25e-05	0.388658	10.5271	6.90254	12.7474	1.91848	NA	NA	NA	NA	NA	18.4773	53.7447	12.9276	43.4564	10.702	0.945056	1	1	1	1	NA	NA	NA	NA	NA	1	1
206	OG0000667:	5	28.7364	5.4878	0.182222	Up	4.75784e-61	4.00107e-59	0.00709836	NA	0.347157	0.562326	6.34e-70	3.89e-14	NA	NA	NA	NA	NA	NA	NA	NA	NA	4.94789	NA	1.05798	0.575673	106.223	30.8778	NA	NA	NA	NA	NA	NA	NA	NA	NA	1	NA	1	1	2	1	NA	NA	NA	NA	NA
11005	OG0006375:	8	20.7759	8	0.125	Up	4.76217e-61	4.00107e-59	NA	0.295062	0.000596147	0.825279	0.774763	NA	NA	NA	NA	1.24e-06	2.93e-60	NA	0.0146895	0.109341	NA	NA	1.22057	7.42502	0.192033	0.255199	NA	NA	NA	NA	13.6004	137.08	NA	4.22062	2.21328	NA	NA	1	1	1	1	NA	NA	NA	NA	1	1
6090	OG0006122:	6	26.5641	6	0.166667	Up	5.33337e-61	4.45477e-59	NA	NA	NA	0.23161	3.72e-46	4.16e-20	NA	0.0733284	0.0640074	NA	NA	NA	NA	NA	0.0358348	NA	NA	NA	1.4627	104.605	44.6262	NA	2.61281	2.74876	NA	NA	NA	NA	NA	3.32884	NA	NA	NA	1	1	1	NA	1	1	NA	NA
8940	OG0006537:	13	13.8834	13	0.0769231	Down	1.10456e-60	7.51257e-59	0.00503363	9.59e-10	0.000451339	1.71e-16	2.34e-08	3.07e-05	0.946133	NA	0.778678	1.64e-10	4.68e-11	0.988767	7.37e-10	3.75e-07	NA	5.29161	20.7651	7.70329	36.3049	17.5705	10.3912	0.0553717	NA	0.250158	22.5312	23.7851	0.0112965	21.0284	14.7963	NA	1	1	1	1	1	1	1	NA	1	1	1
5233	OG0002969:	6	26.4068	6	0.166667	Up	1.33055e-60	1.1049e-58	3.27e-11	0.0121127	0.00173428	NA	NA	NA	NA	NA	NA	5.22e-25	0.0687867	NA	6.28e-29	NA	NA	24.1436	4.4135	6.35716	NA	NA	NA	NA	NA	NA	55.9121	2.67675	NA	64.9376	NA	NA	1	1	1	NA	NA	NA	NA	NA	NA	1	1
7335	OG0009973:	3	48.9369	3	0.333333	Down	1.90232e-60	1.28772e-58	1.34e-05	1.15e-50	1.13e-09	NA	NA	NA	NA	NA	NA	NA	NA	NA	NA	NA	NA	11.2203	114.989	20.601	NA	NA	NA	NA	NA	NA	NA	NA	NA	NA	NA	NA	1	1	1	NA	NA	NA	NA	NA	NA	NA	NA
8982	OG0000465:	14	10.8753	17.7663	0.0562864	Up	1.56575e-60	1.29269e-58	0.00197404	0.942616	0.045588	4.56e-07	4.28e-30	9.08e-09	0.000108786	0.0271732	3.11e-08	0.250402	NA	0.0397262	1.96e-05	0.736419	1.75e-08	3.39691	0.0590968	1.68442	9.73385	67.6236	12.3448	9.12613	3.60552	11.524	0.923124	NA	3.22574	10.84	0.305956	17.8611	3	1	3	2	1	2	1	1	2	2	NA
9900	OG0013392:	11	15.834	11	0.0909091	Up	1.70853e-60	1.40247e-58	0.0123809	1.3e-19	2.21e-06	0.00740084	0.0600388	NA	0.714265	0.747024	0.976076	1.59e-05	1.06e-36	NA	1.64e-05	NA	NA	4.3916	43.4868	13.0225	4.90616	2.81276	NA	0.336501	0.291658	0.024215	11.0492	82.8348	NA	11.0182	NA	NA	1	1	1	1	1	NA	1	1	1	1	1
7118	OG0007489:	10	17.0714	10	0.1	Down	2.59236e-60	1.74654e-58	0.432951	0.00043571	0.0994	0.987673	6.67e-13	NA	NA	NA	NA	0.0203468	1.48e-55	0.501501	NA	0.854204	0.454253	0.837132	7.73853	2.3086	0.0124041	28.036	NA	NA	NA	NA	3.89483	126.25	0.69015	NA	0.157585	0.7891	1	1	1	1	1	NA	NA	NA	NA	1	1
3118	OG0001087:	7	15.427	11.3077	0.0884354	Down	3.13922e-60	2.10505e-58	NA	NA	NA	NA	8.95e-53	4.45e-11	NA	8.35e-05	0.173908	NA	0.00318604	NA	NA	0.83981	0.316165	NA	NA	NA	NA	79.8969	15.8904	NA	6.26044	1.16615	NA	3.83265	NA	NA	0.174579	0.767661	NA	NA	NA	NA	2	2	NA	2	2	NA	2
12717	OG0003848:	9	18.6018	9	0.111111	Up	3.14823e-60	2.5695e-58	NA	0.0500951	0.411756	0.00955125	1.41e-44	2.55e-19	NA	8.6e-05	0.0841644	NA	NA	NA	NA	0.247159	0.154604	NA	2.99383	0.887324	4.65108	100.97	42.813	NA	9.36116	2.47498	NA	NA	NA	NA	1.39772	1.86689	NA	1	1	1	1	1	NA	1	1	NA	NA
6177	OG0013194:	11	15.7655	11	0.0909091	Up	3.47907e-60	2.82338e-58	5.53e-07	3.46e-32	4.05e-05	0.0124881	5.13e-07	0.9194	0.172029	NA	0.842134	8.75e-07	7.27e-12	NA	1.15e-07	NA	NA	14.4079	72.4415	10.1142	4.38298	14.483	0.0840344	1.76009	NA	0.171816	13.949	25.6473	NA	15.9783	NA	NA	1	1	1	1	1	1	1	NA	1	1	1
408	OG0006347:	10	17.0089	10	0.1	Down	4.69078e-60	3.13077e-58	0.675629	9.11e-05	NA	0.0872874	5.49e-12	NA	0.882037	0.57384	NA	0.180952	2.13e-55	NA	NA	0.0418378	0.56225	0.392111	9.30355	NA	2.43855	25.9281	NA	0.125521	0.555405	NA	1.70952	125.886	NA	NA	3.17395	0.575809	1	1	NA	1	1	NA	1	1	NA	1	1
10749	OG0008039:	6	26.151	6	0.166667	Down	5.88102e-60	3.90691e-58	3.08e-07	1.32e-50	1.8e-08	0.0137455	NA	NA	0.462638	NA	NA	NA	NA	NA	NA	0.0154405	NA	14.9932	114.852	17.8329	4.28705	NA	NA	0.77081	NA	NA	NA	NA	NA	NA	4.17076	NA	1	1	1	1	NA	NA	1	NA	NA	NA	NA
7880	OG0001987:	3	21.8154	7.40816	0.134986	Down	6.13496e-60	4.05674e-58	0.0425892	2.26e-43	8.09e-09	NA	NA	NA	NA	NA	NA	NA	NA	NA	NA	NA	NA	1.72154	53.5613	10.1633	NA	NA	NA	NA	NA	NA	NA	NA	NA	NA	NA	NA	3	3	3	NA	NA	NA	NA	NA	NA	NA	NA
9491	OG0006322:	10	16.9368	10	0.1	Down	9.28232e-60	6.10965e-58	2.15e-14	7.1e-06	0.0344722	0.957726	NA	NA	0.163885	NA	NA	5.38e-07	1.07e-06	0.00671654	6.82e-37	0.0127741	NA	31.4707	11.8554	3.3676	0.0431935	NA	NA	1.80859	NA	NA	14.4354	13.7479	5.00318	83.2758	4.36034	NA	1	1	1	1	NA	NA	1	NA	NA	1	1
349	OG0051899:	3	48.4567	3	0.333333	Up	7.87914e-60	6.32235e-58	NA	NA	NA	NA	NA	NA	NA	NA	NA	5.52e-53	0.123373	NA	1.08e-10	NA	NA	NA	NA	NA	NA	NA	NA	NA	NA	NA	120.329	2.09254	NA	22.9489	NA	NA	NA	NA	NA	NA	NA	NA	NA	NA	NA	1	1
138	OG0000534:	14	10.4441	18.5121	0.0540189	Up	8.33525e-60	6.65097e-58	0.000100192	1.56e-19	8.72e-22	0.00450387	0.0554067	NA	7e-06	0.521589	0.590362	2e-09	6.38e-12	0.00885254	4.41e-05	0.0740115	0.0115166	6.13895	28.8696	32.3275	3.60188	2.89305	NA	6.47433	0.650875	0.52702	20.0301	25.7779	4.72705	10.0291	1.73569	2.43489	2	2	2	2	1	NA	3	1	1	1	1
2038	OG0003866:	13	13.6989	13	0.0769231	Down	1.03624e-59	6.78925e-58	3.39e-35	9.09e-25	0.11682	2.69e-06	6.1e-05	0.0047979	0.0559206	0.141112	NA	0.535442	NA	0.965577	0.0283701	0.712713	0.0194668	79.3696	55.3575	2.14712	12.826	9.70464	5.33958	2.88382	1.9582	NA	0.624663	NA	0.0350298	3.56242	0.338676	3.93904	1	1	1	1	1	1	1	1	NA	1	NA
11966	OG0003762:	10	16.8914	10	0.1	Down	1.42702e-59	9.30693e-58	1.18e-08	1.06e-37	3.43e-07	0.234532	NA	NA	0.553855	NA	NA	0.0125022	0.00533563	6.55e-05	2.6e-07	6.92e-07	NA	18.2552	85.1374	14.8855	1.45016	NA	NA	0.590853	NA	NA	4.38185	5.23335	9.63346	15.1626	14.1837	NA	1	1	1	1	NA	NA	1	NA	NA	1	1
8718	OG0006146:	9	18.3658	9	0.111111	Down	2.37873e-59	1.54434e-57	2.82e-11	6.95e-29	3.88e-09	NA	NA	NA	0.206223	NA	NA	0.0125765	1.52e-10	2.6e-07	0.0010599	0.00198331	NA	24.2917	64.8362	19.3674	NA	NA	NA	1.57879	NA	NA	4.37593	22.6071	15.1626	6.84958	6.22299	NA	1	1	1	NA	NA	NA	1	NA	NA	1	1
4873	OG0004107:	8	20.2629	8	0.125	Down	2.42415e-59	1.5667e-57	0.993091	0.119214	0.0661603	NA	0.0745741	NA	NA	NA	NA	1.49e-08	8.56e-48	NA	5.33e-12	NA	0.100118	0.00693251	2.12684	2.71567	NA	2.59596	NA	NA	NA	NA	18.0219	108.377	NA	25.9577	NA	2.30141	1	1	1	NA	1	NA	NA	NA	NA	1	1
12063	OG0002060:	14	12.8659	14	0.0714286	Up	2.15774e-59	1.71216e-57	6.1e-05	6.68e-17	2.91e-06	0.00109293	0.000344815	NA	0.511709	0.944799	0.984482	3.62e-05	1.71e-34	0.0057422	0.00611849	0.0246799	0.0520026	9.70464	37.2448	12.7474	6.81889	7.9725	NA	0.67	0.0567826	0.01564	10.2265	77.7514	5.15991	5.09644	3.70177	2.95646	1	1	1	1	1	NA	1	1	1	1	1
11990	OG0005943:	11	15.5608	11	0.0909091	Down	2.9039e-59	1.86831e-57	5.67e-05	0.00395805	0.115143	1.66e-21	0.389199	1.64e-42	0.52224	0.177773	NA	0.00991087	NA	0.47386	NA	NA	0.38513	9.77774	5.532	2.16158	47.8475	0.943664	96.2139	0.649628	1.72725	NA	4.61412	NA	0.746843	NA	NA	0.954173	1	1	1	1	1	1	1	1	NA	1	NA
744	OG0004082:	10	14.3596	12.173	0.0821488	Up	2.42416e-59	1.91295e-57	NA	NA	NA	0.212599	0.0974336	NA	4.79e-08	0.000550578	0.000227579	2.37e-15	0.00125142	9.5e-20	1.61e-15	NA	0.0263859	NA	NA	NA	1.54835	2.32858	NA	9.19317	4.09339	4.57528	33.6759	6.68347	43.8004	34.0625	NA	3.63493	NA	NA	NA	1	1	NA	3	3	3	1	1
11381	OG0007119:	11	15.5673	11	0.0909091	Up	2.7135e-59	2.1295e-57	1.8e-09	1.1e-13	1.19e-16	0.656981	NA	NA	0.228001	NA	NA	3.55e-07	0.0143899	2.17e-19	2.13e-08	0.0565562	0.907735	20.1355	29.8383	36.6674	0.420101	NA	NA	1.47841	NA	NA	14.8511	4.24123	42.9744	17.6646	2.87252	0.0968025	1	1	1	1	NA	NA	1	NA	NA	1	1
11936	OG0001193:	11	12.2967	14.7872	0.0676259	Down	3.35005e-59	2.14569e-57	0.0381153	0.242497	3.68e-07	NA	NA	NA	NA	5.56e-13	1.75e-08	0.0528891	2.58e-16	0.644474	5.96e-22	0.000507537	0.86989	2.17809	0.944511	8.08101	NA	NA	NA	NA	18.812	11.9074	2.93956	35.8936	0.439321	48.8718	5.05729	0.139388	2	2	3	NA	NA	NA	NA	2	2	1	1
8058	OG0000109:	14	7.05936	31.6658	0.0315798	Up	4.0855e-59	3.1887e-57	0.000256603	4.33e-22	1.63e-09	3.51e-08	4.17e-07	7.54e-08	1.31e-08	0.244151	0.156069	4.95e-05	4.64e-07	0.313065	0.000893528	0.10526	NA	4.50981	26.8316	9.71265	8.23923	9.79345	8.9457	7.94919	0.617504	0.813485	6.60903	7.95457	0.774229	3.82927	2.25133	NA	3	3	4	4	2	3	5	5	5	2	3
12032	OG0000487:	15	7.96516	26.5667	0.0376411	Up	4.17878e-59	3.24378e-57	0.00310497	6.16e-15	6.55e-06	1.16e-06	0.00221464	1.62e-14	5.63e-07	3.69e-08	0.00119982	4.71e-09	0.000566188	0.0144339	1.58e-05	0.043215	0.299133	3.84983	21.8138	7.95736	9.11139	6.11266	21.1692	7.84908	9.33548	3.6685	10.4583	4.98439	4.23818	6.03027	2.09438	0.804578	2	2	2	2	1	2	3	3	3	3	2
7600	OG0000105:	15	7.33464	29.9238	0.0334182	Up	4.25929e-59	3.2884e-57	3.86e-09	0.332985	1.44e-05	0.472556	1.51e-58	0.0211108	0.00185819	0.13822	0.0576055	0.0507607	0.0306243	0.497088	0.100981	0.654761	0.00285549	10.5669	0.527836	7.43219	0.499733	72.6206	2.57198	2.75393	0.949876	1.36999	1.98709	2.32398	0.698988	1.52855	0.282323	3.90567	3	4	2	2	3	2	5	4	4	2	2
11807	OG0007391:	11	15.4874	11	0.0909091	Down	6.20712e-59	3.95787e-57	1.58e-11	3.89e-44	0.000988432	NA	0.7034	NA	0.0542152	NA	NA	0.0115065	8.03e-06	2.9e-06	0.00265595	0.660669	0.945561	24.871	99.9553	6.91939	NA	0.35183	NA	2.91479	NA	NA	4.46484	11.7323	12.7508	5.93095	0.414502	0.0559767	1	1	1	NA	1	NA	1	NA	NA	1	1
9506	OG0008293:	12	14.4403	12	0.0833333	Down	6.2741e-59	3.9828e-57	0.00211551	3.05e-07	0.00890224	7.95e-05	0.0226154	NA	0.627644	NA	NA	3.21e-23	4.01e-19	0.0145157	3.2e-08	6.62e-07	0.0216217	6.15846	15.003	4.72145	9.43975	3.78913	NA	0.465782	NA	NA	51.7932	42.3603	4.23252	17.2575	14.228	3.83406	1	1	1	1	1	NA	1	NA	NA	1	1
10769	OG0003971:	10	16.7163	10	0.1	Down	7.4923e-59	4.73507e-57	NA	NA	NA	0.0596053	2.5e-60	0.0673187	0.329573	0.476219	NA	0.556319	1.51e-05	0.00473014	NA	0.00970974	0.415667	NA	NA	NA	2.82001	137.239	2.69832	1.10996	0.741877	NA	0.586413	11.1008	5.3538	NA	4.63463	0.87787	NA	NA	NA	1	1	1	1	1	NA	1	1
6512	OG0001284:	3	47.5803	3	0.333333	Down	1.05343e-58	6.62823e-57	NA	NA	NA	2.63e-22	8.41e-21	4.61e-21	NA	NA	NA	NA	NA	NA	NA	NA	NA	NA	NA	NA	49.6899	46.2249	46.8261	NA	NA	NA	NA	NA	NA	NA	NA	NA	NA	NA	NA	1	1	1	NA	NA	NA	NA	NA
3325	OG0017060:	8	20.0554	8	0.125	Up	1.18733e-58	9.11753e-57	5.49e-06	6.49e-47	9.9e-09	0.458137	1.47e-09	0.650849	0.44216	NA	0.305974	NA	NA	NA	NA	NA	NA	12.1126	106.351	18.4307	0.780587	20.338	0.429477	0.816083	NA	1.18425	NA	NA	NA	NA	NA	NA	1	1	1	1	1	1	1	NA	1	NA	NA
606	OG0005732:	9	18.1419	9	0.111111	Down	1.61836e-58	1.01382e-56	0.000300863	3.48e-22	0.00202837	NA	NA	NA	0.827142	NA	NA	1.9e-11	0.00285165	1.68e-16	1.95e-12	0.00394132	NA	8.10886	49.4098	6.20052	NA	NA	NA	0.189778	NA	NA	24.6866	5.85986	36.3226	26.9632	5.53624	NA	1	1	1	NA	NA	NA	1	NA	NA	1	1
3315	OG0009204:	11	15.388	11	0.0909091	Down	1.73733e-58	1.08359e-56	NA	2.88e-06	NA	0.780516	1.45e-10	0.32877	NA	NA	0.474113	1.55e-13	4.12e-25	0.00348603	3.52e-11	0.0238255	3.24e-06	NA	12.7577	NA	0.247801	22.6543	1.1124	NA	NA	0.746309	29.4954	56.1488	5.65899	24.07	3.737	12.6399	NA	1	NA	1	1	1	NA	NA	1	1	1
1806	OG0006831:	7	22.393	7	0.142857	Down	1.79738e-58	1.11617e-56	NA	NA	NA	NA	1.29e-55	0.466945	NA	4.47e-05	0.21749	NA	NA	7.51e-06	NA	0.99331	0.00192107	NA	NA	NA	NA	126.388	0.761544	NA	10.0155	1.5256	NA	NA	11.7993	NA	0.00671209	6.25487	NA	NA	NA	NA	1	1	NA	1	1	NA	NA
5496	OG0004933:	10	16.6452	10	0.1	Up	1.46813e-58	1.12135e-56	5.9e-18	7.68e-22	1.92e-07	0.116572	NA	NA	0.114131	NA	NA	0.000266947	NA	4.73e-19	0.0322827	0.0163204	0.667496	39.6716	48.6183	15.4658	2.14925	NA	NA	2.17041	NA	NA	8.22846	NA	42.1952	3.43322	4.11534	0.404222	1	1	1	1	NA	NA	1	NA	NA	1	NA
5523	OG0000918:	8	19.0618	8.47059	0.118056	Down	1.87146e-58	1.15715e-56	NA	NA	NA	5.67e-34	2.87e-33	5.41e-10	NA	NA	NA	0.561045	NA	0.504709	0.695741	0.781245	0.0361753	NA	NA	NA	51.0351	74.931	21.3376	NA	NA	NA	0.577955	NA	0.683774	0.362777	0.246866	3.31938	NA	NA	NA	2	1	1	NA	NA	NA	1	NA
736	OG0000018:	3	14.3271	12.0301	0.0831245	Up	1.62033e-58	1.23102e-56	NA	NA	NA	5.32e-12	1.32e-23	3.31e-08	NA	NA	NA	NA	NA	NA	NA	NA	NA	NA	NA	NA	8.36538	28.7355	5.88048	NA	NA	NA	NA	NA	NA	NA	NA	NA	NA	NA	NA	12	3	10	NA	NA	NA	NA	NA
1069	OG0004995:	14	12.7054	14	0.0714286	Up	1.73715e-58	1.31279e-56	0.00188948	6.34e-24	1.18e-08	0.104435	0.0146942	NA	0.127301	0.603324	0.866733	0.000102539	6.69e-27	0.0788971	6.82e-05	0.000908355	0.116112	6.27145	53.4152	18.2552	2.25919	4.22031	NA	2.0612	0.505301	0.143025	9.18527	60.2692	2.53961	9.59307	7.00388	2.1532	1	1	1	1	1	NA	1	1	1	1	1
7302	OG0000368:	9	18.0599	9	0.111111	Up	3.26597e-58	2.45515e-56	NA	0.286682	0.376325	4.73e-07	3.17e-10	4.14e-51	0.200421	0.00612061	0.84288	NA	NA	NA	0.371282	NA	NA	NA	1.24938	0.977303	14.5642	21.8721	116.011	1.60734	5.09609	0.17093	NA	NA	NA	0.990794	NA	NA	NA	1	1	1	1	1	1	1	1	NA	NA
9355	OG0001387:	14	9.14514	21.5122	0.0464853	Up	3.97713e-58	2.9741e-56	0.00145657	5.27e-20	7.19e-15	4.37e-08	1.84e-07	NA	0.289689	0.27676	0.650827	7.39e-05	1.01e-17	0.00993422	6.84e-05	0.01083	0.0135354	4.35445	29.5931	21.7107	11.2973	10.3389	NA	1.23895	1.2846	0.429511	6.34187	26.0893	3.07451	6.39343	3.01696	2.8683	2	2	2	2	2	NA	1	1	1	2	2
10654	OG0000047:	13	7.46533	28.6023	0.0349622	Down	5.22552e-58	3.21707e-56	0.000293927	0.00391177	0.211988	0.10263	9.33e-07	0.220605	0.0264584	NA	NA	6.09e-13	1.41e-13	2.97e-05	1.27e-21	1.96e-16	0.00728626	4.43573	3.69584	0.846123	1.51775	9.25657	1.00759	3.63218	NA	NA	13.5009	14.2032	3.83551	21.0724	17.3608	2.6846	3	2	3	2	2	2	1	NA	NA	4	4
1164	OG0006523:	15	11.9735	15	0.0666667	Up	4.51619e-58	3.35962e-56	0.000361709	5.73e-16	2.14e-10	0.000326329	0.000283943	0.251602	0.270388	0.534771	0.778353	8.98e-06	1.25e-26	0.28948	1.08e-05	0.000259362	0.0943621	7.92467	35.0956	22.265	8.0276	8.16674	1.37991	1.3079	0.625916	0.250575	11.6205	59.6441	1.23967	11.436	8.25729	2.36062	1	1	1	1	1	1	1	1	1	1	1
3329	OG0001089:	6	25.3644	6	0.166667	Down	5.66597e-58	3.47326e-56	NA	NA	NA	NA	NA	NA	NA	NA	NA	3.99e-12	9.6e-46	0.073128	0.000161001	0.000174901	0.102144	NA	NA	NA	NA	NA	NA	NA	NA	NA	26.2472	103.657	2.61554	8.7341	8.65129	2.28137	NA	NA	NA	NA	NA	NA	NA	NA	NA	1	1
622	OG0002765:	11	14.7506	11.4632	0.087236	Down	7.4051e-58	4.51996e-56	0.886376	0.0120066	0.720811	0.000975516	0.000440976	NA	0.0286471	NA	NA	1.04e-28	8.91e-37	6.54e-06	0.324141	0.00176833	NA	0.120614	4.4223	0.327378	6.93254	7.72652	NA	3.5527	NA	NA	64.4332	55.339	11.9376	1.12658	6.33772	NA	1	1	1	1	1	NA	1	NA	NA	1	2
4731	OG0011909:	7	22.1753	7	0.142857	Down	7.78211e-58	4.72987e-56	0.440662	7.11e-29	5.98e-24	1.08e-08	NA	NA	NA	NA	NA	0.0637751	0.0139461	NA	2.14e-05	NA	NA	0.819478	64.8135	53.4736	18.3437	NA	NA	NA	NA	NA	2.75239	4.27256	NA	10.7521	NA	NA	1	1	1	1	NA	NA	NA	NA	NA	1	1
502	OG0012368:	9	17.9571	9	0.111111	Down	7.87088e-58	4.76355e-56	0.0258171	4e-07	0.145898	NA	NA	NA	NA	NA	NA	8.24e-25	4.82e-22	0.0376304	1.24e-09	8.51e-06	0.272849	3.65672	14.7318	1.92485	NA	NA	NA	NA	NA	NA	55.4556	49.0841	3.27994	20.5082	11.6743	1.29884	1	1	1	NA	NA	NA	NA	NA	NA	1	1
4183	OG0007331:	14	12.5881	14	0.0714286	Up	7.95986e-58	5.89071e-56	1.54e-12	9.63e-07	0.000630337	1.97e-17	0.875035	5.87e-06	2.75e-11	0.0141782	0.00371301	3.34e-07	0.0308022	4.91e-08	0.103877	0.00404134	NA	27.1992	13.8532	7.36926	38.4659	0.133491	12.0457	24.3168	4.25605	5.59591	14.9121	3.48017	16.8294	2.26455	5.51118	NA	1	1	1	1	1	1	1	1	1	1	1
4177	OG0000089:	12	9.9167	19.1516	0.0522149	Up	8.37234e-58	6.16403e-56	0.000794024	0.00223826	1.51e-08	0.460894	0.635645	0.829206	NA	NA	NA	1.06e-06	3.89e-32	0.00091872	4.08e-08	0.0031131	6.44e-05	2.7531	2.08335	6.36577	0.774586	0.453115	0.187287	NA	NA	NA	7.50395	72.3243	6.99253	9.28068	3.84809	6.4336	7	10	9	1	1	1	NA	NA	NA	3	1
10396	OG0000125:	13	8.1736	25.0148	0.0399763	Up	8.57493e-58	6.28081e-56	0.0692309	NA	0.0965284	2.66e-10	0.00185738	2.05e-08	6.54e-15	0.000229572	0.00025198	5.38e-12	0.569213	2.77e-12	NA	2.02e-06	0.00094424	1.16948	NA	1.02391	9.65585	6.28859	11.8019	14.304	3.66976	3.62898	14.1536	0.5635	26.6122	NA	8.74161	4.64342	5	NA	5	5	1	2	5	5	5	3	1
511	OG0007134:	12	14.1766	12	0.0833333	Up	1.21356e-57	8.8435e-56	0.0368956	0.16779	0.0382738	2.27e-15	3.92e-19	2.38e-18	2.63e-05	0.013238	0.00368528	NA	0.61957	NA	NA	3.98e-08	0.000826662	3.29966	1.78504	3.26299	33.719	42.383	40.5794	10.5459	4.32466	5.60341	NA	0.478729	NA	NA	17.0394	7.09811	1	1	1	1	1	1	1	1	1	NA	1
4345	OG0000347:	13	10.1517	18.4836	0.0541021	Up	1.38602e-57	1.0049e-55	3.57e-08	4.14e-19	1.76e-11	0.0695227	NA	NA	0.0304283	0.414567	0.252328	0.192656	7.29e-19	1.31e-06	0.00536134	0.0202802	0.00524756	11.4321	28.2189	24.7631	1.7774	NA	NA	2.32826	0.587014	1.37703	1.64685	41.7626	7.38845	5.22854	2.59874	2.86363	2	2	1	2	NA	NA	2	2	1	1	1
2102	OG0007230:	14	12.5441	14	0.0714286	Up	1.40859e-57	1.01611e-55	0.0106395	4.56e-17	4.98e-07	0.0256441	0.119009	NA	0.442151	0.295159	0.641143	7.45e-06	6.61e-33	0.0310886	3.9e-06	0.000520527	0.280402	4.54318	37.6266	14.5127	3.66344	2.12855	NA	0.816103	1.22024	0.444503	11.8073	74.0967	3.47092	12.4545	7.56067	1.27153	1	1	1	1	1	NA	1	1	1	1	1
4610	OG0006982:	12	14.1505	12	0.0833333	Up	1.62776e-57	1.16831e-55	4.65e-32	1.04e-08	5.31e-05	0.00460958	6.69e-06	0.0997118	6.04e-09	0.000494764	0.00050315	0.265436	0.000422478	NA	NA	0.00134916	NA	72.1459	18.3815	9.84333	5.37962	11.9149	2.30547	18.9249	7.61143	7.59462	1.32638	7.76937	NA	NA	6.60827	NA	1	1	1	1	1	1	1	1	1	1	1
9031	OG0002953:	10	16.3534	10	0.1	Down	2.31962e-57	1.39794e-55	0.00133533	6.36e-13	0.0619661	NA	0.260169	NA	NA	NA	NA	3.89e-08	2.91e-38	0.00734655	1.02e-06	0.222194	0.368622	6.61857	28.0836	2.78117	NA	1.34642	NA	NA	NA	NA	17.0623	86.4301	4.91352	13.7957	1.5042	0.997984	1	1	1	NA	1	NA	NA	NA	NA	1	1
10709	OG0000304:	12	9.72634	19.4657	0.0513723	Down	2.95558e-57	1.77372e-55	NA	0.00306984	NA	2.4e-11	7.1e-18	0.00574697	0.000933814	6.1e-10	2.08e-10	0.0161198	0.000575454	NA	0.0399495	6.82e-07	0.000255932	NA	5.78613	NA	24.453	26.3243	5.15908	4.65082	14.145	14.8623	2.25148	4.06928	NA	1.75644	7.74449	5.51373	NA	1	NA	1	2	1	2	2	2	3	3
5515	OG0008301:	9	17.7682	9	0.111111	Down	3.96303e-57	2.36837e-55	NA	1.13e-07	3.87e-07	NA	7.77e-42	0.00446363	NA	0.505517	NA	NA	7.3e-08	0.662236	NA	1.11e-05	0.863033	NA	15.9959	14.7648	NA	94.6583	5.41179	NA	0.682173	NA	NA	16.4328	0.412133	NA	11.4086	0.147303	NA	1	1	NA	1	1	NA	1	NA	NA	1
10555	OG0011603:	6	24.9992	6	0.166667	Down	4.71786e-57	2.80772e-55	NA	NA	NA	0.873339	2.67e-56	0.0012444	NA	6.66e-06	0.127454	NA	NA	NA	NA	NA	0.292709	NA	NA	NA	0.135431	127.963	6.6891	NA	11.9194	2.06	NA	NA	NA	NA	NA	1.22858	NA	NA	NA	1	1	1	NA	1	1	NA	NA
3080	OG0010806:	10	16.2657	10	0.1	Down	5.31256e-57	3.14852e-55	NA	NA	NA	3.17e-22	7.87e-05	1.99e-41	0.382135	0.141635	0.158547	0.613331	0.823779	NA	0.0176674	NA	0.601104	NA	NA	NA	49.5031	9.44987	93.7179	0.961982	1.9545	1.8417	0.488851	0.193853	NA	4.03603	NA	0.508988	NA	NA	NA	1	1	1	1	1	1	1	1
7175	OG0012714:	11	15.0325	11	0.0909091	Down	6.87901e-57	4.06004e-55	NA	NA	NA	0.00140406	2.6e-33	0.0100983	0.742592	0.348585	NA	0.0338236	1.1e-25	0.134025	0.000154019	0.0284947	0.0735071	NA	NA	NA	6.56839	75.0298	4.59539	0.297609	1.05387	NA	3.3866	57.4693	2.00973	8.77843	3.55804	2.61037	NA	NA	NA	1	1	1	1	1	NA	1	1
2439	OG0005529:	8	19.5058	8	0.125	Down	7.94537e-57	4.67011e-55	4.56e-56	3.96e-05	1.72e-05	NA	NA	NA	0.0834694	NA	NA	0.385681	NA	0.949105	0.0275565	NA	0.649368	127.427	10.1367	10.9706	NA	NA	NA	2.48328	NA	NA	0.952744	NA	0.0522357	3.59152	NA	0.431755	1	1	1	NA	NA	NA	1	NA	NA	1	NA
12636	OG0005119:	13	13.1524	13	0.0769231	Up	7.76999e-57	5.54894e-55	2.17e-06	4.83e-15	4.5e-08	1.12e-17	0.0300751	NA	0.0145331	0.121039	0.638629	7.67e-07	1.71e-11	0.00459448	3.94e-06	0.130885	NA	13.0408	32.9639	16.9166	39.0306	3.50406	NA	4.23133	2.11164	0.448432	14.0808	24.7919	5.3829	12.4443	2.03343	NA	1	1	1	1	1	NA	1	1	1	1	1
2323	OG0006360:	12	13.9633	12	0.0833333	Down	1.32936e-56	7.78167e-55	0.493855	4.19e-09	0.0663858	0.0648501	1.57e-05	NA	NA	0.480204	0.329033	4.6e-05	6.64e-48	NA	0.000392017	0.158359	0.404939	0.705512	19.2906	2.71227	2.73568	11.0618	NA	NA	0.733543	1.1116	9.98687	108.631	NA	7.84421	1.84289	0.904018	1	1	1	1	1	NA	NA	1	1	1	1
537	OG0003505:	11	13.9839	11.967	0.0835629	Down	1.48569e-56	8.66127e-55	1e-19	1.16e-25	2.78e-09	0.00288062	NA	NA	0.370051	NA	0.756887	0.00747483	0.0640534	0.00919379	0.0939525	1.14e-06	NA	43.7491	57.4162	19.7008	5.84975	NA	NA	0.994115	NA	0.278542	3.26414	1.83203	4.68923	2.36497	13.6845	NA	1	1	1	1	NA	NA	1	NA	1	2	2
10462	OG0000560:	13	9.82157	18.9553	0.0527556	Up	1.57726e-56	1.1208e-54	1.65e-05	1.9e-14	5.79e-23	0.00326991	0.849574	NA	0.050976	0.833667	NA	0.0206717	7.7e-10	0.0098625	0.000109461	0.00561449	0.304612	11.0122	31.5943	51.2033	2.74704	0.163021	NA	1.98427	0.181922	NA	2.58599	13.9898	2.51946	6.07996	2.82677	0.792477	1	1	1	4	1	NA	2	1	NA	2	2
626	OG0009837:	13	13.0884	13	0.0769231	Up	1.68478e-56	1.19127e-54	1.86e-11	1.56e-18	4.32e-05	0.199977	NA	NA	0.000110011	0.104004	0.160073	2.94e-10	3.13e-11	2.5e-07	0.000178582	0.000749018	0.090222	24.7079	41.0018	10.0497	1.60955	NA	NA	9.11493	2.26332	1.83212	21.9474	24.1874	15.2018	8.63046	7.19675	2.40548	1	1	1	1	NA	NA	1	1	1	1	1
4557	OG0001912:	5	22.1959	6.81818	0.146667	Up	1.84221e-56	1.29617e-54	NA	NA	NA	NA	9.74e-32	3.15e-14	NA	0.000286601	0.28143	NA	NA	NA	NA	NA	0.0368397	NA	NA	NA	NA	71.4065	31.0888	NA	5.43828	0.845248	NA	NA	NA	NA	NA	2.20079	NA	NA	NA	NA	1	1	NA	2	2	NA	NA
11955	OG0013888:	8	19.3668	8	0.125	Down	2.29762e-56	1.33402e-54	0.153869	1.58e-11	0.00300102	NA	0.0194321	NA	0.770096	NA	NA	0.00330049	1.55e-45	NA	9.24e-05	NA	NA	1.87165	24.871	5.8088	NA	3.94083	NA	0.261241	NA	NA	5.71368	103.178	NA	9.28938	NA	NA	1	1	1	NA	1	NA	1	NA	NA	1	1
5749	OG0000577:	7	20.4646	7.47458	0.133787	Down	3.02603e-56	1.74983e-54	NA	NA	NA	NA	NA	NA	0.310287	NA	NA	1.72e-22	4.47e-28	1.25e-08	0.0122969	0.731699	5.29e-06	NA	NA	NA	NA	NA	NA	1.17026	NA	NA	50.1145	62.975	12.1317	4.39841	0.312386	12.1497	NA	NA	NA	NA	NA	NA	1	NA	NA	1	1
5116	OG0001528:	8	14.5006	11.3734	0.0879247	Up	2.88915e-56	2.02283e-54	NA	NA	NA	4.52e-19	NA	3.37e-12	5.94e-22	0.83313	9.7e-05	6.33e-06	0.00295731	NA	0.0241259	NA	NA	NA	NA	NA	42.2406	NA	26.4161	26.6592	0.182565	6.16053	7.98014	3.88232	NA	2.48298	NA	NA	NA	NA	NA	1	NA	1	3	1	2	2	2
1732	OG0000329:	15	11.1376	15.9449	0.062716	Up	3.01313e-56	2.09934e-54	0.00494893	0.0148903	0.000380317	1.41e-11	1.04e-10	1.22e-06	9.33e-06	1.72e-06	0.485519	0.147645	0.00169017	1.87e-22	0.26465	0.0738261	0.265562	5.30858	4.20705	7.87451	24.9848	22.9866	13.6167	11.5823	13.2732	0.722537	1.27529	6.38293	50.0309	0.886232	2.60604	1.32591	1	1	1	1	1	1	1	1	1	2	1
6521	OG0013197:	4	31.7	4.5	0.222222	Up	3.41062e-56	2.36475e-54	3.31e-21	1.13e-19	4.12e-15	NA	NA	NA	0.013043	NA	NA	NA	NA	NA	NA	NA	NA	47.1573	43.6269	33.1229	NA	NA	NA	2.893	NA	NA	NA	NA	NA	NA	NA	NA	1	1	1	NA	NA	NA	2	NA	NA	NA	NA
1047	OG0005604:	11	14.8581	11	0.0909091	Down	4.17066e-56	2.402e-54	1.08e-05	2.94e-22	4.17e-06	0.971788	0.364773	NA	NA	NA	NA	1.57e-09	2.73e-21	0.295765	1.94e-08	0.172194	0.525814	11.436	49.5785	12.3876	0.028618	1.00848	NA	NA	NA	NA	20.2722	47.35	1.21819	17.758	1.75914	0.642807	1	1	1	1	1	NA	NA	NA	NA	1	1
2567	OG0011851:	10	16.0463	10	0.1	Up	4.22044e-56	2.9121e-54	8.83e-19	1.17e-15	9.48e-05	5.07e-13	0.000923522	NA	NA	NA	NA	1.05e-07	0.000110998	0.124749	0.00572667	0.000537025	NA	41.571	34.3818	9.26374	28.3103	6.98732	NA	NA	NA	NA	16.0693	9.106	2.08145	5.16262	7.52947	NA	1	1	1	1	1	NA	NA	NA	NA	1	1
711	OG0003941:	8	19.1255	8	0.125	Down	1.45188e-55	8.32818e-54	1.9e-07	1.15e-19	2.35e-05	0.00469995	NA	NA	0.0153636	NA	NA	NA	NA	1.57e-06	NA	1.23e-26	0.496974	15.4762	43.6094	10.6585	5.3602	NA	NA	4.17575	NA	NA	NA	NA	13.3644	NA	59.6602	0.699217	1	1	1	1	NA	NA	1	NA	NA	NA	NA
5136	OG0002752:	9	17.3134	9	0.111111	Down	1.93308e-55	1.10441e-53	8.99e-10	1.05e-37	0.000246981	NA	NA	NA	0.290691	NA	NA	3.35e-06	1.59e-07	0.305332	4.97e-05	0.388532	NA	20.8297	85.1469	8.3062	NA	NA	NA	1.23549	NA	NA	12.6066	15.6544	1.18635	9.90951	0.945378	NA	1	1	1	NA	NA	NA	1	NA	NA	1	1
4760	OG0006463:	3	44.9958	3	0.333333	Up	2.19645e-55	1.50826e-53	NA	NA	NA	NA	1.16e-58	NA	NA	0.316719	0.646544	NA	NA	NA	NA	NA	NA	NA	NA	NA	NA	133.402	NA	NA	1.14974	0.436114	NA	NA	NA	NA	NA	NA	NA	NA	NA	NA	1	NA	NA	1	1	NA	NA
3926	OG0008469:	9	17.2606	9	0.111111	Down	3.03436e-55	1.72668e-53	0.00011623	6.49e-38	9.97e-08	NA	0.803191	NA	NA	NA	NA	0.0687747	1.63e-11	0.106684	7.05e-05	0.00672072	NA	9.05994	85.628	16.1211	NA	0.219162	NA	NA	NA	NA	2.67692	24.8399	2.23788	9.5599	5.00256	NA	1	1	1	NA	1	NA	NA	NA	NA	1	1
3842	OG0016061:	3	44.7579	3	0.333333	Down	4.43639e-55	2.51448e-53	NA	NA	NA	0.436811	2.54e-52	4.37e-07	NA	NA	NA	NA	NA	NA	NA	NA	NA	NA	NA	NA	0.828255	118.802	14.6433	NA	NA	NA	NA	NA	NA	NA	NA	NA	NA	NA	NA	1	1	1	NA	NA	NA	NA	NA
2713	OG0017664:	8	18.9666	8	0.125	Down	4.88303e-55	2.75669e-53	NA	NA	NA	0.66394	8.67e-07	NA	0.81441	0.362386	0.269215	0.00752691	8.91e-57	NA	0.41346	NA	NA	NA	NA	NA	0.409564	13.9582	NA	0.205292	1.01504	1.31225	4.88927	129.06	NA	0.883193	NA	NA	NA	NA	NA	1	1	NA	1	1	1	1	1
10013	OG0007767:	9	17.1994	9	0.111111	Down	5.11513e-55	2.87636e-53	3.56e-06	2.48e-17	6.04e-06	NA	NA	NA	0.867686	NA	NA	3.58e-07	4.97e-21	0.199022	2.83e-08	1.28e-05	NA	12.5458	38.2357	12.0171	NA	NA	NA	0.141925	NA	NA	14.8427	46.7509	1.61434	17.3804	11.2661	NA	1	1	1	NA	NA	NA	1	NA	NA	1	1
5536	OG0009436:	11	14.6242	11	0.0909091	Up	4.67148e-55	3.19248e-53	0.034714	3.99e-13	2.55e-12	0.0456258	NA	NA	NA	0.815217	NA	4.49e-07	9.15e-22	0.00223577	1.31e-09	0.0113737	0.00762302	3.36061	28.5498	26.6949	3.08728	NA	NA	NA	0.204301	NA	14.6162	48.4431	6.10317	20.4532	4.47645	4.87658	1	1	1	1	NA	NA	NA	1	NA	1	1
5	OG0000144:	3	15.503	10.2171	0.0978747	Up	5.46315e-55	3.71573e-53	NA	NA	NA	NA	NA	NA	NA	NA	NA	8.73e-11	3.97e-27	NA	2.53e-08	NA	NA	NA	NA	NA	NA	NA	NA	NA	NA	NA	8.93288	29.1797	NA	8.39638	NA	NA	NA	NA	NA	NA	NA	NA	NA	NA	NA	7	4
3493	OG0012515:	8	18.8983	8	0.125	Down	8.2267e-55	4.60792e-53	NA	0.00157832	NA	NA	1.76e-48	0.0169732	0.705229	0.000106626	0.139646	NA	NA	NA	NA	1.05e-07	0.0421446	NA	6.4514	NA	NA	109.959	4.07612	0.349233	9.14618	1.96864	NA	NA	NA	NA	16.0693	3.16665	NA	1	NA	NA	1	1	1	1	1	NA	NA
8482	OG0009111:	14	12.0404	14	0.0714286	Down	9.57158e-55	5.34027e-53	0.187892	1.23e-14	4.84e-11	0.00725963	0.00505975	NA	0.105544	0.470613	0.731088	0.00463165	0.0120733	4.14e-25	0.0070951	6.19e-11	0.0408921	1.67189	32.0292	23.7515	4.92543	5.28644	NA	2.24863	0.75372	0.313221	5.37484	4.41676	56.1439	4.94835	23.5055	3.19682	1	1	1	1	1	NA	1	1	1	1	1
10391	OG0012733:	11	14.5723	11	0.0909091	Up	7.97706e-55	5.39983e-53	1.59e-14	0.001528	5.54e-09	0.0174683	NA	0.996842	3.4e-12	3.68e-08	0.0105737	NA	NA	9.89e-16	NA	0.140424	5.63e-07	31.7725	6.4838	19.0113	4.04736	NA	0.0031625	26.4072	17.1178	4.54938	NA	NA	34.5498	NA	1.96309	14.39	1	1	1	1	NA	1	1	1	1	NA	NA
6839	OG0008615:	10	15.6905	10	0.1	Down	1.2115e-54	6.73303e-53	5.84e-09	2.19e-08	6.36e-10	NA	0.354251	NA	2.61e-09	1.4e-09	1.79e-16	0.355127	NA	3.94e-07	NA	0.00272736	NA	18.9585	17.6368	21.1758	NA	1.03775	NA	19.7639	20.3868	36.2591	1.03528	NA	14.7469	NA	5.90442	NA	1	1	1	NA	1	NA	1	1	1	1	NA
9103	OG0013733:	8	17.0362	9	0.111111	Down	2.06122e-54	1.1411e-52	4.31e-10	1.63e-36	0.0613203	0.00174474	0.000258834	NA	NA	NA	NA	7.59e-06	0.740935	NA	0.000453111	NA	NA	21.5649	82.4045	2.79164	4.2341	5.50622	NA	NA	NA	NA	11.7887	0.299842	NA	7.69937	NA	NA	1	1	1	2	2	NA	NA	NA	NA	1	1
11540	OG0016629:	5	28.0389	5	0.2	Up	2.15515e-54	1.45198e-52	1.05e-12	3.64e-42	1.08e-06	0.995147	0.0316726	NA	NA	NA	NA	NA	NA	NA	NA	NA	NA	27.5822	95.4166	13.7385	0.00486479	3.4523	NA	NA	NA	NA	NA	NA	NA	NA	NA	NA	1	1	1	1	1	NA	NA	NA	NA	NA	NA
3564	OG0003574:	9	16.2891	9.46753	0.105624	Down	3.39599e-54	1.87278e-52	0.411753	2.98e-06	NA	0.00180352	8.16e-40	0.00162343	NA	0.000879542	0.000651341	NA	1.72e-10	NA	NA	NA	0.413144	0.887331	12.7236	NA	6.31802	90.0042	6.42322	NA	7.03611	7.33648	NA	14.989	NA	NA	NA	0.883958	1	1	NA	1	1	1	NA	1	1	NA	2
5170	OG0008517:	11	14.4265	11	0.0909091	Down	3.58967e-54	1.97197e-52	4.26e-09	5.98e-07	0.00160342	NA	0.0432951	2.65e-05	NA	0.400423	3.04e-06	0.286002	0.0085923	NA	1.24e-36	NA	0.0693545	19.274	14.3297	6.43562	NA	3.13972	10.5384	NA	0.915235	12.7037	1.25176	4.75689	NA	82.678	NA	2.66852	1	1	1	NA	1	1	NA	1	1	1	1
7298	OG0001936:	9	15.5711	9.9863	0.100137	Down	4.39683e-54	2.40613e-52	3.54e-14	0.000102623	0.000243889	NA	NA	NA	0.170914	NA	NA	6.68e-11	6.54e-26	0.00651316	0.000341325	0.00265011	NA	30.9721	9.18445	8.3188	NA	NA	NA	1.7666	NA	NA	15.6195	57.9893	5.03393	5.32178	5.93315	NA	1	1	1	NA	NA	NA	1	NA	NA	2	1
12755	OG0000662:	3	10.8523	15.8429	0.0631198	Up	4.16192e-54	2.79083e-52	NA	NA	NA	NA	NA	NA	NA	NA	NA	3.68e-11	1.26e-16	NA	5.38e-15	NA	NA	NA	NA	NA	NA	NA	NA	NA	NA	NA	8.83988	12.4994	NA	11.2176	NA	NA	NA	NA	NA	NA	NA	NA	NA	NA	NA	8	10
13052	OG0008912:	7	20.888	7	0.142857	Up	4.46518e-54	2.9802e-52	2.81e-08	0.696344	NA	NA	NA	NA	NA	NA	NA	1.13e-19	3.77e-11	0.000230955	1.06e-21	NA	0.015465	17.3875	0.361912	NA	NA	NA	NA	NA	NA	NA	43.6269	24.0014	8.37329	48.296	NA	4.16918	1	1	NA	NA	NA	NA	NA	NA	NA	1	1
12966	OG0007736:	6	23.7865	6	0.166667	Up	5.32611e-54	3.53827e-52	NA	NA	NA	0.0267909	1.19e-47	1.07e-10	0.886104	0.0331477	0.0103979	NA	NA	NA	NA	NA	NA	NA	NA	NA	3.61969	108.048	22.9582	0.120921	3.40678	4.56615	NA	NA	NA	NA	NA	NA	NA	NA	NA	1	1	1	1	1	1	NA	NA
11433	OG0003668:	14	11.9042	14	0.0714286	Up	5.56269e-54	3.67833e-52	0.0571242	0.0668467	3.66e-06	1.61e-10	0.501364	5.4e-15	3.21e-10	0.0462096	0.238865	0.0449381	0.123458	9.02e-07	4.23e-21	NA	0.913938	2.86253	2.70535	12.518	22.5496	0.690422	32.8524	21.8596	3.07457	1.43186	3.10247	2.09185	13.9187	46.9121	NA	0.0899921	1	1	1	1	1	1	1	1	1	1	1
1343	OG0008363:	14	11.8846	14	0.0714286	Down	7.16655e-54	3.90686e-52	0.547433	6.81e-08	0.272166	0.108622	1.09e-16	NA	0.249792	0.279503	0.511064	0.0037484	1.05e-05	8.12e-10	9.7e-08	1.83e-08	2.26e-15	0.602516	16.5023	1.30134	2.21988	36.7552	NA	1.38713	1.27474	0.67126	5.58643	11.4641	20.9315	16.1486	17.8164	33.7234	1	1	1	1	1	NA	1	1	1	1	1
5541	OG0002707:	12	11.4418	14.7273	0.0679012	Up	6.24626e-54	4.1113e-52	3.9e-05	1.32e-42	2.64e-07	NA	1.63e-05	1.08e-07	0.0135189	0.00379219	0.00400841	NA	0.000523967	NA	0.00527878	0.122819	0.583533	10.1519	64.2873	10.0982	NA	11.0243	16.0411	2.86911	3.71654	3.67957	NA	7.55408	NA	5.24406	2.09704	0.538654	1	2	2	NA	1	1	2	2	2	NA	1
9795	OG0022251:	3	43.7711	3	0.333333	Down	8.19611e-54	4.45114e-52	NA	NA	NA	3.82e-18	1.29e-22	1.9e-18	NA	NA	NA	NA	NA	NA	NA	NA	NA	NA	NA	NA	40.1063	50.4022	40.8047	NA	NA	NA	NA	NA	NA	NA	NA	NA	NA	NA	NA	1	1	1	NA	NA	NA	NA	NA
4133	OG0000345:	7	10.8832	15.7075	0.063664	Up	7.36733e-54	4.82695e-52	NA	NA	NA	NA	1.16e-26	NA	NA	1.69e-05	7.52e-05	NA	0.0994516	4.08e-19	NA	0.0009565	0.00125726	NA	NA	NA	NA	39.8125	NA	NA	5.99356	5.17929	NA	2.30808	17.2829	NA	2.6813	2.92503	NA	NA	NA	NA	2	NA	NA	3	3	NA	1
5155	OG0000134:	9	9.97544	17.6067	0.0567965	Up	9.48638e-54	6.18694e-52	1.28e-11	3.59e-27	1.23e-05	0.251913	NA	NA	9.23e-08	NA	NA	5.21e-18	0.689717	0.21996	7.44e-06	NA	NA	12.0392	29.228	5.42684	0.919115	NA	NA	16.1982	NA	NA	19.1021	0.371474	0.825988	5.66815	NA	NA	4	4	4	2	NA	NA	1	NA	NA	4	1
7677	OG0002332:	3	43.6579	3	0.333333	Up	1.14492e-53	7.43312e-52	NA	NA	NA	NA	NA	NA	NA	NA	NA	6.27e-18	8.7e-07	NA	2.41e-34	NA	NA	NA	NA	NA	NA	NA	NA	NA	NA	NA	39.6108	13.9548	NA	77.4083	NA	NA	NA	NA	NA	NA	NA	NA	NA	NA	NA	1	1
1394	OG0008495:	14	11.8177	14	0.0714286	Up	1.70088e-53	1.09926e-51	4.96e-12	5.75e-16	0.00886699	9.92e-06	4.67e-13	NA	0.053508	0.0912978	0.541412	0.148413	2.11e-17	0.201874	0.201298	0.000353978	0.100522	26.0296	35.0922	4.72542	11.521	28.3924	NA	2.92792	2.39363	0.613575	1.90776	38.3973	1.60011	1.60297	7.94628	2.29738	1	1	1	1	1	NA	1	1	1	1	1
4685	OG0009173:	11	14.2633	11	0.0909091	Up	1.92928e-53	1.24126e-51	1.63e-09	3.77e-13	2.75e-21	0.000150633	NA	NA	0.243664	NA	NA	0.000524576	1.26e-08	0.000982065	7.93e-07	0.0624893	0.363619	20.2347	28.6065	47.3427	8.80066	NA	NA	1.41197	NA	NA	7.55292	18.1896	6.92585	14.0474	2.77276	1.01165	1	1	1	1	NA	NA	1	NA	NA	1	1
2762	OG0007757:	15	11.1666	15	0.0666667	Up	3.08786e-53	1.97776e-51	0.000721307	5.69e-06	2.02e-09	0.0070358	0.00198331	0.00689168	2.49e-17	0.00280149	4.72e-11	0.126302	1.88e-06	0.195561	6.21e-07	0.017918	0.000133009	7.23445	12.0768	20.0202	4.95674	6.22299	4.97744	38.2317	5.8776	23.7766	2.06908	13.1842	1.63188	14.2919	4.02195	8.92509	1	1	1	1	1	1	1	1	1	1	1
2117	OG0003733:	8	14.1262	11.0769	0.0902778	Up	3.52794e-53	2.24953e-51	3.21e-19	6.96e-08	8.24e-32	NA	NA	NA	NA	NA	NA	0.000892117	NA	1.45e-07	0.00555321	0.185728	0.708655	28.3886	10.987	47.7158	NA	NA	NA	NA	NA	NA	4.68128	NA	15.7465	3.46225	1.68347	0.344386	2	2	2	NA	NA	NA	NA	NA	NA	2	NA
6816	OG0005644:	6	23.3967	6	0.166667	Up	5.08925e-53	3.23066e-51	NA	0.0742087	1.81e-07	0.0133831	NA	1.31e-51	0.816577	NA	0.561973	NA	NA	NA	NA	NA	NA	NA	2.60087	15.5248	4.31377	NA	117.162	0.202634	NA	0.576301	NA	NA	NA	NA	NA	NA	NA	1	1	1	NA	1	1	NA	1	NA	NA
8074	OG0007580:	10	15.2713	10	0.1	Down	6.29189e-53	3.40405e-51	1.89e-12	3.55e-36	0.000212541	0.000142994	0.135303	NA	0.212153	NA	NA	7.45e-05	0.0129825	NA	0.0406129	0.00206953	NA	26.9944	81.6261	8.45638	8.85271	2.00024	NA	1.55045	NA	NA	9.50471	4.34415	NA	3.20367	6.18044	NA	1	1	1	1	1	NA	1	NA	NA	1	1
6747	OG0006041:	5	27.3523	5	0.2	Up	6.05002e-53	3.82356e-51	NA	NA	NA	NA	1.34e-49	NA	NA	0.000613664	0.00549796	NA	0.000902168	NA	NA	NA	0.00988088	NA	NA	NA	NA	112.534	NA	NA	7.39606	5.20338	NA	7.01071	NA	NA	NA	4.61715	NA	NA	NA	NA	1	NA	NA	1	1	NA	1
6492	OG0001627:	7	20.4711	7	0.142857	Down	7.33234e-53	3.95199e-51	NA	NA	NA	NA	0.000478759	NA	0.391915	0.978328	0.869703	3.92e-15	2.03e-36	NA	4.6e-09	NA	NA	NA	NA	NA	NA	7.64431	NA	0.93671	0.0219107	0.139604	33.1727	82.185	NA	19.1972	NA	NA	NA	NA	NA	NA	1	NA	1	1	1	1	1
5398	OG0001965:	10	14.7131	10.4651	0.0955556	Up	6.95305e-53	4.37491e-51	1.52e-22	9.16e-20	6.13e-07	5.86e-05	NA	NA	0.416748	NA	0.240749	4.08e-07	0.0275471	0.00532615	0.0314379	NA	NA	50.2382	43.8369	14.3049	9.74478	NA	NA	0.583516	NA	1.424	14.712	3.59186	5.23513	3.45974	NA	NA	1	1	1	1	NA	NA	2	NA	1	1	1
12271	OG0001196:	5	27.2869	5	0.2	Down	8.30898e-53	4.46155e-51	NA	NA	NA	NA	0.00159745	NA	NA	NA	NA	1.08e-18	6.31e-32	NA	0.000795784	6.45e-05	NA	NA	NA	NA	NA	6.43934	NA	NA	NA	NA	41.3696	71.8406	NA	7.13618	9.64885	NA	NA	NA	NA	NA	1	NA	NA	NA	NA	1	1
9693	OG0011685:	11	14.1335	11	0.0909091	Up	7.34509e-53	4.60131e-51	0.0183472	1.2e-07	1.4e-12	0.00402689	0.215495	NA	NA	NA	NA	1.6e-06	1.34e-22	0.0268951	6.42e-12	0.0146465	0.0208544	3.99828	15.9358	27.2945	5.51476	1.53482	NA	NA	NA	NA	13.3455	50.3642	3.61581	25.7716	4.22356	3.87019	1	1	1	1	1	NA	NA	NA	NA	1	1
4839	OG0000134:	14	8.37898	21.9323	0.0455949	Down	1.04745e-52	5.60329e-51	0.103788	8.2e-09	0.0892675	NA	4.41e-17	4e-19	0.00617842	1.63e-05	4.85e-05	0.131797	2.64e-16	0.808814	0.0442264	0.00500072	0.0546957	2.2654	18.6191	2.41612	NA	25.1067	28.2419	5.08669	7.34956	6.62263	1.10536	14.6411	0.212186	1.70096	2.54312	1.39487	1	1	1	NA	2	2	1	2	2	3	6
4678	OG0002880:	13	11.0433	15.0594	0.0664037	Down	1.06607e-52	5.6816e-51	3.85e-11	3.56e-34	0.00442363	0.0022242	0.0432145	NA	0.00175767	NA	0.754318	3.04e-05	0.00678769	0.0047869	0.0277381	0.381219	0.0720401	23.9804	77.0181	5.4208	6.10836	3.14158	NA	6.34376	NA	0.281941	6.93405	3.32843	5.34187	2.38997	0.642921	2.63053	1	1	1	1	1	NA	1	NA	1	2	2
7739	OG0001332:	8	14.8719	10.2857	0.0972222	Down	1.09258e-52	5.80123e-51	NA	NA	NA	1.88e-23	1.19e-07	7.44e-19	0.113847	0.000826819	0.0166226	NA	NA	0.219993	NA	NA	0.0212983	NA	NA	NA	52.3282	10.6294	41.7422	1.4486	4.73195	2.73133	NA	NA	1.51416	NA	NA	3.84913	NA	NA	NA	1	2	1	2	2	2	NA	NA
9823	OG0001560:	14	9.65381	18	0.0555556	Up	1.2768e-52	7.96353e-51	2.27e-06	1.79e-08	0.000166764	1.24e-05	0.055023	NA	2.58e-40	5.51e-10	0.00068646	0.127716	0.0127573	0.284384	0.366734	0.207332	0.590333	8.66382	11.8923	5.79929	7.53188	2.9	NA	60.7704	21.3193	7.28396	2.05794	2.90777	1.25743	0.668746	1.57344	0.527069	2	2	2	2	1	NA	2	1	1	1	2
5169	OG0007252:	10	15.1777	10	0.1	Up	1.51861e-52	9.43058e-51	0.149615	2.12e-05	3.34e-13	0.00926026	0.00659685	NA	NA	NA	NA	0.31256	2.16e-28	0.0607171	2.31e-07	1.98e-08	NA	1.89969	10.7615	28.7276	4.68202	5.02116	NA	NA	NA	NA	1.16296	63.7023	2.80153	15.2808	17.7376	NA	1	1	1	1	1	NA	NA	NA	NA	1	1
12503	OG0021432:	6	23.201	6	0.166667	Up	1.57954e-52	9.76649e-51	3.02e-07	1.93e-31	2.66e-08	7.56e-12	0.00109908	0.0271431	NA	NA	NA	NA	NA	NA	NA	NA	NA	15.0128	70.7226	17.4424	25.6081	6.81328	3.60663	NA	NA	NA	NA	NA	NA	NA	NA	NA	1	1	1	1	1	1	NA	NA	NA	NA	NA
3692	OG0004316:	10	15.1567	10	0.1	Down	1.85082e-52	9.79082e-51	0.000797485	0.000243248	0.0769005	4.36e-24	2.05e-05	0.00337069	0.755677	NA	NA	0.00236275	6.64e-21	NA	2.81e-05	NA	NA	7.13405	8.32143	2.56524	53.7896	10.7951	5.69264	0.280141	NA	NA	6.04793	46.4612	NA	10.4797	NA	NA	1	1	1	1	1	1	1	NA	NA	1	1
5399	OG0004414:	10	15.154	10	0.1	Down	1.89758e-52	1.00011e-50	3.46e-12	3.05e-33	0.00044431	0.0124797	NA	NA	0.00282052	NA	NA	1.82e-05	0.0106928	0.213185	0.166324	1.35e-06	NA	26.3898	74.8702	7.71899	4.38365	NA	NA	5.87083	NA	NA	10.9141	4.53818	1.54559	1.79382	13.5154	NA	1	1	1	1	NA	NA	1	NA	NA	1	1
6076	OG0000444:	9	16.5231	9	0.111111	Up	1.63703e-52	1.00783e-50	NA	NA	NA	0.0121829	0.0963013	1.11e-57	0.196676	0.319357	0.552998	0.00814044	NA	0.916777	0.0773926	NA	NA	NA	NA	NA	4.40772	2.34027	131.143	1.6262	1.14145	0.592401	4.81091	NA	0.0868911	2.55886	NA	NA	NA	NA	NA	1	1	1	1	1	1	1	NA
2252	OG0000248:	6	10.7564	15.4601	0.0646825	Down	2.8467e-52	1.49483e-50	NA	NA	NA	1.02e-16	0.0386526	0.0192468	NA	NA	NA	1.61e-11	5.51e-19	NA	0.000139952	NA	NA	NA	NA	NA	17.6743	2.16876	1.8962	NA	NA	NA	10.8842	28.0284	NA	3.88652	NA	NA	NA	NA	NA	4	2	4	NA	NA	NA	5	2
3533	OG0012561:	9	16.4364	9	0.111111	Down	3.42579e-52	1.79233e-50	NA	NA	NA	8.27e-29	0.496981	3.25e-30	0.0178645	0.0580664	0.164383	NA	0.971144	0.0243085	NA	NA	0.106017	NA	NA	NA	64.6623	0.699203	67.8989	4.02494	2.84617	1.80556	NA	0.0292801	3.71693	NA	NA	2.24415	NA	NA	NA	1	1	1	1	1	1	NA	1
5314	OG0050496:	3	42.4756	3	0.333333	Down	3.7633e-52	1.96173e-50	NA	NA	NA	NA	NA	NA	NA	NA	NA	0.0247713	1.69e-35	NA	1.09e-19	NA	NA	NA	NA	NA	NA	NA	NA	NA	NA	NA	3.69807	80.0657	NA	43.6629	NA	NA	NA	NA	NA	NA	NA	NA	NA	NA	NA	1	1
4505	OG0000394:	5	11.2301	14.5335	0.0688066	Up	5.00296e-52	3.05373e-50	NA	NA	NA	2.79e-18	NA	0.0609451	1.08e-13	9.95e-05	1.12e-19	NA	NA	NA	NA	NA	NA	NA	NA	NA	22.0475	NA	1.86519	10.9854	4.42337	16.8292	NA	NA	NA	NA	NA	NA	NA	NA	NA	3	NA	2	8	4	7	NA	NA
4307	OG0008729:	7	20.1533	7	0.142857	Down	6.17619e-52	3.2078e-50	1.56e-10	0.836704	NA	3.86e-36	NA	5.88e-15	0.0528872	0.963015	0.358101	NA	NA	NA	NA	NA	NA	22.5812	0.178285	NA	81.5424	NA	32.7672	2.93959	0.0376867	1.02694	NA	NA	NA	NA	NA	NA	1	1	NA	1	NA	1	1	1	1	NA	NA
12347	OG0005249:	7	20.0862	7	0.142857	Up	9.68807e-52	5.88828e-50	NA	NA	0.0579988	4.06e-09	0.205398	3.91e-45	0.232525	5.34e-06	0.368189	NA	NA	NA	NA	NA	NA	NA	NA	2.84733	19.3221	1.58281	102.253	1.45876	12.1403	0.999158	NA	NA	NA	NA	NA	NA	NA	NA	1	1	1	1	1	1	1	NA	NA
10232	OG0011424:	8	17.9665	8	0.125	Up	9.99616e-52	6.0498e-50	8.23e-06	7.26e-14	9.26e-06	3.93e-19	2.58e-13	3.08e-05	NA	NA	NA	NA	0.00444072	NA	NA	0.0493056	NA	11.7077	30.2538	11.5898	42.3805	28.9858	10.388	NA	NA	NA	NA	5.41694	NA	NA	3.00972	NA	1	1	1	1	1	1	NA	NA	NA	NA	1
11185	OG0006633:	12	12.9582	12	0.0833333	Up	1.01698e-51	6.12892e-50	1.45e-05	0.227563	0.00185318	0.0489665	NA	0.777541	4.52e-24	0.874918	0.0280492	7.82e-12	NA	1.43e-09	4.76e-12	0.0213628	NA	11.1414	1.48033	6.29085	3.01662	NA	0.251619	53.7535	0.133625	3.57379	25.5743	NA	20.3656	26.0708	3.8461	NA	1	1	1	1	NA	1	1	1	1	1	NA
7854	OG0013420:	12	12.9437	12	0.0833333	Down	1.19601e-51	6.18934e-50	0.00993083	0.00770813	0.00217852	0.00171147	0.00834662	2.07e-12	0.0894613	0.0475823	0.133218	4.69e-11	0.00392607	NA	6.79e-29	NA	NA	4.61211	4.86548	6.12911	6.3704	4.7859	26.9035	2.41395	3.0453	2.01577	23.783	5.54012	NA	64.8595	NA	NA	1	1	1	1	1	1	1	1	1	1	1
10518	OG0000567:	3	22.0625	6.24628	0.160095	Down	1.338e-51	6.89918e-50	NA	NA	NA	0.0472656	2.23e-74	0.000405248	NA	NA	NA	NA	NA	NA	NA	NA	NA	NA	NA	NA	3.05197	59.9474	3.18817	NA	NA	NA	NA	NA	NA	NA	NA	NA	NA	NA	NA	1	9	6	NA	NA	NA	NA	NA
10181	OG0007241:	10	14.9587	10	0.1	Up	1.19227e-51	7.15511e-50	1.17e-10	1.95e-16	2.01e-13	0.0032396	NA	NA	NA	NA	NA	2.78e-05	1.4e-05	0.0239746	5.01e-11	0.00702032	0.222496	22.8688	36.1735	29.2355	5.73231	NA	NA	NA	NA	NA	10.4905	11.1765	3.73076	23.717	4.95895	1.50285	1	1	1	1	NA	NA	NA	NA	NA	1	1
3251	OG0013649:	11	13.8527	11	0.0909091	Up	1.32172e-51	7.89882e-50	0.017442	5.44e-32	5.29e-07	0.00469065	7.91e-05	NA	0.293648	0.711638	0.816423	0.0421186	1.56e-17	NA	0.0318205	NA	NA	4.04888	71.9889	14.4523	5.36219	9.4448	NA	1.22537	0.340186	0.202823	3.16727	38.6993	NA	3.44764	NA	NA	1	1	1	1	1	NA	1	1	1	1	1
10676	OG0004322:	5	20.4636	6.81818	0.146667	Down	1.55269e-51	7.97737e-50	6.07e-07	1.86e-49	0.000530149	6.07e-06	0.394443	NA	NA	NA	NA	NA	NA	NA	NA	NA	NA	9.54316	74.8041	5.02823	12.0122	0.930281	NA	NA	NA	NA	NA	NA	NA	NA	NA	NA	2	2	2	1	1	NA	NA	NA	NA	NA	NA
9097	OG0000207:	10	10.0486	16.6667	0.06	Down	1.71237e-51	8.76622e-50	3.77e-07	1.04e-17	1.33e-07	NA	NA	NA	0.143906	NA	NA	5.73e-11	1.13e-07	0.00170452	4.62e-06	1.92e-09	0.605211	9.86068	26.0698	10.5553	NA	NA	NA	1.29239	NA	NA	15.7218	10.6639	4.24965	8.19008	13.3806	0.502178	2	2	2	NA	NA	NA	2	NA	NA	2	2
4408	OG0003835:	7	18.9021	7.47458	0.133787	Up	2.14379e-51	1.27582e-49	3.37e-33	2.15e-11	0.234778	NA	NA	NA	0.0540827	NA	NA	NA	NA	0.00271805	NA	1.21e-08	0.00429882	74.7704	24.563	1.44912	NA	NA	NA	1.94483	NA	NA	NA	NA	5.90784	NA	18.2301	5.44942	1	1	1	NA	NA	NA	2	NA	NA	NA	NA
9258	OG0000335:	11	9.97829	16.7833	0.059583	Up	2.26759e-51	1.3439e-49	1.96e-11	9.66e-23	2.12e-07	8.2e-09	0.739326	0.127614	1.28e-11	2.81e-15	0.203666	NA	0.526528	0.88812	NA	NA	NA	13.4484	27.6499	8.38183	8.93718	0.201344	1.3725	25.0816	22.3371	1.59128	NA	0.641451	0.118648	NA	NA	NA	3	3	3	4	2	2	1	2	1	NA	1
11219	OG0013659:	9	16.2037	9	0.111111	Up	2.48448e-51	1.46032e-49	6.4e-21	4.41e-07	9.59e-12	8.32e-06	0.00922913	NA	0.0761008	NA	NA	3.04e-09	0.0341473	NA	2.82e-08	NA	NA	46.498	14.6342	25.3703	11.6968	4.68539	NA	2.5757	NA	NA	19.6114	3.37707	NA	17.3839	NA	NA	1	1	1	1	1	NA	1	NA	NA	1	1
4617	OG0000395:	3	10.8229	15.0306	0.0665308	Up	2.75617e-51	1.61337e-49	NA	NA	NA	NA	NA	NA	6.46e-14	4.9e-06	2.34e-22	NA	NA	NA	NA	NA	NA	NA	NA	NA	NA	NA	NA	9.15264	4.99032	18.3257	NA	NA	NA	NA	NA	NA	NA	NA	NA	NA	NA	NA	15	6	8	NA	NA
351	OG0008527:	10	14.8562	10	0.1	Up	3.12357e-51	1.82098e-49	0.00145548	0.000148971	1.29e-10	0.000461935	0.317618	NA	0.733383	NA	NA	1.71e-06	2.73e-34	0.7417	2.9e-05	NA	NA	6.53242	8.81176	22.7712	7.68009	1.14691	NA	0.310087	NA	NA	13.279	77.2836	0.29881	10.4482	NA	NA	1	1	1	1	1	NA	1	NA	NA	1	1
9868	OG0001434:	8	15.3263	9.6	0.104167	Down	3.95441e-51	2.01717e-49	0.00709064	4.03e-05	1.74e-14	NA	NA	NA	0.474672	NA	NA	5.08e-19	2.84e-26	0.0574441	0.000587421	NA	NA	4.94898	10.1192	31.6823	NA	NA	NA	0.74513	NA	NA	28.0825	39.2156	2.85694	4.95985	NA	NA	1	1	1	NA	NA	NA	1	NA	NA	2	2
4848	OG0000397:	13	10.8365	14.971	0.0667959	Up	3.57287e-51	2.07445e-49	1.44e-09	6.05e-19	3.15e-09	3.65e-07	1.61e-08	NA	0.359817	0.645018	0.429854	NA	0.00770266	2.13e-05	0.00842613	0.129249	0.00148091	20.3586	41.9491	19.5759	14.8234	17.9444	NA	0.68144	0.438476	0.844309	NA	2.33577	10.7568	2.60532	2.04602	6.5151	1	1	1	1	1	NA	2	1	1	NA	4
10227	OG0000778:	8	12.8404	12	0.0833333	Up	3.78561e-51	2.18907e-49	1.92e-09	NA	0.0565454	4.74e-11	NA	0.000846273	5.53e-22	NA	0.278776	2.22e-20	NA	0.105114	NA	NA	NA	13.3806	NA	2.87271	15.8483	NA	4.71645	32.6311	NA	0.851564	30.1695	NA	2.25271	NA	NA	NA	2	NA	1	2	NA	2	2	NA	2	2	NA
10617	OG0028371:	3	41.6377	3	0.333333	Down	4.46763e-51	2.27086e-49	2.99e-12	7.5e-43	0.251308	NA	NA	NA	NA	NA	NA	NA	NA	NA	NA	NA	NA	26.5357	96.9963	1.38108	NA	NA	NA	NA	NA	NA	NA	NA	NA	NA	NA	NA	1	1	1	NA	NA	NA	NA	NA	NA	NA	NA
1108	OG0000067:	11	8.87728	19.5356	0.0511885	Up	5.58245e-51	3.21509e-49	NA	NA	NA	6.53e-17	6.79e-05	2.37e-06	0.2183	0.0553152	0.0118591	5.28e-13	2.42e-20	NA	0.314108	7.32e-21	7.86e-09	NA	NA	NA	20.3277	5.23499	7.06507	1.52188	2.89471	4.43466	11.5386	17.4201	NA	1.15802	17.8813	8.17291	NA	NA	NA	3	3	3	1	1	1	6	7
7083	OG0009276:	12	12.8017	12	0.0833333	Up	5.82671e-51	3.34229e-49	0.000111594	5.64e-10	4.32e-14	2.87e-06	0.428916	NA	0.896093	NA	NA	6.23e-05	5.1e-17	0.34604	4.46e-13	0.173323	0.75375	9.10064	21.296	30.7729	12.7612	0.846494	NA	0.109711	NA	NA	9.68355	37.5147	1.0612	28.4385	1.7526	0.282694	1	1	1	1	1	NA	1	NA	NA	1	1
7189	OG0006872:	11	13.664	11	0.0909091	Down	9.19101e-51	4.65515e-49	4.03e-16	3.95e-11	0.0115198	7.14e-06	NA	NA	0.447592	NA	NA	8.34e-14	7.79e-07	0.0454285	0.000324673	2.35e-08	0.401108	35.4476	23.9547	4.46369	11.8498	NA	NA	0.803874	NA	NA	30.1151	14.0653	3.09162	8.03269	17.5663	0.913523	1	1	1	1	NA	NA	1	NA	NA	1	1
12295	OG0013495:	6	18.175	7.71429	0.12963	Up	1.2283e-50	7.01751e-49	8.68e-06	0.00810286	0.266979	0.00444166	1.71e-19	4.67e-39	NA	NA	NA	NA	NA	NA	NA	NA	NA	11.6545	4.81554	1.32059	3.61115	28.8084	58.8398	NA	NA	NA	NA	NA	NA	NA	NA	NA	1	1	1	2	2	2	NA	NA	NA	NA	NA
757	OG0016777:	5	26.212	5	0.2	Up	1.52859e-50	8.69836e-49	NA	NA	0.178344	1.72e-22	1.13e-08	9.59e-27	0.362728	NA	NA	NA	NA	NA	NA	NA	NA	NA	NA	1.72404	50.1145	18.2985	59.9091	1.0141	NA	NA	NA	NA	NA	NA	NA	NA	NA	NA	1	1	1	1	1	NA	NA	NA	NA
4008	OG0006543:	10	14.6387	10	0.1	Up	2.40919e-50	1.3655e-48	0.00322807	1.91e-37	0.0807415	NA	8.48e-05	0.0379123	NA	NA	0.812851	NA	2e-10	NA	0.627352	2.13e-07	0.0764831	5.73587	84.5485	2.5165	NA	9.37522	3.27248	NA	NA	0.207207	NA	22.3327	NA	0.466247	15.362	2.57069	1	1	1	NA	1	1	NA	NA	1	NA	1
9740	OG0013345:	11	13.5501	11	0.0909091	Up	2.9626e-50	1.67252e-48	0.180517	NA	0.756329	5.35e-25	6.28e-19	9.63e-08	0.00334412	0.0612863	0.0869395	0.0559492	0.00166424	NA	2.53e-06	NA	NA	1.71193	NA	0.279279	55.8875	41.9117	16.1558	5.70055	2.7922	2.44254	2.88331	6.39839	NA	12.8873	NA	NA	1	NA	1	1	1	1	1	1	1	1	1
5772	OG0001620:	3	16.6745	8.48289	0.117884	Down	3.58378e-50	1.80873e-48	0.00436764	1.86e-23	1.78e-18	NA	NA	NA	NA	NA	NA	NA	NA	NA	NA	NA	NA	2.6081	25.1227	22.2927	NA	NA	NA	NA	NA	NA	NA	NA	NA	NA	NA	NA	4	4	3	NA	NA	NA	NA	NA	NA	NA	NA
10761	OG0008428:	7	19.5262	7	0.142857	Down	4.12513e-50	2.07462e-48	NA	0.394248	0.737748	7.33e-31	0.000836368	4.91e-26	0.623656	NA	0.797854	NA	NA	NA	NA	NA	NA	NA	0.930776	0.304152	69.3882	7.08644	58.2759	0.472156	NA	0.22583	NA	NA	NA	NA	NA	NA	NA	1	1	1	1	1	1	NA	1	NA	NA
9639	OG0012088:	10	14.5656	10	0.1	Down	4.78629e-50	2.39869e-48	9.63e-15	1.41e-26	0.00508887	0.0831522	NA	NA	NA	NA	NA	7.34e-06	0.00947294	0.14411	1.45e-05	7.68e-08	0.861714	32.2739	59.5236	5.2807	2.48708	NA	NA	NA	NA	NA	11.8222	4.65932	1.93718	11.1414	16.3821	0.148832	1	1	1	1	NA	NA	NA	NA	NA	1	1
4825	OG0008511:	12	12.6111	12	0.0833333	Up	4.87171e-50	2.73948e-48	1.3e-08	2.81e-15	7.02e-11	0.0294907	0.263233	NA	0.00207636	0.0398555	0.0653218	1.74e-08	5.87e-08	NA	8.79e-09	0.00195886	NA	18.1583	33.5056	23.3797	3.52368	1.33472	NA	6.17714	3.22249	2.72843	17.8668	16.6508	NA	18.5497	6.23539	NA	1	1	1	1	1	NA	1	1	1	1	1
5202	OG0000005:	3	9.6254	17.1183	0.058417	Down	5.66168e-50	2.82747e-48	8.07e-11	1.24e-18	2.13e-10	NA	NA	NA	NA	NA	NA	NA	NA	NA	NA	NA	NA	8.21511	13.2867	7.37438	NA	NA	NA	NA	NA	NA	NA	NA	NA	NA	NA	NA	9	12	11	NA	NA	NA	NA	NA	NA	NA	NA
4127	OG0013741:	11	13.4808	11	0.0909091	Down	6.03189e-50	3.00186e-48	0.000187979	6.38e-09	0.0256455	0.0101035	1.13e-20	NA	0.782616	0.875078	0.410461	0.00109288	3.61e-18	NA	1.02e-08	NA	NA	8.57918	18.8701	3.66339	4.59487	45.9295	NA	0.245113	0.133442	0.890474	6.81894	40.1628	NA	18.4009	NA	NA	1	1	1	1	1	NA	1	1	1	1	1
6189	OG0003804:	14	11.1771	14	0.0714286	Down	6.49913e-50	3.22316e-48	0.0631401	3.53e-05	0.0721815	0.00143762	6.91e-08	NA	0.173786	0.402724	0.676163	5.99e-07	6.26e-38	0.277718	0.006388	0.000898457	0.243567	2.7624	10.2516	2.62857	6.54477	16.4877	NA	1.74993	0.909503	0.391321	14.328	85.6641	1.28115	5.05333	7.01483	1.41236	1	1	1	1	1	NA	1	1	1	1	1
12110	OG0007736:	9	15.8124	9	0.111111	Down	6.9199e-50	3.41996e-48	2.92e-05	1.6e-12	2.22e-06	NA	NA	NA	NA	NA	NA	1.72e-07	1.05e-06	4.75e-12	0.000130825	1.35e-10	0.00996467	10.4413	27.161	13.018	NA	NA	NA	NA	NA	NA	15.5758	13.7667	26.0729	8.94165	22.7257	4.60871	1	1	1	NA	NA	NA	NA	NA	NA	1	1
1617	OG0012026:	5	25.9094	5	0.2	Up	6.62848e-50	3.71273e-48	NA	NA	NA	NA	9.16e-46	6.49e-10	NA	0.0655353	0.481346	NA	NA	NA	NA	NA	0.291964	NA	NA	NA	NA	103.704	21.1556	NA	2.72517	0.731168	NA	NA	NA	NA	NA	1.23113	NA	NA	NA	NA	1	1	NA	1	1	NA	NA
1933	OG0000244:	15	6.8332	27.8198	0.0359456	Up	7.09365e-50	3.95776e-48	0.00152383	5.81e-15	5.54e-07	5.17e-25	0.0239104	0.00995209	2.25e-06	0.567025	0.000348144	0.000385486	0.000840597	8.8e-05	0.000711492	0.0179306	0.311779	3.11353	21.8528	7.85787	26.8424	3.73344	4.60997	6.2422	0.378235	4.3434	4.28782	4.72093	6.22545	4.8321	2.68083	0.776973	4	2	3	4	1	1	4	2	3	3	2
3117	OG0003913:	13	11.1881	13.9541	0.0716634	Down	8.07303e-50	3.97611e-48	6.38e-10	7.95e-42	0.0161134	0.776682	0.00149548	NA	0.0125005	0.681844	0.000889094	0.196746	0.0202667	0.182736	NA	0.701585	0.294114	21.1727	94.6354	4.1281	0.252724	6.50531	NA	4.38199	0.382955	7.02531	1.08389	2.59919	1.69972	NA	0.354414	1.22379	1	1	1	1	1	NA	1	1	1	2	2
4081	OG0004233:	7	19.4135	7	0.142857	Down	8.76934e-50	4.30421e-48	8.4e-16	3.73e-36	6.17e-05	0.00110206	NA	0.199409	0.408293	NA	NA	NA	NA	NA	NA	0.552622	NA	34.7131	81.5767	9.69323	6.81058	NA	1.6124	0.895769	NA	NA	NA	NA	NA	NA	0.593082	NA	1	1	1	1	NA	1	1	NA	NA	NA	NA
561	OG0001891:	7	16.3075	8.64706	0.115646	Up	8.67366e-50	4.82046e-48	0.018189	NA	0.193233	NA	NA	1.39e-20	NA	NA	0.00650879	NA	NA	0.468718	9.87e-35	NA	0.000521763	4.00694	NA	1.64386	NA	NA	45.7224	NA	NA	5.0346	NA	NA	0.505169	52.2007	NA	5.03886	1	NA	1	NA	NA	1	NA	NA	1	NA	NA
8331	OG0007148:	8	15.7344	9	0.111111	Down	1.34285e-49	6.56847e-48	NA	0.00525616	NA	1.4e-05	1.14e-41	1.56e-05	NA	NA	NA	NA	0.0682674	0.755333	NA	0.526384	0.342444	NA	5.24836	NA	11.1765	94.275	11.0682	NA	NA	NA	NA	2.68432	0.280596	NA	0.427816	0.714431	NA	1	NA	1	1	1	NA	NA	NA	NA	1
1725	OG0003862:	10	14.4443	10	0.1	Up	1.49397e-49	8.27066e-48	1.9e-06	1.27e-12	2.39e-08	0.74345	NA	0.653964	NA	NA	NA	2.17e-07	0.32222	1.35e-25	4.53e-05	0.154986	NA	13.1737	27.392	17.5494	0.296454	NA	0.424704	NA	NA	NA	15.3434	1.13252	57.2645	10.0022	1.86442	NA	1	1	1	1	NA	1	NA	NA	NA	1	1
1955	OG0012029:	5	25.7335	5	0.2	Up	1.55493e-49	8.57494e-48	NA	NA	NA	NA	2.1e-47	8.57e-09	NA	0.743929	0.710511	NA	NA	NA	NA	NA	0.13872	NA	NA	NA	NA	107.48	18.575	NA	0.29581	0.341771	NA	NA	NA	NA	NA	1.9753	NA	NA	NA	NA	1	1	NA	1	1	NA	NA
12756	OG0001924:	6	11.5894	13.1822	0.0758596	Up	2.58424e-49	1.41964e-47	NA	NA	NA	NA	NA	NA	NA	NA	NA	2.47e-28	1.26e-10	5.13e-07	0.000620642	4.23e-07	0.090497	NA	NA	NA	NA	NA	NA	NA	NA	NA	34.6735	12.4335	7.89981	4.92317	8.00503	1.60163	NA	NA	NA	NA	NA	NA	NA	NA	NA	3	3
3371	OG0019630:	5	25.605	5	0.2	Up	2.89803e-49	1.58592e-47	NA	NA	NA	NA	NA	NA	NA	NA	NA	1.41e-10	NA	7.55e-34	1.27e-12	0.386099	0.48061	NA	NA	NA	NA	NA	NA	NA	NA	NA	22.6823	NA	76.2663	27.392	0.951662	0.732699	NA	NA	NA	NA	NA	NA	NA	NA	NA	1	NA
3062	OG0005492:	5	25.5925	5	0.2	Up	3.07878e-49	1.67841e-47	NA	NA	NA	0.0876946	2.78e-41	6.85e-14	NA	NA	NA	NA	0.310624	NA	NA	NA	0.514795	NA	NA	NA	2.4339	93.3835	30.3119	NA	NA	NA	NA	1.16917	NA	NA	NA	0.663986	NA	NA	NA	1	1	1	NA	NA	NA	NA	1
4895	OG0006078:	10	14.3456	10	0.1	Down	3.77298e-49	1.83923e-47	7.33e-24	3.29e-12	5.71e-07	0.000476458	NA	NA	0.0260862	NA	NA	1.69e-05	0.0534844	0.312852	1.64e-09	0.0628634	NA	53.2701	26.4401	14.3759	7.64913	NA	NA	3.64635	NA	NA	10.9882	2.92836	1.16202	20.2286	2.76679	NA	1	1	1	1	NA	NA	1	NA	NA	1	1
2780	OG0006884:	14	11.0313	14	0.0714286	Up	4.22625e-49	2.29519e-47	NA	2.04e-09	0.00205775	1.26e-11	2.28e-21	0.248216	1.95e-05	0.0542876	0.396934	3.81e-09	0.0118541	0.143122	3.32e-05	0.0625263	0.502594	NA	20.0103	6.18614	25.0973	47.5301	1.39346	10.8451	2.91346	0.923984	19.3856	4.43508	1.94406	10.313	2.77217	0.687972	NA	1	1	1	1	1	1	1	1	1	1
1541	OG0003949:	11	12.8397	11.4632	0.087236	Down	5.70477e-49	2.77147e-47	8.72e-05	1.82e-42	6.29e-06	2.32e-05	NA	0.0440028	0.960572	0.035899	NA	0.0633681	0.928281	0.291476	0.0251209	NA	NA	9.34731	96.1097	11.9765	10.6714	NA	3.1235	0.0402266	2.21803	NA	2.7588	0.0744211	1.2328	3.68406	NA	NA	1	1	1	1	NA	1	1	2	NA	1	1
2085	OG0005526:	12	12.3804	12	0.0833333	Down	6.34457e-49	3.07185e-47	4.08e-06	2.75e-23	0.0895132	0.0840153	0.00011077	NA	0.00336049	0.861991	0.582282	1.39e-08	1.14e-07	NA	1.71e-11	0.00705866	NA	12.4094	51.9479	2.41337	2.47676	9.10805	NA	5.69567	0.14851	0.5408	18.0914	15.9871	NA	24.7919	4.9535	NA	1	1	1	1	1	NA	1	1	1	1	1
9026	OG0005797:	7	19.0609	7	0.142857	Down	9.27967e-49	4.47776e-47	NA	NA	NA	0.956684	3.92e-31	9.75e-05	NA	0.000543616	0.178388	NA	6.28e-20	NA	NA	NA	0.508056	NA	NA	NA	0.0442826	70.014	9.23566	NA	7.51727	1.7238	NA	44.2143	NA	NA	NA	0.677164	NA	NA	NA	1	1	1	NA	1	1	NA	1
4550	OG0005544:	5	25.3479	5	0.2	Down	1.0071e-48	4.84325e-47	NA	NA	NA	0.60073	1.81e-47	5.08e-06	NA	0.106103	NA	NA	0.0154837	NA	NA	NA	NA	NA	NA	NA	0.50961	107.628	12.1902	NA	2.24334	NA	NA	4.16796	NA	NA	NA	NA	NA	NA	NA	1	1	1	NA	1	NA	NA	1
9723	OG0048824:	3	39.7937	3	0.333333	Down	1.03164e-48	4.94458e-47	NA	NA	NA	NA	NA	NA	NA	NA	NA	0.000202641	8.12e-49	NA	0.865218	NA	NA	NA	NA	NA	NA	NA	NA	NA	NA	NA	8.50407	110.732	NA	0.144773	NA	NA	NA	NA	NA	NA	NA	NA	NA	NA	NA	1	1
6802	OG0011924:	8	17.0441	8	0.125	Down	1.11085e-48	5.30644e-47	0.491358	0.0159585	0.652803	NA	NA	NA	NA	NA	NA	0.000365537	8.16e-49	0.0557423	NA	0.00107648	0.0661823	0.710582	4.13776	0.42648	NA	NA	NA	NA	NA	NA	7.91414	110.727	2.88702	NA	6.83406	2.71534	1	1	1	NA	NA	NA	NA	NA	NA	1	1
166	OG0006601:	11	13.194	11	0.0909091	Down	1.14263e-48	5.44004e-47	0.0213844	6.35e-56	0.524194	0.0985318	0.0823531	NA	0.00427434	0.378177	0.581948	0.487111	0.724219	NA	0.486013	NA	NA	3.84509	127.096	0.645894	2.31738	2.49674	NA	5.45513	0.972394	0.541374	0.719263	0.322662	NA	0.721519	NA	NA	1	1	1	1	1	NA	1	1	1	1	1
4385	OG0007989:	10	14.2216	10	0.1	Down	1.20555e-48	5.72056e-47	6.66e-08	1.74e-28	4.28e-12	0.0911355	NA	NA	0.000170579	NA	NA	0.00036929	0.00751174	0.0900116	0.00177334	0.0504601	NA	16.5246	63.9185	26.1771	2.39541	NA	NA	8.67631	NA	NA	7.90393	4.89129	2.40782	6.33489	2.98657	NA	1	1	1	1	NA	NA	1	NA	NA	1	1
1120	OG0009623:	10	14.2135	10	0.1	Down	1.3005e-48	6.1507e-47	0.139808	7.34e-13	0.22119	0.000477935	3.48e-07	NA	0.337517	NA	NA	1.34e-16	2.43e-12	NA	1.94e-10	0.232066	NA	1.96748	27.9403	1.50873	7.64604	14.8711	NA	1.08614	NA	NA	36.5487	26.7431	NA	22.3632	1.46073	NA	1	1	1	1	1	NA	1	NA	NA	1	1
1459	OG0009282:	12	12.3196	12	0.0833333	Up	1.24654e-48	6.74407e-47	0.000202667	8.92e-07	0.0093216	5.85e-16	NA	2.78e-14	4.62e-06	4.75e-08	NA	0.269153	NA	1.11e-06	0.0133125	0.0260506	0.100323	8.50395	13.9298	4.67542	35.0749	NA	31.2137	12.2851	16.8625	NA	1.31247	NA	13.7112	4.31905	3.64771	2.29936	1	1	1	1	NA	1	1	1	NA	1	NA
2424	OG0005962:	8	17.0242	8	0.125	Up	1.29234e-48	6.96549e-47	0.465345	0.148525	2.08e-09	NA	NA	NA	NA	NA	NA	0.000105547	1.51e-43	NA	0.0359054	0.0980369	0.881803	0.764975	1.90701	19.9909	NA	NA	NA	NA	NA	NA	9.15635	98.599	NA	3.32687	2.32241	0.125786	1	1	1	NA	NA	NA	NA	NA	NA	1	1
4677	OG0000000:	15	4.97942	44.5037	0.02247	Down	1.93653e-48	9.12855e-47	0.0545996	8.36e-35	6.33e-05	1.59e-05	0.000194313	0.000456797	0.853272	2.91e-20	0.0543951	0.0531854	0.0382772	0.0280908	0.000337	0.0181071	0.00466457	0.914342	22.8131	3.11536	7.36613	4.1021	5.12751	0.158677	18.3606	1.2751	1.60035	1.25842	1.21965	3.26344	1.9255	2.19092	13	17	12	2	4	2	1	6	5	3	7
6220	OG0000230:	12	8.85893	18.5445	0.0539243	Down	2.19173e-48	1.02975e-46	0.673501	0.0312005	0.00307038	NA	1.85e-11	0.0249535	0.940604	9.42e-11	0.903091	NA	NA	2.34e-43	0.752491	2.35e-05	1.16e-07	0.395265	1.89127	3.8573	NA	11.8624	2.46049	0.0612331	15.3904	0.101932	NA	NA	53.5424	0.284366	5.81373	10.6465	1	3	2	NA	4	2	1	2	1	NA	NA
9638	OG0007631:	10	14.1574	10	0.1	Down	2.20092e-48	1.03068e-46	0.212078	4.44e-08	0.0633066	NA	NA	NA	NA	NA	0.884495	2.24e-10	4.7e-15	1.46e-07	1.12e-10	2.29e-08	0.000157556	1.5508	16.93	2.75977	NA	NA	NA	NA	NA	0.122739	22.2194	32.9912	15.7397	22.9125	17.5921	8.75573	1	1	1	NA	NA	NA	NA	NA	1	1	1
10994	OG0010999:	11	13.1235	11	0.0909091	Down	2.3523e-48	1.09797e-46	0.0141067	6.13e-05	0.00699108	0.0110696	3.57e-06	NA	NA	NA	NA	6.37e-15	7.23e-16	7.05e-05	1.06e-05	6.63e-05	3.71e-05	4.26111	9.69973	4.96312	4.50355	12.5429	NA	NA	NA	NA	32.6872	34.8631	9.5599	11.4547	9.62132	10.2019	1	1	1	1	1	NA	NA	NA	NA	1	1
10763	OG0009260:	13	11.526	13	0.0769231	Down	2.44986e-48	1.13978e-46	0.734065	7.82e-10	0.00912751	0.0103916	1.44e-05	0.19289	0.142497	0.461808	0.355239	1.52e-08	1.71e-30	NA	6.65e-05	0.00138013	NA	0.309157	20.9692	4.69646	4.56676	11.1483	1.64563	1.94844	0.772606	1.03496	18.002	68.5411	NA	9.61831	6.58558	NA	1	1	1	1	1	1	1	1	1	1	1
2696	OG0006839:	10	14.1251	10	0.1	Down	2.97939e-48	1.38164e-46	6.78e-09	1.26e-31	2.33e-14	0.982982	NA	NA	0.605832	NA	NA	0.00640936	0.536937	0.00327302	0.00944452	0.0358824	NA	18.8093	71.149	31.3903	0.0171645	NA	NA	0.501153	NA	NA	5.05	0.621874	5.72204	4.66232	3.32751	NA	1	1	1	1	NA	NA	1	NA	NA	1	1
2401	OG0000116:	13	9.00968	18.0553	0.0553854	Down	3.1245e-48	1.44425e-46	0.000429077	0.0311523	3.89e-06	0.0140158	2.27e-05	0.283567	9.27e-05	3.9e-14	1.74e-09	0.0720436	5.16e-19	NA	0.000166113	NA	0.994433	5.16925	2.31258	8.30473	4.26757	7.12876	0.68744	9.28614	16.841	9.6813	2.63048	42.1082	NA	8.70284	NA	0.00558265	2	2	2	1	2	3	1	3	4	1	1
11199	OG0012132:	11	13.1042	11	0.0909091	Up	2.86744e-48	1.53968e-46	0.00108245	1.22e-05	1.09e-05	NA	NA	NA	0.0196083	NA	0.854927	0.000160229	6.47e-38	0.0166532	0.00149132	0.00752499	0.535141	6.82853	11.3141	11.4267	NA	NA	NA	3.9318	NA	0.15674	8.73891	85.6311	4.09515	6.5081	4.88953	0.625226	1	1	1	NA	NA	NA	1	NA	1	1	1
10975	OG0006117:	9	15.3503	9	0.111111	Down	3.50003e-48	1.61261e-46	3.93e-12	6.95e-11	0.011662	NA	NA	NA	NA	NA	NA	1.28e-15	4.9e-16	0.150246	1.82e-05	0.291331	0.629787	26.2624	23.3897	4.45142	NA	NA	NA	NA	NA	NA	34.2919	35.2521	1.89548	10.9141	1.23329	0.462374	1	1	1	NA	NA	NA	NA	NA	NA	1	1
7835	OG0002987:	3	39.4248	3	0.333333	Up	3.06279e-48	1.63842e-46	NA	NA	NA	8.98e-39	8.67e-10	5.53e-05	NA	NA	NA	NA	NA	NA	NA	NA	NA	NA	NA	NA	87.6058	20.866	9.80274	NA	NA	NA	NA	NA	NA	NA	NA	NA	NA	NA	NA	1	1	1	NA	NA	NA	NA	NA
11265	OG0000567:	6	14.7205	9.49281	0.105343	Up	3.08452e-48	1.64389e-46	0.377236	9e-05	2.21e-10	8.05e-45	6.15e-15	1.28e-06	NA	NA	NA	NA	NA	NA	NA	NA	NA	0.974884	9.3157	22.2329	32.7179	17.8485	5.23309	NA	NA	NA	NA	NA	NA	NA	NA	NA	1	1	1	12	3	7	NA	NA	NA	NA	NA
8713	OG0011763:	5	25.1053	5	0.2	Up	3.25951e-48	1.73069e-46	NA	NA	NA	7.99e-05	NA	1.82e-47	0.447124	0.0393449	0.0119271	NA	NA	NA	NA	NA	NA	NA	NA	NA	9.43473	NA	107.623	0.804919	3.23539	4.42894	NA	NA	NA	NA	NA	NA	NA	NA	NA	1	NA	1	1	1	1	NA	NA
7576	OG0002720:	6	18.7679	7.04348	0.141975	Up	3.44163e-48	1.82062e-46	NA	NA	NA	0.906554	4.09e-54	2.41e-16	NA	0.0252595	0.117474	NA	NA	NA	NA	NA	0.46722	NA	NA	NA	0.0981045	81.954	23.9745	NA	3.67855	2.14154	NA	NA	NA	NA	NA	0.760955	NA	NA	NA	1	2	2	NA	1	1	NA	NA
11714	OG0007813:	11	13.0727	11	0.0909091	Up	3.95986e-48	2.08704e-46	1.12e-05	1.52e-10	1.72e-27	9.3e-05	NA	NA	0.0267061	NA	0.641061	0.111953	1.79e-07	0.450726	0.000111222	0.000755508	NA	11.3996	22.6071	61.6275	9.28291	NA	NA	3.62286	NA	0.444631	2.18967	15.5359	0.796895	9.10398	7.18812	NA	1	1	1	1	NA	NA	1	NA	1	1	1
11499	OG0005895:	11	13.072	11	0.0909091	Up	3.98592e-48	2.09305e-46	1.95e-11	1.43e-21	5.65e-19	0.529807	NA	NA	0.401859	NA	NA	0.00207371	0.000299434	0.129926	8.25e-05	0.239159	0.667386	24.6606	47.9966	42.0175	0.635242	NA	NA	0.911653	NA	NA	6.17842	8.11362	2.04079	9.40271	1.43063	0.404387	1	1	1	1	NA	NA	1	NA	NA	1	1
6398	OG0007697:	14	10.8515	14	0.0714286	Up	4.23708e-48	2.21678e-46	3.68e-05	0.0181794	0.00458235	1.64e-12	0.00905681	0.736864	0.0471506	NA	0.996648	5.37e-09	2.52e-05	3.11e-08	1.59e-08	0.00180857	5.51e-12	10.21	4.00746	5.38554	27.1363	4.70424	0.305352	3.05441	NA	0.00335726	19.0424	10.5887	17.2861	17.9569	6.31522	25.9245	1	1	1	1	1	1	1	NA	1	1	1
6938	OG0009229:	13	11.4615	13	0.0769231	Up	5.30017e-48	2.76286e-46	0.19843	3.11e-23	1.43e-06	0.0165754	0.808431	NA	0.354533	0.645696	NA	1.14e-07	3.15e-13	5.65e-05	0.000398272	0.0040332	0.000221115	1.61732	51.8248	13.4578	4.09984	0.21266	NA	1.03696	0.437426	NA	15.9871	28.7862	9.78127	7.82838	5.5132	8.41683	1	1	1	1	1	NA	1	1	NA	1	1
4642	OG0029026:	3	39.0944	3	0.333333	Up	8.11683e-48	4.20046e-46	7.18e-11	1.13e-28	1.43e-13	NA	NA	NA	NA	NA	NA	NA	NA	NA	NA	NA	NA	23.3571	64.3502	29.5759	NA	NA	NA	NA	NA	NA	NA	NA	NA	NA	NA	NA	1	1	1	NA	NA	NA	NA	NA	NA	NA	NA
11914	OG0004768:	13	11.391	13	0.0769231	Down	1.23185e-47	5.65738e-46	0.00256721	0.632293	0.0229118	0.0686803	0.491955	NA	0.442359	0.361405	0.478354	4.05e-11	2.1e-14	0.910875	1.37e-33	NA	0.478455	5.96494	0.458402	3.7761	2.67829	0.709368	NA	0.815633	1.01776	0.737405	23.9297	31.4943	0.0933494	75.6705	NA	0.737193	1	1	1	1	1	NA	1	1	1	1	1
2941	OG0006753:	11	11.7232	12.5172	0.0798898	Up	1.27048e-47	6.551e-46	3.85e-09	3.01e-40	4.24e-16	NA	NA	NA	0.739434	0.558228	NA	0.528473	1.26e-09	0.00642474	0.34747	0.0454356	0.570247	12.9168	60.6676	23.5979	NA	NA	NA	0.301871	0.582988	NA	0.637764	20.4922	5.0476	1.05708	3.09146	0.561686	2	2	2	NA	NA	NA	1	1	NA	1	1
3940	OG0006286:	11	12.9407	11	0.0909091	Up	1.52813e-47	7.85119e-46	0.000140258	1.61e-07	1.98e-17	0.0388476	NA	NA	0.761931	NA	NA	3e-17	0.245066	0.000242359	1.04e-12	0.762242	0.807849	8.87203	15.6419	38.4608	3.24811	NA	NA	0.2719	NA	NA	38.0453	1.40623	8.32509	27.5918	0.271491	0.21338	1	1	1	1	NA	NA	1	NA	NA	1	1
9918	OG0003874:	10	12.4537	11.5385	0.0866667	Up	1.76525e-47	9.03696e-46	8.81e-10	5.6e-43	1.58e-07	0.968834	NA	NA	0.0274593	NA	NA	1.32e-05	0.000526775	0.248741	0.183435	5.33e-05	NA	13.9	64.8589	10.4404	0.0316616	NA	NA	3.59505	NA	NA	11.2353	7.54874	1.39134	1.69589	9.83957	NA	2	2	2	1	NA	NA	1	NA	NA	1	1
12155	OG0000488:	13	8.33563	19.7702	0.0505811	Up	2.01835e-47	1.02957e-45	0.0708906	0.120785	0.00182405	1.98e-06	0.183114	6.32e-32	0.00469696	0.000351076	0.000218819	NA	NA	1.45e-05	0.00126819	0.000734361	1.87e-05	2.64662	2.11375	6.3067	8.75494	1.13176	47.8927	2.92409	4.33882	4.59669	NA	NA	11.1414	4.44678	4.81101	7.25799	1	1	1	2	2	2	3	3	3	NA	NA
978	OG0008492:	12	12.053	12	0.0833333	Down	2.40596e-47	1.10142e-45	0.00535929	1.54e-27	5.12e-09	0.00192301	2.94e-09	NA	0.144455	0.68768	0.106917	0.0191496	1.52e-07	NA	0.0421355	0.00492339	NA	5.22892	61.738	19.0901	6.25387	19.6449	NA	1.93479	0.374431	2.2357	3.95547	15.6994	NA	3.16686	5.31376	NA	1	1	1	1	1	NA	1	1	1	1	1
9832	OG0006714:	12	12.0441	12	0.0833333	Down	2.65616e-47	1.21207e-45	0.00704281	0.0144917	0.16946	0.000121957	4.31e-06	0.174997	0.760366	0.0018711	0.139914	4.8e-05	7.1e-28	NA	1.58e-13	NA	NA	4.95575	4.23418	1.77514	9.01184	12.3546	1.74299	0.273956	6.28123	1.96673	9.94431	62.5123	NA	29.4762	NA	NA	1	1	1	1	1	1	1	1	1	1	1
6251	OG0004079:	10	13.8775	10	0.1	Down	3.02609e-47	1.37648e-45	1.37e-07	5.87e-26	0.000191067	0.00105849	NA	NA	0.0719149	NA	NA	4.59e-05	0.00088724	0.205857	1.1e-05	4.99e-08	NA	15.8033	58.0974	8.56289	6.85091	NA	NA	2.63227	NA	NA	9.98905	7.0274	1.58057	11.4176	16.8132	NA	1	1	1	1	NA	NA	1	NA	NA	1	1
1552	OG0006961:	12	12.0285	12	0.0833333	Down	3.15745e-47	1.43168e-45	2.24e-07	2.35e-21	2.86e-06	2.05e-05	0.00548512	NA	0.0144751	NA	0.765423	3.3e-09	0.0008858	0.0440357	0.571505	1.49e-08	NA	15.3116	47.4999	12.7647	10.7951	5.20572	NA	4.23533	NA	0.267326	19.5293	7.02902	3.12275	0.559481	18.0219	NA	1	1	1	1	1	NA	1	NA	1	1	1
9979	OG0000209:	12	8.15251	20.332	0.0491836	Up	2.87361e-47	1.46063e-45	0.366851	NA	0.000335984	0.151826	2.41e-15	NA	4.03e-37	3.41e-05	5.23e-19	0.0262109	0.958274	NA	0.274444	2.71e-05	0.756808	1.0028	NA	3.83925	1.88502	16.1564	NA	40.2249	5.61066	20.2055	1.98632	0.0426211	NA	0.862006	5.73599	0.278646	1	NA	4	1	4	NA	4	3	4	3	1
130	OG0011578:	7	18.4485	7	0.142857	Down	5.55951e-47	2.51286e-45	6.48e-16	2.78e-15	1.78e-24	NA	NA	NA	NA	NA	NA	0.0390668	NA	0.673513	0.20845	NA	0.468093	34.9726	33.5163	54.6854	NA	NA	NA	NA	NA	NA	3.24248	NA	0.395248	1.56806	NA	0.759089	1	1	1	NA	NA	NA	NA	NA	NA	1	NA
9602	OG0001176:	9	13.4162	10.3714	0.0964187	Down	5.77242e-47	2.60087e-45	NA	NA	0.910541	NA	0.00175201	0.015531	NA	0.785755	NA	NA	1.33e-29	2.79e-06	0.0145338	1.62e-11	0.00179889	NA	NA	0.093716	NA	3.46199	2.27177	NA	0.241111	NA	NA	66.4898	12.7895	4.23128	24.846	6.32059	NA	NA	1	NA	3	3	NA	1	NA	NA	1
3346	OG0008983:	11	12.8119	11	0.0909091	Up	5.71081e-47	2.89247e-45	1.04e-12	8.21e-23	1.86e-15	0.0539708	NA	NA	0.381837	NA	NA	0.28827	0.687954	1.88e-09	0.389382	0.148985	0.880513	27.5918	50.8541	33.9182	2.91931	NA	NA	0.962761	NA	NA	1.24386	0.374034	20.092	0.943194	1.90391	0.12725	1	1	1	1	NA	NA	1	NA	NA	1	1
286	OG0008572:	10	13.8063	10	0.1	Up	5.88957e-47	2.97247e-45	0.579878	0.345039	0.0326554	NA	NA	NA	0.0204619	NA	NA	4.72e-32	0.00161074	1.91e-11	0.00764105	2.82e-09	0.262183	0.544937	1.0641	3.42174	NA	NA	NA	3.88919	NA	NA	72.1309	6.43106	24.6813	4.87422	19.6865	1.33871	1	1	1	NA	NA	NA	1	NA	NA	1	1
4424	OG0005155:	4	29.68	4	0.25	Down	7.8888e-47	3.54326e-45	NA	NA	NA	NA	5.38e-41	0.0213801	NA	2.29e-09	0.104699	NA	NA	NA	NA	NA	NA	NA	NA	NA	NA	92.7233	3.8453	NA	19.8947	2.25666	NA	NA	NA	NA	NA	NA	NA	NA	NA	NA	1	1	NA	1	1	NA	NA
10563	OG0012133:	7	18.391	7	0.142857	Down	8.15909e-47	3.65317e-45	0.00160789	1.07e-48	0.00689619	NA	0.00820126	NA	NA	NA	NA	NA	NA	0.372511	NA	0.987853	0.343743	6.43284	110.456	4.97679	NA	4.80347	NA	NA	NA	NA	NA	NA	0.987489	NA	0.0122211	1.06786	1	1	1	NA	1	NA	NA	NA	NA	NA	NA
7421	OG0000154:	13	8.70184	18.3359	0.0545378	Down	9.43465e-47	4.2111e-45	0.124897	8.59e-07	2.56e-08	0.285812	0.00333398	1.6e-12	0.000323789	NA	NA	0.00998997	0.06043	0.0775802	4.5e-17	0.0148869	1.65e-07	1.38684	9.31166	11.6538	0.601162	5.70359	27.161	5.35695	NA	NA	3.07078	2.80627	2.55644	25.0932	2.80485	15.6173	2	2	2	4	1	1	2	NA	NA	2	1
4813	OG0000131:	11	6.99994	25.0722	0.0398848	Up	9.44262e-47	4.74891e-45	NA	NA	NA	0.471843	5.9e-46	2.47e-06	NA	0.00380089	0.14484	0.346742	0.0141234	0.167287	0.0101092	0.205043	0.111192	NA	NA	NA	0.409695	56.8058	6.19742	NA	2.67481	1.05388	0.508403	2.83995	1.19203	3.06287	1.05636	1.19809	NA	NA	NA	3	3	4	NA	4	3	4	2
4209	OG0001267:	3	15.6757	8.48289	0.117884	Down	1.08319e-46	4.81968e-45	NA	NA	NA	NA	NA	NA	NA	NA	NA	NA	NA	3.75e-15	NA	7.28e-21	9.59e-07	NA	NA	NA	NA	NA	NA	NA	NA	NA	NA	NA	18.1184	NA	22.2572	6.65154	NA	NA	NA	NA	NA	NA	NA	NA	NA	NA	NA
9189	OG0011246:	11	12.7578	11	0.0909091	Up	9.92489e-47	4.97394e-45	0.00324512	5.04e-15	1.54e-06	0.239149	2.18e-07	0.0982236	NA	NA	NA	0.0825331	6.76e-21	9.05e-05	0.000974039	0.0178085	NA	5.7306	32.9214	13.3837	1.43067	15.3388	2.32051	NA	NA	NA	2.49456	46.4433	9.31016	6.93406	4.02808	NA	1	1	1	1	1	1	NA	NA	NA	1	1
1044	OG0001110:	10	10.8031	13.6364	0.0733333	Down	1.18566e-46	5.25925e-45	NA	0.437115	NA	0.375446	NA	1.91e-07	0.0205867	NA	NA	8.09e-38	1.47e-06	0.0144963	1.94e-08	0.0125988	0.00609262	NA	0.827558	NA	0.979641	NA	15.471	3.88311	NA	NA	56.9384	8.9535	2.82257	11.8387	2.9161	3.40045	NA	1	NA	1	NA	1	1	NA	NA	2	2
2109	OG0000501:	12	10.196	14.7273	0.0679012	Up	1.20627e-46	6.02418e-45	0.0103413	0.674044	NA	2.35e-08	5.31e-31	2.16e-05	8.69e-08	0.000842649	0.0150573	NA	0.0468385	0.0179209	NA	1.95e-06	2.29e-06	4.57161	0.39446	NA	11.7108	46.4737	7.16188	16.2585	7.07896	4.19589	NA	3.06105	4.02179	NA	8.76512	8.65797	1	1	NA	2	2	2	1	1	1	NA	1
6003	OG0013407:	6	16.8865	7.71429	0.12963	Down	1.56034e-46	6.8998e-45	0.013705	7.65e-06	0.000323315	3.76e-06	2.07e-13	1.22e-19	NA	NA	NA	NA	NA	NA	NA	NA	NA	2.86	7.85387	5.35792	12.4911	29.2061	43.5503	NA	NA	NA	NA	NA	NA	NA	NA	NA	2	2	2	1	1	1	NA	NA	NA	NA	NA
8435	OG0000158:	15	5.41093	37.2211	0.0268665	Up	1.43751e-46	7.15399e-45	5.02e-05	9.58e-10	7.01e-10	1.4e-06	8.17e-10	1.34e-13	4.84e-05	4.7e-06	0.00505417	0.00579938	0.00509113	0.0869664	0.474156	0.0106323	0.403074	6.59966	11.327	11.4974	5.90323	9.1644	14.2276	4.35154	5.37282	2.31571	2.472	2.88014	1.33213	0.74622	2.47847	0.495619	2	3	3	5	5	4	5	5	5	4	3
2496	OG0000030:	3	13.5674	10.1185	0.0988286	Down	1.67689e-46	7.39228e-45	NA	NA	NA	7.96e-12	2.63e-18	2.19e-11	NA	NA	NA	NA	NA	NA	NA	NA	NA	NA	NA	NA	11.1927	17.7283	11.7814	NA	NA	NA	NA	NA	NA	NA	NA	NA	NA	NA	NA	5	5	4	NA	NA	NA	NA	NA
8000	OG0003561:	6	20.7932	6	0.166667	Down	1.72428e-46	7.57779e-45	1.59e-09	1.91e-35	0.00128472	NA	NA	NA	0.71978	NA	NA	NA	NA	5.62e-05	NA	0.000416522	NA	20.2595	79.9434	6.65722	NA	NA	NA	0.32881	NA	NA	NA	NA	9.78659	NA	7.78357	NA	1	1	1	NA	NA	NA	1	NA	NA	NA	NA
2481	OG0004135:	7	18.2435	7	0.142857	Down	2.18383e-46	9.568e-45	NA	5.35e-05	0.340021	NA	1.28e-42	NA	NA	0.350658	0.82544	NA	4.4e-05	NA	NA	0.000116545	NA	NA	9.83583	1.07875	NA	96.4617	NA	NA	1.04794	0.191838	NA	10.0313	NA	NA	9.05723	NA	NA	1	1	NA	1	NA	NA	1	1	NA	1
2794	OG0013692:	9	14.8515	9	0.111111	Down	2.39774e-46	1.04731e-44	1.23e-11	1.66e-37	0.00863624	0.000744943	0.640938	NA	0.0259057	NA	NA	0.0334445	0.0289904	NA	0.422064	NA	NA	25.1214	84.6888	4.75179	7.2022	0.444823	NA	3.65329	NA	NA	3.39787	3.54079	NA	0.862598	NA	NA	1	1	1	1	1	NA	1	NA	NA	1	1
4500	OG0003706:	10	13.6555	10	0.1	Down	2.41133e-46	1.05003e-44	1.98e-07	2.18e-37	3.77e-05	0.128064	NA	NA	0.395799	NA	NA	0.0189654	0.191467	0.00095936	0.00400794	0.00430082	NA	15.435	84.4163	10.1859	2.05523	NA	NA	0.926848	NA	NA	3.96514	1.65304	6.94924	5.51948	5.44895	NA	1	1	1	1	NA	NA	1	NA	NA	1	1
1743	OG0012595:	11	12.6658	11	0.0909091	Down	2.54208e-46	1.1036e-44	0.00718547	5.04e-09	4.79e-09	NA	NA	NA	0.230468	0.604333	0.697627	1.49e-12	2.01e-23	NA	1.11e-05	0.0583619	0.95072	4.93569	19.1059	19.1567	NA	NA	NA	1.46764	0.503631	0.36007	27.2322	52.2613	NA	11.4086	2.84109	0.0505356	1	1	1	NA	NA	NA	1	1	1	1	1
9549	OG0020800:	6	20.72	6	0.166667	Down	2.62822e-46	1.13754e-44	1.33e-06	1.2e-11	0.0612235	3.77e-15	8.65e-09	3.2e-14	NA	NA	NA	NA	NA	NA	NA	NA	NA	13.5303	25.1461	2.79322	33.2117	18.5657	31.073	NA	NA	NA	NA	NA	NA	NA	NA	NA	1	1	1	1	1	1	NA	NA	NA	NA	NA
12842	OG0001148:	13	10.8545	13.4602	0.0742932	Up	2.34293e-46	1.16195e-44	1.96e-13	6.19e-11	4.03e-22	0.0102321	0.0102309	NA	0.00111326	0.0601202	0.0795886	0.879655	0.0018674	0.632215	0.644181	2.47e-05	NA	29.2607	23.5055	49.2631	4.58222	4.58234	NA	6.80046	2.81141	2.53088	0.128225	6.28321	0.458525	0.293184	10.6087	NA	1	1	1	1	1	NA	1	1	1	1	1
1114	OG0006655:	11	12.6666	11	0.0909091	Up	2.52059e-46	1.24573e-44	0.454804	0.000347081	0.0576684	0.0238291	3.17e-38	5.96e-08	NA	0.0992929	0.723262	NA	1.48e-08	NA	NA	0.873969	0.809232	0.787888	7.96595	2.85305	3.73685	86.3445	16.6356	NA	2.30968	0.323984	NA	18.0286	NA	NA	0.134711	0.21167	1	1	1	1	1	1	NA	1	1	NA	1
4569	OG0007337:	12	11.8242	12	0.0833333	Down	3.04032e-46	1.31193e-44	0.122545	3.21e-08	0.000104388	4.05e-09	7.23e-08	1.21e-06	NA	NA	NA	2.81e-05	1.32e-20	0.247339	0.42088	0.00447076	0.950346	2.09928	17.2544	9.1674	19.3245	16.4424	13.6249	NA	NA	NA	10.4797	45.7741	1.397	0.865408	5.4102	0.050929	1	1	1	1	1	1	NA	NA	NA	1	1
4262	OG0006801:	14	10.5145	14	0.0714286	Up	3.15531e-46	1.55405e-44	0.00407086	1.38e-13	1.62e-07	0.852603	0.0874306	NA	0.410238	0.87756	0.911405	8.97e-05	6.63e-24	0.000288392	0.0282655	0.000633831	1.72e-05	5.5039	29.6115	15.6357	0.159462	2.43691	NA	0.891017	0.13061	0.0927684	9.31904	53.3704	8.15119	3.56611	7.36373	10.9706	1	1	1	1	1	NA	1	1	1	1	1
11455	OG0005849:	13	11.1113	13	0.0769231	Up	3.47529e-46	1.70576e-44	0.594825	1.24e-10	0.0020485	1.68e-13	0.000390454	0.000325176	2.82e-08	0.223361	0.0735309	8.96e-20	0.886007	0.311305	0.050182	NA	NA	0.519488	22.8107	6.19065	29.4148	7.8482	8.03114	17.3839	1.49897	2.61005	43.8589	0.12103	1.16698	2.9921	NA	NA	1	1	1	1	1	1	1	1	1	1	1
387	OG0006868:	9	14.7669	9	0.111111	Down	4.90694e-46	2.11102e-44	0.0234404	4.96e-22	4.96e-07	NA	NA	NA	0.710703	NA	NA	0.00445351	9.81e-14	0.0393575	0.000155872	1.74e-08	NA	3.75329	49.0555	14.5167	NA	NA	NA	0.341501	NA	NA	5.41406	29.9528	3.23507	8.76648	17.8668	NA	1	1	1	NA	NA	NA	1	NA	NA	1	1
12158	OG0002582:	3	37.7252	3	0.333333	Up	4.59896e-46	2.24955e-44	NA	NA	NA	0.00771653	4.1e-38	2.23e-10	NA	NA	NA	NA	NA	NA	NA	NA	NA	NA	NA	NA	4.86439	86.0872	22.2238	NA	NA	NA	NA	NA	NA	NA	NA	NA	NA	NA	NA	1	1	1	NA	NA	NA	NA	NA
5548	OG0013535:	11	12.5863	11	0.0909091	Down	5.72277e-46	2.4546e-44	0.000954524	5.77e-10	0.103952	0.0619924	0.0119148	NA	0.749747	0.472885	0.949344	2.46e-10	5.31e-31	NA	0.000400692	NA	NA	6.9543	21.2732	2.26383	2.78074	4.42997	NA	0.288019	0.748903	0.051984	22.1257	69.7105	NA	7.82232	NA	NA	1	1	1	1	1	NA	1	1	1	1	1
7596	OG0013243:	8	16.2229	8	0.125	Up	5.62085e-46	2.74002e-44	NA	NA	NA	1.06e-10	NA	4.9e-36	0.206302	6.68e-05	0.115816	0.0333805	0.699767	NA	0.000223265	NA	NA	NA	NA	NA	22.9676	NA	81.3038	1.57842	9.61381	2.15575	3.39978	0.357007	NA	8.40715	NA	NA	NA	NA	NA	1	NA	1	1	1	1	1	1
916	OG0000454:	15	7.56484	21.9419	0.0455749	Up	6.80115e-46	3.30411e-44	0.00171922	0.303619	0.0670468	7.16e-09	8.13e-16	2.22e-12	3.06e-09	8.56e-09	0.275565	0.0378622	0.00524823	0.395766	0.185691	0.0935316	0.401992	4.24392	0.794655	2.70236	10.2299	34.7458	17.889	19.6049	12.3841	0.859287	2.18253	3.49991	0.926932	0.918366	1.57964	0.911322	2	2	1	3	1	2	1	2	2	2	2
10586	OG0008941:	14	10.4531	14	0.0714286	Up	6.91454e-46	3.34781e-44	NA	0.136863	0.823957	0.835772	3.29e-05	0.477251	0.0917197	0.0621914	0.149493	4.82e-12	4.43e-29	0.09718	8.02e-11	0.13694	0.000966846	NA	1.98877	0.193637	0.179399	10.322	0.739713	2.38902	2.77754	1.90051	26.0582	65.2866	2.33119	23.2465	1.98821	6.94147	NA	1	1	1	1	1	1	1	1	1	1
1477	OG0008839:	12	11.7482	12	0.0833333	Up	7.05077e-46	3.40224e-44	3.03e-07	1.43e-32	4.56e-08	0.226927	0.000261107	NA	0.00449197	0.453211	0.0157965	NA	0.0978915	0.00186151	NA	0.00192791	0.449008	15.0095	73.325	16.9034	1.48313	8.25058	NA	5.40546	0.791399	4.14796	NA	2.3239	6.28637	NA	6.25132	0.800715	1	1	1	1	1	NA	1	1	1	NA	1
3017	OG0000299:	14	8.07752	19.9361	0.0501602	Up	8.04014e-46	3.86658e-44	0.000181758	0.0921027	0.000108274	5.35e-61	0.109748	2e-06	1.52e-05	0.379826	0.332668	0.638742	0.139732	0.155978	1.61e-05	0.0609242	NA	5.74189	1.30083	4.98046	66.6147	1.06059	7.15765	6.05139	0.968043	1.10061	0.448255	1.96803	1.85804	11.0367	2.79812	NA	2	3	3	4	4	3	3	1	1	1	1
6627	OG0000234:	12	8.84072	17.5305	0.0570436	Down	9.48589e-46	4.05649e-44	1.18e-09	2.48e-24	7.39e-11	NA	9.67e-16	0.0215579	NA	0.03221	0.00145485	NA	0.0177709	0.00289017	0.502034	1.23e-08	0.000286532	7.92861	22.1852	8.99714	NA	18.8576	2.55801	NA	3.43548	6.53285	NA	2.6868	5.84644	0.689086	18.2137	8.15766	7	6	7	NA	3	2	NA	1	1	NA	2
2545	OG0005832:	11	12.533	11	0.0909091	Down	9.86692e-46	4.20684e-44	0.00019107	2.1e-18	0.00630881	0.0650552	NA	NA	0.267588	NA	NA	6.91e-07	1.4e-09	1.91e-05	4.17e-09	1.85e-05	0.0213296	8.56287	40.7046	5.06581	2.73252	NA	NA	1.31831	NA	NA	14.1851	20.3868	10.8658	19.2953	10.8977	3.84766	1	1	1	1	NA	NA	1	NA	NA	1	1
2507	OG0009850:	7	17.9647	7	0.142857	Down	1.40335e-45	5.94779e-44	0.0898643	6.84e-43	3.36e-10	NA	NA	NA	NA	NA	0.329063	0.284524	NA	0.151119	0.832999	NA	NA	2.40945	97.0884	21.8139	NA	NA	NA	NA	NA	1.11151	1.25694	NA	1.88969	0.182723	NA	NA	1	1	1	NA	NA	NA	1	1	1	1	NA
6296	OG0011796:	6	20.4082	6	0.166667	Down	1.5828e-45	6.68849e-44	NA	NA	NA	NA	5.03e-07	NA	NA	0.73599	0.676775	0.3649	5.15e-46	NA	NA	0.140607	NA	NA	NA	NA	NA	14.5027	NA	NA	0.306539	0.390417	1.00813	104.28	NA	NA	1.96179	NA	NA	NA	NA	NA	1	NA	NA	1	1	1	1
3861	OG0002050:	8	14.1276	9.39806	0.106405	Down	1.64558e-45	6.93327e-44	NA	0.290839	0.544563	NA	NA	NA	0.23908	0.00996868	0.255976	1.28e-14	0.936682	NA	4.71e-33	NA	NA	NA	1.23499	0.607773	NA	NA	NA	1.43096	2.51362	0.743276	31.9893	0.0654119	NA	74.4356	NA	NA	NA	1	1	NA	NA	NA	1	3	3	1	1
398	OG0013629:	8	16.0804	8	0.125	Down	1.65349e-45	6.94613e-44	3.09e-26	9.97e-07	9.28e-08	7.39e-10	NA	NA	0.0233936	NA	NA	0.00216387	0.16336	NA	0.000773947	NA	NA	58.739	13.8185	16.1928	21.0257	NA	NA	3.75529	NA	NA	6.13586	1.8118	NA	7.16401	NA	NA	1	1	1	1	NA	NA	1	NA	NA	1	1
10165	OG0005669:	14	10.3942	14	0.0714286	Up	1.46482e-45	7.02083e-44	8.65e-05	6.82e-11	4.54e-08	1.07e-07	0.000259079	NA	0.330239	0.302181	0.412445	0.00176146	2.05e-21	0.305451	0.000506864	0.00626167	0.592226	9.35537	23.4086	16.9078	16.0504	8.25838	NA	1.10794	1.19673	0.885652	6.34161	47.6364	1.18597	7.58727	5.07331	0.523867	1	1	1	1	1	NA	1	1	1	1	1
1424	OG0006183:	8	16.0773	8	0.125	Down	1.69225e-45	7.08811e-44	0.000274184	1.27e-24	2.05e-13	NA	NA	NA	NA	NA	NA	0.000266644	4.81e-05	0.0606855	0.00188396	0.000132384	NA	8.20171	55.023	29.2158	NA	NA	NA	NA	NA	NA	8.2296	9.94223	2.80205	6.27438	8.9298	NA	1	1	1	NA	NA	NA	NA	NA	NA	1	1
12239	OG0022489:	4	28.8921	4	0.25	Down	1.70179e-45	7.10722e-44	NA	NA	NA	NA	7.24e-41	1.51e-07	NA	0.00129197	0.456297	NA	NA	NA	NA	NA	NA	NA	NA	NA	NA	92.4264	15.706	NA	6.65158	0.784611	NA	NA	NA	NA	NA	NA	NA	NA	NA	NA	1	1	NA	1	1	NA	NA
4079	OG0003579:	10	13.4184	10	0.1	Down	2.20849e-45	9.19645e-44	3e-07	1.66e-30	7.79e-06	0.316314	NA	NA	0.399621	NA	NA	0.000278323	0.000571826	0.571505	1.66e-07	0.00716424	NA	15.0195	68.5707	11.7627	1.15102	NA	NA	0.917237	NA	NA	8.18673	7.46668	0.559481	15.6113	4.93865	NA	1	1	1	1	NA	NA	1	NA	NA	1	1
9052	OG0006926:	13	10.9535	13	0.0769231	Down	2.27991e-45	9.46628e-44	0.888003	0.0827555	0.726261	0.0251796	4.39e-12	NA	NA	0.396666	0.359056	0.000817984	4.28e-39	0.304704	0.0985712	0.000340715	0.478355	0.11878	2.49186	0.319846	3.68172	26.1517	NA	NA	0.92466	1.02428	7.10867	88.3469	1.18841	2.31698	7.98446	0.737402	1	1	1	1	1	NA	NA	1	1	1	1
12391	OG0011525:	11	12.4644	11	0.0909091	Up	1.98655e-45	9.48958e-44	7.69e-10	8.92e-15	2.5e-10	1.73e-13	1.43e-11	0.183314	NA	NA	NA	0.292319	0.196473	NA	0.286163	0.481672	0.46266	20.9859	32.3505	22.1096	29.3855	24.9708	1.69656	NA	NA	NA	1.22991	1.62723	NA	1.25119	0.730491	0.770763	1	1	1	1	1	1	NA	NA	NA	1	1
8941	OG0005275:	12	11.6378	12	0.0833333	Down	2.39315e-45	9.90764e-44	3.96e-06	0.156604	NA	0.0603538	0.125183	NA	0.277766	5.55e-11	3.03e-11	1.09e-05	1.91e-11	NA	0.000272281	0.00341787	5.27e-10	12.4393	1.85404	NA	2.80753	2.07798	NA	1.28098	23.6146	24.2199	11.4267	24.6813	NA	8.20868	5.67874	21.3638	1	1	NA	1	1	NA	1	1	1	1	1
8042	OG0005829:	7	17.8748	7	0.142857	Down	2.55457e-45	1.05453e-43	6.19e-09	4.03e-28	2.09e-06	1.97e-05	NA	NA	0.023432	NA	NA	NA	NA	0.00492689	NA	3.85e-05	NA	18.9003	63.0786	13.0783	10.8349	NA	NA	3.75365	NA	NA	NA	NA	5.31305	NA	10.1649	NA	1	1	1	1	NA	NA	1	NA	NA	NA	NA
9787	OG0005406:	3	32.0204	3.52174	0.283951	Down	4.76929e-45	1.96311e-43	NA	NA	NA	NA	NA	NA	NA	NA	NA	1.02e-30	1.54e-13	NA	0.0006519	NA	NA	NA	NA	NA	NA	NA	NA	NA	NA	NA	69.0578	19.6679	NA	7.33562	NA	NA	NA	NA	NA	NA	NA	NA	NA	NA	NA	1	2
8223	OG0004093:	8	15.9343	8	0.125	Down	4.99284e-45	2.04922e-43	NA	0.132026	0.094213	NA	1.53e-09	0.0981413	NA	NA	NA	0.0434484	0.353436	3.96e-36	NA	3.83e-07	NA	NA	2.02476	2.3622	NA	20.298	2.32135	NA	NA	NA	3.13618	1.04005	81.5168	NA	14.7752	NA	NA	1	1	NA	1	1	NA	NA	NA	1	1
1809	OG0000244:	13	8.5964	17.908	0.0558408	Down	5.49556e-45	2.24909e-43	NA	0.726087	0.969618	NA	9.49e-10	2.94e-06	0.834915	1.18e-06	0.0858969	0.0154658	6.93e-11	5.04e-10	0.000361203	8.35e-06	3.03e-10	NA	0.213391	0.0308527	NA	11.3322	6.94751	0.180425	7.44545	1.6364	4.16912	23.3926	21.4084	5.28405	7.7955	21.9173	NA	2	1	NA	3	3	1	3	2	1	1
4988	OG0002579:	7	15.908	8.01818	0.124717	Up	4.88234e-45	2.32448e-43	1.72e-19	1.22e-09	1.01e-18	NA	NA	NA	NA	NA	NA	0.155613	0.247	0.0969948	0.161339	NA	NA	43.2068	20.5244	41.4366	NA	NA	NA	NA	NA	NA	1.24026	1.39837	2.3331	1.21617	NA	NA	1	1	1	NA	NA	NA	NA	NA	NA	2	1
255	OG0004298:	9	12.1763	11.2154	0.0891632	Down	5.72646e-45	2.33023e-43	5.76e-07	0.0131697	2.03e-06	NA	4.2e-34	0.0211225	NA	4.31e-07	0.21635	NA	0.00127921	NA	0.00147076	NA	NA	14.3672	4.32984	13.1075	NA	51.2352	2.57161	NA	9.77144	1.02057	NA	6.66152	NA	6.52198	NA	NA	1	1	1	NA	2	2	NA	2	2	NA	1
12244	OG0011833:	10	13.3164	10	0.1	Down	5.7196e-45	2.33023e-43	0.0544656	6.21e-20	0.0201376	NA	NA	NA	0.738771	NA	NA	2.7e-12	1.88e-17	0.151119	0.0047763	0.00151393	0.0526901	2.91019	44.2255	3.90517	NA	NA	NA	0.302767	NA	NA	26.6378	38.5127	1.88969	5.34409	6.49305	2.94333	1	1	1	NA	NA	NA	1	NA	NA	1	1
3927	OG0007029:	10	13.2979	10	0.1	Down	6.79765e-45	2.75045e-43	5.49e-09	5.28e-20	2.81e-05	0.0146163	NA	NA	0.429978	NA	NA	9.05e-05	0.10136	5.14e-16	0.0377575	0.0194181	NA	19.0203	44.3878	10.4797	4.22562	NA	NA	0.844022	NA	NA	9.31016	2.28907	35.2043	3.27657	3.94155	NA	1	1	1	1	NA	NA	1	NA	NA	1	1
4470	OG0002830:	10	12.8422	10.4651	0.0955556	Up	6.1683e-45	2.92697e-43	6.73e-11	9.97e-26	1.09e-06	0.214035	NA	NA	0.0368664	NA	NA	2.3e-06	0.000193444	0.0703661	0.0132755	0.420485	NA	23.4219	57.5676	13.7293	1.02774	NA	NA	3.30046	NA	NA	12.9826	8.55052	2.65404	4.32184	0.866348	NA	1	1	1	2	NA	NA	1	NA	NA	1	1
10977	OG0008211:	13	10.8486	13	0.0769231	Down	7.95337e-45	3.20898e-43	0.251948	0.00515699	0.154023	0.030033	0.000423022	NA	0.0539345	NA	0.627467	4.68e-11	4.85e-35	0.450769	0.00102413	0.00090658	0.689234	1.37853	5.2674	1.87065	3.50546	7.76809	NA	2.91999	NA	0.466065	23.7851	79.0115	0.796801	6.88391	7.00583	0.372174	1	1	1	1	1	NA	1	NA	1	1	1
46	OG0013758:	8	15.8537	8	0.125	Down	9.18612e-45	3.69592e-43	4.72e-05	5.76e-40	0.000143064	0.535814	NA	NA	0.0225586	NA	NA	0.00584518	0.0900902	NA	0.00334866	NA	NA	9.96112	90.3525	8.85222	0.623969	NA	NA	3.79164	NA	NA	5.14214	2.40694	NA	5.69919	NA	NA	1	1	1	1	NA	NA	1	NA	NA	1	1
5033	OG0005983:	10	13.2643	10	0.1	Down	9.30391e-45	3.7328e-43	1.52e-27	7.8e-08	0.0340056	0.278865	NA	NA	0.0366836	NA	NA	6.01e-10	0.00919017	0.00452227	2.66e-05	0.00904121	NA	61.7511	16.3666	3.38123	1.27703	NA	NA	3.30543	NA	NA	21.2324	4.68962	5.39874	10.5346	4.70596	NA	1	1	1	1	NA	NA	1	NA	NA	1	1
10957	OG0008423:	10	13.2598	10	0.1	Up	9.70208e-45	4.57343e-43	0.000175802	1.26e-30	0.052293	NA	NA	NA	0.343869	0.251955	NA	0.988156	7.76e-11	0.00191139	NA	0.00071615	2.46e-06	8.64615	68.8464	2.95089	NA	NA	NA	1.0675	1.3785	NA	0.0119148	23.2795	6.25993	NA	7.24162	12.9153	1	1	1	NA	NA	NA	1	1	NA	1	1
3840	OG0002002:	14	10.2212	14	0.0714286	Up	1.32966e-44	6.24724e-43	7.07e-11	1.12e-07	1.25e-10	0.0419872	0.240337	0.205863	0.00214062	0.897892	0.547213	3.79e-18	6.19e-05	7.24e-05	0.371427	0.000523441	NA	23.3726	16.0048	22.8027	3.17039	1.42571	1.58055	6.14666	0.107705	0.602917	40.1142	9.68999	9.5333	0.990402	7.55509	NA	1	1	1	1	1	1	1	1	1	1	1
7193	OG0007485:	11	12.2759	11	0.0909091	Up	1.35873e-44	6.36287e-43	0.00068625	3.87e-06	0.000249658	0.0606776	0.235978	NA	NA	NA	NA	0.000109715	3.08e-18	4.89e-08	9.65e-05	4.95e-10	0.00302422	7.28427	12.4623	8.29542	2.80218	1.44402	NA	NA	NA	NA	9.11762	40.3216	16.8335	9.24597	21.4265	5.8011	1	1	1	1	1	NA	NA	NA	NA	1	1
6193	OG0011617:	8	15.7775	8	0.125	Down	1.63422e-44	6.53826e-43	NA	4.75e-07	0.162682	NA	1.62e-05	NA	NA	NA	NA	0.0189324	2.36e-37	0.688394	NA	0.00032274	0.12272	NA	14.56	1.81596	NA	11.0305	NA	NA	NA	NA	3.96688	84.337	0.373395	NA	8.03866	2.09785	NA	1	1	NA	1	NA	NA	NA	NA	1	1
2584	OG0001945:	6	20.0176	6	0.166667	Up	1.49853e-44	6.99463e-43	NA	NA	NA	2.46e-11	NA	3.73e-24	6.54e-15	0.0733096	0.00238016	NA	NA	NA	0.658769	NA	NA	NA	NA	NA	24.4283	NA	53.9456	32.6608	2.61306	6.04059	NA	NA	NA	0.417382	NA	NA	NA	NA	NA	1	NA	1	1	1	1	NA	NA
3654	OG0007982:	7	17.5671	7	0.142857	Down	1.98534e-44	7.92084e-43	0.117617	2.33e-29	6.28e-20	NA	NA	NA	0.00807314	NA	NA	0.0394367	NA	0.437956	0.163937	NA	NA	2.14032	65.9291	44.2143	NA	NA	NA	4.81921	NA	NA	3.23306	NA	0.825637	1.80827	NA	NA	1	1	1	NA	NA	NA	1	NA	NA	1	NA
11129	OG0000301:	12	7.98839	19.5998	0.051021	Up	2.02901e-44	9.43983e-43	NA	NA	NA	6.18e-05	3.27e-18	1.45e-23	0.512946	0.00116229	0.00605484	0.140772	0.270257	0.062979	0.0172512	0.248861	2.9e-07	NA	NA	NA	9.69161	26.8412	35.0586	0.667585	3.24353	2.2366	1.30707	0.872254	2.76495	2.21448	0.927242	10.0356	NA	NA	NA	1	2	2	1	4	5	2	2
1805	OG0008235:	13	10.7523	13	0.0769231	Down	2.4998e-44	9.89047e-43	0.0204966	2.32e-30	0.338331	0.286422	2.49e-17	NA	0.401666	0.156078	0.502942	0.0265396	1.16e-06	NA	0.676118	0.00409233	0.638906	3.8875	68.236	1.08373	1.25029	38.2317	NA	0.912134	1.8574	0.687279	3.62912	13.6671	NA	0.391387	5.49864	0.447998	1	1	1	1	1	NA	1	1	1	1	1
8187	OG0000801:	9	11.8456	11.4542	0.087304	Up	2.3691e-44	1.09863e-42	0.000558898	3.94e-13	8.56e-22	NA	NA	NA	0.0122796	0.717394	0.000141032	NA	NA	0.00205648	NA	0.0741414	0.00119222	7.48954	28.5624	48.5098	NA	NA	NA	4.39982	0.22142	4.83629	NA	NA	4.12451	NA	1.73452	6.73193	1	1	1	NA	NA	NA	1	2	3	NA	NA
11016	OG0000300:	14	7.12533	23.0641	0.0433574	Up	2.76292e-44	1.27711e-42	0.803004	0.0677277	0.0476492	0.0308101	7.14e-58	1.6e-06	NA	1.18e-05	0.00938605	0.978643	0.000218255	0.675017	0.498173	0.929146	0.133053	0.219395	1.79484	2.02926	2.31994	71.7732	7.27937	NA	5.44676	2.2409	0.0215889	4.5981	0.393018	0.464539	0.0734899	1.10019	1	2	2	2	3	3	NA	4	4	1	3
5778	OG0001447:	13	9.34009	15.6804	0.0637738	Up	3.13535e-44	1.44459e-42	0.14856	0.0340597	0.00308458	0.0242782	0.00426451	NA	0.144938	0.0779892	0.0646923	0.0151102	1.71e-34	0.00533291	NA	6.93e-07	0.0633905	1.27118	2.25309	3.85423	3.71818	5.45743	NA	1.93145	2.55118	2.73811	4.19239	77.7514	3.48924	NA	9.45482	2.75844	2	2	2	1	1	NA	1	1	1	1	1
11855	OG0007471:	9	14.2509	9	0.111111	Up	3.84593e-44	1.76628e-42	7.27e-05	1.7e-08	4.57e-31	0.0621978	0.0235147	NA	0.180712	0.937992	NA	NA	6.6e-09	NA	NA	0.021496	NA	9.52917	17.8901	69.8606	2.77744	3.75013	NA	1.71085	0.0640143	NA	NA	18.8362	NA	NA	3.83989	NA	1	1	1	1	1	NA	1	1	NA	NA	1
1824	OG0006830:	13	10.7067	13	0.0769231	Up	4.29875e-44	1.96792e-42	0.00127327	0.0151362	0.203405	0.000312808	0.400183	NA	2.66e-07	NA	0.514947	5.14e-12	1.66e-07	0.00309296	3.07e-08	7.34e-10	8.91e-08	6.66617	4.19066	1.59256	8.06992	0.915834	NA	15.1398	NA	0.663692	25.994	15.6113	5.77863	17.299	21.0325	16.2335	1	1	1	1	1	NA	1	NA	1	1	1
6448	OG0009357:	6	19.8193	6	0.166667	Up	4.68889e-44	2.13966e-42	NA	NA	NA	NA	3.3e-45	8.04e-05	NA	0.00916607	0.302127	NA	0.90569	NA	NA	NA	0.340754	NA	NA	NA	NA	102.422	9.4285	NA	4.69225	1.19691	NA	0.0990581	NA	NA	NA	1.07659	NA	NA	NA	NA	1	1	NA	1	1	NA	1
3249	OG0000037:	9	7.07713	23.1302	0.0432336	Down	5.5052e-44	2.17212e-42	NA	NA	NA	NA	NA	NA	0.000250583	0.132174	0.00825321	2.09e-32	0.0613018	0.125746	3.27e-08	8.93e-08	0.0770774	NA	NA	NA	NA	NA	NA	2.49884	0.744571	2.10094	35.0139	1.52288	0.995277	9.40139	8.85342	2.56295	NA	NA	NA	NA	NA	NA	15	8	5	4	3
3962	OG0005283:	10	13.062	10	0.1	Down	6.13149e-44	2.41256e-42	0.00586595	4.42e-15	5.62e-06	NA	0.503164	NA	NA	0.992138	NA	0.358538	5.39e-32	0.50965	0.0106275	0.245976	NA	5.13859	33.0526	12.0892	NA	0.686839	NA	NA	0.00789333	NA	1.02572	71.9982	0.674032	4.54431	1.40252	NA	1	1	1	NA	1	NA	NA	1	NA	1	1
3304	OG0005883:	13	10.6869	13	0.0769231	Up	5.43852e-44	2.47384e-42	0.875749	0.38292	0.263603	1.94e-10	0.000119345	1.03e-35	0.000652272	0.159776	0.200944	0.00108635	NA	NA	0.0189674	0.066827	0.757735	0.132676	0.95993	1.33331	22.3632	9.03349	80.5609	7.33505	1.83398	1.60473	6.82494	NA	NA	3.96503	2.70565	0.277421	1	1	1	1	1	1	1	1	1	1	NA
6333	OG0012533:	10	13.0623	10	0.1	Up	6.11125e-44	2.77102e-42	2.3e-06	9.29e-06	1e-12	NA	NA	NA	0.0330834	NA	NA	9.6e-08	1.12e-14	0.00181149	3.5e-07	0.0547383	0.0707493	12.9826	11.5866	27.631	NA	NA	NA	3.40872	NA	NA	16.1589	32.1229	6.31361	14.8653	2.90519	2.64861	1	1	1	NA	NA	NA	1	NA	NA	1	1
11503	OG0012832:	10	13.0464	10	0.1	Down	7.08989e-44	2.782e-42	1.03e-05	2.17e-26	0.0384732	0.0142833	0.00790271	NA	NA	NA	NA	1.3e-08	8.59e-07	0.495625	0.0003841	0.00106074	NA	11.4834	59.0925	3.25779	4.24866	4.84055	NA	NA	NA	NA	18.1583	13.9675	0.701935	7.86461	6.84879	NA	1	1	1	1	1	NA	NA	NA	NA	1	1
5303	OG0005548:	15	9.58968	15	0.0666667	Up	6.96726e-44	3.14916e-42	0.120271	0.000720671	0.00562866	1.05e-06	0.17329	0.219873	0.00608066	0.165357	0.0454494	0.000147211	7.55e-08	1.02e-13	0.000119217	1.92e-11	1.46e-06	2.118	7.23533	5.17988	13.7667	1.75279	1.5147	5.10264	1.79965	3.09116	8.82364	16.3991	29.9138	9.03457	24.6761	13.4371	1	1	1	1	1	1	1	1	1	1	1
4461	OG0001137:	10	11.1938	12.1622	0.0822222	Down	9.07231e-44	3.55013e-42	2.01e-13	5.29e-41	3.45e-09	0.0912676	NA	0.776525	0.302678	0.954438	NA	0.739574	0.269993	NA	1.25e-08	NA	NA	19.4903	61.8268	12.9899	2.39396	NA	0.252926	1.19508	0.0466327	NA	0.301681	1.30936	NA	12.1317	NA	NA	2	2	2	1	NA	1	1	1	NA	1	1
10375	OG0001908:	10	11.9678	11.1601	0.0896051	Up	7.98447e-44	3.59755e-42	0.00816049	7.75e-17	4.18e-14	0.187637	NA	NA	NA	NA	NA	0.00487604	2.22e-13	0.510864	8.48e-05	0.168593	0.960009	4.80845	37.0963	30.8059	1.67325	NA	NA	NA	NA	NA	5.32342	29.1361	0.447768	9.37522	0.971055	0.040813	1	1	1	1	NA	NA	NA	NA	NA	1	1
668	OG0032268:	3	35.9569	3	0.333333	Up	8.418e-44	3.78095e-42	7.48e-06	4.04e-35	4.7e-08	NA	NA	NA	NA	NA	NA	NA	NA	NA	NA	NA	NA	11.8033	79.1942	16.8731	NA	NA	NA	NA	NA	NA	NA	NA	NA	NA	NA	NA	1	1	1	NA	NA	NA	NA	NA	NA	NA	NA
10914	OG0003618:	7	17.3449	7	0.142857	Up	8.72007e-44	3.90435e-42	3.87e-17	1.61e-08	3.98e-10	NA	NA	NA	0.0395902	NA	NA	NA	0.63625	1.08e-16	NA	0.0276283	NA	37.7907	17.9444	21.6446	NA	NA	NA	3.22917	NA	NA	NA	0.452164	36.7644	NA	3.58891	NA	1	1	1	NA	NA	NA	1	NA	NA	NA	1
7122	OG0005907:	12	11.2922	12	0.0833333	Down	1.08966e-43	4.24077e-42	4.24e-06	2.89e-16	0.0304348	0.000515901	4.58e-06	NA	0.455607	NA	NA	2.75e-05	2.78e-08	0.00949151	4.23e-08	0.000831684	0.00137964	12.3709	35.7801	3.49217	7.5696	12.2938	NA	0.786125	NA	NA	10.5013	17.3982	4.65736	16.9785	7.09206	6.58593	1	1	1	1	1	NA	1	NA	NA	1	1
9446	OG0002569:	3	31.0991	3.52174	0.283951	Down	1.13737e-43	4.4144e-42	NA	NA	NA	NA	NA	NA	NA	NA	NA	NA	NA	2.08e-15	NA	3.28e-10	5.67e-22	NA	NA	NA	NA	NA	NA	NA	NA	NA	NA	NA	22.5376	NA	21.838	48.9217	NA	NA	NA	NA	NA	NA	NA	NA	NA	NA	NA
9083	OG0002908:	8	15.4953	8	0.125	Down	1.37843e-43	5.33555e-42	8.5e-13	6.37e-21	0.0098224	0.237474	NA	NA	0.0217644	NA	NA	1.72e-07	1.04e-09	NA	0.0296522	NA	NA	27.7935	46.5027	4.62309	1.4377	NA	NA	3.82748	NA	NA	15.5758	20.684	NA	3.51822	NA	NA	1	1	1	1	NA	NA	1	NA	NA	1	1
2734	OG0016791:	3	35.7586	3	0.333333	Down	1.50918e-43	5.82583e-42	0.00016163	2.77e-38	5.75e-06	NA	NA	NA	NA	NA	NA	NA	NA	NA	NA	NA	NA	8.7302	86.4794	12.0663	NA	NA	NA	NA	NA	NA	NA	NA	NA	NA	NA	NA	1	1	1	NA	NA	NA	NA	NA	NA	NA	NA
10836	OG0007080:	8	15.4653	8	0.125	Down	1.72966e-43	6.65897e-42	0.334738	1.17e-10	NA	NA	8.95e-38	NA	NA	0.619431	NA	0.397993	2.9e-05	NA	NA	0.105677	0.70021	1.09441	22.8688	NA	NA	85.3066	NA	NA	0.478955	NA	0.92132	10.4482	NA	NA	2.24737	0.356375	1	1	NA	NA	1	NA	NA	1	NA	1	1
3996	OG0001217:	12	9.66246	14.7273	0.0679012	Up	1.49896e-43	6.69051e-42	2.09e-18	2.9e-13	1.66e-07	0.0519258	NA	NA	0.00128883	NA	0.528514	7.6e-06	4.2e-06	0.00257206	0.0720139	3.36e-06	0.851118	27.1396	28.8689	10.4075	2.95794	NA	NA	6.65402	NA	0.637686	11.7874	12.3804	3.97537	2.6309	8.40238	0.107469	2	1	2	1	NA	NA	1	NA	1	1	1
12399	OG0016851:	5	22.8765	5	0.2	Up	1.55871e-43	6.93554e-42	2.01e-35	1.83e-06	0.0384718	NA	NA	NA	2.51e-08	NA	NA	0.593954	NA	NA	NA	NA	NA	79.8923	13.2112	3.25783	NA	NA	NA	17.5004	NA	NA	0.520954	NA	NA	NA	NA	NA	1	1	1	NA	NA	NA	1	NA	NA	1	NA
2058	OG0021405:	4	27.7057	4	0.25	Up	1.72909e-43	7.66974e-42	0.133245	NA	NA	NA	NA	NA	NA	NA	NA	2.09e-23	4.41e-18	NA	6.04e-08	NA	NA	2.01557	NA	NA	NA	NA	NA	NA	NA	NA	52.2223	39.9627	NA	16.6223	NA	NA	1	NA	NA	NA	NA	NA	NA	NA	NA	1	1
6560	OG0005646:	9	14.0485	9	0.111111	Down	2.1229e-43	8.15091e-42	0.0455874	3.85e-16	NA	0.240494	1.11e-24	0.00773445	NA	6.78e-10	0.09202	NA	0.105294	NA	NA	NA	0.515998	3.08812	35.4933	NA	1.42506	55.1577	4.86207	NA	21.1119	2.38575	NA	2.251	NA	NA	NA	0.661653	1	1	NA	1	1	1	NA	1	1	NA	1
7372	OG0004515:	7	17.2104	7	0.142857	Down	2.13483e-43	8.17473e-42	0.601243	2.3e-06	5.91e-28	6.76e-09	NA	NA	NA	NA	NA	0.303852	8.95e-10	NA	0.0318108	NA	NA	0.508756	12.9826	62.6957	18.8122	NA	NA	NA	NA	NA	1.19121	20.8342	NA	3.44795	NA	NA	1	1	1	1	NA	NA	NA	NA	NA	1	1
5440	OG0005722:	7	17.1795	7	0.142857	Down	2.6215e-43	1.00114e-41	NA	NA	NA	NA	7e-43	0.00478246	0.316572	1.75e-05	0.014876	NA	0.933991	NA	NA	NA	0.230201	NA	NA	NA	NA	97.0652	5.3428	1.15021	10.9533	4.20801	NA	0.0682884	NA	NA	NA	1.4688	NA	NA	NA	NA	1	1	1	1	1	NA	1
6807	OG0005694:	11	11.9811	11	0.0909091	Down	2.73343e-43	1.04111e-41	0.000167726	4.56e-12	8.54e-06	0.0833545	0.808636	NA	0.426719	NA	NA	3.98e-10	3.74e-13	0.144004	7.18e-11	0.00200681	NA	8.69318	26.1137	11.6707	2.48465	0.212407	NA	0.851629	NA	NA	21.6446	28.6145	1.93791	23.3571	6.21121	NA	1	1	1	1	1	NA	1	NA	NA	1	1
2574	OG0011596:	3	35.4654	3	0.333333	Down	3.57822e-43	1.35925e-41	NA	NA	NA	NA	9.95e-42	1.92e-05	NA	NA	NA	NA	0.324755	NA	NA	NA	NA	NA	NA	NA	NA	94.411	10.8606	NA	NA	NA	NA	1.12468	NA	NA	NA	NA	NA	NA	NA	NA	1	1	NA	NA	NA	NA	1
10189	OG0001952:	5	15.7709	7.75862	0.128889	Up	3.16778e-43	1.39646e-41	NA	NA	1.18e-05	NA	NA	NA	NA	NA	NA	1.11e-18	4.97e-22	NA	4.22e-05	0.45299	NA	NA	NA	11.3474	NA	NA	NA	NA	NA	NA	27.5614	32.7023	NA	6.71539	0.527923	NA	NA	NA	1	NA	NA	NA	NA	NA	NA	2	2
828	OG0010579:	9	13.9816	9	0.111111	Down	3.73335e-43	1.41441e-41	NA	NA	NA	0.350073	4.85e-06	NA	NA	0.751762	0.80678	0.00704584	3.78e-44	NA	0.304681	0.00902782	0.297415	NA	NA	NA	1.04961	12.2365	NA	NA	0.285336	0.214705	4.95532	99.984	NA	1.18849	4.70744	1.21263	NA	NA	NA	1	1	NA	NA	1	1	1	1
7145	OG0000239:	9	12.8809	9.9863	0.100137	Down	3.76364e-43	1.42212e-41	NA	0.989594	0.858933	NA	NA	NA	NA	NA	0.186728	0.00980101	5.17e-19	3.05e-15	7.12e-21	0.0157838	0.671753	NA	0.0104604	0.152065	NA	NA	NA	NA	NA	1.6781	3.08351	42.1062	33.4236	30.9276	4.14877	0.397864	NA	1	1	NA	NA	NA	NA	NA	1	2	1
7359	OG0007742:	15	9.47564	15	0.0666667	Up	3.26414e-43	1.43452e-41	1.94e-06	5.65e-06	0.00128899	1.16e-06	0.00801764	0.583912	3.75e-17	1.62e-14	0.000509118	0.0535068	0.270003	0.00606629	0.0492667	0.402364	0.453439	13.1528	12.0839	6.65389	13.6671	4.82611	0.538005	37.8222	31.7538	7.58283	2.92795	1.30932	5.10501	3.01051	0.910397	0.790895	1	1	1	1	1	1	1	1	1	1	1
391	OG0006260:	6	19.4244	6	0.166667	Down	4.53597e-43	1.70943e-41	NA	NA	NA	0.550863	1.27e-48	0.0152168	NA	NA	0.387459	NA	NA	0.996171	NA	NA	0.589867	NA	NA	NA	0.59627	110.285	4.18536	NA	NA	0.948146	NA	NA	0.00383679	NA	NA	0.527859	NA	NA	NA	1	1	1	NA	NA	1	NA	NA
6430	OG0016941:	5	22.6603	5	0.2	Up	4.42562e-43	1.93899e-41	NA	NA	NA	0.948633	4.35e-47	0.104249	NA	0.110559	0.130775	NA	NA	NA	NA	NA	NA	NA	NA	NA	0.0527334	106.751	2.26098	NA	2.20221	2.03428	NA	NA	NA	NA	NA	NA	NA	NA	NA	1	1	1	NA	1	1	NA	NA
9181	OG0008290:	7	14.389	8.64706	0.115646	Down	5.37745e-43	2.02121e-41	3.74e-09	5.25e-38	0.000350796	0.00035515	0.0374277	NA	0.0149433	NA	NA	NA	NA	NA	NA	5.41e-05	NA	12.9361	57.2267	5.30354	7.94297	3.28534	NA	4.20349	NA	NA	NA	NA	NA	NA	9.82468	NA	2	2	2	1	1	NA	1	NA	NA	NA	NA
12125	OG0008267:	9	13.9113	9	0.111111	Down	6.74961e-43	2.53031e-41	NA	NA	0.163592	0.524263	NA	1.58e-09	NA	0.510333	0.548405	NA	NA	3.37e-20	0.518834	5.95e-10	1.07e-15	NA	NA	1.81038	0.645761	NA	20.2658	NA	0.672691	0.600741	NA	NA	44.8368	0.65617	21.2425	34.4711	NA	NA	1	1	NA	1	NA	1	1	NA	NA
18	OG0007262:	9	13.9294	9	0.111111	Up	5.79721e-43	2.53216e-41	NA	0.294955	NA	NA	NA	NA	0.00245155	0.0010352	1.49e-10	2.48e-10	0.178858	NA	5.08e-15	1.02e-08	1.4e-06	NA	1.22093	NA	NA	NA	NA	6.01104	6.87316	22.6271	22.1176	1.72117	NA	32.9135	18.4009	13.479	NA	1	NA	NA	NA	NA	1	1	1	1	1
3555	OG0006626:	13	10.474	13	0.0769231	Up	6.82131e-43	2.97039e-41	0.0778746	1.45e-07	9.72e-06	0.000817481	NA	0.907426	0.90825	0.781382	NA	2.68e-08	6.16e-27	0.0127206	5.81e-05	0.138943	0.00749537	2.55266	15.7465	11.5413	7.10928	NA	0.0971429	0.0962356	0.246691	NA	17.4349	60.3517	4.36453	9.75334	1.97369	4.89347	1	1	1	1	NA	1	1	1	NA	1	1
7380	OG0000410:	13	9.91466	13.9541	0.0716634	Down	8.90451e-43	3.3294e-41	0.0510517	4.37e-15	9.06e-12	1.4e-25	0.00031064	0.875038	0.811131	0.933964	0.163646	0.0177198	0.0436809	NA	0.815156	NA	0.221242	2.97492	33.064	16.9514	57.2282	8.07688	0.133488	0.209325	0.0683172	1.81005	4.03307	3.13085	NA	0.204376	NA	1.00567	1	1	2	1	1	1	1	1	1	1	1
1267	OG0017304:	7	16.9861	7	0.142857	Down	9.4934e-43	3.54032e-41	0.00145194	6.16e-29	3.19e-09	NA	NA	NA	0.395155	NA	NA	0.00932921	1.03e-09	NA	0.212106	NA	NA	6.53486	64.9569	19.5632	NA	NA	NA	0.928477	NA	NA	4.6746	20.6937	NA	1.55067	NA	NA	1	1	1	NA	NA	NA	1	NA	NA	1	1
10591	OG0009471:	6	19.3107	6	0.166667	Up	8.71698e-43	3.78433e-41	0.20476	0.000564935	3.05e-12	NA	NA	NA	NA	NA	NA	0.696362	6.92e-35	NA	0.282054	NA	NA	1.58592	7.4788	26.5159	NA	NA	NA	NA	NA	NA	0.361885	78.6561	NA	1.26566	NA	NA	1	1	1	NA	NA	NA	NA	NA	NA	1	1
9109	OG0003827:	10	12.7341	10	0.1	Down	1.2975e-42	4.80109e-41	2.68e-24	2.01e-13	0.000960588	0.00609352	NA	NA	0.255097	NA	NA	5.64e-05	0.631945	0.00363879	3.86e-05	0.0123498	NA	54.2762	29.2355	6.94796	5.10053	NA	NA	1.36611	NA	NA	9.78304	0.458953	5.6161	10.1623	4.39412	NA	1	1	1	1	NA	NA	1	NA	NA	1	1
11965	OG0013702:	5	22.4698	5	0.2	Up	1.10966e-42	4.80282e-41	3.43e-08	1.05e-15	3.27e-19	1.68e-07	NA	NA	0.0815058	NA	NA	NA	NA	NA	NA	NA	NA	17.1881	34.49	42.5643	15.5993	NA	NA	2.50708	NA	NA	NA	NA	NA	NA	NA	NA	1	1	1	1	NA	NA	1	NA	NA	NA	NA
2080	OG0006578:	7	16.935	7	0.142857	Down	1.33341e-42	4.92122e-41	0.0280761	3.8e-06	0.0156285	7.48e-23	1.39e-06	1.74e-14	NA	0.108929	NA	NA	NA	NA	NA	NA	NA	3.57284	12.4805	4.15866	50.9472	13.4862	31.6823	NA	2.21706	NA	NA	NA	NA	NA	NA	NA	1	1	1	1	1	1	NA	1	NA	NA	NA
962	OG0011888:	10	12.7193	10	0.1	Down	1.48885e-42	5.48072e-41	0.00402298	0.00102227	0.00475471	0.00101509	NA	NA	NA	NA	NA	7.03e-06	0.0338247	1.34e-15	0.000295176	2.37e-19	0.130312	5.51573	6.88573	5.34862	6.89278	NA	NA	NA	NA	NA	11.8653	3.38656	34.2461	8.12794	42.8862	2.03782	1	1	1	1	NA	NA	NA	NA	NA	1	1
848	OG0016691:	7	16.9098	7	0.142857	Up	1.57673e-42	6.80374e-41	NA	NA	0.76756	1.08e-05	4.71e-34	2.62e-06	6.05e-05	0.1278	0.00495611	NA	NA	NA	NA	NA	NA	NA	NA	0.264539	11.436	76.7382	12.8523	9.71287	2.05728	5.30713	NA	NA	NA	NA	NA	NA	NA	NA	1	1	1	1	1	1	1	NA	NA
6988	OG0009664:	13	10.4017	13	0.0769231	Up	1.6071e-42	6.91393e-41	7.77e-13	3.69e-18	3.85e-05	0.000497608	0.136809	NA	0.0258797	0.553407	NA	0.00017705	3.75e-06	5.13e-06	0.0063797	0.0316403	0.253856	27.8833	40.1409	10.1649	7.6057	1.98917	NA	3.6543	0.591661	NA	8.63908	12.4938	12.1804	5.05463	3.45332	1.37099	1	1	1	1	1	NA	1	1	NA	1	1
5259	OG0011484:	10	12.6818	10	0.1	Down	2.10931e-42	7.7448e-41	0.00150362	2.66e-35	0.00702439	NA	NA	NA	0.345232	NA	NA	8.53e-06	0.00729137	0.00298903	0.0107735	0.000532473	0.810771	6.49988	79.6122	4.95837	NA	NA	NA	1.06354	NA	NA	11.6719	4.92106	5.81281	4.53067	7.53798	0.20977	1	1	1	NA	NA	NA	1	NA	NA	1	1
2807	OG0007672:	8	15.122	8	0.125	Down	2.30695e-42	8.44874e-41	1.12e-11	2.15e-36	0.000218331	0.174656	0.453534	NA	0.763476	NA	NA	NA	NA	NA	NA	0.155674	0.583914	25.2151	82.1276	8.4295	1.74494	0.790685	NA	0.269874	NA	NA	NA	NA	NA	NA	1.85999	0.538002	1	1	1	1	1	NA	1	NA	NA	NA	NA
4534	OG0013221:	12	11.0273	12	0.0833333	Up	2.01949e-42	8.66196e-41	2.44e-11	1.13e-11	3.3e-13	0.000415972	0.133957	0.0181554	0.767467	0.00377553	0.518915	0.0156399	1.84e-10	NA	0.00085245	NA	NA	24.4364	25.2062	28.7397	7.78489	2.01024	4.00879	0.26466	5.57921	0.656015	4.15793	22.4161	NA	7.0674	NA	NA	1	1	1	1	1	1	1	1	1	1	1
7314	OG0009406:	5	22.286	5	0.2	Down	2.6917e-42	9.83261e-41	NA	NA	NA	NA	1.94e-35	8.55e-11	NA	0.0142376	0.167958	NA	NA	NA	NA	NA	0.101881	NA	NA	NA	NA	79.9278	23.1825	NA	4.25187	1.78404	NA	NA	NA	NA	NA	2.28395	NA	NA	NA	NA	1	1	NA	1	1	NA	NA
12090	OG0003587:	4	27.0282	4	0.25	Up	2.41437e-42	1.03247e-40	NA	NA	NA	0.0921033	NA	NA	NA	NA	NA	NA	NA	1.05e-05	NA	1.76e-30	6.55e-12	NA	NA	NA	2.38484	NA	NA	NA	NA	NA	NA	NA	11.4641	NA	68.5122	25.7516	NA	NA	NA	1	NA	NA	NA	NA	NA	NA	NA
54	OG0006088:	11	11.7649	11	0.0909091	Up	2.45962e-42	1.04868e-40	8.54e-07	7.36e-32	1.03e-10	0.122633	0.785842	NA	0.199424	NA	0.859701	0.139235	0.043573	NA	0.0146167	0.000659376	NA	13.9733	71.6867	22.9963	2.09856	0.241	NA	1.61232	NA	0.151171	1.97159	3.13332	NA	4.22559	7.32422	NA	1	1	1	1	1	NA	1	NA	1	1	1
9692	OG0013606:	11	11.7324	11	0.0909091	Down	3.42037e-42	1.24625e-40	0.0165737	1.65e-22	0.829606	0.736622	4.78e-10	NA	0.850699	0.670852	0.79661	0.00858287	3.93e-21	NA	0.729754	NA	NA	4.09994	50.1561	0.186805	0.305681	21.4614	NA	0.161697	0.399207	0.22739	4.75799	46.9856	NA	0.315048	NA	NA	1	1	1	1	1	NA	1	1	1	1	1
9321	OG0000770:	10	10.4249	12.8571	0.0777778	Up	3.37534e-42	1.43482e-40	4.11e-07	1.92e-19	2.95e-07	7.44e-05	5.17e-16	2.87e-06	0.00860875	0.780462	0.197986	NA	NA	NA	NA	0.117426	NA	14.7047	28.7312	10.0242	6.33737	23.4657	12.7612	4.75498	0.247869	1.07971	NA	NA	NA	NA	2.14194	NA	1	2	2	2	2	1	1	1	2	NA	NA
4724	OG0008387:	7	16.7882	7	0.142857	Up	3.53753e-42	1.4993e-40	NA	NA	NA	NA	4.43e-33	4.65e-14	NA	0.00715487	0.0881478	NA	0.305465	NA	NA	0.638369	0.036238	NA	NA	NA	NA	74.4969	30.6993	NA	4.93996	2.42874	NA	1.18592	NA	NA	0.44884	3.31765	NA	NA	NA	NA	1	1	NA	1	1	NA	1
2606	OG0005918:	10	12.6214	10	0.1	Up	3.69892e-42	1.56307e-40	4.55e-09	1.2e-05	4.9e-19	4.16e-08	7.68e-05	1.79e-05	NA	NA	NA	NA	0.112631	0.105454	NA	0.000144802	0.0583221	19.2081	11.3306	42.1599	16.9952	9.47431	10.9307	NA	NA	NA	NA	2.18364	2.24948	NA	8.84014	2.84177	1	1	1	1	1	1	NA	NA	NA	NA	1
5659	OG0005332:	12	10.9654	12	0.0833333	Up	3.99257e-42	1.68218e-40	2.25e-29	0.00581831	0.000387826	0.00610882	0.00243673	0.00331234	2.28e-08	0.00418978	0.0272931	0.681301	0.00201226	NA	NA	0.0797714	NA	65.964	5.14675	7.85495	5.09802	6.0171	5.7101	17.5965	5.47511	3.60112	0.383751	6.2085	NA	NA	2.52859	NA	1	1	1	1	1	1	1	1	1	1	1
7404	OG0007098:	8	15.0355	8	0.125	Up	4.42864e-42	1.86042e-40	NA	NA	NA	0.813585	1.39e-42	0.0331278	NA	0.158246	0.118681	NA	0.000545692	NA	NA	0.000941172	0.159774	NA	NA	NA	0.206305	96.3793	3.40738	NA	1.84361	2.13132	NA	7.51346	NA	NA	6.96838	1.83399	NA	NA	NA	1	1	1	NA	1	1	NA	1
4131	OG0005239:	12	10.9418	12	0.0833333	Down	5.17465e-42	1.88065e-40	0.123035	6.35e-08	0.192075	0.401743	1.38e-05	NA	0.859151	NA	NA	9.77e-12	1.43e-22	0.226502	1.55e-05	0.000599277	0.0450769	2.09529	16.5722	1.64987	0.911942	11.1908	NA	0.15181	NA	NA	25.3517	50.2992	1.485	11.0747	7.41979	3.09939	1	1	1	1	1	NA	1	NA	NA	1	1
3064	OG0009986:	5	15.9467	7.42838	0.134619	Up	4.96787e-42	2.08082e-40	0.00240887	3.11e-12	5.67e-05	1.7e-11	3.61e-13	NA	NA	NA	NA	NA	NA	NA	NA	NA	NA	3.28832	17.6643	5.33331	24.7978	28.6499	NA	NA	NA	NA	NA	NA	NA	NA	NA	NA	3	2	3	1	1	NA	NA	NA	NA	NA	NA
6986	OG0002075:	12	10.9312	12	0.0833333	Down	5.81247e-42	2.10709e-40	0.271368	1.45e-05	0.0646183	0.269411	3.13e-15	NA	0.326406	0.882251	0.741904	4.28e-09	1.69e-22	NA	0.0900978	0.00036013	NA	1.30428	11.1414	2.73926	1.31152	33.3977	NA	1.11961	0.125279	0.298535	19.2693	50.1321	NA	2.40686	7.92905	NA	1	1	1	1	1	NA	1	1	1	1	1
2548	OG0032103:	3	34.4997	3	0.333333	Down	6.14022e-42	2.22027e-40	5.04e-21	3.33e-12	6.7e-14	NA	NA	NA	NA	NA	NA	NA	NA	NA	NA	NA	NA	46.7369	26.428	30.3341	NA	NA	NA	NA	NA	NA	NA	NA	NA	NA	NA	NA	1	1	1	NA	NA	NA	NA	NA	NA	NA	NA
9313	OG0013347:	9	13.6429	9	0.111111	Down	6.47738e-42	2.33627e-40	1.42e-14	8.44e-25	9.79e-05	0.054628	0.458977	NA	0.138812	NA	NA	4.28e-05	0.00540623	NA	0.0050043	NA	NA	31.8855	55.4316	9.23156	2.90721	0.778754	NA	1.97464	NA	NA	10.059	5.2202	NA	5.29746	NA	NA	1	1	1	1	1	NA	1	NA	NA	1	1
6538	OG0049288:	3	34.5208	3	0.333333	Up	5.77005e-42	2.40976e-40	NA	NA	NA	NA	NA	NA	NA	NA	NA	0.00502573	2.1e-36	NA	1e-07	NA	NA	NA	NA	NA	NA	NA	NA	NA	NA	NA	5.29318	82.1511	NA	16.1181	NA	NA	NA	NA	NA	NA	NA	NA	NA	NA	NA	1	1
7755	OG0009195:	11	11.6773	11	0.0909091	Up	5.98849e-42	2.49369e-40	0.00992611	1.52e-31	0.0122674	0.355316	NA	NA	0.427039	NA	NA	0.00148693	0.000438225	1.9e-08	0.132258	0.000179107	0.0199116	4.61259	70.9614	4.40081	1.03475	NA	NA	0.850879	NA	NA	6.51104	7.73278	17.7788	2.023	8.62753	3.91645	1	1	1	1	NA	NA	1	NA	NA	1	1
8567	OG0026646:	3	34.4686	3	0.333333	Up	6.72867e-42	2.78567e-40	NA	NA	NA	NA	NA	NA	NA	NA	NA	NA	NA	3.4e-38	NA	6.33e-08	0.573572	NA	NA	NA	NA	NA	NA	NA	NA	NA	NA	NA	86.2745	NA	16.5754	0.555872	NA	NA	NA	NA	NA	NA	NA	NA	NA	NA	NA
10411	OG0007243:	15	9.25198	15	0.0666667	Up	6.70986e-42	2.78567e-40	0.0049735	4.18e-19	5.69e-05	0.0395826	0.00728082	0.772733	0.582642	0.715464	0.920798	0.00504689	7.66e-22	0.038229	0.000906549	0.0201215	0.0196448	5.30363	42.3188	9.77422	3.22936	4.92251	0.257822	0.540183	0.334825	0.0825145	5.28898	48.6209	3.26416	7.00587	3.90597	3.92994	1	1	1	1	1	1	1	1	1	1	1
3514	OG0007288:	10	12.5377	10	0.1	Up	8.0496e-42	3.3229e-40	4.21e-13	7.22e-14	6.43e-09	NA	NA	NA	0.000227768	NA	0.227076	5.82e-08	0.000189561	0.0097538	0.211486	0.0015406	NA	28.4961	30.2593	18.8623	NA	NA	NA	8.38718	NA	1.48247	16.6594	8.5708	4.6301	1.5536	6.47558	NA	1	1	1	NA	NA	NA	1	NA	1	1	1
225	OG0013284:	5	22.0451	5	0.2	Up	8.59905e-42	3.53949e-40	NA	NA	NA	NA	3.74e-45	0.00446218	NA	0.477027	0.440632	NA	0.384231	NA	NA	NA	NA	NA	NA	NA	NA	102.297	5.41212	NA	0.740182	0.819544	NA	0.956512	NA	NA	NA	NA	NA	NA	NA	NA	1	1	NA	1	1	NA	1
2641	OG0000297:	15	6.85419	22.936	0.0435996	Down	1.01841e-41	3.66397e-40	0.00111723	1.31e-09	0.173126	0.000647759	3.36e-14	0.0251605	0.026975	0.278326	0.220902	1.73e-09	0.161033	0.000499481	4.03e-10	0.000193546	0.00730204	4.53127	13.6355	1.16916	4.00472	20.6828	3.68248	1.97064	1.27896	1.51004	13.4501	1.21743	5.06796	21.6321	5.7	3.27973	2	2	2	3	2	1	3	1	1	2	2
3972	OG0000476:	12	8.51491	16.7682	0.0596368	Up	9.50944e-42	3.90297e-40	1.21e-09	4.17e-14	7.76e-05	0.00184381	0.221564	3.41e-25	0.0298583	0.00233163	0.000156959	NA	NA	0.883877	NA	0.00791903	0.557199	13.6884	20.5389	6.3093	6.29592	1.50704	37.5586	1.91525	4.04079	4.77792	NA	NA	0.123437	NA	4.83849	0.584833	2	2	2	1	1	2	3	2	3	NA	NA
1969	OG0012807:	11	11.6168	11	0.0909091	Down	1.10614e-41	3.9696e-40	0.227601	2.15e-06	0.0718166	2.3e-08	2.14e-15	0.12877	NA	NA	NA	0.135096	3.73e-21	0.217742	NA	0.00464825	0.280747	1.48016	13.05	2.63364	17.5878	33.778	2.04973	NA	NA	NA	2.00177	47.0379	1.52444	NA	5.37126	1.2703	1	1	1	1	1	1	NA	NA	NA	1	1
6232	OG0005858:	8	14.9085	8	0.125	Up	1.15265e-41	4.71729e-40	1.27e-24	0.0246007	7.49e-12	0.049126	NA	NA	0.435961	NA	NA	4.4e-06	NA	0.00186272	3.88e-06	NA	NA	55.023	3.70498	25.6175	3.01337	NA	NA	0.830202	NA	NA	12.3339	NA	6.28572	12.4597	NA	NA	1	1	1	1	NA	NA	1	NA	NA	1	NA
9224	OG0008847:	13	10.2311	13	0.0769231	Up	1.21201e-41	4.94603e-40	8.91e-06	2.75e-39	0.000639493	0.0217948	0.00115406	0.94587	0.417937	0.849929	NA	NA	0.000173925	0.280324	0.959537	0.444591	0.0626209	11.6283	88.7892	7.35483	3.82608	6.76447	0.0556507	0.872424	0.162602	NA	NA	8.65689	1.27181	0.0413047	0.810601	2.77066	1	1	1	1	1	1	1	1	NA	NA	1
3218	OG0007287:	7	16.5767	7	0.142857	Down	1.44191e-41	5.1616e-40	0.152875	6.75e-05	2.32e-05	NA	NA	NA	0.00104821	NA	NA	0.0461655	NA	0.000265877	1.31e-33	NA	NA	1.87813	9.60338	10.6714	NA	NA	NA	6.86067	NA	NA	3.07552	NA	8.23248	75.7153	NA	NA	1	1	1	NA	NA	NA	1	NA	NA	1	NA
10590	OG0000950:	8	9.68823	13.9727	0.071568	Up	1.38276e-41	5.62677e-40	1.41e-05	6.21e-17	2.73e-07	0.000223121	6.91e-10	NA	1.43e-06	0.595935	2.66e-07	NA	NA	NA	NA	NA	NA	6.09236	20.3552	8.24389	5.6052	21.0929	NA	7.34064	0.517623	8.25806	NA	NA	NA	NA	NA	NA	3	3	3	2	1	NA	3	1	3	NA	NA
3436	OG0003916:	8	14.181	8.47059	0.118056	Down	1.88314e-41	6.72421e-40	6.78e-14	2.34e-23	0.0715812	0.0206292	NA	NA	0.00619282	NA	NA	3.04e-07	0.00290667	NA	0.769505	NA	NA	30.3222	52.1093	2.63692	3.88105	NA	NA	3.38958	NA	NA	15.0062	5.84075	NA	0.262008	NA	NA	1	1	1	1	NA	NA	2	NA	NA	1	1
729	OG0009449:	13	10.202	13	0.0769231	Up	1.71115e-41	6.94329e-40	0.045311	0.287719	0.645016	NA	0.182203	NA	0.345272	0.385692	0.795293	2.8e-08	2.82e-38	0.0142219	0.00159039	0.00993773	0.00874703	3.09421	1.24577	0.438479	NA	1.70264	NA	1.06342	0.952716	0.229044	17.3911	86.4615	4.25297	6.44378	4.61142	4.73904	1	1	1	NA	1	NA	1	1	1	1	1
10636	OG0007245:	14	9.65543	14	0.0714286	Up	1.75685e-41	7.10851e-40	0.00384477	2.24e-08	0.000394694	0.0359885	0.346636	NA	0.311264	0.439684	0.847777	5.05e-05	4.2e-27	0.09366	5.18e-06	8.82e-05	0.0440466	5.56104	17.6142	7.8374	3.32456	1.05948	NA	1.16711	0.821699	0.165138	9.89354	60.7347	2.36808	12.1707	9.3359	3.12251	1	1	1	1	1	NA	1	1	1	1	1
9272	OG0001173:	15	8.76285	15.9449	0.062716	Down	2.38667e-41	8.50095e-40	9.28e-14	0.000107837	0.000368962	0.0126913	1.66e-26	0.0817721	0.459739	0.0415037	0.612865	0.0100798	0.20257	0.132343	0.341759	0.363235	0.00986543	30.0083	9.13489	7.90482	4.36684	59.3604	2.50382	0.777095	3.18197	0.48961	4.59722	1.06445	1.34824	1.07365	1.01271	4.61872	1	1	1	1	1	1	1	1	1	1	2
6247	OG0010095:	6	15.2625	7.71429	0.12963	Up	2.19607e-41	8.86057e-40	4.8e-05	2.97e-20	6.94e-14	NA	NA	NA	0.0453708	0.00468142	0.334082	NA	NA	NA	NA	NA	NA	9.94431	44.9631	30.2989	NA	NA	NA	2.06192	3.5761	0.730913	NA	NA	NA	NA	NA	NA	1	1	1	NA	NA	NA	2	2	2	NA	NA
10203	OG0006976:	10	12.428	10	0.1	Up	2.22922e-41	8.96899e-40	5.09e-10	9.9e-23	9.98e-17	0.162223	0.103804	NA	NA	NA	0.807509	NA	NA	0.411578	0.905907	4.54e-05	0.917065	21.3986	50.6669	36.8434	1.81878	2.26525	NA	NA	NA	0.213801	NA	NA	0.887757	0.0988188	10	0.0865772	1	1	1	1	1	NA	NA	NA	1	NA	NA
7240	OG0000541:	13	8.50621	16.5967	0.0602529	Down	2.73062e-41	9.70184e-40	1.02e-07	0.00870726	0.46535	NA	0.00124544	8.86e-26	0.433816	NA	0.879193	2.23e-05	0.0136941	1.82e-05	4e-07	0.580603	0.215915	8.78089	3.1624	0.764965	NA	6.68827	57.6857	0.556757	NA	0.12875	7.14062	2.86053	10.9141	9.8212	0.543688	1.53287	3	2	1	NA	1	1	2	NA	1	2	2
4092	OG0001131:	7	14.7747	8.01818	0.124717	Up	2.57981e-41	1.03504e-39	NA	NA	NA	3.03e-16	1.6e-19	1.4e-09	0.182274	0.405129	0.404039	NA	NA	NA	NA	0.251179	NA	NA	NA	NA	35.7328	43.2791	20.3868	1.13483	0.90355	0.604163	NA	NA	NA	NA	1.38159	NA	NA	NA	NA	1	1	1	2	1	2	NA	NA
8548	OG0000159:	6	9.70602	13.8284	0.0723149	Up	2.80835e-41	1.12358e-39	NA	NA	NA	4.71e-05	1.74e-19	3.81e-09	7.53e-05	0.0325368	0.000523678	NA	NA	NA	NA	NA	NA	NA	NA	NA	9.96324	28.7968	12.9238	3.05942	1.16948	2.32339	NA	NA	NA	NA	NA	NA	NA	NA	NA	1	2	2	12	10	14	NA	NA
618	OG0008054:	6	18.6784	6	0.166667	Down	3.28404e-41	1.16392e-39	NA	NA	NA	0.291091	2.29e-41	5.62e-05	NA	0.00276782	0.42339	NA	NA	NA	NA	NA	0.485314	NA	NA	NA	1.23412	93.5774	9.78659	NA	5.8897	0.859462	NA	NA	NA	NA	NA	0.72296	NA	NA	NA	1	1	1	NA	1	1	NA	NA
8586	OG0000937:	15	7.60092	19.4171	0.0515009	Up	3.72778e-41	1.48726e-39	0.721504	6.43e-08	0.543664	1.7e-06	3.42e-09	0.000166321	0.536066	0.00943362	0.0531602	3.68e-06	5.62e-14	0.00726456	1.72e-10	2.61e-05	0.852924	0.326417	11.0398	0.609424	13.2849	19.4936	8.70159	0.623499	2.54371	1.60061	8.34173	20.3399	4.92475	14.989	7.03572	0.159085	1	2	1	1	1	1	1	3	3	2	2
425	OG0013629:	4	26.3095	4	0.25	Up	3.95006e-41	1.57155e-39	NA	NA	NA	NA	6.63e-38	1.79e-05	NA	0.000309479	0.538026	NA	NA	NA	NA	NA	NA	NA	NA	NA	NA	85.6066	10.9307	NA	8.08062	0.619847	NA	NA	NA	NA	NA	NA	NA	NA	NA	NA	1	1	NA	1	1	NA	NA
9599	OG0006323:	12	10.7361	12	0.0833333	Down	4.96423e-41	1.75505e-39	0.0075229	1.06e-14	0.00445731	0.284797	0.96133	NA	0.99427	NA	NA	2.46e-11	0.00269542	0.116761	7.57e-10	3.99e-13	0.0493923	4.8898	32.1779	5.41321	1.25598	0.0394378	NA	0.00574673	NA	NA	24.4283	5.9162	2.14763	21.0017	28.5498	3.00796	1	1	1	1	1	NA	1	NA	NA	1	1
1831	OG0000243:	13	8.11171	17.6268	0.0567319	Up	5.04684e-41	2.00233e-39	8.04e-10	3.1e-08	0.000701257	2.86e-08	0.0197665	0.000110999	0.0579398	NA	NA	1.43e-08	0.380654	4.44e-07	5.77e-09	0.0040792	0.588467	13.9609	9.43052	3.96144	11.5799	2.61584	9.10599	2.84835	NA	NA	18.063	0.965864	9.75163	18.9706	3.6679	0.530235	2	3	3	2	2	1	1	NA	NA	1	1
3884	OG0005671:	4	26.1856	4	0.25	Down	6.39336e-41	2.25473e-39	NA	NA	NA	NA	0.0692941	0.113047	NA	NA	NA	2.06e-07	NA	NA	2.01e-37	NA	NA	NA	NA	NA	NA	2.6694	2.17995	NA	NA	NA	15.3954	NA	NA	84.4975	NA	NA	NA	NA	NA	NA	1	1	NA	NA	NA	1	NA
5120	OG0008258:	15	9.09238	15	0.0666667	Up	5.77331e-41	2.28422e-39	0.000225721	2.52e-18	1.98e-07	3.92e-19	0.186076	0.562168	0.0162916	0.592658	0.138006	0.0147818	0.00257935	0.232045	0.00205599	0.080325	0.65253	8.39621	40.5223	15.435	42.383	1.6816	0.575955	4.11711	0.523138	1.98046	4.21436	5.96022	1.46082	6.187	2.52167	0.426899	1	1	1	1	1	1	1	1	1	1	1
8344	OG0004305:	3	20.2595	5.4	0.185185	Down	6.72276e-41	2.36506e-39	NA	NA	NA	4.88e-22	6.36e-16	0.000821073	NA	NA	NA	NA	NA	NA	NA	NA	NA	NA	NA	NA	32.7145	23.3276	4.7366	NA	NA	NA	NA	NA	NA	NA	NA	NA	NA	NA	NA	2	2	2	NA	NA	NA	NA	NA
4587	OG0006027:	12	10.7154	12	0.0833333	Up	6.23074e-41	2.45839e-39	0.837983	0.00085263	2.4e-08	0.00024451	1.77e-23	NA	0.021346	5.38e-07	0.0152199	NA	4.83e-08	0.216798	NA	0.639233	0.164984	0.176758	7.06718	17.5452	8.31625	52.3885	NA	3.84689	14.4354	4.18515	NA	16.8458	1.52879	NA	0.447486	1.80191	1	1	1	1	1	NA	1	1	1	NA	1
3844	OG0006674:	7	16.3555	7	0.142857	Up	6.26344e-41	2.46448e-39	NA	NA	NA	0.243978	NA	NA	0.100958	NA	NA	1.69e-09	NA	5.01e-24	1.31e-13	0.00111817	0.621476	NA	NA	NA	1.41068	NA	NA	2.29305	NA	NA	20.1985	NA	53.6506	29.6636	6.79606	0.475657	NA	NA	NA	1	NA	NA	1	NA	NA	1	NA
12574	OG0005552:	15	9.07874	15	0.0666667	Up	6.93832e-41	2.72253e-39	4.38e-05	4.37e-27	0.0030642	0.0442334	1.48e-05	0.0113542	0.347705	0.00554333	0.0113328	0.0495407	0.000130636	0.493755	0.00186855	0.180375	7.02e-05	10.0359	60.695	5.78797	3.11827	11.1209	4.47816	1.0564	5.19516	4.48005	3.00496	8.9431	0.705717	6.28259	1.71272	9.56416	1	1	1	1	1	1	1	1	1	1	1
7117	OG0001591:	12	10.0936	12.96	0.0771605	Down	8.10266e-41	2.8435e-39	0.426964	0.218065	0.000125644	0.50592	2.91e-11	0.0312551	0.341774	0.0742602	0.274096	0.689563	3e-34	NA	NA	0.87912	NA	0.851056	1.52296	8.98206	0.681377	24.2603	3.46557	1.0736	1.73345	0.862851	0.371697	77.1893	NA	NA	0.128833	NA	1	1	1	1	1	1	1	2	2	1	1
1890	OG0008367:	9	13.3521	9	0.111111	Up	7.47745e-41	2.92604e-39	7.41e-07	1.09e-15	9.65e-21	NA	NA	NA	0.371745	NA	NA	2.48e-05	0.000930603	0.0116921	0.90775	0.0912421	NA	14.1153	34.4526	46.0873	NA	NA	NA	0.989547	NA	NA	10.6047	6.97968	4.44884	0.0967859	2.39424	NA	1	1	1	NA	NA	NA	1	NA	NA	1	1
10334	OG0005978:	5	21.5719	5	0.2	Down	8.40949e-41	2.94394e-39	NA	NA	NA	NA	NA	NA	NA	NA	NA	1.33e-09	3.24e-06	0.771391	6.2e-11	NA	6.97e-23	NA	NA	NA	NA	NA	NA	NA	NA	NA	20.4381	12.6399	0.25956	23.5039	NA	51.0178	NA	NA	NA	NA	NA	NA	NA	NA	NA	1	1
1017	OG0009622:	7	16.2958	7	0.142857	Down	9.30547e-41	3.24963e-39	NA	NA	NA	0.00482806	4.95e-10	0.000167084	NA	NA	NA	0.0079279	6.14e-28	NA	1.63e-05	NA	0.909819	NA	NA	NA	5.33331	21.4265	8.69701	NA	NA	NA	4.83737	62.6576	NA	11.0243	NA	0.0945092	NA	NA	NA	1	1	1	NA	NA	NA	1	1
735	OG0000196:	13	6.31754	25.3292	0.0394801	Up	8.92689e-41	3.48368e-39	0.000530174	0.576233	0.958531	9.65e-06	1.75e-40	0.00354946	3.3e-08	0.0110366	0.0133227	0.000514309	NA	0.00197672	0.258281	0.114536	NA	3.62031	0.551243	0.0423539	5.54331	43.941	2.70766	9.39641	2.16314	2.87886	5.04846	NA	4.15088	0.902472	1.18193	NA	4	1	1	4	4	4	3	4	2	2	NA
6466	OG0006902:	8	14.6361	8	0.125	Up	8.96977e-41	3.49088e-39	0.80203	7.42e-05	0.000293316	0.202622	0.000880018	NA	NA	NA	NA	NA	2.62e-38	NA	NA	0.15029	0.115012	0.22061	9.50875	8.13426	1.59641	7.03557	NA	NA	NA	NA	NA	86.5351	NA	NA	1.89519	2.16272	1	1	1	1	1	NA	NA	NA	NA	NA	1
1428	OG0013854:	7	16.2747	7	0.142857	Down	1.07049e-40	3.72921e-39	0.593559	0.0654044	0.0651112	NA	5e-05	NA	NA	NA	NA	9.05e-10	8.23e-12	NA	3.55e-23	NA	NA	0.521619	2.72717	2.73166	NA	9.90349	NA	NA	NA	NA	20.8231	25.5232	NA	51.6925	NA	NA	1	1	1	NA	1	NA	NA	NA	NA	1	1
12660	OG0005686:	10	12.2638	10	0.1	Up	1.02294e-40	3.97027e-39	NA	0.445074	2.88e-06	4.88e-12	NA	5.3e-32	0.00468997	0.42757	0.350618	0.653948	NA	0.48842	0.0736763	NA	NA	NA	0.809515	12.7577	26.0459	NA	72.015	5.36233	0.849638	1.04806	0.424727	NA	0.71658	2.60807	NA	NA	NA	1	1	1	NA	1	1	1	1	1	NA
11636	OG0007167:	10	12.2591	10	0.1	Up	1.06771e-40	4.13281e-39	2.86e-15	4.61e-16	9.74e-14	0.0798643	NA	NA	0.0888668	NA	NA	0.000744742	0.802174	0.000230094	0.0509832	0.899365	NA	33.488	35.3131	29.96	2.52743	NA	NA	2.42062	NA	NA	7.20247	0.22043	8.37702	2.97626	0.106066	NA	1	1	1	1	NA	NA	1	NA	NA	1	1
7930	OG0000021:	15	5.38875	32.4869	0.0307817	Up	1.09991e-40	4.24596e-39	2.7e-09	2.45e-13	5.8e-16	5.72e-10	3.43e-12	0.0253165	0.308062	0.0501763	0.0703263	0.352106	9.11e-08	0.0115725	0.223651	0.0126122	0.0239664	8.05307	11.199	14.3198	11.6083	10.7749	1.76462	0.78497	1.31046	1.08351	1.04382	8.84253	2.14038	1.49767	4.37309	2.03515	6	7	6	3	6	4	2	5	6	1	3
91	OG0001928:	11	11.3757	11	0.0909091	Down	1.27483e-40	4.43027e-39	2.28e-07	2.29e-09	0.355573	NA	NA	NA	0.814574	0.69483	0.421277	5.92e-19	6.09e-08	NA	1.41e-08	0.00480515	0.00418529	15.2939	19.8947	1.03402	NA	NA	NA	0.20509	0.364088	0.864465	41.9708	16.614	NA	18.0771	5.33807	5.47618	1	1	1	NA	NA	NA	1	1	1	1	1
10891	OG0005243:	12	10.6485	12	0.0833333	Down	1.29994e-40	4.50656e-39	0.000661492	5.16e-15	0.0048625	0.51768	0.006771	NA	0.0121048	0.59278	0.289933	0.107075	3.02e-28	NA	0.0198205	0.412545	NA	7.32101	32.8978	5.3262	0.658397	4.99511	NA	4.41415	0.522931	1.2381	2.23423	63.3671	NA	3.92104	0.88541	NA	1	1	1	1	1	NA	1	1	1	1	1
3532	OG0003005:	11	11.3839	11	0.0909091	Up	1.17342e-40	4.51749e-39	0.000278614	4.17e-19	8.11e-06	0.0135308	0.0370782	NA	0.388683	0.531022	0.899123	0.00508768	7.89e-19	NA	0.00117446	NA	NA	8.18568	42.3212	11.7224	4.30278	3.29472	NA	0.94499	0.632952	0.106336	5.28093	41.6835	NA	6.74694	NA	NA	1	1	1	1	1	NA	1	1	1	1	1
6219	OG0008097:	10	12.221	10	0.1	Down	1.52032e-40	5.25781e-39	1.49e-12	4.84e-16	1.64e-09	0.00107109	NA	NA	0.135814	NA	NA	4.92e-05	1.06e-05	0.662887	0.00573942	0.0246371	NA	27.2322	35.2644	20.2286	6.83908	NA	NA	1.99647	NA	NA	9.91962	11.4547	0.411151	5.1604	3.7035	NA	1	1	1	1	NA	NA	1	NA	NA	1	1
4827	OG0003887:	10	12.2198	10	0.1	Down	1.53718e-40	5.30328e-39	0.00834318	1.02e-24	2.55e-07	NA	NA	NA	NA	NA	0.859417	0.338913	2.6e-10	0.000249403	0.44724	1.7e-05	0.0273117	4.78631	55.2422	15.182	NA	NA	NA	NA	NA	0.151502	1.08201	22.0703	8.29644	0.804661	10.9823	3.60044	1	1	1	NA	NA	NA	NA	NA	1	1	1
1946	OG0004218:	11	11.3551	11	0.0909091	Down	1.56987e-40	5.40298e-39	2.7e-07	1.16e-13	0.00668076	0.82562	NA	NA	0.289839	NA	NA	3.37e-08	1.4e-09	7.61e-06	4.8e-08	0.000866685	0.758634	15.1248	29.7852	5.00852	0.19162	NA	NA	1.23843	NA	NA	17.2058	20.3868	11.786	16.8521	7.05083	0.276236	1	1	1	1	NA	NA	1	NA	NA	1	1
12071	OG0007869:	10	12.1993	10	0.1	Down	1.8596e-40	6.38477e-39	1.1e-12	4.5e-26	1.22e-10	0.209178	NA	NA	0.0821521	NA	NA	0.0569124	0.203459	0.251264	0.0410902	0.842443	NA	27.5357	58.3631	22.827	1.56457	NA	NA	2.49918	NA	NA	2.86624	1.59229	1.38125	3.19199	0.17145	NA	1	1	1	1	NA	NA	1	NA	NA	1	1
4515	OG0005677:	9	13.2249	9	0.111111	Down	2.17775e-40	7.45918e-39	0.716795	1.93e-05	0.000215888	0.190337	9.18e-23	NA	NA	NA	NA	0.771886	1.09e-18	NA	NA	0.00563397	0.822562	0.332965	10.8554	8.44075	1.65896	50.7424	NA	NA	NA	NA	0.258919	41.3604	NA	NA	5.17894	0.195331	1	1	1	1	1	NA	NA	NA	NA	1	1
5046	OG0010042:	8	14.5031	8	0.125	Down	2.43885e-40	8.33353e-39	0.354572	1.63e-06	NA	0.684673	2.22e-11	NA	NA	0.153468	0.586703	0.0755781	6.83e-32	NA	NA	NA	NA	1.03684	13.3269	NA	0.378814	24.5309	NA	NA	1.87426	0.533237	2.58259	71.7614	NA	NA	NA	NA	1	1	NA	1	1	NA	NA	1	1	1	1
1238	OG0000069:	11	9.54978	13.7848	0.0725436	Down	2.61166e-40	8.90271e-39	0.353394	NA	0.801318	1.7e-27	4.99e-06	9.89e-09	0.0685813	0.00340363	0.332944	NA	NA	0.00650587	NA	0.15658	0.940285	1.04017	NA	0.147665	61.6392	12.2081	18.4317	1.78649	3.78861	0.733188	NA	NA	3.3567	NA	1.85419	0.0615723	1	NA	2	1	1	1	2	2	2	NA	NA
10801	OG0004147:	11	11.3111	11	0.0909091	Up	2.4518e-40	9.41373e-39	NA	NA	NA	0.140204	1.29e-05	1.02e-15	NA	0.0371902	0.0449115	0.022647	0.956566	6.45e-11	0.00561819	8.06e-14	0.000472348	NA	NA	NA	1.96466	11.2583	34.519	NA	3.29171	3.10306	3.78773	0.0444054	23.4644	5.18175	30.1493	7.65779	NA	NA	NA	1	1	1	NA	1	1	1	1
1799	OG0007883:	14	9.43616	14	0.0714286	Down	2.81394e-40	9.5694e-39	0.0816861	5.92e-08	0.0012104	0.0450612	6.58e-16	NA	0.211329	0.272694	0.582873	4.11e-05	1.02e-15	0.31333	0.000193267	8.85e-05	0.323454	2.50487	16.6423	6.7168	3.09973	34.9573	NA	1.55434	1.2994	0.539787	10.0995	34.519	1.1605	8.55144	9.33251	1.1287	1	1	1	1	1	NA	1	1	1	1	1
7394	OG0013630:	11	11.2727	11	0.0909091	Up	3.61445e-40	1.38405e-38	0.0541907	0.0808133	2.01e-09	0.000308191	0.558053	0.815848	0.0213336	0.45017	NA	1.82e-09	7.45e-13	NA	8.73e-17	NA	NA	2.91525	2.51561	20.0251	8.08479	0.583301	0.203527	3.84747	0.798129	NA	20.1244	27.9254	NA	36.9772	NA	NA	1	1	1	1	1	1	1	1	NA	1	1
6178	OG0013016:	9	13.1592	9	0.111111	Up	3.7801e-40	1.44361e-38	NA	0.780098	NA	0.316083	NA	2.16e-38	NA	NA	NA	1.06e-07	0.742984	0.00126008	0.0844072	0.0559305	0.147241	NA	0.248336	NA	1.15175	NA	86.7281	NA	NA	NA	16.0598	0.29708	6.67658	2.4721	2.88364	1.91569	NA	1	NA	1	NA	1	NA	NA	NA	1	1
10913	OG0006162:	8	14.407	8	0.125	Down	5.02458e-40	1.70466e-38	0.00412094	4.19e-24	2.02e-17	NA	NA	NA	7.74e-05	NA	NA	0.0212771	NA	0.877536	0.251145	0.0695857	NA	5.49167	53.8293	38.4408	NA	NA	NA	9.46652	NA	NA	3.85012	NA	0.130637	1.38172	2.6652	NA	1	1	1	NA	NA	NA	1	NA	NA	1	NA
12129	OG0000099:	15	5.36447	32.1992	0.0310567	Up	4.57033e-40	1.74075e-38	0.000888109	0.000222641	0.000290502	5.6e-16	0.0417943	1.51e-13	0.0215906	0.00554177	0.00445982	0.00171216	0.000712361	1.27e-08	0.557669	0.085305	0.0884665	3.83259	4.03678	4.44213	14.3341	1.73182	14.1703	2.557	2.27538	2.95235	3.47454	4.83128	18.1817	0.389327	1.64101	1.61675	3	4	3	6	3	4	2	5	3	3	2
8658	OG0020622:	6	18.1786	6	0.166667	Down	5.75778e-40	1.94417e-38	0.0314344	2.84e-06	0.644827	NA	NA	NA	NA	NA	NA	0.346489	2.41e-40	NA	0.888825	NA	NA	3.45985	12.7717	0.438774	NA	NA	NA	NA	NA	NA	1.0599	91.2238	NA	0.117854	NA	NA	1	1	1	NA	NA	NA	NA	NA	NA	1	1
10510	OG0008558:	13	9.89017	13	0.0769231	Down	6.81391e-40	2.29536e-38	0.0207513	2.2e-26	2.05e-11	0.259737	0.000959548	0.818541	0.303734	0.691834	NA	0.00776265	2.02e-07	0.488037	0.132468	0.00035687	NA	3.87515	59.0788	24.6106	1.34809	6.94905	0.200232	1.1916	0.368409	NA	4.85843	15.415	0.717365	2.02142	7.93814	NA	1	1	1	1	1	1	1	1	NA	1	1
12040	OG0006341:	13	9.88483	13	0.0769231	Down	7.25676e-40	2.43878e-38	0.00190345	2.52e-09	0.0147846	0.00188978	7.76e-07	NA	0.022077	0.991377	NA	9.29e-08	1.25e-16	0.0296008	0.00793767	1.06e-05	0.23632	6.26409	19.799	4.21417	6.2713	14.0691	NA	3.81322	0.00866048	NA	16.1917	36.6182	3.51995	4.83614	11.4547	1.44257	1	1	1	1	1	NA	1	1	NA	1	1
8681	OG0013687:	6	18.1581	6	0.166667	Up	6.47653e-40	2.46022e-38	NA	NA	NA	0.703413	6.43e-43	0.000514039	NA	0.0533644	0.778117	NA	0.500605	NA	NA	NA	NA	NA	NA	NA	0.351811	97.1502	7.57321	NA	2.93061	0.250879	NA	0.691938	NA	NA	NA	NA	NA	NA	NA	1	1	1	NA	1	1	NA	1
4105	OG0017711:	8	14.3612	8	0.125	Up	7.09239e-40	2.68702e-38	NA	NA	NA	3.97e-32	7.12e-15	0.0369209	0.0473056	0.681285	0.435863	NA	0.101861	NA	0.851291	NA	NA	NA	NA	NA	72.304	32.5759	3.29898	3.05113	0.383774	0.830427	NA	2.28414	NA	0.161001	NA	NA	NA	NA	NA	1	1	1	1	1	1	NA	1
4468	OG0006463:	3	32.7883	3	0.333333	Down	9.42088e-40	3.15865e-38	0.24902	3.87e-20	1.98e-23	NA	NA	NA	NA	NA	NA	NA	NA	NA	NA	NA	NA	1.39022	44.6984	52.2764	NA	NA	NA	NA	NA	NA	NA	NA	NA	NA	NA	NA	1	1	1	NA	NA	NA	NA	NA	NA	NA	NA
6080	OG0005770:	4	25.516	4	0.25	Up	8.62018e-40	3.2572e-38	NA	NA	NA	NA	NA	NA	NA	1.71e-06	3.64e-08	NA	NA	NA	2.71e-25	NA	2.8e-07	NA	NA	NA	NA	NA	NA	NA	13.279	17.1287	NA	NA	NA	56.5677	NA	15.0885	NA	NA	NA	NA	NA	NA	NA	1	1	NA	NA
880	OG0008966:	7	15.9571	7	0.142857	Up	8.79575e-40	3.31477e-38	NA	NA	NA	NA	1.6e-33	2.68e-11	NA	0.000155925	0.190645	NA	0.565776	NA	NA	0.930076	0.460248	NA	NA	NA	NA	75.5153	24.3426	NA	8.76614	1.65734	NA	0.569557	NA	NA	0.0724889	0.77599	NA	NA	NA	NA	1	1	NA	1	1	NA	1
1517	OG0006915:	9	13.0425	9	0.111111	Down	1.00718e-39	3.36899e-38	6.7e-10	2.58e-16	0.00633871	NA	NA	NA	0.436664	NA	NA	1.03e-09	8.05e-05	0.000101459	7.79e-06	0.0335064	NA	21.1237	35.8936	5.06108	NA	NA	NA	0.828592	NA	NA	20.6937	9.42725	9.19586	11.7627	3.39602	NA	1	1	1	NA	NA	NA	1	NA	NA	1	1
8644	OG0032278:	2	47.1581	2	0.5	Up	1.04271e-39	3.91922e-38	4.95e-21	2.21e-21	NA	NA	NA	NA	NA	NA	NA	NA	NA	NA	NA	NA	NA	46.7549	47.5613	NA	NA	NA	NA	NA	NA	NA	NA	NA	NA	NA	NA	NA	1	1	NA	NA	NA	NA	NA	NA	NA	NA	NA
12281	OG0006556:	15	8.87321	15	0.0666667	Up	1.10171e-39	4.13012e-38	0.00624753	5.56e-05	3.17e-08	3.22e-14	7.04e-05	0.0340009	0.395024	0.881843	0.214591	6.75e-09	9.45e-12	0.416798	0.000810216	0.169526	0.678169	5.07557	9.79733	17.2669	31.0668	9.56132	3.38137	0.928808	0.125741	1.53902	18.8137	25.385	0.875153	7.11821	1.77475	0.388359	1	1	1	1	1	1	1	1	1	1	1
4299	OG0013487:	9	13.0003	9	0.111111	Down	1.43536e-39	4.79002e-38	0.000390958	8.8e-24	0.0109527	4.31e-10	0.577235	NA	0.0510717	NA	NA	0.000392058	5.29e-05	NA	0.000154703	NA	NA	7.84691	53.0873	4.51417	21.5649	0.549506	NA	2.97452	NA	NA	7.8441	9.84711	NA	8.774	NA	NA	1	1	1	1	1	NA	1	NA	NA	1	1
691	OG0000018:	3	8.13792	16.8732	0.0592654	Down	1.52932e-39	5.09167e-38	NA	NA	NA	1.02e-13	1.44e-12	1.85e-07	NA	NA	NA	NA	NA	NA	NA	NA	NA	NA	NA	NA	11.0064	7.9273	5.48006	NA	NA	NA	NA	NA	NA	NA	NA	NA	NA	NA	NA	8	17	9	NA	NA	NA	NA	NA
2662	OG0022376:	4	25.3539	4	0.25	Down	1.61725e-39	5.37189e-38	NA	NA	NA	0.026349	6.53e-13	NA	NA	NA	NA	0.108438	4.84e-30	NA	NA	NA	NA	NA	NA	NA	3.63632	28.0572	NA	NA	NA	NA	2.22158	67.5006	NA	NA	NA	NA	NA	NA	NA	1	1	NA	NA	NA	NA	1	1
7091	OG0003726:	12	10.4173	12	0.0833333	Down	1.64019e-39	5.43544e-38	0.0687462	1.58e-08	0.183624	0.0451955	6e-24	NA	0.623616	0.509288	0.353607	0.138831	5.92e-17	NA	NA	0.0180021	0.570842	2.67733	17.9633	1.69487	3.09676	53.4703	NA	0.47222	0.674742	1.03957	1.9745	37.3656	NA	NA	4.01727	0.560642	1	1	1	1	1	NA	1	1	1	1	1
2945	OG0008414:	9	12.9833	9	0.111111	Down	1.65583e-39	5.47457e-38	0.0366481	NA	0.0899154	NA	NA	NA	4.62e-30	7.43e-06	3.12e-06	0.0193558	NA	0.0416038	1.11e-05	NA	0.567642	3.30639	NA	2.40889	NA	NA	NA	67.5472	11.81	12.6777	3.94476	NA	3.17956	11.4086	NA	0.566264	1	NA	1	NA	NA	NA	1	1	1	1	NA
6954	OG0009010:	11	11.13	11	0.0909091	Up	1.53135e-39	5.72572e-38	3.82e-07	0.000120708	0.00107622	0.0206957	NA	NA	0.675655	NA	NA	6.74e-06	0.000413091	4.78e-10	2.67e-10	7.33e-10	0.0373449	14.7778	9.02214	6.8343	3.87783	NA	NA	0.392073	NA	NA	11.9075	7.79184	21.4614	22.0438	21.0339	3.28756	1	1	1	1	NA	NA	1	NA	NA	1	1
1344	OG0005217:	14	9.29371	14	0.0714286	Up	1.69918e-39	6.33667e-38	NA	0.461805	0.770794	0.000769286	0.0029906	8.56e-33	0.015915	0.052513	0.0108753	0.0353982	0.401142	0.000686453	0.000192244	0.527697	4.94e-05	NA	0.772611	0.260334	7.17005	5.81228	73.8382	4.14049	2.94669	4.52127	3.34109	0.913441	7.28397	8.55675	0.639233	9.91556	NA	1	1	1	1	1	1	1	1	1	1
11027	OG0004760:	10	11.9372	10	0.1	Down	2.10697e-39	6.95009e-38	7.34e-31	0.680121	0.0526618	2.74e-05	NA	0.224736	0.0621691	NA	NA	7.2e-12	0.280901	0.0428137	0.164946	NA	NA	69.3868	0.385485	2.94387	10.505	NA	1.49283	2.7779	NA	NA	25.6569	1.26975	3.1509	1.80214	NA	NA	1	1	1	1	NA	1	1	NA	NA	1	1
8575	OG0008069:	9	12.949	9	0.111111	Down	2.20736e-39	7.26446e-38	2.57e-12	2.6e-22	0.00147827	5.24e-10	0.981966	NA	0.000112986	NA	0.783641	NA	0.0773951	NA	NA	0.699893	NA	26.6871	49.7014	6.51688	21.3695	0.018199	NA	9.08825	NA	0.243804	NA	2.55883	NA	NA	0.356829	NA	1	1	1	1	1	NA	1	NA	1	NA	1
9064	OG0007457:	6	17.9301	6	0.166667	Down	2.38884e-39	7.84363e-38	NA	NA	NA	0.0462237	2.57e-13	1.08e-08	NA	7.33e-06	0.0624739	NA	3.23e-19	NA	NA	NA	NA	NA	NA	NA	3.07426	28.9897	18.3437	NA	11.8235	2.77301	NA	42.5766	NA	NA	NA	NA	NA	NA	NA	1	1	1	NA	1	1	NA	1
12275	OG0000270:	8	7.17568	20.143	0.0496449	Up	2.32905e-39	8.64047e-38	9.05e-08	3.29e-19	8.71e-06	3.01e-05	NA	6.71e-08	1.69e-05	0.00296171	0.0097345	NA	NA	NA	NA	NA	NA	8.84614	17.3707	5.5925	4.55956	NA	6.74167	7.32546	3.88132	3.08805	NA	NA	NA	NA	NA	NA	3	6	4	5	NA	6	2	2	2	NA	NA
4335	OG0003702:	5	20.8812	5	0.2	Up	2.33659e-39	8.64599e-38	NA	NA	NA	0.00340712	NA	3.02e-40	0.184616	0.0749016	0.0319111	NA	NA	NA	NA	NA	NA	NA	NA	NA	5.68189	NA	90.9981	1.68948	2.59158	3.4448	NA	NA	NA	NA	NA	NA	NA	NA	NA	1	NA	1	1	1	1	NA	NA
5917	OG0009220:	11	11.0839	11	0.0909091	Up	2.43946e-39	9.00332e-38	0.0414396	1.08e-13	NA	0.102328	0.0572493	NA	0.674385	NA	NA	0.000485022	4.84e-26	0.0202835	0.000166726	0.0157619	0.506391	3.18352	29.8566	NA	2.27957	2.86034	NA	0.393955	NA	NA	7.63132	58.2903	3.89795	8.69916	4.15016	0.680446	1	1	NA	1	1	NA	1	NA	NA	1	1
1886	OG0003731:	14	9.25617	14	0.0714286	Up	2.72815e-39	1.00428e-37	8.92e-14	1.98e-15	4.39e-15	0.774508	0.00239033	NA	0.810378	0.0241987	0.646595	0.166207	0.00512907	0.690647	2.9e-05	0.039436	0.429585	30.0479	33.8557	33.0594	0.255528	6.03632	NA	0.210254	3.72146	0.436035	1.79452	5.27283	0.370126	10.4482	3.23308	0.844936	1	1	1	1	1	NA	1	1	1	1	1
1456	OG0000373:	14	7.44019	19.0405	0.0525196	Down	3.06565e-39	1.00428e-37	0.000477109	0.0281382	0.020349	0.000297022	NA	0.374822	0.0204214	0.015217	0.159546	2.09e-09	7.37e-06	1.28e-10	5.98e-08	1.4e-05	8.93e-06	5.09851	1.94762	2.59648	5.41447	NA	0.981305	3.89117	4.18534	1.22361	19.9861	11.8181	15.186	16.6323	7.45097	7.75073	2	3	2	2	NA	1	1	1	2	1	1
11189	OG0011780:	10	11.9055	10	0.1	Up	2.82369e-39	1.03678e-37	0.00121936	7.33e-06	0.00787336	1.74e-17	3.94e-08	8.6e-09	0.00373656	NA	0.0521204	NA	NA	9.91e-06	NA	NA	0.246338	6.70943	11.8235	4.84427	38.5901	17.0495	18.5715	5.58959	NA	2.9542	NA	NA	11.522	NA	NA	1.40105	1	1	1	1	1	1	1	NA	1	NA	NA
4730	OG0015585:	7	15.7627	7	0.142857	Down	3.18761e-39	1.04075e-37	9.66e-11	6.48e-14	0.000840131	NA	NA	NA	0.0315719	NA	NA	NA	NA	7.56e-08	NA	1.68e-12	0.0570615	23.0604	30.3675	7.08195	NA	NA	NA	3.45549	NA	NA	NA	NA	16.3978	NA	27.1122	2.86363	1	1	1	NA	NA	NA	1	NA	NA	NA	NA
10141	OG0005455:	12	10.3565	12	0.0833333	Down	3.19155e-39	1.04075e-37	0.0110801	4.21e-08	2.8e-05	0.802922	0.00961704	NA	0.027053	NA	NA	1.68e-10	4.2e-10	1.01e-07	2.06e-05	0.000106133	0.0250291	4.50261	16.9832	10.4833	0.219498	4.64422	NA	3.60996	NA	NA	22.5071	21.5908	16.1081	10.7902	9.15082	3.68772	1	1	1	1	1	NA	1	NA	NA	1	1
321	OG0004943:	10	11.889	10	0.1	Down	3.28819e-39	1.06982e-37	0.0669097	8.26e-11	1.72e-06	NA	NA	NA	0.475253	NA	NA	7.73e-05	1.04e-06	4.46e-09	1.83e-06	4.61e-10	0.170178	2.70441	23.217	13.2732	NA	NA	NA	0.743908	NA	NA	9.46782	13.7763	19.2281	13.2112	21.4976	1.77091	1	1	1	NA	NA	NA	1	NA	NA	1	1
9620	OG0008682:	13	9.75142	13	0.0769231	Down	3.49764e-39	1.13538e-37	0.352955	0.000171504	0.448491	0.115927	0.017019	NA	0.0147775	0.426505	NA	1.86e-25	8.86e-09	0.0358756	2.79e-06	5.22e-06	0.303227	1.04142	8.6709	0.801868	2.15479	4.07343	NA	4.21465	0.852131	NA	56.9441	18.5417	3.3277	12.7895	12.163	1.19327	1	1	1	1	1	NA	1	1	NA	1	1
8748	OG0002776:	12	10.0668	12.4615	0.0802469	Up	3.28853e-39	1.20436e-37	NA	0.829315	0.616504	1.16e-06	0.753925	7.15e-10	8.88e-07	NA	0.135676	2.98e-19	1.68e-06	NA	0.0548583	3.46e-06	6.28e-06	NA	0.187155	0.48369	13.6671	0.282463	21.0587	13.9343	NA	1.99749	28.4381	13.2967	NA	2.903	12.5742	11.9781	NA	1	1	1	1	1	1	NA	1	2	1
7572	OG0017262:	7	15.755	7	0.142857	Up	3.35571e-39	1.22582e-37	0.705916	0.00205785	1.09e-07	2.87e-11	0.646292	1.96e-27	NA	NA	NA	NA	NA	NA	0.220701	NA	NA	0.348259	6.18609	16.0319	24.2741	0.436503	61.4969	NA	NA	NA	NA	NA	NA	1.51094	NA	NA	1	1	1	1	1	1	NA	NA	NA	NA	NA
4688	OG0012048:	3	32.3333	3	0.333333	Up	3.58912e-39	1.30774e-37	NA	NA	NA	NA	2.99e-36	1.05e-06	NA	NA	NA	NA	NA	NA	NA	NA	0.238046	NA	NA	NA	NA	81.7978	13.7667	NA	NA	NA	NA	NA	NA	NA	NA	1.43529	NA	NA	NA	NA	1	1	NA	NA	NA	NA	NA
9110	OG0006144:	6	17.8481	6	0.166667	Up	3.81991e-39	1.38829e-37	1.92e-15	3.53e-18	3.25e-07	NA	NA	NA	3.96e-07	NA	0.40279	NA	0.0883529	NA	NA	NA	NA	33.8865	40.1852	14.9394	NA	NA	NA	14.7419	NA	0.90934	NA	2.42642	NA	NA	NA	NA	1	1	1	NA	NA	NA	1	NA	1	NA	1
11908	OG0008477:	7	15.7297	7	0.142857	Up	3.96725e-39	1.43818e-37	NA	NA	NA	0.00492683	0.00397836	0.0068205	3.13e-08	1.75e-30	0.000533453	NA	NA	NA	0.388193	NA	NA	NA	NA	NA	5.31306	5.52689	4.98782	17.2796	68.5179	7.53614	NA	NA	NA	0.946251	NA	NA	NA	NA	NA	1	1	1	1	1	1	NA	NA
4590	OG0010779:	9	12.8579	9	0.111111	Down	4.73581e-39	1.53382e-37	0.0315989	NA	NA	NA	NA	NA	0.20855	0.224313	NA	3.68e-13	2.93e-11	1.21e-06	7.72e-13	6.51e-06	0.0570621	3.45463	NA	NA	NA	NA	NA	1.56758	1.49471	NA	28.6307	24.2534	13.6249	27.8898	11.9422	2.86362	1	NA	NA	NA	NA	NA	1	1	NA	1	1
1391	OG0021276:	5	20.7531	5	0.2	Up	4.3263e-39	1.56437e-37	0.00843752	0.0046269	NA	1.15e-21	2.7e-19	0.0710636	NA	NA	NA	NA	NA	NA	NA	NA	NA	4.77507	5.37587	NA	48.2145	42.7559	2.64418	NA	NA	NA	NA	NA	NA	NA	NA	NA	1	1	NA	1	1	1	NA	NA	NA	NA	NA
3222	OG0038354:	3	32.2068	3	0.333333	Down	5.20485e-39	1.68192e-37	NA	NA	NA	NA	NA	NA	2.65e-05	2.24e-21	1.84e-17	NA	NA	NA	NA	NA	NA	NA	NA	NA	NA	NA	NA	10.5384	47.5478	38.5342	NA	NA	NA	NA	NA	NA	NA	NA	NA	NA	NA	NA	1	1	1	NA	NA
9622	OG0007242:	9	12.8463	9	0.111111	Down	5.22305e-39	1.68399e-37	1.34e-11	2.83e-13	1.11e-11	0.00152354	0.0116009	0.458869	NA	NA	NA	1.45e-05	0.231992	NA	5.35e-06	NA	NA	25.0358	28.8933	25.2241	6.48672	4.45667	0.77899	NA	NA	NA	11.1414	1.46105	NA	12.1384	NA	NA	1	1	1	1	1	1	NA	NA	NA	1	1
8312	OG0008323:	10	11.8365	10	0.1	Down	5.34789e-39	1.72036e-37	0.00230219	6.11e-05	0.00335872	NA	NA	NA	0.794254	NA	NA	3.73e-10	6.92e-11	7.55e-08	4.11e-06	1.9e-10	0.689052	6.07389	9.703	5.6962	NA	NA	NA	0.230351	NA	NA	21.7094	23.394	16.3991	12.4021	22.384	0.372438	1	1	1	NA	NA	NA	1	NA	NA	1	1
9460	OG0006843:	10	11.8349	10	0.1	Down	5.42537e-39	1.74136e-37	0.0758083	9.65e-05	NA	NA	1.09e-08	NA	0.554361	NA	0.720424	0.000825436	3.79e-32	NA	0.720912	0.0011872	0.468706	2.57955	9.24597	NA	NA	18.3345	NA	0.58994	NA	0.327915	7.0996	72.3504	NA	0.327238	6.73615	0.75778	1	1	NA	NA	1	NA	1	NA	1	1	1
9196	OG0004793:	10	11.8289	10	0.1	Down	5.73347e-39	1.83612e-37	3.39e-08	1.99e-10	1.98e-05	1.33e-09	NA	NA	0.0249831	NA	NA	4.43e-06	2.89e-06	2.68e-05	0.0499132	0.0055816	NA	17.1999	22.3377	10.8298	20.4381	NA	NA	3.68956	NA	NA	12.3271	12.7543	10.5271	2.99747	5.18828	NA	1	1	1	1	NA	NA	1	NA	NA	1	1
11148	OG0006941:	11	10.9965	11	0.0909091	Down	5.90153e-39	1.88572e-37	2.47e-07	6.03e-16	0.00034353	0.900175	0.000192255	NA	NA	NA	NA	0.000586749	3.54e-12	0.511898	4.74e-07	0.0084481	0.777626	15.2139	35.0446	7.97624	0.105166	8.55669	NA	NA	NA	NA	7.44091	26.3669	0.66963	14.5621	4.77381	0.251509	1	1	1	1	1	NA	NA	NA	NA	1	1
8	OG0009576:	12	10.3104	12	0.0833333	Up	5.28202e-39	1.90513e-37	3.35e-25	3.82e-18	0.000195765	0.00298154	0.529819	0.278155	0.00722002	0.517062	0.412231	0.357178	0.0806163	NA	0.378985	NA	NA	56.3557	40.1063	8.5386	5.81532	0.63522	1.27958	4.9309	0.659592	0.886172	1.02952	2.51805	NA	0.970259	NA	NA	1	1	1	1	1	1	1	1	1	1	1
1128	OG0037598:	2	46.3364	2	0.5	Up	5.30113e-39	1.9072e-37	NA	NA	NA	1.44e-34	NA	3.93e-07	NA	NA	NA	NA	NA	NA	NA	NA	NA	NA	NA	NA	77.9233	NA	14.7495	NA	NA	NA	NA	NA	NA	NA	NA	NA	NA	NA	NA	1	NA	1	NA	NA	NA	NA	NA
10760	OG0011783:	8	14.0716	8	0.125	Down	6.24409e-39	1.99072e-37	0.00262323	8.38e-15	7.04e-06	2.32e-18	NA	NA	0.252703	NA	NA	NA	NA	0.00574254	NA	4.49e-07	0.550996	5.94335	32.4129	11.8639	40.605	NA	NA	1.37554	NA	NA	NA	NA	5.15985	NA	14.6162	0.596027	1	1	1	1	NA	NA	1	NA	NA	NA	NA
2566	OG0000295:	15	5.92267	26.6338	0.0375462	Up	6.69321e-39	2.40199e-37	0.000165592	0.0112429	0.0284299	0.186932	0.0434442	0.968913	0.0301934	0.149363	0.713336	1.15e-06	1.52e-40	0.00354667	0.000109715	0.123764	0.245715	4.74872	2.15425	1.70895	0.914734	1.7107	0.0315804	2.33342	1.90138	0.337803	9.11717	50.0098	3.07732	9.11762	1.0029	0.67372	3	4	4	3	3	1	2	1	1	2	3
1055	OG0011889:	11	10.9467	11	0.0909091	Down	9.75551e-39	3.1033e-37	0.162155	4.33e-07	0.0699546	0.059419	7.72e-08	NA	NA	NA	NA	0.554135	6.63e-34	0.407753	0.229204	0.156415	0.418931	1.8192	14.6525	2.65991	2.82314	16.3769	NA	NA	NA	NA	0.590347	76.3963	0.897094	1.47314	1.85524	0.870049	1	1	1	1	1	NA	NA	NA	NA	1	1
7662	OG0012458:	12	10.2595	12	0.0833333	Up	9.21936e-39	3.30025e-37	0.127975	2.3e-06	5.18e-05	0.306746	3.76e-14	0.0763225	NA	NA	NA	0.173098	2.95e-17	0.0108099	0.00104495	0.0303175	0.000145101	2.05592	12.9826	9.86812	1.18173	30.9118	2.57279	NA	NA	NA	1.7539	38.0621	4.52729	6.86379	3.49603	8.83808	1	1	1	1	1	1	NA	NA	NA	1	1
4336	OG0011693:	3	32.0078	3	0.333333	Up	9.34033e-39	3.3352e-37	NA	NA	NA	NA	4.44e-15	5.96e-28	NA	NA	NA	NA	NA	NA	NA	NA	0.749833	NA	NA	NA	NA	33.0481	62.6873	NA	NA	NA	NA	NA	NA	NA	NA	0.287905	NA	NA	NA	NA	1	1	NA	NA	NA	NA	NA
8380	OG0000465:	12	8.33084	15.9431	0.0627232	Down	1.11694e-38	3.54517e-37	0.85425	2.23e-06	0.885448	NA	0.00342933	NA	0.0234513	0.212058	NA	0.000199332	3.18e-13	0.0391032	2.16e-34	0.413925	0.0116391	0.157531	7.09828	0.121661	NA	5.67539	NA	3.75283	1.55089	NA	8.52054	15.6964	2.16103	51.6785	0.588047	2.96892	1	3	1	NA	1	NA	1	1	NA	1	3
1618	OG0000328:	11	7.63814	18.0629	0.055362	Up	1.04708e-38	3.72955e-37	0.102747	NA	0.951667	0.00110998	1.44e-19	2.52e-10	0.00465252	0.0278596	7.67e-06	NA	NA	0.060306	NA	9.6e-12	0.000687684	2.27549	NA	0.0495405	4.53561	28.923	14.7344	3.58023	2.38705	7.85213	NA	NA	1.87222	NA	13.8378	3.9721	1	NA	1	2	2	2	2	2	2	NA	NA
3259	OG0007931:	12	10.2439	12	0.0833333	Up	1.09332e-38	3.88454e-37	0.00488936	0.00313783	3.19e-05	6.04e-05	NA	0.256164	0.535804	NA	NA	1.37e-05	1.86e-08	2.01e-13	1.27e-08	0.00354366	0.000439056	5.32069	5.76422	10.3529	9.71452	NA	1.36194	0.623988	NA	NA	11.1981	17.8001	29.2355	18.1817	5.64259	7.73088	1	1	1	1	NA	1	1	NA	NA	1	1
11472	OG0012180:	6	17.6399	6	0.166667	Up	1.25691e-38	4.4547e-37	NA	NA	NA	0.554637	2.65e-30	3.46e-14	NA	0.0684719	0.0375557	NA	NA	NA	NA	NA	0.827785	NA	NA	NA	0.589441	68.103	30.9949	NA	2.68133	3.28193	NA	NA	NA	NA	NA	0.189002	NA	NA	NA	1	1	1	NA	1	1	NA	NA
13090	OG0001538:	11	8.89221	14.52	0.0688705	Up	1.34194e-38	4.74427e-37	NA	NA	NA	8.83e-05	8.26e-18	NA	0.873837	0.558101	0.444987	0.0141609	1.01e-24	0.0955783	1.07e-06	0.011412	0.000138346	NA	NA	NA	9.33477	26.2234	NA	0.134861	0.583216	0.809709	4.25727	36.8347	1.56521	9.16523	2.98206	5.92384	NA	NA	NA	1	2	NA	1	1	1	1	2
5248	OG0005807:	11	10.9028	11	0.0909091	Down	1.51951e-38	4.81223e-37	6.93e-08	1.07e-08	0.00103944	0.659527	NA	NA	0.182764	NA	NA	2.51e-05	2.14e-06	2.45e-08	0.000712651	8.42e-06	1.12e-07	16.4848	18.353	6.86907	0.416232	NA	NA	1.69956	NA	NA	10.5926	13.0547	17.5246	7.24652	11.6849	16.0048	1	1	1	1	NA	NA	1	NA	NA	1	1
2506	OG0051604:	3	31.8303	3	0.333333	Down	1.57339e-38	4.97184e-37	NA	NA	NA	NA	NA	NA	NA	NA	NA	3.05e-15	2.13e-25	NA	0.00520197	NA	NA	NA	NA	NA	NA	NA	NA	NA	NA	NA	33.4236	56.8085	NA	5.25872	NA	NA	NA	NA	NA	NA	NA	NA	NA	NA	NA	1	1
10158	OG0001175:	11	8.1892	16.2537	0.0615243	Up	1.69071e-38	5.96258e-37	1.04e-07	1.5e-09	0.0537039	0.135976	NA	NA	1.56e-22	0.242849	1.01e-06	1.01e-06	NA	0.723606	0.00326388	NA	0.00740119	10.7192	13.5452	1.94951	1.99528	NA	NA	33.4748	0.943544	9.20371	9.20371	NA	0.323509	3.81656	NA	4.90611	2	2	2	1	NA	NA	2	2	2	2	NA
541	OG0006737:	11	10.8788	11	0.0909091	Down	1.93634e-38	6.10524e-37	NA	0.404201	0.700744	0.00358068	8.39e-05	NA	NA	0.896113	0.894027	3.05e-08	5.16e-33	NA	0.00454483	0.00764949	0.28693	NA	0.905844	0.355613	5.6322	9.38588	NA	NA	0.109689	0.112019	17.3055	74.3444	NA	5.39376	4.87312	1.24852	NA	1	1	1	1	NA	NA	1	1	1	1
329	OG0037591:	2	45.7315	2	0.5	Up	1.75421e-38	6.17127e-37	NA	NA	NA	NA	1.86e-28	1.02e-12	NA	NA	NA	NA	NA	NA	NA	NA	NA	NA	NA	NA	NA	63.8518	27.6112	NA	NA	NA	NA	NA	NA	NA	NA	NA	NA	NA	NA	NA	1	1	NA	NA	NA	NA	NA
8212	OG0000156:	11	6.48162	22.8898	0.0436876	Up	1.83486e-38	6.43914e-37	1.05e-05	NA	0.00144594	3.17e-22	1.76e-10	2.36e-05	8.41e-09	0.125542	0.117654	NA	NA	0.00431308	NA	0.00136325	0.299482	5.02079	NA	3.13872	23.7615	10.7811	5.11405	12.3959	2.07512	2.14	NA	NA	2.61413	NA	3.59885	0.657654	5	NA	4	4	4	4	2	1	1	NA	NA
8240	OG0000545:	13	6.02847	25.5861	0.0390837	Up	1.89078e-38	6.61912e-37	0.00476264	9.61e-08	0.00060566	0.102462	NA	NA	0.00318823	0.00466817	0.0610568	0.000310479	1.47e-16	0.000242288	2.04e-12	0.0023184	0.000668827	2.91652	8.81339	4.04138	2.27826	NA	NA	3.13543	3.57799	2.79595	4.40585	19.8851	4.54112	14.6826	3.30921	3.98726	3	3	3	1	NA	NA	3	2	1	3	3
11261	OG0005114:	7	15.4768	7	0.142857	Down	2.11521e-38	6.65453e-37	NA	NA	NA	0.106065	5.51e-25	1e-06	NA	2.84e-14	0.363804	NA	0.0166076	NA	NA	NA	0.887751	NA	NA	NA	2.24371	55.8581	13.8155	NA	31.1924	1.01114	NA	4.09789	NA	NA	NA	0.119064	NA	NA	NA	1	1	1	NA	1	1	NA	1
1568	OG0007189:	11	10.8773	11	0.0909091	Up	1.96601e-38	6.86564e-37	NA	NA	NA	5.36e-08	0.00893229	9.5e-38	0.094278	0.181554	0.825359	0.343604	0.589396	0.170901	NA	0.0874841	0.0559273	NA	NA	NA	16.7417	4.71808	85.2469	2.36151	1.7062	0.191937	1.06827	0.528656	1.76667	NA	2.4363	2.8837	NA	NA	NA	1	1	1	1	1	1	1	1
10839	OG0000431:	8	12.6824	9	0.111111	Up	2.06252e-38	7.18511e-37	2e-25	0.000119888	4.87e-15	0.708047	0.599951	NA	NA	NA	NA	0.00067293	NA	0.0233175	0.016507	NA	NA	56.8715	9.02895	21.9705	0.345245	0.510907	NA	NA	NA	NA	4.86925	NA	3.75855	4.10397	NA	NA	1	1	2	1	1	NA	NA	NA	NA	2	NA
9651	OG0000170:	5	20.3618	5	0.2	Down	2.8385e-38	8.91039e-37	NA	NA	NA	4.15e-23	0.0192712	1.32e-19	NA	NA	NA	0.289753	NA	NA	0.199236	NA	NA	NA	NA	NA	51.5363	3.94914	43.4715	NA	NA	NA	1.23873	NA	NA	1.61327	NA	NA	NA	NA	NA	1	1	1	NA	NA	NA	1	NA
60	OG0021351:	3	31.6456	3	0.333333	Up	2.7072e-38	9.408e-37	NA	NA	NA	1.84e-06	5.55e-11	5.76e-26	NA	NA	NA	NA	NA	NA	NA	NA	NA	NA	NA	NA	13.2057	23.6146	58.1163	NA	NA	NA	NA	NA	NA	NA	NA	NA	NA	NA	NA	1	1	1	NA	NA	NA	NA	NA
5416	OG0009435:	13	9.56862	13	0.0769231	Up	3.00635e-38	1.04223e-36	0.00344795	2.79e-13	4.29e-08	0.0117569	0.115916	NA	0.794713	0.843732	NA	0.00200667	3.77e-18	0.0567715	1.92e-05	0.0180453	0.169092	5.66998	28.9076	16.9644	4.44331	2.15489	NA	0.229774	0.16992	NA	6.21128	40.1195	2.86872	10.8606	4.01487	1.77731	1	1	1	1	1	NA	1	1	NA	1	1
870	OG0000408:	11	10.8317	11	0.0909091	Up	3.1124e-38	1.07638e-36	NA	NA	0.992283	1.11e-06	0.368058	1.1e-17	1.04e-05	0.770165	0.188924	0.27249	NA	5.06e-21	0.0527713	NA	0.365738	NA	NA	0.00774709	13.7112	0.999516	39.0486	11.4737	0.261151	1.66641	1.30015	NA	46.7329	2.94179	NA	1.00584	NA	NA	1	1	1	1	1	1	1	1	NA
3598	OG0007934:	13	9.56055	13	0.0769231	Up	3.30571e-38	1.14047e-36	0.00691612	0.0718373	1.1e-14	7.34e-17	NA	0.483762	0.0157029	0.641348	NA	0.00416809	0.000403421	0.10069	1.55e-10	0.0332946	0.617168	4.9739	2.63335	32.1409	37.1506	NA	0.726162	4.15391	0.444183	NA	5.4803	7.81553	2.29571	22.5876	3.40236	0.482614	1	1	1	1	NA	1	1	1	NA	1	1
2021	OG0001507:	9	12.602	9	0.111111	Down	4.04214e-38	1.2661e-36	1.33e-11	1.47e-18	1.73e-11	NA	NA	NA	0.813789	NA	NA	0.131411	0.368735	0.00362955	0.0237272	4.82e-05	NA	25.0433	41.0613	24.7803	NA	NA	NA	0.206055	NA	NA	2.02943	0.997678	5.61865	3.74113	9.94015	NA	1	1	1	NA	NA	NA	1	NA	NA	1	1
1616	OG0006915:	6	17.4509	6	0.166667	Up	3.70424e-38	1.27488e-36	NA	NA	NA	0.30417	8.05e-28	6.43e-15	NA	0.0838502	0.0494524	NA	NA	NA	NA	NA	0.0515445	NA	NA	NA	1.19017	62.3867	32.6778	NA	2.47872	3.00674	NA	NA	NA	NA	NA	2.96531	NA	NA	NA	1	1	1	NA	1	1	NA	NA
4441	OG0012094:	6	17.4324	6	0.166667	Down	4.11676e-38	1.28665e-36	NA	NA	NA	3.01e-31	0.00518637	3.47e-09	NA	NA	NA	0.121439	NA	0.0090813	NA	NA	0.0629313	NA	NA	NA	70.2782	5.26172	19.4791	NA	NA	NA	2.10834	NA	4.70154	NA	NA	2.76571	NA	NA	NA	1	1	1	NA	NA	NA	1	NA
3456	OG0001603:	3	31.497	3	0.333333	Down	4.18874e-38	1.30628e-36	NA	NA	NA	NA	NA	NA	NA	NA	NA	3.28e-13	6.21e-25	NA	4.51e-05	NA	NA	NA	NA	NA	NA	NA	NA	NA	NA	NA	28.7458	55.7385	NA	10.0066	NA	NA	NA	NA	NA	NA	NA	NA	NA	NA	NA	1	1
6630	OG0007480:	8	13.8099	8	0.125	Up	4.44837e-38	1.52731e-36	3.31e-13	9.71e-06	8.55e-12	0.0254293	NA	NA	0.0882911	NA	NA	0.00677223	NA	6.6e-14	0.0379298	NA	NA	28.7367	11.5424	25.4851	3.67185	NA	NA	2.42712	NA	NA	4.99492	NA	30.3491	3.27202	NA	NA	1	1	1	1	NA	NA	1	NA	NA	1	NA
10490	OG0007031:	10	11.5668	10	0.1	Down	6.45424e-38	2.00841e-36	0.28707	4.06e-06	0.870481	0.624376	1.03e-08	NA	NA	NA	NA	0.145836	4.53e-33	0.396339	NA	0.0251237	0.135882	1.24803	12.4143	0.138709	0.471002	18.3911	NA	NA	NA	NA	1.92527	74.4746	0.925485	NA	3.68394	1.99597	1	1	1	1	1	NA	NA	NA	NA	1	1
2161	OG0009157:	7	15.3031	7	0.142857	Down	6.67189e-38	2.07162e-36	NA	NA	NA	NA	1.61e-27	3.04e-12	NA	8.77e-05	0.1798	NA	0.00108818	NA	0.676356	NA	0.528642	NA	NA	NA	NA	61.6936	26.5192	NA	9.34159	1.71591	NA	6.82325	NA	0.391035	NA	0.637443	NA	NA	NA	NA	1	1	NA	1	1	NA	1
2288	OG0001555:	6	17.3292	6	0.166667	Down	7.42762e-38	2.30127e-36	5.18e-14	5.58e-26	0.0149742	NA	NA	NA	NA	NA	NA	NA	NA	0.0572722	NA	0.0143784	0.0195991	30.5914	58.148	4.20143	NA	NA	NA	NA	NA	NA	NA	NA	2.85994	NA	4.24203	3.93227	1	1	1	NA	NA	NA	NA	NA	NA	NA	NA
8841	OG0001858:	7	14.4907	7.47458	0.133787	Up	8.13245e-38	2.78551e-36	2.01e-05	1.49e-08	1.39e-10	0.120321	NA	9.07e-30	0.425816	NA	0.0954911	NA	NA	NA	NA	NA	NA	10.8148	18.0219	22.6965	2.11759	NA	44.5817	0.853748	NA	2.34872	NA	NA	NA	NA	NA	NA	1	1	1	1	NA	2	1	NA	1	NA	NA
12193	OG0045875:	3	31.2291	3	0.333333	Down	9.19786e-38	2.84357e-36	NA	NA	NA	NA	NA	NA	NA	NA	NA	0.000223531	1.09e-36	NA	0.0842015	NA	NA	NA	NA	NA	NA	NA	NA	NA	NA	NA	8.40596	82.8069	NA	2.47454	NA	NA	NA	NA	NA	NA	NA	NA	NA	NA	NA	1	1
5330	OG0005419:	10	11.5254	10	0.1	Down	9.46243e-38	2.91905e-36	9.73e-11	8.32e-13	0.00200006	NA	NA	NA	0.496753	NA	NA	0.0429153	5.51e-16	0.0269829	3.65e-06	0.060802	0.775198	23.0532	27.8149	6.21458	NA	NA	NA	0.699662	NA	NA	3.14853	35.1348	3.61255	12.5208	2.80013	0.254636	1	1	1	NA	NA	NA	1	NA	NA	1	1
2935	OG0001474:	8	11.2682	10.2979	0.0971074	Down	9.65154e-38	2.97097e-36	3.86e-05	4.52e-36	1.59e-05	3.33e-07	NA	NA	NA	NA	NA	0.340496	0.00155764	0.0186013	0.00043413	NA	NA	5.54305	44.3916	6.02683	14.9151	NA	NA	NA	NA	NA	1.07735	6.46458	3.98452	7.74217	NA	NA	3	3	3	1	NA	NA	NA	NA	NA	1	1
7212	OG0011402:	8	13.7147	8	0.125	Up	9.08152e-38	3.10314e-36	3.72e-14	2.11e-06	6.18e-17	NA	NA	NA	NA	NA	NA	0.0112485	NA	1.15e-08	0.0365574	0.123514	0.7907	30.9225	13.0688	37.3226	NA	NA	NA	NA	NA	NA	4.48752	NA	18.2809	3.30887	2.0914	0.234836	1	1	1	NA	NA	NA	NA	NA	NA	1	NA
1286	OG0009756:	11	10.7227	11	0.0909091	Up	9.34034e-38	3.17638e-36	NA	NA	0.00197043	2.48e-07	5.36e-10	NA	1.73e-09	NA	0.289121	2.91e-14	0.0320331	0.112171	0.445563	1.74e-06	0.0560928	NA	NA	6.2295	15.2098	21.3469	NA	20.1751	NA	1.24091	31.168	3.44099	2.18773	0.808416	13.2616	2.88075	NA	NA	1	1	1	NA	1	NA	1	1	1
3060	OG0006754:	8	13.7109	8	0.125	Up	9.33999e-38	3.17638e-36	NA	NA	NA	0.878581	1.55e-42	0.00163711	NA	0.271754	0.205021	NA	0.836883	NA	NA	0.293344	0.0757027	NA	NA	NA	0.129447	96.2703	6.41482	NA	1.30286	1.58464	NA	0.178072	NA	NA	1.22641	2.58094	NA	NA	NA	1	1	1	NA	1	1	NA	1
4945	OG0001187:	13	8.98608	13.9541	0.0716634	Down	1.0674e-37	3.27864e-36	0.000418176	2.69e-29	0.000690631	0.0184649	0.210624	0.582214	1.28e-07	0.00013273	0.185236	NA	0.391699	0.114015	NA	0.269653	0.98222	7.77961	65.7854	7.2779	3.99189	1.55768	0.540918	15.8712	8.92719	1.68612	NA	0.624841	1.44762	NA	1.31062	0.0179399	1	1	1	1	1	1	1	1	1	NA	2
1702	OG0012549:	8	13.6889	8	0.125	Down	1.10183e-37	3.37714e-36	7.31e-05	1.09e-29	0.000517209	0.823886	NA	NA	NA	NA	NA	1.42e-06	0.201787	NA	4.94e-05	0.572994	NA	9.52368	66.6888	7.56706	0.193724	NA	NA	NA	NA	NA	13.4649	1.60054	NA	9.91556	0.55688	NA	1	1	1	1	NA	NA	NA	NA	NA	1	1
118	OG0013283:	8	13.6868	8	0.125	Up	1.11931e-37	3.79741e-36	8.2e-09	6.77e-05	7.33e-09	0.00206847	NA	NA	0.00786923	NA	NA	3.91e-09	0.346586	NA	3.12e-14	NA	NA	18.6191	9.60042	18.7313	6.18094	NA	NA	4.84479	NA	NA	19.3597	1.05962	NA	31.0984	NA	NA	1	1	1	1	NA	NA	1	NA	NA	1	1
6328	OG0016299:	7	15.2045	7	0.142857	Down	1.28104e-37	3.91802e-36	NA	NA	NA	NA	NA	NA	0.605383	NA	NA	9.32e-11	6.67e-16	0.00134976	2.25e-11	3.16e-07	0.165897	NA	NA	NA	NA	NA	NA	0.501894	NA	NA	23.0963	34.9437	6.60783	24.5175	14.9675	1.79639	NA	NA	NA	NA	NA	NA	1	NA	NA	1	1
2924	OG0011988:	9	12.4503	9	0.111111	Down	1.43823e-37	4.38937e-36	NA	NA	NA	6.47e-05	1.6e-17	3.59e-06	NA	NA	NA	9.88e-09	9.88e-05	0.122612	1.97e-08	0.109774	0.225415	NA	NA	NA	9.64575	38.6739	12.5374	NA	NA	NA	18.4328	9.22241	2.09873	17.7426	2.20933	1.48981	NA	NA	NA	1	1	1	NA	NA	NA	1	1
9711	OG0000125:	12	7.37465	18.4014	0.0543437	Down	1.51948e-37	4.62744e-36	0.193758	2.21e-21	0.00257881	NA	1.54e-32	1.07e-09	0.658635	0.664765	0.000509679	0.834536	0.000515938	0.263046	0.000632824	NA	NA	1.0941	19.4128	3.97362	NA	35.1605	11.2667	0.417586	0.408322	7.58173	0.18088	4.12883	1.33543	3.53535	NA	NA	2	6	2	NA	4	3	1	1	1	1	3
4805	OG0001528:	12	9.71996	12.4615	0.0802469	Down	1.66311e-37	5.05409e-36	0.532525	0.510904	0.574128	NA	0.681127	NA	NA	0.018306	0.68642	0.0257232	1.59e-26	0.456954	1.17e-12	3.96e-06	0.000502803	0.630125	0.671574	0.554902	NA	0.384006	NA	NA	2.66702	0.376266	3.66036	59.4035	0.783173	27.474	12.4393	7.59531	1	1	1	NA	1	NA	NA	2	1	1	1
9494	OG0007455:	10	11.4606	10	0.1	Up	1.71934e-37	5.81927e-36	4.58e-06	0.0816948	1.6e-06	7.54e-05	NA	NA	0.594812	NA	NA	4.15e-05	NA	2.94e-25	0.00020207	0.423022	0.602389	12.2938	2.50476	13.3455	9.4927	NA	NA	0.51951	NA	NA	10.0898	NA	56.4862	8.5069	0.86033	0.506852	1	1	1	1	NA	NA	1	NA	NA	1	NA
9835	OG0009940:	5	19.9833	5	0.2	Up	1.74834e-37	5.90343e-36	NA	NA	NA	0.0628343	2.53e-13	1.66e-29	NA	0.449113	0.341149	NA	NA	NA	NA	NA	NA	NA	NA	NA	2.76725	29.0054	66.2682	NA	0.800481	1.07544	NA	NA	NA	NA	NA	NA	NA	NA	NA	1	1	1	NA	1	1	NA	NA
7885	OG0002339:	9	12.4096	9	0.111111	Down	2.02092e-37	6.1284e-36	0.000149938	1.48e-14	1.26e-05	NA	NA	NA	0.721942	NA	NA	8.36e-09	0.00912749	3.04e-08	2.87e-08	0.232669	NA	8.80529	31.8441	11.2818	NA	NA	NA	0.325811	NA	NA	18.5998	4.69646	17.3088	17.3664	1.45814	NA	1	1	1	NA	NA	NA	1	NA	NA	1	1
961	OG0000710:	14	7.889	16.6415	0.0600907	Up	1.92532e-37	6.4857e-36	2.88e-07	0.0201405	2.59e-12	3.95e-05	0.000157361	0.00127456	5.46e-06	0.0283014	0.084927	0.0030426	0.000146942	0.00364477	NA	1.96e-05	0.299228	15.0603	3.90502	26.6794	10.1392	5.83798	4.44343	8.07871	2.37656	1.64398	5.79504	8.82547	5.61446	NA	10.84	1.20655	1	1	1	1	2	2	2	2	2	1	1
1605	OG0002033:	14	7.26154	18.766	0.053288	Up	1.94154e-37	6.52493e-36	0.00814854	1.54e-20	2.53e-07	0.0816741	0.233101	0.763888	0.586436	0.793079	NA	5.2e-05	9.31e-21	0.100838	3.62e-05	0.0422666	0.0280561	3.20661	30.4133	10.1266	2.50502	1.45628	0.269334	0.355794	0.154555	NA	6.57618	30.7488	2.29424	6.81763	3.16376	3.57355	2	2	2	1	1	1	2	2	NA	2	2
3526	OG0004058:	10	11.0403	10.4651	0.0955556	Down	2.31e-37	6.9902e-36	1.34e-07	3.41e-34	0.00468945	0.148371	NA	NA	0.000703123	NA	NA	0.0600912	0.476127	0.930977	0.621839	0.271018	NA	15.8254	77.0612	5.36244	1.90804	NA	NA	4.83999	NA	NA	2.81189	0.742071	0.0715212	0.475074	1.30557	NA	1	1	1	1	NA	NA	2	NA	NA	1	1
5942	OG0001494:	13	9.39598	13	0.0769231	Up	2.28384e-37	7.65731e-36	1.68e-13	6.35e-11	0.0347398	0.013375	0.00189869	0.627434	0.0069972	NA	NA	1.56e-09	5.36e-08	0.000870485	0.732078	0.0467108	0.0870385	29.4148	23.48	3.35987	4.31437	6.26659	0.466117	4.96225	NA	NA	20.2786	16.7417	7.04646	0.311868	3.06378	2.4414	1	1	1	1	1	1	1	NA	NA	1	1
10268	OG0009167:	7	15.1048	7	0.142857	Up	2.4745e-37	8.27712e-36	NA	NA	NA	0.803763	6.07e-40	3.82e-05	NA	0.0683366	0.513815	NA	0.463256	NA	NA	NA	0.396974	NA	NA	NA	0.218451	90.3	10.1727	NA	2.68331	0.665892	NA	0.769475	NA	NA	NA	0.923885	NA	NA	NA	1	1	1	NA	1	1	NA	1
6243	OG0006900:	10	11.4138	10	0.1	Up	2.64702e-37	8.8335e-36	0.100324	6.42e-17	4.28e-12	NA	NA	NA	0.212612	NA	NA	0.00212914	2.59e-05	0.0628278	0.063184	1.57e-10	0.133714	2.29935	37.2845	26.1771	NA	NA	NA	1.54829	NA	NA	6.15204	10.5613	2.76736	2.7617	22.5748	2.01205	1	1	1	NA	NA	NA	1	NA	NA	1	1
7516	OG0013293:	10	11.402	10	0.1	Down	2.95306e-37	8.91725e-36	0.000830331	1.9e-23	7.82e-06	0.00671941	NA	NA	0.0545015	0.648408	0.244732	0.000166134	2.31e-08	NA	0.00110228	NA	NA	7.09369	52.3176	11.7588	5.00275	NA	NA	2.90953	0.433236	1.40759	8.70272	17.5834	NA	6.81038	NA	NA	1	1	1	1	NA	NA	1	1	1	1	1
10274	OG0001176:	8	9.32419	13.1106	0.0762741	Up	2.69153e-37	8.9611e-36	0.00865698	8.2e-10	0.000224395	0.0721739	NA	NA	1.62e-20	0.00025637	9.29e-06	0.000759337	NA	NA	NA	NA	NA	2.59058	11.4118	5.6014	1.43382	NA	NA	30.3795	8.26889	7.72438	7.18306	NA	NA	NA	NA	NA	3	3	2	3	NA	NA	2	1	2	1	NA
10655	OG0001487:	8	11.153	10.2857	0.0972222	Down	3.16027e-37	9.52282e-36	0.00900636	2.02e-42	0.00517952	0.00194656	0.00137477	0.042279	0.471781	NA	0.46802	NA	NA	NA	NA	NA	NA	4.70982	64.0037	3.5087	6.24169	6.58947	3.16346	0.500826	NA	0.506163	NA	NA	NA	NA	NA	NA	1	2	2	1	1	1	2	NA	2	NA	NA
3299	OG0000472:	15	7.12136	19.168	0.0521702	Down	3.55549e-37	1.06912e-35	0.146522	6.45e-10	0.0244704	5.6e-06	0.0369241	1.12e-08	0.300646	0.205848	0.538165	0.486311	0.000325985	5.91e-05	0.00267541	1.5e-10	0.000225754	1.28039	21.1618	2.47353	8.06183	2.19926	18.3074	1.20182	0.862155	0.619591	0.720906	8.02866	9.73628	3.9491	22.6204	5.59738	2	1	2	2	2	1	1	3	1	1	1
11278	OG0007685:	6	17.0612	6	0.166667	Up	3.43279e-37	1.14025e-35	0.0477343	0.0959358	NA	0.371196	NA	NA	2.74e-34	8.47e-05	8.84e-05	NA	NA	NA	NA	NA	NA	3.0421	2.34408	NA	0.991024	NA	NA	77.2799	9.37639	9.33364	NA	NA	NA	NA	NA	NA	1	1	NA	1	NA	NA	1	1	1	NA	NA
4462	OG0000348:	8	10.9358	10.5408	0.0948691	Up	3.55042e-37	1.17658e-35	0.00129494	0.00165456	1.95e-09	1.65e-07	NA	NA	0.704768	NA	NA	4.21e-15	NA	0.00530706	1.01e-13	NA	NA	6.64929	6.40422	20.0554	8.51854	NA	NA	0.349886	NA	NA	22.0675	NA	3.49248	19.9491	NA	NA	1	1	1	3	NA	NA	1	NA	NA	2	NA
3394	OG0020893:	4	23.9219	4	0.25	Down	4.18337e-37	1.25527e-35	0.835641	NA	NA	0.105161	3.24e-35	9.75e-07	NA	NA	NA	NA	NA	NA	NA	NA	NA	0.179556	NA	NA	2.25226	79.4149	13.8408	NA	NA	NA	NA	NA	NA	NA	NA	NA	1	NA	NA	1	1	1	NA	NA	NA	NA	NA
3358	OG0008073:	15	8.42766	15	0.0666667	Up	4.30494e-37	1.42332e-35	0.139811	1.5e-11	1.95e-13	0.000353717	6.09e-05	0.93169	0.351592	0.261594	0.481344	0.00129607	3.01e-16	0.634723	0.371562	0.0130445	0.28782	1.96746	24.923	29.2658	7.94701	9.70628	0.0707548	1.04528	1.34096	0.731173	6.64842	35.7394	0.454566	0.99004	4.33939	1.24542	1	1	1	1	1	1	1	1	1	1	1
3061	OG0004008:	9	12.3069	9	0.111111	Down	4.76996e-37	1.42829e-35	NA	NA	NA	0.568788	3.26e-33	0.00773928	NA	0.0309867	0.49251	0.000115759	5.78e-06	NA	0.00866754	NA	0.620633	NA	NA	NA	0.564247	74.8036	4.86145	NA	3.4742	0.70824	9.064	12.0611	NA	4.74817	NA	0.477015	NA	NA	NA	1	1	1	NA	1	1	1	1
1614	OG0003862:	5	19.7534	5	0.2	Down	5.27215e-37	1.57536e-35	NA	NA	NA	NA	4.09e-33	NA	0.0987768	9.7e-08	0.00522619	NA	NA	NA	NA	NA	0.623231	NA	NA	NA	NA	74.5768	NA	2.31489	16.1486	5.25407	NA	NA	NA	NA	NA	0.472837	NA	NA	NA	NA	1	NA	1	1	1	NA	NA
13057	OG0000921:	8	12.2783	9	0.111111	Up	6.05905e-37	1.99865e-35	NA	NA	NA	NA	5.15e-35	0.000836354	NA	NA	0.421082	0.0802233	0.140941	0.000900497	NA	0.139596	0.615626	NA	NA	NA	NA	78.9515	7.08646	NA	NA	0.576618	2.52294	1.95942	4.67504	NA	1.969	0.485115	NA	NA	NA	NA	1	1	NA	1	2	1	1
12079	OG0006995:	11	10.514	11	0.0909091	Down	7.63805e-37	2.27754e-35	0.167121	0.000401284	2.79e-05	1.04e-05	0.00232996	NA	NA	NA	NA	1.05e-10	6.8e-07	0.0218934	1.38e-11	0.0129713	0.000466569	1.78903	7.82084	10.4869	11.4737	6.0619	NA	NA	NA	NA	22.9771	14.2012	3.82157	25.0064	4.34502	7.6701	1	1	1	1	1	NA	NA	NA	NA	1	1
1691	OG0001115:	8	9.8583	12	0.0833333	Up	7.35814e-37	2.42157e-35	3.96e-12	1.35e-07	3.17e-15	NA	NA	NA	0.0607357	NA	0.817312	1.11e-06	NA	0.413478	5.25e-08	NA	NA	17.5032	10.5453	22.2567	NA	NA	NA	1.86748	NA	0.201735	9.14077	NA	0.588767	16.7625	NA	NA	2	2	2	NA	NA	NA	2	NA	1	2	NA
11099	OG0011654:	8	13.402	8	0.125	Down	9.44168e-37	2.80949e-35	2.43e-06	1.74e-05	8.67e-09	NA	0.0286479	NA	NA	NA	NA	NA	1.78e-24	0.448659	0.0282159	0.115488	NA	12.9276	10.959	18.5634	NA	3.55268	NA	NA	NA	NA	NA	54.6854	0.801492	3.56787	2.15859	NA	1	1	1	NA	1	NA	NA	NA	NA	NA	1
6039	OG0011359:	7	14.874	7	0.142857	Down	1.13603e-36	3.36638e-35	2.91e-19	3.22e-20	0.0709797	0.0173482	NA	NA	0.0131396	NA	NA	NA	NA	0.0085622	NA	0.46639	NA	42.681	44.8823	2.64536	4.05427	NA	NA	4.33213	NA	NA	NA	NA	4.7604	NA	0.762733	NA	1	1	1	1	NA	NA	1	NA	NA	NA	NA
2314	OG0009157:	8	13.3898	8	0.125	Up	1.03436e-36	3.38848e-35	6.37e-15	0.00613617	0.000141871	0.317329	NA	NA	0.389314	NA	NA	0.0204489	NA	1.14e-23	NA	0.188661	NA	32.6872	5.09355	8.86059	1.14782	NA	NA	0.94337	NA	NA	3.88983	NA	52.8284	NA	1.6678	NA	1	1	1	1	NA	NA	1	NA	NA	1	NA
8747	OG0000074:	14	5.41523	28.8803	0.0346257	Up	1.0694e-36	3.49524e-35	4.15e-07	1.21e-14	3.8e-11	0.0224298	0.0132838	0.0291702	0.027821	0.437362	NA	0.0172317	5.36e-08	2.75e-09	0.00583396	0.245034	0.0323364	5.66749	14.0346	9.79324	1.54994	2.35702	1.92797	1.56874	0.451088	NA	4.061	16.7417	9.4616	5.14406	0.767105	2.28771	7	5	6	6	3	3	5	3	NA	1	1
4817	OG0006029:	10	11.2616	10	0.1	Up	1.07647e-36	3.51033e-35	0.0189947	0.0144054	7.31e-07	NA	NA	NA	0.884051	NA	NA	9.48e-10	7.28e-12	2.3e-05	2.78e-11	0.0422971	0.00374091	3.96359	4.24015	14.1289	NA	NA	NA	0.123241	NA	NA	20.7767	25.6459	10.68	24.306	3.16304	5.58843	1	1	1	NA	NA	NA	1	NA	NA	1	1
11901	OG0005245:	13	9.24621	13	0.0769231	Up	1.32218e-36	4.30175e-35	0.0110497	0.292785	0.00160113	0.21473	0.343001	0.465697	0.0665428	NA	0.746191	4.68e-05	1.21e-35	0.324859	0.0871776	0.000443406	NA	4.50535	1.22832	6.43704	1.53838	1.07002	0.764219	2.70991	NA	0.292773	9.96963	80.3999	1.12436	2.43981	7.72102	NA	1	1	1	1	1	1	1	NA	1	1	1
8609	OG0021020:	6	16.807	6	0.166667	Down	1.46451e-36	4.33078e-35	0.624223	4.88e-11	0.318748	NA	NA	NA	NA	NA	NA	5.67e-09	3.96e-23	NA	0.00735064	NA	NA	0.471248	23.7433	1.14335	NA	NA	NA	NA	NA	NA	18.9881	51.5832	NA	4.91297	NA	NA	1	1	1	NA	NA	NA	NA	NA	NA	1	1
9053	OG0012118:	5	19.5566	5	0.2	Up	1.35552e-36	4.4002e-35	NA	NA	NA	NA	5.21e-33	NA	NA	NA	NA	NA	1.54e-06	NA	0.153473	0.0510525	0.00543134	NA	NA	NA	NA	74.3347	NA	NA	NA	NA	NA	13.3837	NA	1.87423	2.9749	5.21557	NA	NA	NA	NA	1	NA	NA	NA	NA	NA	1
5754	OG0005854:	11	10.4488	11	0.0909091	Up	1.47082e-36	4.76365e-35	1.06e-06	1.81e-16	3.73e-16	0.239501	NA	NA	0.123055	NA	0.998768	0.0392893	1.68e-06	0.108701	0.00445742	0.179937	NA	13.7572	36.248	35.525	1.4292	NA	NA	2.09512	NA	0.00123314	3.2368	13.2967	2.21916	5.41318	1.71515	NA	1	1	1	1	NA	NA	1	NA	1	1	1
11490	OG0005683:	12	9.78568	12	0.0833333	Down	1.62267e-36	4.78856e-35	0.204294	1.33e-13	0.0249342	0.584049	0.167876	NA	0.653819	NA	NA	6.72e-11	1.55e-13	0.0126458	1.47e-06	0.00203518	0.0586439	1.5882	29.6484	3.69151	0.537771	1.78453	NA	0.424925	NA	NA	23.4233	29.4954	4.37043	13.4302	6.19717	2.83627	1	1	1	1	1	NA	1	NA	NA	1	1
2976	OG0012641:	8	13.3225	8	0.125	Up	1.71219e-36	5.53286e-35	0.000623053	1.93e-36	0.00202277	NA	NA	NA	0.0750575	NA	NA	NA	0.0438152	NA	0.447899	0.146476	0.0984162	7.38088	82.2355	6.20329	NA	NA	NA	2.5895	NA	NA	NA	3.12777	NA	0.803188	1.9209	2.31855	1	1	1	NA	NA	NA	1	NA	NA	NA	1
3297	OG0015611:	7	14.81	7	0.142857	Up	1.73392e-36	5.59042e-35	2.15e-08	0.0393786	1.14e-08	0.903925	NA	NA	NA	NA	NA	NA	NA	7.69e-28	NA	0.163262	0.86552	17.6552	3.23453	18.2897	0.101009	NA	NA	NA	NA	NA	NA	NA	62.4325	NA	1.8124	0.144425	1	1	1	1	NA	NA	NA	NA	NA	NA	NA
3523	OG0001999:	12	7.88419	16.2	0.0617284	Up	1.75776e-36	5.65454e-35	0.448909	0.283768	0.199669	0.0449859	9.67e-08	0.461777	NA	NA	NA	0.0155952	5.47e-14	2.65e-11	0.00208053	5.08e-10	0.00596303	0.800934	1.2596	1.07406	2.0676	10.7678	0.515116	NA	NA	NA	2.77386	20.3579	24.3539	4.11676	21.4005	5.12218	1	1	2	2	2	2	NA	NA	NA	2	2
1331	OG0006570:	6	16.7726	6	0.166667	Up	1.78253e-36	5.72131e-35	0.13647	1.09e-15	1.86e-13	NA	NA	NA	NA	NA	NA	0.0352957	2.42e-13	NA	0.0833773	NA	NA	1.99165	34.4526	29.313	NA	NA	NA	NA	NA	NA	3.34399	29.0498	NA	2.48438	NA	NA	1	1	1	NA	NA	NA	NA	NA	NA	1	1
106	OG0007606:	5	19.4893	5	0.2	Up	1.87218e-36	5.98218e-35	NA	NA	NA	0.590963	3.43e-05	NA	NA	NA	NA	1.15e-13	NA	NA	6.64e-25	NA	0.308861	NA	NA	NA	0.526001	10.2804	NA	NA	NA	NA	29.7938	NA	NA	55.6715	NA	1.17486	NA	NA	NA	1	1	NA	NA	NA	NA	1	NA
4985	OG0007726:	5	19.4895	5	0.2	Up	1.87078e-36	5.98218e-35	NA	NA	NA	NA	NA	0.484469	1.33e-21	1.65e-18	0.00158261	NA	NA	NA	NA	0.283902	NA	NA	NA	NA	NA	NA	0.724702	48.0691	40.9458	6.44868	NA	NA	NA	NA	1.25912	NA	NA	NA	NA	NA	NA	1	1	1	1	NA	NA
1414	OG0002119:	10	11.1907	10	0.1	Down	2.06745e-36	6.08853e-35	2.94e-13	9.76e-19	0.00408936	0.172337	NA	NA	0.347882	NA	NA	0.00112021	0.265725	3.87e-05	0.00120904	0.000256027	NA	28.8552	41.4708	5.49937	1.7583	NA	NA	1.05589	NA	NA	6.79424	1.32529	10.1597	6.71793	8.27023	NA	1	1	1	1	NA	NA	1	NA	NA	1	1
10340	OG0007110:	10	11.1934	10	0.1	Up	2.01599e-36	6.42732e-35	8.81e-11	3.42e-22	6.34e-09	0.593852	NA	NA	0.00828417	NA	NA	0.0222788	0.0113891	0.805004	0.294411	0.00431903	NA	23.1525	49.4272	18.8764	0.521124	NA	NA	4.79341	NA	NA	3.80412	4.47509	0.216908	1.22278	5.44472	NA	1	1	1	1	NA	NA	1	NA	NA	1	1
5069	OG0001965:	10	10.0363	11.5385	0.0866667	Down	2.40446e-36	7.06645e-35	NA	NA	NA	NA	4.3e-10	2.12e-09	NA	0.0256628	0.588745	0.203843	0.42641	8.24e-09	9.36e-06	1.33e-11	5.65e-05	NA	NA	NA	NA	21.5672	19.9718	NA	2.44181	0.529763	1.59041	0.852355	18.6143	11.5791	16.6955	6.52085	NA	NA	NA	NA	1	1	NA	2	1	1	1
688	OG0001760:	12	8.4057	14.7273	0.0679012	Down	2.45566e-36	7.2021e-35	0.000710378	0.0853216	0.0668917	0.0236331	NA	0.000361179	1.27e-10	6.8e-07	2e-06	4.58e-10	0.0931164	0.0030281	1.63e-07	NA	NA	4.83314	2.46133	2.70468	2.49674	NA	5.28409	15.1912	9.46745	13.1224	21.5042	2.3739	5.79982	15.6295	NA	NA	2	1	1	2	NA	2	2	2	1	1	1
6126	OG0003159:	8	13.2695	8	0.125	Down	2.54454e-36	7.44746e-35	0.515845	0.00873141	NA	0.0997556	4.64e-11	NA	NA	0.94006	NA	0.210925	4.95e-32	NA	0.385623	NA	NA	0.661949	4.74083	NA	2.30503	23.7937	NA	NA	0.061812	NA	1.55625	72.0833	NA	0.952896	NA	NA	1	1	NA	1	1	NA	NA	1	NA	1	1
49	OG0013150:	7	14.7504	7	0.142857	Down	2.56928e-36	7.50452e-35	0.00200569	8.79e-31	3.59e-06	NA	NA	NA	0.777078	NA	NA	0.0228821	0.00539429	NA	0.00237011	NA	NA	6.21177	69.2065	12.5374	NA	NA	NA	0.252215	NA	NA	3.7774	5.22242	NA	6.04482	NA	NA	1	1	1	NA	NA	NA	1	NA	NA	1	1
9974	OG0007291:	11	10.3785	11	0.0909091	Down	2.98147e-36	8.69069e-35	NA	0.368538	NA	0.000149939	2.43e-17	NA	NA	0.555751	0.439017	0.130097	1.2e-17	2.07e-07	0.210573	0.0228526	0.0515688	NA	0.99821	NA	8.80528	38.2561	NA	NA	0.587434	0.823218	2.03948	38.9616	15.3905	1.55792	3.77869	2.96484	NA	1	NA	1	1	NA	NA	1	1	1	1
7767	OG0000152:	12	6.54915	21.1702	0.0472362	Up	2.80011e-36	8.90733e-35	0.149996	0.0510408	0.00420823	0.00369097	4.98e-10	1.25e-31	1.48e-10	9.46e-09	4.63e-15	NA	NA	NA	0.732801	0.517508	0.682199	1.26477	1.98342	5.47071	3.73458	8.74303	27.4435	8.32781	6.79807	13.4719	NA	NA	NA	0.310881	0.658731	0.382434	2	2	1	2	6	7	8	8	6	NA	NA
8427	OG0006619:	12	9.72421	12	0.0833333	Down	3.16786e-36	9.21519e-35	0.085397	9.5e-06	0.00487639	9.01e-06	6.46e-05	NA	0.0932276	0.822143	0.138504	2.06e-11	3.88e-19	NA	0.347642	0.0308989	NA	2.46044	11.5642	5.32335	11.6172	9.6473	NA	2.37271	0.19584	1.97686	24.6057	42.3933	NA	1.05658	3.47703	NA	1	1	1	1	1	NA	1	1	1	1	1
6542	OG0013408:	8	13.244	8	0.125	Up	3.07872e-36	9.77185e-35	1.47e-10	6.85e-14	7.98e-05	1.7e-05	NA	NA	0.193693	NA	NA	0.000784573	2.23e-05	NA	2.09e-06	NA	NA	22.6406	30.3119	9.43599	10.9823	NA	NA	1.64148	NA	NA	7.15037	10.7109	NA	13.0783	NA	NA	1	1	1	1	NA	NA	1	NA	NA	1	1
5840	OG0000189:	8	7.66523	16.725	0.0597909	Down	3.46077e-36	1.00264e-34	0.0516371	NA	0.901405	0.0152832	0.0277906	2.75e-53	0.0257946	1.05e-07	0.0422847	NA	NA	NA	NA	NA	NA	2.96351	NA	0.103801	1.83109	1.95439	44.5297	1.99505	6.5589	1.3854	NA	NA	NA	NA	NA	NA	1	NA	1	5	3	8	3	6	5	NA	NA
7687	OG0008015:	10	11.1319	10	0.1	Down	3.55237e-36	1.02709e-34	1.45e-06	2.98e-18	6.86e-06	0.214163	NA	NA	0.0651098	NA	0.424223	2.84e-09	3.17e-06	0.700209	0.000408717	NA	NA	13.4439	40.3546	11.8898	1.54102	NA	NA	2.73168	NA	0.857495	19.6795	12.6618	0.356376	7.80249	NA	NA	1	1	1	1	NA	NA	1	NA	1	1	1
10634	OG0008685:	10	11.1308	10	0.1	Up	3.58579e-36	1.13561e-34	0.000490907	0.191619	NA	NA	NA	NA	5.22e-14	0.391829	1.96e-06	2.95e-07	0.0804539	2.14e-14	NA	0.0269938	0.00882744	7.61926	1.65225	NA	NA	NA	NA	30.5837	0.93693	13.1426	15.0363	2.52007	31.4754	NA	3.61215	4.72989	1	1	NA	NA	NA	NA	1	1	1	1	1
1263	OG0022450:	5	19.3523	5	0.2	Up	3.61122e-36	1.14113e-34	NA	NA	NA	5.42e-31	3.44e-11	NA	0.756117	0.0782993	0.85903	NA	NA	NA	NA	NA	NA	NA	NA	NA	69.69	24.093	NA	0.27956	2.54722	0.151952	NA	NA	NA	NA	NA	NA	NA	NA	NA	1	1	NA	1	1	1	NA	NA
7129	OG0012019:	11	10.3486	11	0.0909091	Up	4.02379e-36	1.26869e-34	0.00356392	NA	0.000461004	1.54e-10	1.59e-07	3.85e-16	2.3e-05	0.688882	0.324914	NA	NA	0.0255545	NA	9.93e-05	0.180316	5.63689	NA	7.6821	22.5941	15.6544	35.4933	10.68	0.372685	1.12419	NA	NA	3.66694	NA	9.21736	1.71304	1	NA	1	1	1	1	1	1	1	NA	NA
7602	OG0022496:	6	16.6272	6	0.166667	Up	4.08558e-36	1.28534e-34	NA	NA	NA	2.85e-31	2.98e-05	1.68e-07	0.18685	0.279862	0.631955	NA	NA	NA	NA	NA	NA	NA	NA	NA	70.3328	10.421	15.5993	1.67745	1.27346	0.458937	NA	NA	NA	NA	NA	NA	NA	NA	NA	1	1	1	1	1	1	NA	NA
6051	OG0000703:	9	12.035	9	0.111111	Down	4.61548e-36	1.33178e-34	1.61e-07	0.0125772	NA	NA	NA	NA	0.627751	NA	NA	7.42e-15	1.64e-10	0.398188	5.22e-08	1.46e-05	0.0193944	15.6419	4.37587	NA	NA	NA	NA	0.465611	NA	NA	32.5346	22.5312	0.92083	16.7682	11.1345	3.94277	1	1	NA	NA	NA	NA	1	NA	NA	1	1
12652	OG0013498:	8	13.1826	8	0.125	Up	4.87345e-36	1.52648e-34	0.0264951	3.09e-06	1.31e-07	7.95e-05	9.56e-10	NA	NA	NA	NA	0.0507303	2.25e-13	NA	1.7e-05	NA	NA	3.63079	12.6873	15.8481	9.43975	20.7683	NA	NA	NA	NA	2.98123	29.1227	NA	10.9823	NA	NA	1	1	1	1	1	NA	NA	NA	NA	1	1
1849	OG0001162:	12	8.34554	14.7273	0.0679012	Up	5.4012e-36	1.68808e-34	0.104986	1.1e-09	0.284864	5.59e-08	4.75e-16	7.49e-09	0.0319725	NA	NA	8.52e-05	0.0452379	0.000437085	0.000401582	0.643339	NA	2.25393	20.628	0.837162	11.1331	23.5221	12.4731	3.44288	NA	NA	9.37051	3.09582	7.73538	5.2134	0.441083	NA	1	1	2	2	2	2	1	NA	NA	1	1
9469	OG0011812:	6	16.5533	6	0.166667	Down	6.22591e-36	1.79284e-34	1.62e-12	6.57e-26	0.0151271	0.0459412	0.795507	NA	0.00124833	NA	NA	NA	NA	NA	NA	NA	NA	27.1486	57.9847	4.19127	3.08039	0.228776	NA	6.68594	NA	NA	NA	NA	NA	NA	NA	NA	1	1	1	1	1	NA	1	NA	NA	NA	NA
9633	OG0003745:	12	9.39567	12.4615	0.0802469	Down	6.43546e-36	1.84945e-34	2.73e-15	4.9e-15	0.000109032	0.00031646	0.0684697	NA	4.38e-06	0.866835	0.488075	0.00858482	0.0388708	NA	0.015578	0.211815	NA	33.5345	32.9495	9.12387	8.05831	2.68136	NA	12.3385	0.142906	0.717287	4.75776	3.24751	NA	4.1619	1.0347	NA	1	1	1	1	1	NA	1	1	1	1	1
9033	OG0003565:	8	12.5725	8.47059	0.118056	Up	6.38419e-36	1.99095e-34	0.0375255	NA	0.00759193	0.796465	NA	NA	0.835977	NA	NA	0.0483066	NA	2.38e-38	0.304154	NA	0.291028	3.28274	NA	4.88067	0.151715	NA	NA	0.179155	NA	NA	3.03019	NA	86.6311	1.19022	NA	1.23434	1	NA	1	2	NA	NA	1	NA	NA	1	NA
2604	OG0000031:	7	5.903	24.5636	0.0407106	Down	7.00521e-36	2.00914e-34	NA	0.0666139	NA	NA	NA	NA	NA	NA	NA	5.77e-06	4.98e-09	3.1e-11	3.58e-10	5.98e-08	2.1e-14	NA	2.70884	NA	NA	NA	NA	NA	NA	NA	5.28299	6.01165	6.40818	7.42599	5.23005	8.2533	NA	1	NA	NA	NA	NA	NA	NA	NA	5	13
3704	OG0007546:	8	13.1441	8	0.125	Up	6.49625e-36	2.02148e-34	0.782809	0.643332	1.96e-05	0.00356695	NA	NA	NA	NA	NA	9.15e-15	5.49e-14	NA	1.47e-11	0.827532	NA	0.244867	0.441095	10.84	5.63604	NA	NA	NA	NA	NA	32.325	30.5333	NA	24.9432	0.189307	NA	1	1	1	1	NA	NA	NA	NA	NA	1	1
12543	OG0000747:	8	11.993	9	0.111111	Up	6.55462e-36	2.03521e-34	NA	0.805151	NA	NA	NA	NA	0.0230844	NA	0.928662	2.05e-07	0.0149311	0.00641148	1.81e-30	NA	0.185345	NA	0.216725	NA	NA	NA	NA	2.5124	NA	0.0740102	15.4003	4.20431	3.36644	68.4842	NA	1.68554	NA	1	NA	NA	NA	NA	2	NA	1	1	1
6454	OG0001151:	9	11.5258	9.46753	0.105624	Down	7.1529e-36	2.04739e-34	8.07e-07	1.54e-27	1.3e-09	NA	NA	NA	0.023677	NA	NA	0.448174	0.641481	0.348264	0.811896	0.153247	NA	14.0299	61.738	20.4609	NA	NA	NA	3.74325	NA	NA	0.802575	0.443976	1.0548	0.208383	1.25047	NA	1	1	1	NA	NA	NA	1	NA	NA	1	1
11121	OG0006376:	6	16.5337	6	0.166667	Up	6.96269e-36	2.15722e-34	NA	NA	NA	0.280972	5.43e-26	4.21e-12	NA	0.0475622	0.00536402	NA	NA	NA	NA	0.00504242	NA	NA	NA	NA	1.2695	58.1753	26.1936	NA	3.04572	5.22804	NA	NA	NA	NA	5.28987	NA	NA	NA	NA	1	1	1	NA	1	1	NA	NA
6024	OG0032433:	3	29.7181	3	0.333333	Down	7.75842e-36	2.21627e-34	3.66e-12	1.71e-23	3.05e-05	NA	NA	NA	NA	NA	NA	NA	NA	NA	NA	NA	NA	26.3336	52.423	10.3978	NA	NA	NA	NA	NA	NA	NA	NA	NA	NA	NA	NA	1	1	1	NA	NA	NA	NA	NA	NA	NA	NA
3826	OG0008770:	11	10.2805	11	0.0909091	Down	7.9772e-36	2.27422e-34	1.61e-20	1.31e-09	0.000382849	0.0386581	NA	NA	0.118366	NA	NA	0.142227	0.250424	1.53e-09	0.039265	0.116633	0.00837484	45.5755	20.4532	7.86787	3.253	NA	NA	2.13397	NA	NA	1.95033	1.3846	20.298	3.23742	2.14872	4.78252	1	1	1	1	NA	NA	1	NA	NA	1	1
6675	OG0000280:	3	17.9924	5.4	0.185185	Down	8.31606e-36	2.3661e-34	NA	NA	NA	4.9e-14	2.85e-11	4.92e-12	NA	NA	NA	NA	NA	NA	NA	NA	NA	NA	NA	NA	20.4313	16.1874	17.3585	NA	NA	NA	NA	NA	NA	NA	NA	NA	NA	NA	NA	2	2	2	NA	NA	NA	NA	NA
620	OG0005343:	9	11.9728	9	0.111111	Up	7.75324e-36	2.39696e-34	5.58e-10	9.72e-05	7.97e-11	0.0139217	NA	NA	0.829178	NA	NA	0.0014154	NA	3.33e-14	8.42e-05	0.0804611	NA	21.3067	9.23874	23.2528	4.2743	NA	NA	0.18732	NA	NA	6.56034	NA	31.0332	9.38232	2.51998	NA	1	1	1	1	NA	NA	1	NA	NA	1	NA
5352	OG0000052:	14	5.44423	27.834	0.0359273	Down	9.7011e-36	2.75469e-34	0.0729903	6.71e-05	4.99e-11	0.854762	1.58e-05	NA	0.18307	0.00468702	0.00324825	2e-07	0.000441201	0.000354703	4.1e-14	1.4e-11	1.07e-08	2.61743	5.24145	12.9387	0.156932	4.84183	NA	1.69789	5.36296	3.81976	5.67541	3.70848	3.24254	10.5243	9.63877	6.75275	1	3	3	1	5	NA	1	1	2	8	4
3006	OG0019846:	6	16.4641	6	0.166667	Up	1.03482e-35	3.1923e-34	NA	NA	NA	NA	NA	NA	NA	NA	NA	0.00463607	1.79e-38	0.352685	0.328014	0.0184199	0.709101	NA	NA	NA	NA	NA	NA	NA	NA	NA	5.37389	86.916	1.04218	1.1147	3.99433	0.343757	NA	NA	NA	NA	NA	NA	NA	NA	NA	1	1
6071	OG0003936:	10	11.0039	10	0.1	Down	1.15172e-35	3.2639e-34	0.0704493	7.23e-08	0.0184919	0.121103	1.99e-16	NA	0.392916	NA	0.582218	0.000280649	2.78e-15	NA	NA	0.00400771	NA	2.65286	16.4424	3.99042	2.11111	36.1532	NA	0.934158	NA	0.540911	8.17841	33.5163	NA	NA	5.51953	NA	1	1	1	1	1	NA	1	NA	1	1	1
5494	OG0005075:	13	9.06461	13	0.0769231	Up	1.10697e-35	3.40752e-34	0.688737	NA	0.713136	0.00101905	1.16e-10	6.7e-15	NA	0.0729045	0.263882	0.468087	0.868288	0.00207479	0.0698691	2.84e-05	5.31e-14	0.372896	NA	0.338083	6.88889	22.8774	32.6367	NA	2.6186	1.33225	0.759101	0.141231	6.1779	2.66113	10.4691	30.5666	1	NA	1	1	1	1	NA	1	1	1	1
2491	OG0007499:	11	10.2464	11	0.0909091	Up	1.1226e-35	3.44818e-34	2.35e-13	3.76e-05	8.47e-05	4.02e-13	NA	NA	0.405271	NA	NA	0.00410663	0.00511492	0.000170398	0.0115507	0.00513162	0.00434138	29.0792	10.1885	9.37639	28.5423	NA	NA	0.9032	NA	NA	5.49515	5.27559	8.67737	4.46101	5.27233	5.43956	1	1	1	1	NA	NA	1	NA	NA	1	1
10928	OG0005897:	10	10.9648	10	0.1	Down	1.65047e-35	4.66806e-34	5.13e-07	3.67e-19	0.00193376	0.126606	NA	NA	0.00252963	NA	NA	3.47e-06	0.00433128	0.0186545	1.17e-05	0.00627976	NA	14.483	42.4489	6.24829	2.06668	NA	NA	5.97968	NA	NA	12.5714	5.44189	3.98167	11.3559	5.07042	NA	1	1	1	1	NA	NA	1	NA	NA	1	1
4548	OG0000262:	10	10.2316	10.9756	0.0911111	Up	1.54251e-35	4.72782e-34	NA	NA	0.675858	NA	1.98e-37	1.59e-12	NA	0.0583596	0.331011	0.341763	NA	0.0756719	0.0716049	0.00928503	0.00526311	NA	NA	0.391772	NA	56.3417	27.1673	NA	2.84113	1.1056	1.07364	NA	2.58135	2.63659	4.67935	3.49802	NA	NA	1	NA	2	1	NA	1	1	1	NA
4601	OG0002918:	11	8.65641	13.7848	0.0725436	Up	1.67729e-35	5.12991e-34	2.86e-07	3.37e-08	4.43e-23	0.00152145	NA	NA	0.158814	NA	NA	2.6e-06	0.00796274	0.00971125	8.18e-05	0.278309	0.983627	10.0448	11.4705	34.314	6.48809	NA	NA	1.84002	NA	NA	12.86	4.83298	3.08965	9.41123	0.852681	0.0165085	2	2	2	1	NA	NA	1	NA	NA	1	1
6497	OG0005691:	13	9.01328	13	0.0769231	Down	2.01655e-35	5.68096e-34	0.204383	6.05e-06	0.724402	0.00285538	4.59e-11	NA	0.489341	0.140925	NA	2.54e-09	1.9e-09	0.0902675	7.51e-08	8.98e-05	0.0544853	1.58776	12.0155	0.322409	5.85855	23.8046	NA	0.714696	1.95953	NA	19.7911	20.0814	2.40498	16.4044	9.31793	2.90982	1	1	1	1	1	NA	1	1	NA	1	1
12962	OG0033655:	3	29.4173	3	0.333333	Up	1.87451e-35	5.72085e-34	NA	NA	NA	3.33e-23	2.51e-08	5.63e-09	NA	NA	NA	NA	NA	NA	NA	NA	NA	NA	NA	NA	51.7565	17.5004	18.9952	NA	NA	NA	NA	NA	NA	NA	NA	NA	NA	NA	NA	1	1	1	NA	NA	NA	NA	NA
3158	OG0004187:	13	8.5655	13.9541	0.0716634	Down	2.04101e-35	5.73853e-34	0.272435	0.0156435	0.0010414	4.08e-12	1.46e-10	NA	0.884678	NA	0.924491	0.00106759	4.71e-11	0.166142	3.24e-05	6.49e-05	0.314551	1.30035	4.1577	6.86719	26.2249	22.6474	NA	0.122532	NA	0.0785115	6.84236	23.7787	1.79491	10.3374	6.42844	0.771073	1	1	1	1	1	NA	1	NA	1	1	1
4102	OG0007417:	12	9.5513	12	0.0833333	Up	2.07492e-35	6.319e-34	0.00195214	1.41e-16	0.00749945	0.609428	0.0103371	NA	5.27e-05	1.2e-07	2.48e-08	NA	8.74e-07	0.20536	NA	0.200399	0.227849	6.23883	36.4978	4.89293	0.495234	4.57201	NA	9.8509	15.9358	17.5124	NA	13.9502	1.58299	NA	1.60745	1.47907	1	1	1	1	1	NA	1	1	1	NA	1
7	OG0004940:	12	9.53915	12	0.0833333	Down	2.36749e-35	6.6434e-34	0.0922338	1.3e-05	0.5986	0.15212	1.14e-15	NA	0.504148	0.567616	0.668467	0.492331	1.91e-25	NA	NA	0.0177632	0.486228	2.38343	11.2506	0.513162	1.88309	34.4077	NA	0.684885	0.566311	0.402769	0.708603	56.9175	NA	NA	4.03063	0.721078	1	1	1	1	1	NA	1	1	1	1	1
3827	OG0009641:	13	9.00359	13	0.0769231	Up	2.25815e-35	6.86236e-34	0.000130274	1.28e-07	5.15e-05	4.6e-05	0.0291242	NA	0.0854374	0.783013	0.853955	0.000106226	2.17e-13	4.75e-06	7.66e-07	0.266633	NA	8.94587	15.8712	9.87393	9.98687	3.53619	NA	2.45997	0.244607	0.157877	9.14994	29.1589	12.2574	14.0821	1.32188	NA	1	1	1	1	1	NA	1	1	1	1	1
10415	OG0026790:	3	29.3245	3	0.333333	Up	2.46148e-35	7.4644e-34	NA	NA	NA	NA	NA	NA	NA	NA	NA	NA	NA	6.46e-05	NA	1.49e-10	6.46e-25	NA	NA	NA	NA	NA	NA	NA	NA	NA	NA	NA	9.6473	NA	22.6271	55.699	NA	NA	NA	NA	NA	NA	NA	NA	NA	NA	NA
8347	OG0013506:	10	10.9181	10	0.1	Up	2.53355e-35	7.66667e-34	0.00492154	5.99e-11	1.39e-06	0.0140499	0.489256	NA	0.728248	0.655716	NA	0.000341423	4.26e-20	NA	0.000195763	NA	NA	5.31413	23.5383	13.4862	4.26514	0.714869	NA	0.317113	0.422028	NA	7.98239	44.6024	NA	8.53861	NA	NA	1	1	1	1	1	NA	1	1	NA	1	1
1474	OG0009105:	11	10.1563	11	0.0909091	Down	2.77061e-35	7.75935e-34	0.000294601	1.07e-16	1.63e-06	0.0325256	2.88e-09	NA	0.0238107	NA	0.499356	0.00185493	8.3e-06	NA	0.0865686	0.00396601	NA	8.12989	36.7737	13.3269	3.42573	19.6655	NA	3.73762	NA	0.694436	6.28991	11.6993	NA	2.44682	5.53	NA	1	1	1	1	1	NA	1	NA	1	1	1
11423	OG0009867:	9	11.8196	9	0.111111	Up	2.77979e-35	8.39403e-34	9.47e-14	1.13e-14	1.33e-06	0.000752486	NA	NA	0.341048	NA	NA	0.000433011	0.000143679	0.0042559	0.654152	NA	NA	29.9881	32.114	13.5303	7.19213	NA	NA	1.07573	NA	NA	7.74475	8.84793	5.45945	0.424416	NA	NA	1	1	1	1	NA	NA	1	NA	NA	1	1
7989	OG0000154:	12	7.14579	18.0331	0.0554535	Up	2.79968e-35	8.43624e-34	1.44e-14	1.55e-06	0.000515653	NA	0.000543209	0.000746321	0.000701152	0.0295332	0.0264428	NA	0.0185265	0.0639485	NA	0.000163822	0.0114646	31.8715	13.3773	7.57008	NA	4.10074	3.92747	7.26279	1.92122	1.98151	NA	3.98855	1.49982	NA	5.81115	2.43736	1	1	1	NA	3	3	1	3	3	NA	1
10124	OG0007160:	10	10.895	10	0.1	Down	3.13174e-35	8.75355e-34	5.43e-12	7.11e-25	0.0790858	0.00166267	NA	NA	0.0168308	0.140568	0.558811	0.0102809	NA	0.504185	0.00138667	NA	NA	25.9391	55.6031	2.53722	6.39933	NA	NA	4.08454	1.96206	0.581944	4.57747	NA	0.684812	6.58085	NA	NA	1	1	1	1	NA	NA	1	1	1	1	NA
4954	OG0002837:	11	10.1411	11	0.0909091	Down	3.22693e-35	9.00199e-34	0.0239926	3.56e-15	0.0792913	0.0733695	8.31e-12	NA	0.112457	0.695832	0.593307	0.00890559	1.28e-14	NA	NA	0.0163634	NA	3.73001	33.269	2.53463	2.61225	25.5136	NA	2.18518	0.362648	0.522043	4.72108	31.9893	NA	NA	4.11271	NA	1	1	1	1	1	NA	1	1	1	1	1
6257	OG0006777:	13	8.97815	13	0.0769231	Up	3.03948e-35	9.13957e-34	0.00609068	0.0217237	0.0259615	0.0693555	1.35e-15	0.49104	0.277218	0.601568	NA	0.15505	1.68e-22	NA	0.115448	0.0495267	0.000521615	5.101	3.82935	3.65114	2.66851	34.2387	0.711229	1.28295	0.508215	NA	1.86401	50.1381	NA	2.15893	3.00524	7.55858	1	1	1	1	1	1	1	1	NA	1	1
10547	OG0003580:	7	12.8992	8.01818	0.124717	Down	3.40932e-35	9.49226e-34	NA	NA	NA	0.056671	1.94e-28	1.43e-05	NA	0.00921778	0.00192543	NA	0.00647652	NA	NA	NA	0.881098	NA	NA	NA	2.87049	63.8097	11.1553	NA	3.12441	4.1684	NA	5.03957	NA	NA	NA	0.126587	NA	NA	NA	1	1	1	NA	2	2	NA	1
1271	OG0000846:	14	6.94635	18.766	0.053288	Up	3.29226e-35	9.87885e-34	0.397171	0.211194	0.371378	1.66e-10	7.7e-20	1.24e-18	0.0214238	0.000127211	0.246689	0.00943107	0.188365	0.0943528	0.0475844	0.212345	NA	0.615593	1.55498	0.990535	15.0127	29.3403	27.4876	2.56217	5.97978	0.933084	4.66375	1.66937	2.36071	3.04525	1.03303	NA	2	1	1	2	2	2	2	2	2	1	1
478	OG0016729:	4	20.6308	4.5	0.222222	Up	3.30106e-35	9.88448e-34	NA	3.65e-14	NA	1.14e-07	7.31e-14	1.99e-07	NA	NA	NA	NA	NA	NA	NA	NA	NA	NA	30.9415	NA	15.9871	20.1646	15.43	NA	NA	NA	NA	NA	NA	NA	NA	NA	NA	1	NA	1	2	1	NA	NA	NA	NA	NA
2359	OG0006967:	11	10.1364	11	0.0909091	Up	3.38525e-35	1.01154e-33	0.223539	NA	0.56965	3.69e-05	2.9e-28	4.35e-06	2.52e-05	0.106768	0.0285092	NA	NA	0.300723	NA	0.00387968	0.710478	1.49817	NA	0.562734	10.2073	63.4077	12.3453	10.5887	2.2371	3.55753	NA	NA	1.20157	NA	5.552	0.341817	1	NA	1	1	1	1	1	1	1	NA	NA
10420	OG0012212:	7	14.3482	7	0.142857	Up	3.63884e-35	1.08504e-33	7.02e-05	4.02e-21	1.45e-08	4.33e-09	NA	NA	0.00210551	0.946976	NA	NA	NA	0.679726	NA	NA	NA	9.56416	46.963	18.0491	19.2577	NA	NA	6.1632	0.0544811	NA	NA	NA	0.386065	NA	NA	NA	1	1	1	1	NA	NA	1	1	NA	NA	NA
3586	OG0005755:	10	10.8657	10	0.1	Down	4.0994e-35	1.13914e-33	5.36e-07	4.17e-13	0.00132952	0.037277	NA	NA	NA	NA	NA	0.000861143	1.04e-09	3.46e-05	4.38e-05	0.111004	0.00387578	14.4391	28.5057	6.62293	3.28938	NA	NA	NA	NA	NA	7.05725	20.684	10.2717	10.0359	2.19819	5.55301	1	1	1	1	NA	NA	NA	NA	NA	1	1
6710	OG0005903:	10	10.852	10	0.1	Down	4.64758e-35	1.28896e-33	2.58e-06	3.03e-11	0.000228847	6.11e-05	NA	NA	0.0874759	NA	NA	1.24e-06	0.000125129	0.0725353	1.55e-08	0.000444606	NA	12.8677	24.2199	8.38246	9.703	NA	NA	2.43639	NA	NA	13.6004	8.98617	2.62368	17.9824	7.71832	NA	1	1	1	1	NA	NA	1	NA	NA	1	1
399	OG0000061:	14	5.25387	28.8469	0.0346658	Down	5.33825e-35	1.47764e-33	0.383396	7.46e-05	0.003457	0.400181	2.64e-13	3.73e-06	0.656871	1.56e-09	0.543936	0.000467479	1.14e-31	NA	0.180186	0.00336456	0.691454	0.958687	4.56162	2.48205	0.915839	12.6844	5.47406	0.420268	8.88113	0.292283	3.68071	29.0813	NA	1.14251	2.73334	0.245972	1	4	5	1	5	5	1	5	4	4	6
8952	OG0000338:	6	7.57951	16.4015	0.06097	Down	5.36484e-35	1.48213e-33	0.0222608	1.18e-05	2.57e-05	2.01e-07	5.64e-17	6.86e-14	NA	NA	NA	NA	NA	NA	NA	NA	NA	3.80493	4.6316	4.62877	5.45074	15.271	11.69	NA	NA	NA	NA	NA	NA	NA	NA	NA	1	6	5	9	6	7	NA	NA	NA	NA	NA
5988	OG0013668:	5	18.7967	5	0.2	Up	5.17677e-35	1.54041e-33	0.00258534	3.38e-32	4.49e-07	NA	NA	NA	0.785632	0.494858	NA	NA	NA	NA	NA	NA	NA	5.9579	72.4648	14.6162	NA	NA	NA	0.241267	0.703485	NA	NA	NA	NA	NA	NA	NA	1	1	1	NA	NA	NA	1	1	NA	NA	NA
6645	OG0003983:	6	16.1809	6	0.166667	Up	5.19559e-35	1.5428e-33	NA	NA	NA	NA	7.52e-32	0.000130101	NA	NA	NA	NA	0.113812	NA	0.426652	0.0489496	2.95e-05	NA	NA	NA	NA	71.6652	8.9472	NA	NA	NA	NA	2.1732	NA	0.851787	3.01696	10.4311	NA	NA	NA	NA	1	1	NA	NA	NA	NA	1
3330	OG0007154:	13	8.92865	13	0.0769231	Up	5.41663e-35	1.6051e-33	0.208029	0.318154	0.419863	1.17e-08	4.16e-18	0.00172189	2.34e-06	6.59e-06	0.000817784	9.69e-05	0.143133	NA	0.0410498	NA	0.232878	1.57008	1.14522	0.867826	18.2637	40.021	6.36433	12.9654	11.93	7.10891	9.24183	1.94398	NA	3.19297	NA	1.45724	1	1	1	1	1	1	1	1	1	1	1
9644	OG0009423:	11	10.0733	11	0.0909091	Down	6.36768e-35	1.75578e-33	0.734298	1.68e-07	NA	0.437636	6.67e-12	NA	0.0429851	0.251077	0.33114	0.0340596	1.04e-06	NA	NA	7.1e-20	0.232998	0.30884	15.5993	NA	0.826367	25.7334	NA	3.1469	1.38199	1.10521	3.37964	13.7763	NA	NA	44.0916	1.45673	1	1	NA	1	1	NA	1	1	1	1	1
11765	OG0011052:	9	11.7053	9	0.111111	Down	7.20519e-35	1.98288e-33	0.0136614	8.65e-16	0.000194078	0.89481	0.000945238	NA	NA	NA	NA	0.0105695	3.95e-18	NA	0.37977	0.00575842	NA	4.29318	34.6838	8.54725	0.111144	6.96407	NA	NA	NA	NA	4.54978	40.0728	NA	0.968189	5.15709	NA	1	1	1	1	1	NA	NA	NA	NA	1	1
8552	OG0002693:	7	13.5229	7.47458	0.133787	Down	7.2363e-35	1.98762e-33	NA	NA	NA	NA	NA	NA	0.108689	NA	NA	2.06e-13	2.87e-18	0.000504399	0.000426499	0.0142545	0.00313275	NA	NA	NA	NA	NA	NA	2.21926	NA	NA	29.2109	40.3922	5.06143	7.7599	4.25068	5.76584	NA	NA	NA	NA	NA	NA	1	NA	NA	1	1
9333	OG0000776:	5	11.3691	9.34713	0.106985	Down	7.35646e-35	2.01674e-33	NA	NA	NA	NA	NA	NA	4.22e-34	3.12e-11	2.5e-15	NA	NA	0.0177171	NA	NA	0.416054	NA	NA	NA	NA	NA	NA	29.6384	9.32971	12.9673	NA	NA	4.03323	NA	NA	0.876939	NA	NA	NA	NA	NA	NA	7	7	7	NA	NA
6138	OG0007045:	9	11.6865	9	0.111111	Down	8.42573e-35	2.30545e-33	0.16129	0.700007	0.631766	NA	2.96e-35	NA	NA	NA	NA	NA	0.00174908	0.818243	0.145596	3.37e-05	0.0141481	1.82455	0.356666	0.459237	NA	79.5053	NA	NA	NA	NA	NA	6.34867	0.200596	1.92692	10.298	4.25817	1	1	1	NA	1	NA	NA	NA	NA	NA	1
9340	OG0007586:	5	18.7102	5	0.2	Up	7.83467e-35	2.31682e-33	0.0160947	NA	0.823654	4.38e-14	2.12e-18	1.91e-08	NA	NA	NA	NA	NA	NA	NA	NA	NA	4.12927	NA	0.194005	30.7591	40.6951	17.7736	NA	NA	NA	NA	NA	NA	NA	NA	NA	1	NA	1	1	1	1	NA	NA	NA	NA	NA
6384	OG0010307:	5	18.684	5	0.2	Up	8.88183e-35	2.62106e-33	NA	0.496477	NA	1.62e-24	5.21e-08	4.02e-06	NA	NA	NA	NA	NA	NA	NA	0.000159104	NA	NA	0.700218	NA	54.7796	16.7701	12.4242	NA	NA	NA	NA	NA	NA	NA	8.74595	NA	NA	1	NA	1	1	1	NA	NA	NA	NA	NA
12517	OG0019518:	3	28.8574	3	0.333333	Up	9.68132e-35	2.8511e-33	4.5e-09	1e-07	5.61e-23	NA	NA	NA	NA	NA	NA	NA	NA	NA	NA	NA	NA	19.2192	16.1181	51.2349	NA	NA	NA	NA	NA	NA	NA	NA	NA	NA	NA	NA	1	1	1	NA	NA	NA	NA	NA	NA	NA	NA
8118	OG0003388:	14	8.03232	14.9492	0.0668934	Up	1.07125e-34	3.14828e-33	4.57e-07	0.020374	0.0166458	0.00288553	6.48e-06	NA	0.102932	0.894662	0.804284	4.58e-05	4.41e-16	0.00160831	8.78e-06	0.0133488	0.000472204	14.5986	3.8935	4.0956	3.8987	7.96453	NA	2.27369	0.111309	0.217802	9.99123	35.3575	6.43257	11.643	4.31633	7.6581	1	1	1	2	2	NA	1	1	1	1	1
10030	OG0000643:	9	9.12025	12.5066	0.0799578	Up	1.08661e-34	3.18687e-33	0.0828517	1.42e-33	0.000392625	NA	NA	0.0134509	NA	NA	0.340596	NA	NA	0.00821128	0.603056	5.76e-07	2.62e-06	2.4907	50.4231	5.22844	NA	NA	4.30871	NA	NA	1.07706	NA	NA	3.2015	0.505746	7.83663	7.01037	1	2	2	NA	NA	1	NA	NA	1	NA	NA
10007	OG0001481:	7	14.1667	7	0.142857	Down	1.20276e-34	3.28354e-33	3.43e-14	8.61e-11	0.000533622	0.0354662	NA	NA	0.041785	NA	NA	NA	NA	0.00352458	NA	1.04e-11	NA	31.0036	23.1755	7.53582	3.33917	NA	NA	3.17522	NA	NA	NA	NA	5.64799	NA	25.2892	NA	1	1	1	1	NA	NA	1	NA	NA	NA	NA
10530	OG0007685:	9	11.6435	9	0.111111	Down	1.20463e-34	3.28354e-33	NA	NA	0.00197574	NA	0.00978295	2.53e-05	NA	NA	NA	0.000874268	1.39e-17	1.56e-09	0.00101907	0.000531627	0.0614789	NA	NA	6.22681	NA	4.62711	10.5847	NA	NA	NA	7.04212	38.8146	20.2786	6.88886	7.53957	2.78906	NA	NA	1	NA	1	1	NA	NA	NA	1	1
2163	OG0001507:	6	16.0446	6	0.166667	Up	1.12909e-34	3.30468e-33	NA	NA	NA	0.843065	1.59e-28	2.19e-11	NA	0.0188971	0.122349	NA	NA	NA	NA	NA	0.229037	NA	NA	NA	0.170711	64.0086	24.5445	NA	3.96875	2.10088	NA	NA	NA	NA	NA	1.47387	NA	NA	NA	1	1	1	NA	1	1	NA	NA
11521	OG0001488:	9	8.10822	14.7182	0.0679431	Up	1.25855e-34	3.67606e-33	0.000175914	1.28e-31	0.00102111	0.000246176	0.165578	5.68e-11	NA	NA	NA	NA	NA	0.0020604	NA	0.442376	0.512805	4.14985	38.8	3.75647	4.53243	1.19887	12.8681	NA	NA	NA	NA	NA	6.18486	NA	0.815595	0.66786	4	3	3	3	2	3	NA	NA	NA	NA	NA
3968	OG0006933:	6	16.0059	6	0.166667	Down	1.40685e-34	3.82745e-33	NA	NA	NA	NA	4e-25	8.26e-12	NA	1.06e-05	0.186809	NA	0.375598	NA	NA	NA	0.7977	NA	NA	NA	NA	56.1783	25.5196	NA	11.4547	1.67767	NA	0.979235	NA	NA	NA	0.226023	NA	NA	NA	NA	1	1	NA	1	1	NA	1
7495	OG0009536:	10	10.7312	10	0.1	Up	1.40804e-34	4.1043e-33	3.43e-16	5.95e-14	1.26e-07	0.108937	NA	NA	0.00240675	NA	0.587602	0.00313467	0.0355829	NA	0.815036	0.000689302	NA	35.6088	30.4528	15.887	2.21699	NA	NA	6.02948	NA	0.531706	5.76523	3.33589	NA	0.204522	7.27983	NA	1	1	1	1	NA	NA	1	NA	1	1	1
4242	OG0007334:	13	8.8387	13	0.0769231	Down	1.54624e-34	4.19069e-33	0.0273728	3.15e-08	0.349769	0.000438226	8.31e-12	NA	0.548356	0.297553	0.814284	6.42e-05	2.61e-19	NA	0.462584	0.0250048	0.443311	3.59821	17.2733	1.05048	7.73278	25.5136	NA	0.600831	1.21216	0.205446	9.65351	42.7898	NA	0.770926	3.68869	0.813483	1	1	1	1	1	NA	1	1	1	1	1
6230	OG0011663:	4	22.3782	4	0.25	Down	1.64919e-34	4.46125e-33	NA	NA	NA	NA	2.42e-31	0.0180977	NA	1.18e-06	0.258115	NA	NA	NA	NA	NA	NA	NA	NA	NA	NA	70.4964	4.01197	NA	13.65	1.35435	NA	NA	NA	NA	NA	NA	NA	NA	NA	NA	1	1	NA	1	1	NA	NA
1716	OG0003863:	7	14.1154	7	0.142857	Down	1.68541e-34	4.55061e-33	NA	NA	NA	0.225491	1.68e-07	NA	NA	NA	NA	0.796307	5.18e-34	0.773949	NA	0.0269257	0.376405	NA	NA	NA	1.48947	15.5993	NA	NA	NA	NA	0.22777	76.6431	0.25625	NA	3.61467	0.977088	NA	NA	NA	1	1	NA	NA	NA	NA	1	1
6289	OG0005209:	9	11.5957	9	0.111111	Down	1.79266e-34	4.83106e-33	NA	1.46e-07	0.396696	NA	2.21e-06	NA	NA	0.656678	NA	0.0198308	1.99e-27	NA	0.152225	0.00328007	0.286623	NA	15.7397	0.924585	NA	13.0225	NA	NA	0.420562	NA	3.92052	61.4817	NA	1.88239	5.71989	1.24959	NA	1	1	NA	1	NA	NA	1	NA	1	1
6585	OG0012192:	5	18.5346	5	0.2	Up	1.81618e-34	5.28321e-33	0.305482	NA	0.0057603	NA	NA	NA	0.327313	NA	NA	NA	NA	0.00349552	2.81e-35	NA	NA	1.18587	NA	5.15677	NA	NA	NA	1.11684	NA	NA	NA	NA	5.65627	79.5573	NA	NA	1	NA	1	NA	NA	NA	1	NA	NA	NA	NA
9319	OG0007197:	7	14.094	7	0.142857	Up	1.94037e-34	5.63299e-33	0.0108063	1.05e-34	3.15e-05	NA	NA	NA	NA	NA	NA	0.514701	0.783737	0.0107073	NA	NA	0.922348	4.52763	78.2391	10.3655	NA	NA	NA	NA	NA	NA	0.66417	0.243682	4.53683	NA	NA	0.080833	1	1	1	NA	NA	NA	NA	NA	NA	1	1
10718	OG0007422:	9	11.5752	9	0.111111	Down	2.12561e-34	5.71752e-33	0.00173195	2.58e-23	5.75e-05	NA	NA	NA	0.477355	NA	NA	9.79e-06	5.89e-05	0.177113	0.00498735	0.000913718	NA	6.35851	52.0117	9.76373	NA	NA	NA	0.739495	NA	NA	11.5341	9.73967	1.73097	5.30085	6.99799	NA	1	1	1	NA	NA	NA	1	NA	NA	1	1
2017	OG0003819:	11	9.95682	11	0.0909091	Up	2.04369e-34	5.92089e-33	3.04e-07	1.28e-22	1.91e-12	NA	NA	NA	0.0157304	0.938541	0.368293	0.793419	0.036662	NA	0.91965	0.0013557	0.185304	15.0062	50.41	26.9839	NA	NA	NA	4.15216	0.0634283	0.998876	0.231404	3.30601	NA	0.0837623	6.60344	1.68576	1	1	1	NA	NA	NA	1	1	1	1	1
10939	OG0012658:	10	10.6817	10	0.1	Down	2.21705e-34	5.95229e-33	0.00163139	0.000502828	NA	0.124755	0.000193824	NA	NA	NA	NA	5.46e-07	2.12e-09	1.76e-09	2.63e-07	0.00113713	0.00337052	6.41832	7.59526	NA	2.0814	8.54856	NA	NA	NA	NA	14.4206	19.9718	20.158	15.1511	6.77925	5.69269	1	1	NA	1	1	NA	NA	NA	NA	1	1
4949	OG0016713:	7	14.0809	7	0.142857	Up	2.11422e-34	6.11283e-33	1.61e-10	1.82e-16	2.15e-10	0.920648	NA	NA	NA	NA	NA	0.000333635	0.00011141	NA	0.723609	NA	NA	22.5496	36.2425	22.2604	0.082678	NA	NA	NA	NA	NA	8.00546	9.10229	NA	0.323504	NA	NA	1	1	1	1	NA	NA	NA	NA	NA	1	1
10115	OG0002744:	9	11.5528	9	0.111111	Down	2.56081e-34	6.86229e-33	NA	1.25e-05	NA	NA	2.89e-06	NA	NA	0.326035	0.596125	0.431161	6.31e-27	NA	4.01e-06	0.03466	0.263026	NA	11.2898	NA	NA	12.7543	NA	NA	1.12075	0.517305	0.841273	60.3277	NA	12.4267	3.36217	1.3355	NA	1	NA	NA	1	NA	NA	1	1	1	1
3323	OG0000036:	7	10.743	9.9042	0.100967	Up	2.57143e-34	7.40478e-33	NA	NA	NA	7.27e-17	0.147017	9.03e-20	NA	NA	NA	0.399981	0.0123926	NA	0.043096	NA	0.13881	NA	NA	NA	37.1602	1.91721	29.2341	NA	NA	NA	0.610892	2.9271	NA	1.37708	NA	1.97465	NA	NA	NA	1	1	2	NA	NA	NA	2	2
4193	OG0000478:	11	7.09621	17.6847	0.0565459	Up	2.59599e-34	7.46048e-33	NA	NA	0.176847	3.26e-05	0.00677071	9.3e-19	2e-05	0.150993	0.033843	NA	NA	0.75167	9.08e-15	0.349124	0.0922633	NA	NA	1.15498	6.88747	3.3301	22.6468	5.9017	1.03119	1.84692	NA	NA	0.285458	32.3327	1.05233	1.58874	NA	NA	2	2	2	3	3	3	3	NA	NA
4832	OG0007858:	10	10.6609	10	0.1	Up	2.68318e-34	7.69555e-33	3.74e-08	4.21e-05	1.14e-19	NA	NA	NA	0.00470502	8.94e-07	0.27753	NA	0.0177894	NA	0.00011047	0.506408	0.240545	17.1016	10.0755	43.6181	NA	NA	NA	5.35912	13.9276	1.28183	NA	4.02915	NA	9.11077	0.680413	1.42485	1	1	1	NA	NA	NA	1	1	1	NA	1
10859	OG0000820:	8	9.61128	11.4917	0.0870194	Up	2.78315e-34	7.96627e-33	NA	NA	NA	4.8e-39	3.83e-11	3.22e-13	0.262482	NA	NA	0.0414406	NA	0.971551	0.513573	9.97e-05	NA	NA	NA	NA	38.6418	13.083	13.8068	1.33757	NA	NA	3.18349	NA	0.0288616	0.666364	6.14223	NA	NA	NA	NA	5	3	4	1	NA	NA	1	NA
11463	OG0000270:	6	7.77295	15.4402	0.064766	Down	3.18378e-34	8.51572e-33	0.000176269	0.00882152	0.00332722	2.25e-08	4.92e-28	0.00178472	NA	NA	NA	NA	NA	NA	NA	NA	NA	3.78547	3.15371	2.7387	9.60532	23.1355	4.219	NA	NA	NA	NA	NA	NA	NA	NA	NA	5	2	4	3	8	2	NA	NA	NA	NA	NA
5336	OG0006251:	9	11.5212	9	0.111111	Down	3.33098e-34	8.8928e-33	3.5e-06	2.13e-23	7.71e-05	NA	NA	NA	0.76282	NA	NA	0.00320756	0.0811039	0.0840325	0.0031753	3.05e-06	NA	12.5627	52.2033	9.47041	NA	NA	NA	0.270733	NA	NA	5.74224	2.51202	2.47655	5.75235	12.7004	NA	1	1	1	NA	NA	NA	1	NA	NA	1	1
10275	OG0007637:	11	9.89218	11	0.0909091	Down	3.90126e-34	1.03958e-32	9.07e-07	2.23e-26	0.00367881	0.00636579	0.0185694	NA	0.00252044	NA	NA	0.0155454	0.00226971	0.571015	0.177017	0.0699374	NA	13.9131	59.0652	5.60517	5.05682	3.98624	NA	5.98332	NA	NA	4.16399	6.0881	0.560341	1.73151	2.66015	NA	1	1	1	1	1	NA	1	NA	NA	1	1
1755	OG0004783:	13	8.75746	13	0.0769231	Down	3.98389e-34	1.05963e-32	0.000325654	2.9e-06	0.00229644	0.001285	0.279545	NA	0.417651	NA	0.764089	3.36e-07	8.56e-11	0.59666	0.000444357	1.07e-11	0.00177717	8.02968	12.7508	6.0764	6.657	1.27459	NA	0.873109	NA	0.269071	14.9062	23.1813	0.516409	7.71888	25.2608	6.33273	1	1	1	1	1	NA	1	NA	1	1	1
6399	OG0007519:	7	13.9901	7	0.142857	Up	3.84146e-34	1.09735e-32	2.11e-10	0.12221	2.74e-05	NA	NA	NA	0.466025	NA	NA	1.35e-06	NA	9.04e-12	7.33e-11	NA	NA	22.2792	2.10202	10.505	NA	NA	NA	0.763516	NA	NA	13.5154	NA	25.4294	23.3365	NA	NA	1	1	1	NA	NA	NA	1	NA	NA	1	NA
2417	OG0000636:	7	12.3197	8.22077	0.121643	Up	4.2849e-34	1.22158e-32	4.43e-11	0.00660688	0.397744	1.67e-08	9.64e-08	9.88e-16	NA	NA	NA	NA	NA	NA	NA	0.703171	NA	13.0037	3.34643	0.921948	17.9079	16.1548	34.5508	NA	NA	NA	NA	NA	NA	NA	0.352155	NA	3	2	1	1	1	1	NA	NA	NA	NA	NA
10954	OG0008732:	8	12.572	8	0.125	Down	4.64045e-34	1.23196e-32	3.27e-06	2.73e-31	0.00980223	NA	NA	NA	0.463625	NA	NA	0.513265	6.36e-05	NA	0.571791	0.276256	NA	12.6307	70.3758	4.62515	NA	NA	NA	0.768679	NA	NA	0.666963	9.6629	NA	0.558981	1.28643	NA	1	1	1	NA	NA	NA	1	NA	NA	1	1
10601	OG0006502:	11	9.87232	11	0.0909091	Down	4.75826e-34	1.2609e-32	0.265901	3.51e-10	0.194674	0.837761	5.55e-16	NA	NA	0.782777	0.489755	0.609453	1.8e-19	NA	NA	0.0450189	0.430133	1.32463	21.7702	1.63643	0.177023	35.1276	NA	NA	0.244908	0.713849	0.495193	43.1613	NA	NA	3.10067	0.843661	1	1	1	1	1	NA	NA	1	1	1	1
1353	OG0007009:	13	8.74648	13	0.0769231	Up	4.52696e-34	1.28802e-32	0.0537262	NA	0.197303	0.000391882	0.0163248	1.33e-24	3.61e-06	0.0601826	0.0321388	0.00445651	NA	0.00756596	1.99e-05	0.195132	0.50426	2.92385	NA	1.62301	7.84455	4.11507	54.9769	12.5318	2.81037	3.43769	5.41339	NA	4.8841	10.8248	1.63408	0.684663	1	NA	1	1	1	1	1	1	1	1	NA
7764	OG0005698:	8	12.5699	8	0.125	Up	4.71198e-34	1.338e-32	0.0123861	6.94e-10	4.65e-09	0.110816	NA	NA	0.827647	NA	NA	1.11e-11	1.34e-08	NA	3.9e-05	NA	NA	4.39118	21.0885	19.1864	2.19989	NA	NA	0.189168	NA	NA	25.2241	18.128	NA	10.1519	NA	NA	1	1	1	1	NA	NA	1	NA	NA	1	1
2663	OG0001169:	13	6.77552	18.7778	0.0532544	Up	5.00432e-34	1.41819e-32	0.00209746	0.405878	0.174466	1.33e-05	3e-12	NA	4.52e-05	0.430132	0.754064	3.01e-24	0.195802	4.02e-06	NA	0.122409	0.255684	4.11135	0.901703	1.16402	7.48516	17.6883	NA	6.66961	0.843663	0.188185	36.1067	1.63065	8.28282	NA	2.10039	0.909208	2	1	2	2	2	NA	2	1	2	2	1
11439	OG0008994:	12	9.25584	12	0.0833333	Up	5.10668e-34	1.44433e-32	0.00999952	1.44e-17	7.16e-05	NA	0.066093	NA	0.38465	0.859803	NA	0.000798953	1.19e-13	0.0149899	0.00188529	0.0849025	0.0112684	4.60522	38.7793	9.54442	NA	2.71669	NA	0.955422	0.151052	NA	7.13221	29.7597	4.20038	6.27367	2.46625	4.48575	1	1	1	NA	1	NA	1	1	NA	1	1
5068	OG0000525:	10	9.37803	11.7425	0.0851607	Down	6.67545e-34	1.76566e-32	0.000764987	0.00314842	0.15572	4.15e-10	2.11e-19	NA	NA	NA	NA	6.33e-06	NA	1.43e-08	0.148511	0.378084	0.000531473	7.17565	3.84057	1.85969	11.7833	28.6683	NA	NA	NA	NA	11.9702	NA	18.063	1.9071	0.97264	7.53986	1	2	1	3	2	NA	NA	NA	NA	1	NA
7365	OG0001155:	12	6.4303	20.25	0.0493827	Up	6.55545e-34	1.84677e-32	0.012393	NA	NA	0.0154626	0.664442	0.00159954	0.239876	0.256957	0.0571501	0.00219775	NA	2.71e-19	1.39e-13	0.0143374	7.78e-06	2.92708	NA	NA	2.77955	0.408808	4.29203	0.951756	0.905897	1.90805	4.08022	NA	28.5014	19.7362	2.82992	7.84264	2	NA	NA	2	1	2	2	2	2	2	NA
10758	OG0008730:	7	13.8902	7	0.142857	Down	7.41025e-34	1.95639e-32	NA	NA	NA	NA	1.05e-29	2.71e-07	0.788661	0.000462822	0.156517	NA	0.010147	NA	NA	NA	0.359427	NA	NA	NA	NA	66.7262	15.1211	0.237419	7.67817	1.85459	NA	4.59057	NA	NA	NA	1.02324	NA	NA	NA	NA	1	1	1	1	1	NA	1
3681	OG0009251:	12	9.22515	12	0.0833333	Up	7.11781e-34	1.99732e-32	4.11e-09	4e-11	1.04e-10	0.992484	NA	NA	8.56e-05	NA	0.444091	0.00559715	0.00660658	0.425736	0.00060214	1.12e-06	0.12224	19.3098	23.9421	22.9866	0.00754389	NA	NA	9.36583	NA	0.811725	5.1855	5.01969	0.853935	7.41502	13.7022	2.10177	1	1	1	1	NA	NA	1	NA	1	1	1
10008	OG0001516:	12	6.42416	20.25	0.0493827	Up	7.28923e-34	2.04141e-32	0.592431	2.99e-08	0.00170513	NA	NA	NA	0.00149989	0.578318	0.061429	1.61e-06	6.15e-09	5.54e-06	8.37e-06	6.08e-10	0.0176532	0.349014	11.5503	4.24941	NA	NA	NA	4.33491	0.547632	1.85992	8.89285	12.6045	8.06901	7.7939	14.1472	2.69123	2	2	2	NA	NA	NA	2	1	2	2	2
1316	OG0004600:	11	9.81829	11	0.0909091	Down	8.16521e-34	2.15173e-32	4.27e-11	0.00450519	1.04e-07	NA	0.565915	NA	0.0892385	0.000395516	0.0199076	1.46e-05	0.0794309	0.000208826	6.47e-12	NA	NA	23.8768	5.40253	16.0789	NA	0.569312	NA	2.41644	7.83532	3.91665	11.1345	2.53287	8.47401	25.7638	NA	NA	1	1	1	NA	1	NA	1	1	1	1	1
183	OG0008960:	6	15.6848	6	0.166667	Down	8.73697e-34	2.29816e-32	8.13e-07	5.25e-25	1.18e-09	0.138205	0.528756	0.36562	NA	NA	NA	NA	NA	NA	NA	NA	NA	14.0225	55.9064	20.5578	1.97901	0.637227	1.00616	NA	NA	NA	NA	NA	NA	NA	NA	NA	1	1	1	1	1	1	NA	NA	NA	NA	NA
1265	OG0001112:	7	13.8627	7	0.142857	Down	8.87575e-34	2.33037e-32	NA	0.583545	0.309559	0.000276442	6.7e-13	1.47e-16	NA	2.23e-10	0.655128	NA	NA	NA	NA	NA	NA	NA	0.538634	1.17261	8.19351	28.0315	36.4561	NA	22.2238	0.422925	NA	NA	NA	NA	NA	NA	NA	1	1	1	1	1	NA	1	1	NA	NA
5222	OG0000789:	8	12.4633	8	0.125	Up	1.0422e-33	2.91307e-32	NA	NA	0.00349126	5.18e-08	NA	1.68e-30	0.149572	0.925102	0.754338	0.839272	NA	NA	0.00187466	NA	NA	NA	NA	5.65749	16.7759	NA	68.5588	1.89997	0.0778515	0.281915	0.17522	NA	NA	6.27933	NA	NA	NA	NA	1	1	NA	1	1	1	1	1	NA
12210	OG0013757:	10	10.5004	10	0.1	Down	1.16654e-33	3.05719e-32	0.00100544	5.6e-07	0.000915803	7.41e-11	0.650488	NA	0.0787653	NA	0.639179	1.05e-06	3.04e-12	NA	6.25e-05	NA	NA	6.90233	14.3953	6.99571	23.3256	0.430032	NA	2.54128	NA	0.44757	13.7667	26.5192	NA	9.68034	NA	NA	1	1	1	1	1	NA	1	NA	1	1	1
11180	OG0031898:	3	28.0278	3	0.333333	Up	1.10081e-33	3.07089e-32	1.43e-07	2.49e-25	8.54e-06	NA	NA	NA	NA	NA	NA	NA	NA	NA	NA	NA	NA	15.7604	56.6523	11.6707	NA	NA	NA	NA	NA	NA	NA	NA	NA	NA	NA	NA	1	1	1	NA	NA	NA	NA	NA	NA	NA	NA
3235	OG0007800:	8	12.4419	8	0.125	Down	1.22195e-33	3.19654e-32	0.00409405	2.61e-12	2.28e-22	NA	NA	NA	0.20256	NA	NA	0.0177981	0.249353	0.00644251	0.00419559	NA	NA	5.49822	26.6717	49.8327	NA	NA	NA	1.59672	NA	NA	4.02867	1.38889	5.04484	5.47372	NA	NA	1	1	1	NA	NA	NA	1	NA	NA	1	1
7938	OG0000072:	14	7.53582	15.8506	0.0630891	Down	1.23081e-33	3.21383e-32	1.43e-05	0.0061678	0.000129276	0.0409879	1.43e-07	0.013374	6.26e-06	0.000292802	0.045369	0.381037	0.264514	NA	0.040923	1.37e-15	0.0404506	11.1553	5.08841	8.95356	3.19448	15.7604	4.31444	7.98755	4.43783	1.68705	0.96486	1.32986	NA	3.19606	34.224	3.20767	1	1	1	1	1	1	2	3	3	1	1
1763	OG0001248:	8	8.60089	13.1195	0.0762222	Up	1.27756e-33	3.55701e-32	1.17e-15	7.88e-06	6.84e-14	0.323858	NA	NA	0.576022	NA	NA	5.21e-08	0.740773	NA	3.89e-08	NA	NA	22.9212	7.83412	20.2089	0.751633	NA	NA	0.551609	NA	NA	8.04965	0.300061	NA	8.18989	NA	NA	2	2	2	2	NA	NA	1	NA	NA	4	1
7070	OG0010798:	8	12.4261	8	0.125	Down	1.37452e-33	3.58252e-32	NA	0.00498327	0.025163	5.4e-06	2.53e-24	3.59e-05	NA	NA	NA	0.413414	0.000149086	NA	0.0177227	NA	NA	NA	5.30167	3.68238	12.1291	54.3338	10.2348	NA	NA	NA	0.883306	8.81099	NA	4.03291	NA	NA	NA	1	1	1	1	1	NA	NA	NA	1	1
10133	OG0004925:	11	9.73272	11	0.0909091	Down	1.91914e-33	4.9929e-32	0.00117823	5.45e-19	2.68e-08	NA	0.0616122	NA	0.106136	NA	0.708609	0.00526695	5.49e-11	0.754089	0.089491	0.020532	NA	6.74374	42.0535	17.4349	NA	2.78689	NA	2.24303	NA	0.344451	5.2463	23.6255	0.282245	2.41362	3.88577	NA	1	1	1	NA	1	NA	1	NA	1	1	1
1364	OG0007700:	10	10.4392	10	0.1	Down	2.04222e-33	5.30345e-32	7.2e-06	6.63e-12	1.1e-14	0.0044839	0.547299	NA	0.252421	NA	NA	3.84e-05	0.000351105	NA	0.000663136	0.15831	NA	11.8414	25.7394	32.1409	5.40726	0.60276	NA	1.37666	NA	NA	10.1675	7.95443	NA	7.31853	1.8432	NA	1	1	1	1	1	NA	1	NA	NA	1	1
690	OG0000196:	14	6.44051	19.8828	0.0502947	Down	2.06236e-33	5.34603e-32	0.729486	3.1e-07	1.09e-08	0.180483	0.530583	0.215	0.781853	NA	0.353642	1.21e-11	2.38e-08	9.88e-18	0.000390674	0.00123936	0.223915	0.315415	7.19361	8.80056	1.71212	0.633779	1.53712	0.246088	NA	0.692979	25.1378	9.57468	21.3578	7.84764	4.4621	0.655396	1	4	4	1	1	1	1	NA	2	1	3
11191	OG0006119:	12	9.12588	12	0.0833333	Down	2.08222e-33	5.38774e-32	4.13e-08	1.47e-11	0.000293912	0.0601229	0.0941138	NA	0.061052	NA	NA	1.47e-05	7.38e-06	0.0346844	6.44e-07	0.000312535	0.0590208	17.0024	24.9432	8.13223	2.81136	2.36325	NA	2.79603	NA	NA	11.1277	11.8167	3.36147	14.2556	8.07079	2.82987	1	1	1	1	1	NA	1	NA	NA	1	1
4796	OG0005800:	9	11.3078	9	0.111111	Up	1.96117e-33	5.44968e-32	3.26e-13	0.174789	6.45e-05	2.14e-05	NA	NA	0.704502	NA	NA	3.58e-07	NA	1.4e-07	8.67e-09	0.263205	NA	28.7519	1.74418	9.64885	10.7521	NA	NA	0.350264	NA	NA	14.8427	NA	15.7816	18.5634	1.33482	NA	1	1	1	1	NA	NA	1	NA	NA	1	NA
11253	OG0008860:	13	8.61737	13	0.0769231	Up	2.03236e-33	5.63653e-32	0.00445327	2.85e-20	4.46e-06	0.118728	0.0371735	NA	0.587325	0.844988	NA	0.0905171	4.36e-13	0.0212051	0.0277248	0.141408	0.0547588	5.41412	45.0044	12.3204	2.13092	3.29216	NA	0.532178	0.168432	NA	2.40222	28.4611	3.85351	3.58543	1.95611	2.90482	1	1	1	1	1	NA	1	1	NA	1	1
5823	OG0006512:	9	11.2742	9	0.111111	Down	2.59042e-33	6.69058e-32	NA	NA	NA	0.00583257	1.03e-21	7.09e-06	0.798632	0.00323886	0.00108143	NA	NA	0.00014455	NA	0.109845	4.53e-06	NA	NA	NA	5.1443	48.3247	11.8568	0.224855	5.73253	6.82948	NA	NA	8.84189	NA	2.20868	12.3048	NA	NA	NA	1	1	1	1	1	1	NA	NA
4517	OG0000131:	12	6.50111	19.5308	0.0512011	Down	2.66518e-33	6.87125e-32	5.55e-16	1.41e-13	0.000425534	8.16e-05	0.00326498	NA	0.000892552	NA	0.210175	0.000112343	0.000997698	2.56e-05	0.068768	0.0488147	NA	16.8612	14.2032	3.72584	9.41368	5.7245	NA	3.37028	NA	1.55981	4.96034	3.31683	10.5729	1.28497	3.01972	NA	4	4	4	1	1	NA	4	NA	1	3	4
11559	OG0006168:	9	11.2705	9	0.111111	Down	2.671e-33	6.87385e-32	NA	NA	NA	0.247108	5.44e-25	0.00789298	NA	3.02e-10	0.0275925	NA	0.00061002	NA	0.00575707	0.378077	0.754671	NA	NA	NA	1.39793	55.8708	4.84178	NA	21.9206	3.59021	NA	7.40202	NA	5.15733	0.972657	0.281473	NA	NA	NA	1	1	1	NA	1	1	NA	1
5750	OG0001839:	7	13.6943	7	0.142857	Down	2.68431e-33	6.89569e-32	0.0582838	8.86e-16	6.77e-05	0.0135284	5.38e-10	NA	NA	NA	NA	NA	3.18e-09	NA	NA	0.0288777	NA	2.84243	34.6598	9.60042	4.30296	21.3432	NA	NA	NA	NA	NA	19.5664	NA	NA	3.54469	NA	1	1	1	1	1	NA	NA	NA	NA	NA	1
12775	OG0001193:	8	10.1988	10.2857	0.0972222	Up	2.53947e-33	7.02931e-32	0.754308	0.470271	NA	8.24e-29	7.31e-09	5.45e-16	0.158683	NA	NA	NA	NA	0.766112	NA	NA	0.97031	0.281954	0.754446	NA	43.1106	12.4893	23.4305	1.22723	NA	NA	NA	NA	0.266426	NA	NA	0.0301397	1	1	NA	2	2	2	2	NA	NA	NA	NA
6440	OG0003852:	10	10.0442	10.4651	0.0955556	Down	3.20574e-33	8.22039e-32	6.37e-06	7.54e-16	2.62e-08	0.0413732	NA	NA	0.00835244	NA	NA	1.38e-06	0.00580101	0.491014	0.000631082	0.0449656	NA	11.9639	34.8211	17.4575	3.18512	NA	NA	3.19013	NA	NA	13.4934	5.14972	0.711282	7.36807	3.10186	NA	1	1	1	1	NA	NA	2	NA	NA	1	1
2848	OG0009075:	12	9.09208	12	0.0833333	Up	2.99998e-33	8.28795e-32	0.0118457	9.61e-12	4.76e-15	0.00425302	5.98e-12	0.0541655	NA	NA	0.0123147	0.768622	0.0130964	0.420672	0.13486	NA	0.787381	4.43579	25.3682	32.9785	5.46013	25.8426	2.91571	NA	NA	4.39696	0.263156	4.33541	0.865902	2.00352	NA	0.239043	1	1	1	1	1	1	NA	NA	1	1	1
5153	OG0011480:	8	12.3205	8	0.125	Up	3.01507e-33	8.31357e-32	2.57e-17	0.000149075	0.00288003	NA	NA	NA	1.72e-14	0.0132858	0.000493258	0.46609	0.269685	NA	NA	NA	NA	38.2	8.81106	5.84995	NA	NA	NA	31.6939	4.32106	7.61448	0.763376	1.3105	NA	NA	NA	NA	1	1	1	NA	NA	NA	1	1	1	1	1
9887	OG0003793:	10	10.3834	10	0.1	Down	3.40311e-33	8.71088e-32	0.0631409	0.0188561	2.55e-06	0.244391	NA	NA	1.8e-22	0.809661	0.173474	3.1e-10	NA	0.000673486	NA	0.205475	NA	2.76239	3.97092	12.8794	1.40898	NA	NA	50.0691	0.211139	1.75173	21.8944	NA	7.30304	NA	1.58243	NA	1	1	1	1	NA	NA	1	1	1	1	NA
7353	OG0008794:	11	9.6803	11	0.0909091	Up	3.23833e-33	8.91196e-32	0.00577635	0.337137	0.00365228	0.0625741	NA	NA	0.976704	NA	NA	0.000263163	3.08e-28	0.0109608	0.000117981	0.0140777	0.0886655	5.15398	1.08727	5.6124	2.7714	NA	NA	0.0235712	NA	NA	8.24274	63.3475	4.51343	9.04499	4.26317	2.42288	1	1	1	1	NA	NA	1	NA	NA	1	1
10197	OG0003010:	5	17.8972	5	0.2	Down	3.83041e-33	9.78708e-32	8.35e-07	1.2e-23	0.000652808	4.97e-06	NA	NA	0.0421505	NA	NA	NA	NA	NA	NA	NA	NA	13.9958	52.7771	7.33423	12.2121	NA	NA	3.16651	NA	NA	NA	NA	NA	NA	NA	NA	1	1	1	1	NA	NA	1	NA	NA	NA	NA
12042	OG0005635:	7	13.6494	7	0.142857	Up	3.60292e-33	9.89625e-32	0.72516	0.00718089	5.83e-19	0.784295	NA	NA	NA	NA	NA	2.83e-13	0.00010885	NA	4.36e-05	NA	NA	0.321364	4.93633	41.9861	0.24297	NA	NA	NA	NA	NA	28.8933	9.12554	NA	10.0405	NA	NA	1	1	1	1	NA	NA	NA	NA	NA	1	1
10010	OG0050178:	3	27.6086	3	0.333333	Up	3.758e-33	1.03024e-31	NA	NA	NA	NA	NA	NA	NA	NA	NA	3.67e-05	1.32e-29	NA	0.00220764	NA	NA	NA	NA	NA	NA	NA	NA	NA	NA	NA	10.2127	66.4973	NA	6.11583	NA	NA	NA	NA	NA	NA	NA	NA	NA	NA	NA	1	1
581	OG0002111:	9	9.51666	11.2154	0.0891632	Down	4.25435e-33	1.08509e-31	1.19e-07	2.87e-40	1.78e-05	0.870336	NA	NA	0.392298	NA	NA	0.0756564	0.103813	NA	0.858905	0.238068	NA	10.6294	60.6994	7.29087	0.138876	NA	NA	0.935733	NA	NA	2.58155	2.26517	NA	0.152097	0.956799	NA	2	2	2	1	NA	NA	1	NA	NA	1	1
8580	OG0016572:	3	27.544	3	0.333333	Down	4.54078e-33	1.15402e-31	NA	NA	NA	5.7e-16	2.19e-07	1.04e-14	NA	NA	NA	NA	NA	NA	NA	NA	NA	NA	NA	NA	35.1009	15.3342	32.197	NA	NA	NA	NA	NA	NA	NA	NA	NA	NA	NA	NA	1	1	1	NA	NA	NA	NA	NA
11465	OG0001920:	13	8.54415	13	0.0769231	Down	4.75687e-33	1.20679e-31	0.474572	2.72e-05	4.95e-05	1.8e-08	0.180104	0.224186	NA	0.000232978	0.276684	NA	0.0494511	1.64e-17	9.77e-05	0.00970535	0.0250652	0.745342	10.5123	9.91354	17.8329	1.71422	1.49528	NA	8.36457	1.28488	NA	3.00677	38.6493	9.23361	4.63508	3.68628	1	1	1	1	1	1	NA	1	1	NA	1
946	OG0007184:	12	9.04522	12	0.0833333	Down	4.97624e-33	1.26021e-31	0.00216824	1.05e-08	0.017741	0.0412679	0.000736321	NA	0.0907215	NA	0.911288	4.2e-11	2.92e-11	0.363394	1.24e-05	0.00129356	NA	6.13384	18.3719	4.03188	3.18767	7.21384	NA	2.39996	NA	0.0928965	23.8934	24.2569	1.01227	11.2978	6.65036	NA	1	1	1	1	1	NA	1	NA	1	1	1
1978	OG0007839:	10	10.3397	10	0.1	Down	5.07164e-33	1.28209e-31	NA	0.0260464	0.804176	NA	4.02e-06	0.419287	NA	NA	NA	0.00575204	7.52e-07	1.49e-06	9.04e-10	0.0014143	4.28e-12	NA	3.64787	0.217937	NA	12.4242	0.8692	NA	NA	NA	5.1582	14.1005	13.4167	20.8242	6.56112	26.1771	NA	1	1	NA	1	1	NA	NA	NA	1	1
1726	OG0013468:	7	13.5812	7	0.142857	Down	5.63824e-33	1.42281e-31	0.225315	0.00760258	2.71e-13	7.08e-06	NA	0.00128737	NA	NA	NA	0.00280104	4.35e-16	NA	NA	NA	NA	1.49026	4.87927	28.9367	11.8582	NA	6.65516	NA	NA	NA	5.87776	35.3712	NA	NA	NA	NA	1	1	1	1	NA	1	NA	NA	NA	1	1
11286	OG0005681:	7	13.5723	7	0.142857	Down	5.97621e-33	1.50544e-31	NA	NA	NA	NA	4.55e-32	2.43e-07	0.981397	0.00547077	0.305843	NA	0.657297	NA	NA	NA	0.459683	NA	NA	NA	NA	72.1676	15.2302	0.0187782	5.20834	1.18468	NA	0.41962	NA	NA	NA	0.777218	NA	NA	NA	NA	1	1	1	1	1	NA	1
7800	OG0008195:	11	9.61668	11	0.0909091	Down	6.10798e-33	1.53592e-31	0.0167688	4.29e-07	0.11022	0.493447	NA	NA	0.451425	NA	NA	1.21e-12	2.47e-06	0.0631294	9e-15	0.000682486	0.559398	4.08823	14.6618	2.20528	0.706339	NA	NA	0.795346	NA	NA	27.4404	12.9113	2.76257	32.3416	7.28977	0.580893	1	1	1	1	NA	NA	1	NA	NA	1	1
10182	OG0009995:	9	11.1649	9	0.111111	Down	6.41483e-33	1.61025e-31	1.2e-05	6.99e-06	0.00508553	3.73e-07	0.188162	NA	0.356309	NA	NA	2.48e-05	1.66e-12	NA	5.22e-08	NA	NA	11.3306	11.871	5.28136	14.8017	1.67045	NA	1.03196	NA	NA	10.6047	27.1242	NA	16.7682	NA	NA	1	1	1	1	1	NA	1	NA	NA	1	1
12452	OG0009657:	11	9.61934	11	0.0909091	Up	5.94786e-33	1.62746e-31	9.8e-08	0.0156152	2.34e-06	0.281041	NA	NA	0.172702	NA	NA	4.37e-08	0.386358	7.52e-16	5.36e-08	0.995731	0.944142	16.1383	4.15951	12.9654	1.26926	NA	NA	1.75619	NA	NA	16.9459	0.950992	34.8238	16.7417	0.00427854	0.0574787	1	1	1	1	NA	NA	1	NA	NA	1	1
8248	OG0005871:	9	11.173	9	0.111111	Up	6.00049e-33	1.63645e-31	NA	0.316725	1.33e-10	0.0645504	0.00018273	1.95e-08	NA	NA	0.0759318	NA	1.85e-16	NA	0.00051836	NA	0.302212	NA	1.14972	22.7407	2.74031	8.6075	17.7529	NA	NA	2.57792	NA	36.2262	NA	7.56484	NA	1.19663	NA	1	1	1	1	1	NA	NA	1	NA	1
8676	OG0011895:	5	17.8031	5	0.2	Up	6.00363e-33	1.63645e-31	NA	NA	NA	0.000244651	0.0028572	6.9e-26	7.84e-08	NA	0.579929	NA	NA	NA	NA	NA	NA	NA	NA	NA	8.31568	5.85791	57.9357	16.3614	NA	0.54485	NA	NA	NA	NA	NA	NA	NA	NA	NA	1	1	1	1	NA	1	NA	NA
10100	OG0006066:	11	9.60602	11	0.0909091	Up	6.79323e-33	1.84815e-31	0.0759145	3.62e-07	0.000126858	0.00352567	0.562127	NA	NA	NA	NA	7.76e-05	9.85e-14	0.000236085	1.72e-05	4.49e-05	0.013372	2.57815	14.8316	8.97244	5.64768	0.576027	NA	NA	NA	NA	9.46394	29.9487	8.35132	10.9706	10.0111	4.31459	1	1	1	1	1	NA	NA	NA	NA	1	1
10802	OG0010087:	5	17.7593	5	0.2	Down	7.40006e-33	1.8543e-31	NA	NA	NA	0.736466	NA	NA	NA	NA	0.887996	0.885279	9.19e-20	NA	5.13e-20	NA	NA	NA	NA	NA	0.305892	NA	NA	NA	NA	0.118788	0.121852	43.8336	NA	44.4166	NA	NA	NA	NA	NA	1	NA	NA	NA	NA	1	1	1
12200	OG0008912:	8	12.192	8	0.125	Down	7.84014e-33	1.95771e-31	NA	NA	0.339115	1.61e-09	1.16e-15	1.35e-17	0.835213	0.347112	0.639422	NA	NA	NA	NA	0.275802	NA	NA	NA	1.08142	20.247	34.3904	38.8438	0.180069	1.05811	0.447191	NA	NA	NA	NA	1.28807	NA	NA	NA	1	1	1	1	1	1	1	NA	NA
5204	OG0017637:	6	15.2981	6	0.166667	Down	7.86009e-33	1.95926e-31	NA	NA	NA	0.726917	0.743866	NA	0.224819	NA	NA	1.32e-08	2.15e-24	NA	3.97e-08	NA	NA	NA	NA	NA	0.318943	0.295895	NA	1.49246	NA	NA	18.143	54.4966	NA	17.0419	NA	NA	NA	NA	NA	1	1	NA	1	NA	NA	1	1
5679	OG0005419:	5	17.764	5	0.2	Up	7.23777e-33	1.96534e-31	NA	NA	NA	0.0167849	6.55e-13	1.93e-24	NA	0.415478	0.302505	NA	NA	NA	NA	NA	NA	NA	NA	NA	4.08728	28.0541	54.6045	NA	0.878325	1.19566	NA	NA	NA	NA	NA	NA	NA	NA	NA	1	1	1	NA	1	1	NA	NA
8962	OG0008718:	11	9.59011	11	0.0909091	Down	7.96063e-33	1.98087e-31	0.121239	9.98e-10	0.637727	0.0106555	8.73e-06	NA	NA	NA	NA	0.0101128	1.19e-20	0.0269578	0.223801	0.000585372	0.0502771	2.10999	20.7253	0.449845	4.54168	11.6487	NA	NA	NA	NA	4.59396	45.8777	3.61348	1.497	7.44326	2.99021	1	1	1	1	1	NA	NA	NA	NA	1	1
4138	OG0010386:	9	11.138	9	0.111111	Down	8.01928e-33	1.99199e-31	0.00867924	1.11e-11	0.000884271	0.0584713	0.0481751	NA	NA	NA	NA	0.0942632	6.55e-24	NA	0.92077	0.214118	NA	4.74682	25.2241	7.03075	2.83922	3.03291	NA	NA	NA	NA	2.36166	53.3826	NA	0.0825451	1.54123	NA	1	1	1	1	1	NA	NA	NA	NA	1	1
7931	OG0001461:	9	10.7132	9.46753	0.105624	Up	8.49933e-33	2.29917e-31	NA	NA	NA	0.379988	NA	NA	0.00288206	0.772569	0.692762	2.25e-05	6.38e-21	5.57e-08	NA	3.23e-05	0.000280986	NA	NA	NA	0.967615	NA	NA	5.84925	0.258033	0.367068	10.702	46.5011	16.7033	NA	6.89363	8.17721	NA	NA	NA	1	NA	NA	1	1	1	1	1
2370	OG0000768:	14	6.77977	18.0122	0.0555181	Up	9.19786e-33	2.48342e-31	5.58e-06	0.0402739	0.000955362	1.75e-05	3.89e-07	0.000214805	0.189958	0.00314301	NA	2.13e-07	0.0646458	2.95e-12	0.159777	0.00952316	0.262469	12.0963	3.21205	3.79277	10.9533	14.7597	8.44578	1.1073	5.76257	NA	8.37926	1.49391	17.6995	1.22265	4.65403	1.33762	1	1	3	1	1	1	2	1	NA	3	3
384	OG0005730:	12	8.97168	12	0.0833333	Down	1.10033e-32	2.72847e-31	0.70039	0.000144234	0.0059634	3.87e-08	3.2e-12	0.0107137	0.129933	NA	0.837105	0.000150426	1.51e-13	NA	0.112315	0.0790351	NA	0.356119	8.84407	5.12211	17.0674	26.4679	4.53623	2.04073	NA	0.177806	8.80204	29.5215	NA	2.18644	2.53786	NA	1	1	1	1	1	1	1	NA	1	1	1
10565	OG0008552:	14	8.04561	14	0.0714286	Up	1.02819e-32	2.76564e-31	0.0748973	1.91e-06	0.0309452	0.000215988	0.00113604	0.59792	0.539445	0.630156	NA	7.83e-05	6.25e-23	0.233246	0.000125226	0.0442267	0.0864831	2.59164	13.1684	3.47554	8.44029	6.78021	0.514299	0.617215	0.461788	NA	9.45496	51.1269	1.45566	8.98539	3.11843	2.44781	1	1	1	1	1	1	1	1	NA	1	1
7402	OG0003724:	12	8.49311	12.96	0.0771605	Up	1.06713e-32	2.865e-31	2.93e-05	3.07e-09	1.99e-12	0.102314	0.0287235	NA	NA	0.975519	NA	0.00542835	1.91e-11	0.870282	8.97e-05	0.193231	0.975906	10.4379	19.6016	26.9429	1.51981	2.36669	NA	NA	0.0247855	NA	5.21612	24.6813	0.138938	9.31904	1.64387	0.0243888	1	1	1	2	2	NA	NA	1	NA	1	1
6163	OG0044000:	3	27.2206	3	0.333333	Down	1.17051e-32	2.89246e-31	NA	NA	NA	NA	NA	NA	NA	NA	NA	0.0164001	5.45e-34	NA	0.383257	NA	NA	NA	NA	NA	NA	NA	NA	NA	NA	NA	4.11047	76.5923	NA	0.959049	NA	NA	NA	NA	NA	NA	NA	NA	NA	NA	NA	1	1
10619	OG0006767:	13	8.46396	13	0.0769231	Down	1.20615e-32	2.97537e-31	0.663535	0.0903638	0.382956	0.30017	0.568743	0.0841143	NA	0.442694	NA	7.68e-06	5.92e-14	1.05e-07	0.000919337	1.71e-13	0.00149383	0.410173	2.40391	0.959834	1.20341	0.564327	2.47558	NA	0.814877	NA	11.7769	30.4579	16.0693	6.99186	29.3971	6.50641	1	1	1	1	1	1	NA	1	NA	1	1
1175	OG0045403:	3	27.1916	3	0.333333	Down	1.27439e-32	3.1383e-31	NA	NA	NA	NA	NA	NA	NA	NA	NA	7.96e-10	7.05e-06	NA	6.66e-22	NA	NA	NA	NA	NA	NA	NA	NA	NA	NA	NA	20.9514	11.8625	NA	48.7608	NA	NA	NA	NA	NA	NA	NA	NA	NA	NA	NA	1	1
4006	OG0007983:	9	11.0855	9	0.111111	Up	1.23859e-32	3.31909e-31	0.000232882	2.17e-09	2.05e-23	0.723045	NA	NA	NA	NA	NA	0.078821	2.38e-06	NA	0.0502824	0.718556	0.922468	8.36498	19.9485	52.2416	0.324284	NA	NA	NA	NA	NA	2.54058	12.9484	NA	2.9901	0.330512	0.0807028	1	1	1	1	NA	NA	NA	NA	NA	1	1
8444	OG0007400:	12	8.95607	12	0.0833333	Up	1.30221e-32	3.48305e-31	0.0494976	1.2e-16	4.05e-07	0.0135037	0.00339273	0.596806	NA	NA	NA	0.00699152	3.6e-13	0.356446	0.0157185	0.1708	0.133456	3.00583	36.659	14.7194	4.30479	5.68612	0.516163	NA	NA	NA	4.96306	28.6527	1.03157	4.15292	1.76726	2.01398	1	1	1	1	1	1	NA	NA	NA	1	1
7470	OG0016214:	7	13.4271	7	0.142857	Down	1.54949e-32	3.80918e-31	4.7e-06	1.72e-21	4.14e-07	0.0241441	0.918183	NA	NA	NA	NA	NA	NA	0.0412803	NA	4.95e-06	NA	12.2679	47.812	14.6974	3.72372	0.0853583	NA	NA	NA	NA	NA	NA	3.18737	NA	12.2161	NA	1	1	1	1	1	NA	NA	NA	NA	NA	NA
2110	OG0005915:	11	9.52216	11	0.0909091	Down	1.56669e-32	3.84485e-31	0.135145	0.00481302	0.13402	2.6e-09	2.33e-13	NA	NA	NA	NA	3.71e-05	0.00113313	2.19e-05	0.0018129	0.0307653	0.00011943	2.00141	5.33643	2.00977	19.7678	29.0877	NA	NA	NA	NA	10.2019	6.78277	10.729	6.31283	3.48137	9.03278	1	1	1	1	1	NA	NA	NA	NA	1	1
5989	OG0007908:	11	9.52115	11	0.0909091	Down	1.58255e-32	3.87712e-31	0.746331	0.0633568	0.35133	0.00307682	5.9e-06	NA	NA	NA	NA	0.163121	1.4e-31	0.086381	0.671261	0.00322935	0.253943	0.292586	2.75897	1.04603	5.78386	12.0406	NA	NA	NA	NA	1.81327	71.0437	2.44899	0.398597	5.73547	1.37064	1	1	1	1	1	NA	NA	NA	NA	1	1
3067	OG0007284:	7	13.4308	7	0.142857	Up	1.51213e-32	4.03697e-31	NA	NA	NA	NA	2.36e-25	1.56e-07	NA	0.167594	NA	NA	0.00140146	0.619957	NA	0.00129454	0.00212839	NA	NA	NA	NA	56.706	15.6734	NA	1.78621	NA	NA	6.57024	0.478105	NA	6.6496	6.15239	NA	NA	NA	NA	1	1	NA	1	NA	NA	1
12989	OG0000276:	14	8.00674	14	0.0714286	Up	1.66453e-32	4.43555e-31	6.46e-07	0.0118739	1.44e-17	0.00842818	0.169524	6.83e-06	0.00408475	0.353168	0.389059	0.000163995	0.00059683	0.202303	0.396382	4.38e-05	NA	14.2525	4.43341	38.7793	4.77617	1.77476	11.8942	5.5005	1.04081	0.944024	8.71567	7.42388	1.59799	0.925378	10.0359	NA	1	1	1	1	1	1	1	1	1	1	1
8289	OG0006877:	12	8.93216	12	0.0833333	Up	1.68506e-32	4.48189e-31	0.00838191	2.13e-13	6.77e-05	0.0391679	0.896904	NA	0.880991	NA	NA	0.000671687	3.29e-12	0.00333263	1.71e-06	0.0602575	0.00992243	4.78168	29.1775	9.60042	3.2399	0.108807	NA	0.126708	NA	NA	7.30572	26.4401	5.70399	13.279	2.80913	4.61296	1	1	1	1	1	NA	1	NA	NA	1	1
3796	OG0004317:	7	13.3883	7	0.142857	Down	1.99877e-32	4.88844e-31	0.973216	3.17e-12	3.4e-07	NA	NA	NA	0.754762	NA	NA	5.29e-06	8.29e-17	NA	0.057304	NA	NA	0.0271496	26.4773	14.8943	NA	NA	NA	0.281353	NA	NA	12.1497	37.0289	NA	2.85939	NA	NA	1	1	1	NA	NA	NA	1	NA	NA	1	1
8157	OG0006662:	12	8.89777	12	0.0833333	Down	2.44123e-32	5.96035e-31	8.83e-08	2.2e-05	0.000316695	5.24e-06	NA	NA	0.014456	NA	0.789362	1.97e-05	0.0103358	0.0151722	0.000936004	1.17e-12	0.341953	16.2425	10.7245	8.05757	12.1592	NA	NA	4.23665	NA	0.23653	10.8349	4.57214	4.18829	6.97389	27.474	1.07308	1	1	1	1	NA	NA	1	NA	1	1	1
11803	OG0007999:	11	9.46617	11	0.0909091	Down	2.73589e-32	6.66838e-31	0.785362	NA	NA	0.312349	0.0107252	0.0155464	NA	0.302435	0.830032	8.65e-13	2.45e-07	9.14e-21	NA	0.0543894	0.554247	0.241611	NA	NA	1.16363	4.53516	4.16392	NA	1.19589	0.186291	27.776	15.222	46.1416	NA	2.91159	0.590145	1	NA	NA	1	1	1	NA	1	1	1	1
4002	OG0013352:	7	13.334	7	0.142857	Down	2.85296e-32	6.94187e-31	3.79e-07	4.48e-15	0.0041502	NA	0.0210571	NA	NA	NA	NA	0.00390331	3.69e-10	NA	0.000136115	NA	NA	14.7857	33.0392	5.4846	NA	3.86052	NA	NA	NA	NA	5.54593	21.7202	NA	8.90201	NA	NA	1	1	1	NA	1	NA	NA	NA	NA	1	1
2295	OG0000247:	9	8.48676	12.8043	0.0780986	Up	2.65629e-32	7.052e-31	0.0563027	0.00144698	0.0194233	3.28e-10	7.21e-07	3.68e-12	0.000562395	NA	0.00454111	NA	0.656282	NA	NA	NA	NA	1.56928	3.56633	2.14979	21.838	9.42842	26.3281	7.48331	NA	3.59639	NA	0.421164	NA	NA	NA	NA	3	3	3	1	2	1	1	NA	2	NA	1
1818	OG0007362:	11	9.45771	11	0.0909091	Down	2.97646e-32	7.23006e-31	1.7e-05	5.41e-15	0.0030475	NA	0.497125	NA	0.759085	NA	NA	0.0210345	6.13e-06	4.56e-06	0.00403528	0.000126074	2.08e-05	10.9823	32.8505	5.79343	NA	0.698913	NA	0.275642	NA	NA	3.86159	12.0023	12.2982	5.51268	8.97864	10.7806	1	1	1	NA	1	NA	1	NA	NA	1	1
9928	OG0012039:	10	10.1493	10	0.1	Up	2.88532e-32	7.64583e-31	NA	4.27e-26	7.52e-07	0.0569916	2e-06	0.0569303	0.345856	0.678629	0.0917	NA	NA	0.00273883	NA	0.68055	NA	NA	58.4156	14.1005	2.86485	13.1224	2.86593	1.06173	0.387681	2.38923	NA	NA	5.90023	NA	0.384853	NA	NA	1	1	1	1	1	1	1	1	NA	NA
7283	OG0009539:	13	8.37827	13	0.0769231	Down	3.25624e-32	7.89624e-31	0.370822	7.37e-10	0.720956	NA	1.56e-08	0.348829	0.00875201	0.68261	0.612747	0.970409	4.17e-26	NA	0.217143	0.169134	0.85471	0.992033	21.0284	0.327177	NA	17.976	1.05317	4.73847	0.381831	0.489803	0.0300372	58.4393	NA	1.5272	1.77707	0.156993	1	1	1	NA	1	1	1	1	1	1	1
3052	OG0002260:	13	8.37991	13	0.0769231	Up	3.1951e-32	8.43542e-31	4.85e-07	9.6e-14	6.04e-08	0.000430001	0.150227	NA	9.69e-05	NA	0.22876	0.0517944	1.67e-06	0.283053	0.0122936	0.00600144	0.670992	14.5391	29.9744	16.6223	7.75172	1.89561	NA	9.24183	NA	1.47508	2.96047	13.3027	1.26212	4.39868	5.11576	0.398997	1	1	1	1	1	NA	1	NA	1	1	1
8365	OG0007926:	10	10.1222	10	0.1	Down	3.69354e-32	8.94149e-31	0.0366622	0.00060107	3.74e-06	1e-07	NA	NA	0.197808	NA	NA	1.18e-08	8.66e-08	0.00289302	1.56e-07	0.0145745	NA	3.30601	7.4168	12.4964	16.1181	NA	NA	1.62046	NA	NA	18.2552	16.262	5.84545	15.6734	4.22848	NA	1	1	1	1	NA	NA	1	NA	NA	1	1
2981	OG0006366:	10	10.1193	10	0.1	Down	3.79241e-32	9.16531e-31	2.58e-07	2.35e-22	1.32e-05	0.0242667	NA	NA	0.0758746	NA	NA	4.58e-05	0.251284	0.808901	0.000932078	0.88219	NA	15.1703	49.8025	11.2353	3.71865	NA	NA	2.57867	NA	NA	9.99123	1.38117	0.212078	6.97809	0.125348	NA	1	1	1	1	NA	NA	1	NA	NA	1	1
9511	OG0008503:	11	9.42981	11	0.0909091	Down	3.92903e-32	9.47944e-31	0.239411	1.61e-07	0.0780788	0.0311294	8.27e-26	NA	NA	0.953742	0.820707	0.500338	1.07e-08	NA	NA	0.0356306	0.773178	1.42957	15.6419	2.55004	3.4696	57.7546	NA	NA	0.0473625	0.197589	0.692472	18.353	NA	NA	3.33455	0.257246	1	1	1	1	1	NA	NA	1	1	1	1
12117	OG0015937:	8	11.9725	8	0.125	Down	4.0021e-32	9.63947e-31	1.15e-20	8.89e-06	0.00110585	NA	NA	NA	NA	NA	NA	0.153531	3.81e-10	0.179903	0.0120228	0.176905	NA	45.9119	11.6306	6.80714	NA	NA	NA	NA	NA	NA	1.87385	21.6882	1.71533	4.42095	1.73214	NA	1	1	1	NA	NA	NA	NA	NA	NA	1	1
8092	OG0004435:	10	10.1129	10	0.1	Down	4.02242e-32	9.67209e-31	0.180138	0.0298208	NA	0.0200555	0.123466	NA	NA	NA	NA	0.000303456	9.14e-23	0.00586013	2.11e-05	0.102233	2.58e-06	1.71403	3.51255	NA	3.90925	2.09179	NA	NA	NA	NA	8.10027	50.7468	5.13958	10.7662	2.2805	12.8677	1	1	NA	1	1	NA	NA	NA	NA	1	1
8222	OG0006617:	11	9.42539	11	0.0909091	Down	4.10574e-32	9.85584e-31	1.63e-14	2.37e-20	0.00266692	0.065368	0.00559041	NA	0.667548	NA	NA	NA	0.000501533	0.210861	0.676029	0.0947024	0.55184	31.7476	45.1888	5.92683	2.72772	5.1867	NA	0.404144	NA	NA	NA	7.59784	1.55656	0.39152	2.35702	0.594498	1	1	1	1	1	NA	1	NA	NA	NA	1
13122	OG0006343:	8	11.9746	8	0.125	Up	3.94003e-32	1.03638e-30	0.168211	7.17e-25	1.59e-06	NA	0.00155538	NA	NA	NA	NA	0.0134461	0.000501455	NA	0.0133245	0.0928549	NA	1.78254	55.5947	13.3518	NA	6.46604	NA	NA	NA	NA	4.30907	7.598	NA	4.31815	2.37672	NA	1	1	1	NA	1	NA	NA	NA	NA	1	1
8329	OG0015997:	7	13.2822	7	0.142857	Up	4.00574e-32	1.05173e-30	0.00094873	2.56e-18	2.74e-10	0.247154	NA	NA	NA	NA	NA	NA	NA	6.37e-06	NA	0.052999	0.000752757	6.96039	40.5065	22.0179	1.39774	NA	NA	NA	NA	NA	NA	NA	11.9639	NA	2.93748	7.19177	1	1	1	1	NA	NA	NA	NA	NA	NA	NA
10132	OG0003663:	4	20.9269	4	0.25	Down	4.48826e-32	1.0756e-30	NA	NA	NA	NA	5.72e-32	0.100722	NA	NA	NA	NA	0.000144259	NA	NA	NA	0.532863	NA	NA	NA	NA	71.9388	2.29539	NA	NA	NA	NA	8.8439	NA	NA	NA	0.62949	NA	NA	NA	NA	1	1	NA	NA	NA	NA	1
13074	OG0008181:	9	10.9329	9	0.111111	Up	4.38376e-32	1.14887e-30	1.15e-07	0.000102583	4.24e-06	NA	NA	NA	0.301054	NA	NA	1e-08	0.200244	2.03e-07	1.11e-10	0.272251	NA	15.9783	9.18484	12.3709	NA	NA	NA	1.20047	NA	NA	18.4207	1.60822	15.4101	22.9215	1.30103	NA	1	1	1	NA	NA	NA	1	NA	NA	1	1
6316	OG0006128:	11	9.38883	11	0.0909091	Down	5.90636e-32	1.41071e-30	0.0437035	6.03e-11	1.57e-05	0.0191712	NA	NA	0.726757	NA	NA	1.35e-07	8.32e-09	0.000867622	0.000698441	6.3e-05	0.0567894	3.13033	23.5317	11.0618	3.95434	NA	NA	0.319162	NA	NA	15.818	18.6046	7.04975	7.26666	9.67238	2.86841	1	1	1	1	NA	NA	1	NA	NA	1	1
6154	OG0002369:	6	11.4997	8.39452	0.119125	Up	5.41385e-32	1.41364e-30	NA	NA	NA	NA	NA	NA	NA	NA	NA	0.0189919	0.000104511	1.41e-18	1.88e-08	0.00819546	5.37e-12	NA	NA	NA	NA	NA	NA	NA	NA	NA	3.96374	9.16622	22.4198	17.7894	3.20278	12.4561	NA	NA	NA	NA	NA	NA	NA	NA	NA	1	1
7477	OG0007140:	11	9.37921	11	0.0909091	Down	6.49981e-32	1.54986e-30	0.00444186	3.73e-07	0.00145381	0.0570985	3.5e-12	NA	0.10141	NA	NA	0.00140257	5.64e-14	NA	0.0241099	0.0206535	0.811604	5.41668	14.8017	6.53357	2.86298	26.3783	NA	2.28859	NA	NA	6.56945	30.5063	NA	3.72513	3.87987	0.208743	1	1	1	1	1	NA	1	NA	NA	1	1
7888	OG0005873:	14	7.89381	14	0.0714286	Down	6.73832e-32	1.60139e-30	0.0294624	6.43e-09	0.61133	0.306875	1.16e-06	NA	0.927938	0.690991	0.504721	0.0193846	4.83e-20	9.3e-07	0.637078	0.00163506	0.0835297	3.52464	18.8623	0.492118	1.18132	13.6671	NA	0.0747901	0.369629	0.683749	3.94327	44.4769	13.8881	0.450863	6.41608	2.48255	1	1	1	1	1	NA	1	1	1	1	1
10383	OG0006500:	7	13.1945	7	0.142857	Down	7.11935e-32	1.68913e-30	NA	0.0786211	NA	NA	NA	NA	NA	0.243672	0.863351	NA	1.97e-30	0.00602837	0.00145237	NA	0.000270849	NA	2.54312	NA	NA	NA	NA	NA	1.41193	0.146934	NA	68.3995	5.11128	6.53456	NA	8.21395	NA	1	NA	NA	NA	NA	NA	1	1	NA	1
6317	OG0001886:	12	8.57099	12.4615	0.0802469	Up	6.591e-32	1.71474e-30	NA	0.95292	NA	0.0346353	1.6e-13	1.01e-13	0.00218189	0.0434398	0.00118008	0.0278088	0.000261513	NA	0.00425355	0.000163005	0.926169	NA	0.0482243	NA	3.36288	29.4636	29.9237	4.08504	3.13638	6.74217	3.5824	8.24903	NA	5.46	8.72173	0.0766985	NA	1	NA	1	1	1	2	1	1	1	1
1216	OG0003035:	5	17.2946	5	0.2	Up	6.80465e-32	1.76711e-30	NA	NA	NA	NA	3.24e-26	5.44e-09	NA	0.020336	0.111982	NA	NA	NA	NA	NA	0.0694408	NA	NA	NA	NA	58.6916	19.0295	NA	3.89536	2.18942	NA	NA	NA	NA	NA	2.66728	NA	NA	NA	NA	1	1	NA	1	1	NA	NA
102	OG0005992:	12	8.80087	12	0.0833333	Up	6.93152e-32	1.79679e-30	0.00297616	NA	0.120137	NA	NA	0.000854302	9.67e-10	0.113201	0.00104337	0.678297	0.340868	2.42e-08	5.89e-08	5.98e-06	1.98e-06	5.81712	NA	2.11912	NA	NA	7.06523	20.7568	2.17859	6.8653	0.38817	1.07626	17.5369	16.6474	12.0271	13.1324	1	NA	1	NA	NA	1	1	1	1	1	1
4089	OG0000477:	5	17.284	5	0.2	Up	7.15831e-32	1.85221e-30	NA	NA	NA	NA	6.16e-32	0.0157596	0.543688	0.00113446	0.0490869	NA	NA	NA	NA	NA	NA	NA	NA	NA	NA	71.8646	4.15031	0.609381	6.7816	3.01416	NA	NA	NA	NA	NA	NA	NA	NA	NA	NA	1	1	1	1	1	NA	NA
7626	OG0005820:	9	10.8636	9	0.111111	Up	7.77766e-32	2.00883e-30	6.47e-05	2.2e-12	2.08e-06	0.636295	NA	NA	0.235995	NA	NA	0.000607047	0.000240323	NA	6.35e-08	8.38e-07	NA	9.64575	26.8426	13.0831	0.452093	NA	NA	1.44394	NA	NA	7.4069	8.33353	NA	16.5722	13.9922	NA	1	1	1	1	NA	NA	1	NA	NA	1	1
2290	OG0002817:	7	12.5085	7.47458	0.133787	Down	8.61718e-32	2.03774e-30	0.123756	3.31e-10	0.00568429	0.223571	NA	NA	NA	NA	NA	NA	NA	2.11e-11	NA	2.78e-05	2.13e-13	2.08944	14.5526	5.17005	1.49803	NA	NA	NA	NA	NA	NA	NA	24.5817	NA	10.4905	29.1775	1	2	1	1	NA	NA	NA	NA	NA	NA	NA
4570	OG0006075:	12	8.78066	12	0.0833333	Down	8.61608e-32	2.03774e-30	0.00890731	6.94e-18	0.490524	0.586025	4.93e-08	NA	NA	0.669965	0.866705	0.291515	2.08e-14	0.341612	NA	0.00420633	0.0391473	4.72088	39.5092	0.712281	0.534393	16.8253	NA	NA	0.40053	0.143057	1.23266	31.5038	1.07408	NA	5.47117	3.24043	1	1	1	1	1	NA	NA	1	1	1	1
11391	OG0017592:	8	11.8712	8	0.125	Up	8.48997e-32	2.18885e-30	NA	NA	NA	0.000372623	0.116934	0.579141	0.513652	0.969198	NA	5.3e-06	8.65e-29	NA	0.000988599	NA	NA	NA	NA	NA	7.89494	2.14615	0.54621	0.666209	0.0312859	NA	12.1478	64.6174	NA	6.91922	NA	NA	NA	NA	NA	1	1	1	1	1	NA	1	1
3368	OG0003961:	14	7.51649	14.9492	0.0668934	Down	9.56298e-32	2.25765e-30	0.254144	0.000169551	0.860788	0.0382098	1.65e-15	NA	0.814564	0.733051	0.558597	0.000443575	3.24e-16	0.56155	0.0210337	5.89e-06	0.31281	1.36985	8.68236	0.149907	3.26466	34.038	NA	0.205102	0.31054	0.582327	7.72064	35.6658	0.577055	3.86163	8.02817	0.774773	1	1	1	1	1	NA	1	1	1	1	1
601	OG0003940:	6	14.8291	6	0.166667	Down	1.12381e-31	2.64874e-30	NA	NA	NA	NA	7.28e-29	0.788856	NA	5.06e-09	0.0546932	NA	NA	NA	NA	0.184938	0.777106	NA	NA	NA	NA	64.7898	0.237172	NA	19.1019	2.90602	NA	NA	NA	NA	1.68773	0.252179	NA	NA	NA	NA	1	1	NA	1	1	NA	NA
2572	OG0007234:	12	8.76125	12	0.0833333	Up	1.06167e-31	2.73221e-30	0.107452	3.95e-16	0.0050769	NA	0.0411092	NA	0.30644	0.638437	0.294091	0.00709004	8.31e-20	NA	0.367977	0.00433355	0.457346	2.23071	35.4676	5.28305	NA	3.19152	NA	1.18273	0.448732	1.22387	4.94906	43.9342	NA	0.999734	5.44137	0.782315	1	1	1	NA	1	NA	1	1	1	1	1
4129	OG0000603:	7	12.2314	7.65032	0.130713	Down	1.26377e-31	2.97371e-30	6.39e-06	2.34e-11	3.55e-09	2.81e-10	NA	NA	NA	NA	NA	0.181281	0.00196774	NA	5.6e-05	NA	NA	11.9608	24.4783	19.4563	11.996	NA	NA	NA	NA	NA	1.70771	6.23087	NA	9.79016	NA	NA	1	1	1	3	NA	NA	NA	NA	NA	1	1
7525	OG0017609:	7	13.097	7	0.142857	Down	1.34814e-31	3.16702e-30	NA	NA	NA	0.847247	6.36e-06	NA	0.431866	0.815144	0.708636	0.0917295	1.24e-33	NA	NA	NA	NA	NA	NA	NA	0.165763	11.9655	NA	0.839639	0.20439	0.344413	2.38891	75.7702	NA	NA	NA	NA	NA	NA	NA	1	1	NA	1	1	1	1	1
4026	OG0000732:	11	6.97736	16.606	0.060219	Up	1.28602e-31	3.30364e-30	NA	0.314299	NA	2.55e-13	5.42e-05	2.67e-07	1.11e-05	0.989443	0.0368235	5.67e-13	NA	0.122632	3.09e-09	0.429228	NA	NA	1.15741	NA	19.3317	9.82283	10.0907	6.22285	0.0106128	1.80088	15.381	NA	1.39904	10.6882	0.845767	NA	NA	1	NA	2	1	2	3	1	3	3	NA
1512	OG0003559:	13	8.25873	13	0.0769231	Up	1.29863e-31	3.33003e-30	0.000538034	9.8e-05	3.03e-21	0.0977195	0.0355881	2.89e-05	0.0135423	0.549257	0.507433	0.0254989	4.39e-07	0.733059	NA	0.0474235	NA	7.52759	9.23054	47.2457	2.32565	3.33574	10.4517	4.30194	0.59919	0.67839	3.66912	14.6388	0.310529	NA	3.04864	NA	1	1	1	1	1	1	1	1	1	1	1
11548	OG0008817:	9	10.7992	9	0.111111	Up	1.32508e-31	3.39177e-30	2.54e-07	5.15e-09	2.46e-06	NA	NA	NA	0.485132	NA	NA	4.14e-07	0.00253322	2.21e-05	8.85e-07	0.0192476	NA	15.1859	19.0843	12.9153	NA	NA	NA	0.723334	NA	NA	14.6974	5.97827	10.7199	13.9377	3.95037	NA	1	1	1	NA	NA	NA	1	NA	NA	1	1
7511	OG0006569:	12	8.73967	12	0.0833333	Up	1.33897e-31	3.42119e-30	0.00111194	6.47e-18	0.000173097	0.0778791	2.09e-06	NA	0.0103936	0.133419	0.0656939	NA	0.000258674	0.0300734	NA	1.31e-05	0.150777	6.80165	39.5794	8.66166	2.5526	13.0783	NA	4.56657	2.01426	2.72275	NA	8.25994	3.50412	NA	11.2429	1.89195	1	1	1	1	1	NA	1	1	1	NA	1
10122	OG0006328:	10	9.96405	10	0.1	Down	1.56134e-31	3.66184e-30	1.29e-12	1.59e-15	0.0460744	0.00287694	NA	NA	0.0737171	NA	NA	0.00249971	0.159773	0.00300725	1.73e-05	0.127978	NA	27.3764	34.075	3.0775	5.85103	NA	NA	2.60752	NA	NA	5.99158	1.834	5.80673	10.9648	2.05589	NA	1	1	1	1	NA	NA	1	NA	NA	1	1
4056	OG0008381:	10	9.97161	10	0.1	Up	1.4575e-31	3.7174e-30	0.00296314	0.0538024	0.0257325	0.186297	NA	4.19e-08	2.2e-07	0.48762	8.83e-07	0.818641	NA	NA	1.99e-17	NA	NA	5.8215	2.92244	3.66	1.68041	NA	16.988	15.3296	0.718219	13.9399	0.200109	NA	NA	38.4558	NA	NA	1	1	1	1	NA	1	1	1	1	1	NA
5448	OG0011829:	8	11.7857	8	0.125	Down	1.60001e-31	3.74638e-30	NA	NA	NA	NA	NA	0.0518772	0.471423	0.915947	NA	0.00536071	NA	4.38e-29	2.26e-06	0.00692475	0.137043	NA	NA	NA	NA	NA	2.95887	0.751999	0.0877967	NA	5.22866	NA	65.2979	13.0001	4.97265	1.98746	NA	NA	NA	NA	NA	1	1	1	NA	1	NA
12985	OG0005423:	6	14.7748	6	0.166667	Up	1.52919e-31	3.89331e-30	NA	0.323985	4.04e-09	NA	NA	NA	NA	NA	NA	3.09e-19	4.02e-09	NA	0.00289236	0.673023	NA	NA	1.12706	19.327	NA	NA	NA	NA	NA	NA	42.6209	19.332	NA	5.84568	0.395976	NA	NA	1	1	NA	NA	NA	NA	NA	NA	1	1
1089	OG0017046:	5	17.1031	5	0.2	Down	1.69664e-31	3.96613e-30	1.49e-08	6.91e-24	0.00315876	0.0106328	NA	NA	0.021001	NA	NA	NA	NA	NA	NA	NA	NA	18.0219	53.3291	5.75758	4.54381	NA	NA	3.86319	NA	NA	NA	NA	NA	NA	NA	NA	1	1	1	1	NA	NA	1	NA	NA	NA	NA
11119	OG0030501:	3	26.2538	3	0.333333	Down	1.98138e-31	4.6242e-30	0.000104636	2.48e-26	2.4e-05	NA	NA	NA	NA	NA	NA	NA	NA	NA	NA	NA	NA	9.16502	58.959	10.6375	NA	NA	NA	NA	NA	NA	NA	NA	NA	NA	NA	NA	1	1	1	NA	NA	NA	NA	NA	NA	NA	NA
6653	OG0000709:	7	13.0348	7	0.142857	Down	2.02468e-31	4.71755e-30	0.0233377	1.41e-19	6.72e-18	0.158368	NA	0.63688	NA	NA	NA	0.37875	NA	NA	0.27961	NA	NA	3.75769	43.4055	39.5414	1.84284	NA	0.451174	NA	NA	NA	0.970878	NA	NA	1.27436	NA	NA	1	1	1	1	NA	1	NA	NA	NA	1	NA
6266	OG0004770:	11	9.26357	11	0.0909091	Down	2.05121e-31	4.77157e-30	2.04e-06	0.00468409	0.00373389	0.410176	NA	NA	0.439076	NA	NA	2.2e-09	3.35e-06	0.00374133	1.93e-13	0.000185233	0.879038	13.1026	5.36358	5.5903	0.891168	NA	NA	0.823083	NA	NA	19.9348	12.6066	5.58831	29.2761	8.5939	0.128927	1	1	1	1	NA	NA	1	NA	NA	1	1
8915	OG0005796:	10	9.93256	10	0.1	Down	2.07966e-31	4.82988e-30	0.00798446	9.05e-33	0.0326745	0.712114	NA	NA	0.0916638	NA	NA	0.0240617	0.484354	0.0246198	0.00403554	0.409161	NA	4.83026	73.7825	3.42116	0.339517	NA	NA	2.38963	NA	NA	3.72714	0.724939	3.7042	5.51261	0.893647	NA	1	1	1	1	NA	NA	1	NA	NA	1	1
6351	OG0006389:	9	10.7554	9	0.111111	Up	1.90221e-31	4.8344e-30	NA	NA	NA	NA	9.99e-23	2.47e-11	NA	0.0492945	0.288945	0.194504	0.00158507	0.0542329	NA	0.0129561	0.120004	NA	NA	NA	NA	50.6579	24.4242	NA	3.00994	1.24152	1.6373	6.44713	2.91447	NA	4.34619	2.12023	NA	NA	NA	NA	1	1	NA	1	1	1	1
6686	OG0003722:	11	9.25319	11	0.0909091	Down	2.27386e-31	5.27232e-30	0.000165125	2.68e-07	0.00415085	1.42e-05	NA	NA	0.20729	NA	NA	5.91e-07	0.00298701	9.95e-06	4.87e-08	2.61e-05	0.517017	8.70881	15.1323	5.48444	11.1623	NA	NA	1.57364	NA	NA	14.3414	5.81348	11.5179	16.8376	10.5536	0.659679	1	1	1	1	NA	NA	1	NA	NA	1	1
9478	OG0019674:	5	17.0604	5	0.2	Up	2.08024e-31	5.27746e-30	NA	NA	NA	NA	NA	NA	NA	NA	NA	0.0880235	3.21e-08	1.85e-25	NA	0.327174	0.000525818	NA	NA	NA	NA	NA	NA	NA	NA	NA	2.43015	17.2544	56.9494	NA	1.11726	7.55056	NA	NA	NA	NA	NA	NA	NA	NA	NA	1	1
2578	OG0012250:	10	9.92238	10	0.1	Down	2.28164e-31	5.2818e-30	NA	NA	NA	0.000780049	0.00522461	1.58e-07	NA	NA	0.542155	1.55e-08	9.15e-06	2.06e-05	0.000120591	2.08e-05	3.16e-05	NA	NA	NA	7.15615	5.25438	15.6607	NA	NA	0.612204	17.9824	11.6018	10.7902	9.02311	10.7806	10.3624	NA	NA	NA	1	1	1	NA	NA	1	1	1
5594	OG0004937:	9	10.7298	9	0.111111	Down	2.35065e-31	5.43274e-30	4.48e-20	4.14e-09	0.00632373	0.0310795	NA	NA	0.261829	NA	NA	0.00310647	NA	4.75e-05	0.00171745	0.475681	NA	44.5521	19.3026	5.06345	3.47121	NA	NA	1.34006	NA	NA	5.77427	NA	9.95478	6.36691	0.743007	NA	1	1	1	1	NA	NA	1	NA	NA	1	NA
1828	OG0011287:	9	10.7393	9	0.111111	Up	2.17333e-31	5.50384e-30	NA	NA	NA	8.45e-05	1.99e-23	3.65e-05	NA	NA	NA	5.54e-05	0.00966244	0.189193	0.0525176	0.862002	0.00375395	NA	NA	NA	9.37876	52.2713	10.2182	NA	NA	NA	9.80093	4.63951	1.66499	2.94661	0.148497	5.58495	NA	NA	NA	1	1	1	NA	NA	NA	1	1
1129	OG0000068:	14	5.97082	20.8564	0.047947	Down	2.50467e-31	5.77936e-30	3.03e-05	2.94e-13	1.51e-05	0.00258945	0.000700524	0.0155866	0.296616	0.82912	NA	0.30863	1.98e-19	0.343234	0.0124281	0.000402085	0.141884	6.93624	19.2368	11.1008	3.2489	3.96201	2.26982	1.21532	0.187391	NA	0.783742	23.4906	1.06934	2.9252	5.21256	1.95274	2	2	1	3	3	3	1	1	NA	2	3
12759	OG0007392:	12	8.68785	12	0.0833333	Up	2.33739e-31	5.90883e-30	0.0143538	6.19e-15	1.73e-07	0.00590804	NA	NA	0.386186	0.884319	NA	0.0477649	3.33e-10	0.0552898	0.011553	4.16e-05	0.0403115	4.24374	32.7158	15.57	5.13144	NA	NA	0.951435	0.122937	NA	3.04147	21.8229	2.89517	4.46081	10.0874	3.21112	1	1	1	1	NA	NA	1	1	NA	1	1
2264	OG0002730:	8	11.7185	8	0.125	Down	2.6326e-31	6.06475e-30	7.93e-15	1.79e-18	0.00141265	NA	NA	NA	0.256806	NA	NA	0.0585721	NA	0.015426	0.00807494	0.513956	NA	32.4681	40.8643	6.56229	NA	NA	NA	1.35944	NA	NA	2.8375	NA	4.1717	4.81899	0.665617	NA	1	1	1	NA	NA	NA	1	NA	NA	1	NA
10598	OG0012346:	6	14.6912	6	0.166667	Up	2.45529e-31	6.19591e-30	0.000138796	NA	NA	NA	NA	9.59e-08	NA	NA	NA	4.68e-13	1.39e-05	6.06e-05	9.96e-07	NA	NA	8.88251	NA	NA	NA	NA	16.16	NA	NA	NA	28.3903	11.1836	9.71122	13.8195	NA	NA	1	NA	NA	NA	NA	1	NA	NA	NA	1	1
5956	OG0004076:	9	10.7092	9	0.111111	Down	2.78754e-31	6.41134e-30	0.00569744	3.84e-06	0.00905271	6.82e-07	0.000909533	NA	NA	NA	NA	0.511087	2.04e-22	NA	0.40771	0.265267	NA	5.16774	12.47	4.70469	14.1982	7.00258	NA	NA	NA	NA	0.671215	49.9439	NA	0.897198	1.32702	NA	1	1	1	1	1	NA	NA	NA	NA	1	1
33	OG0006819:	12	8.67125	12	0.0833333	Down	2.79388e-31	6.41559e-30	0.0209372	6.03e-05	0.82823	0.0279031	1.71e-09	NA	0.389678	0.570714	0.668011	0.862464	8.8e-28	NA	NA	0.252256	0.454441	3.86623	9.71618	0.188465	3.57902	20.1868	NA	0.942434	0.560866	0.403451	0.147962	62.2976	NA	NA	1.37731	0.788687	1	1	1	1	1	NA	1	1	1	1	1
5698	OG0006122:	9	10.7049	9	0.111111	Down	2.88784e-31	6.62071e-30	2.48e-15	8.32e-13	0.00426044	NA	NA	NA	0.356874	NA	NA	1.32e-05	0.00179321	0.161413	0.00206066	0.0582888	NA	33.6305	27.8149	5.45838	NA	NA	NA	1.03037	NA	NA	11.2353	6.32375	1.82379	6.18473	2.84235	NA	1	1	1	NA	NA	NA	1	NA	NA	1	1
3228	OG0002652:	11	9.20799	11	0.0909091	Down	3.56201e-31	8.14019e-30	0.00216235	2.2e-20	0.000118197	0.117634	NA	NA	0.542219	NA	NA	0.000707599	0.0113183	0.0263938	5.79e-06	0.00130123	0.0179674	6.13656	45.2632	9.04316	2.14018	NA	NA	0.612085	NA	NA	7.25363	4.48134	3.63463	12.0594	6.64445	4.0192	1	1	1	1	NA	NA	1	NA	NA	1	1
3007	OG0017144:	6	14.6421	6	0.166667	Up	3.242e-31	8.16676e-30	NA	0.000272005	0.0325269	8.19e-08	1.58e-18	1.1e-08	0.557092	NA	NA	NA	NA	NA	NA	NA	NA	NA	8.20969	3.42569	16.3178	40.9891	18.3254	0.585025	NA	NA	NA	NA	NA	NA	NA	NA	NA	1	1	1	1	1	1	NA	NA	NA	NA
70	OG0011445:	7	12.9584	7	0.142857	Up	3.33818e-31	8.39422e-30	2.12e-07	7.18e-09	1.2e-19	NA	NA	NA	0.750203	NA	NA	0.00975912	0.0176694	NA	0.0170655	NA	NA	15.3667	18.752	43.5668	NA	NA	NA	0.287412	NA	NA	4.62955	4.03592	NA	4.0707	NA	NA	1	1	1	NA	NA	NA	1	NA	NA	1	1
1242	OG0017093:	7	12.9415	7	0.142857	Down	3.72859e-31	8.50726e-30	2.15e-06	1.91e-12	0.0023665	1.04e-05	NA	NA	NA	NA	NA	9.26e-08	0.0327707	NA	1.48e-06	NA	NA	13.05	26.9839	6.04634	11.4737	NA	NA	NA	NA	NA	16.195	3.41822	NA	13.4235	NA	NA	1	1	1	1	NA	NA	NA	NA	NA	1	1
2880	OG0000166:	15	6.2226	19.435	0.0514535	Down	3.81249e-31	8.68481e-30	0.188433	0.00016008	0.0111626	1.93e-06	3.76e-07	9.57e-07	0.515273	0.0556291	0.271878	4.77e-07	1.5e-11	0.000165399	3.2e-11	0.423929	0.391948	1.66901	8.73984	4.49518	13.158	7.10096	6.65254	0.663058	2.88905	1.3024	9.70383	13.5943	8.70715	13.1811	0.85819	0.624418	1	1	1	1	4	4	1	1	1	2	3
9896	OG0008639:	10	9.85744	10	0.1	Down	4.11995e-31	9.37027e-30	2.71e-10	4.18e-21	0.000162167	0.357847	NA	NA	0.0893238	NA	NA	0.135953	7.55e-05	0.0906352	0.670964	0.0422249	NA	22.0289	46.924	8.72688	1.02765	NA	NA	2.41549	NA	NA	1.99545	9.49138	2.40091	0.39904	3.16475	NA	1	1	1	1	NA	NA	1	NA	NA	1	1
1050	OG0006522:	9	10.6697	9	0.111111	Up	3.8629e-31	9.69662e-30	0.0069664	NA	0.0157672	2.28e-09	4.07e-09	2.03e-11	6.1e-05	0.00259869	0.00122187	NA	NA	NA	NA	0.493225	NA	4.96666	NA	4.14983	19.8991	19.3196	24.6204	9.70464	5.95275	6.70737	NA	NA	NA	NA	0.706791	NA	1	NA	1	1	1	1	1	1	1	NA	NA
5203	OG0001445:	11	8.6473	11.967	0.0835629	Down	4.33649e-31	9.84708e-30	0.00011444	2.54e-21	1.57e-06	0.00665278	3.95e-10	0.282549	NA	0.68437	0.728924	NA	0.112251	NA	0.210988	0.790665	NA	9.07546	47.4221	13.3644	5.01272	14.4348	1.2639	NA	0.252838	0.316186	NA	2.18702	NA	1.55595	0.234881	NA	1	1	1	1	2	1	NA	2	1	NA	1
7918	OG0048939:	3	26.0174	3	0.333333	Up	3.9552e-31	9.91089e-30	NA	NA	NA	NA	NA	NA	NA	NA	NA	2.86e-11	1.48e-12	NA	2.99e-12	NA	NA	NA	NA	NA	NA	NA	NA	NA	NA	NA	24.2776	27.239	NA	26.5357	NA	NA	NA	NA	NA	NA	NA	NA	NA	NA	NA	1	1
6353	OG0002590:	14	6.88191	16.6415	0.0600907	Down	4.40426e-31	9.98509e-30	0.15018	2.42e-11	0.00923617	0.185023	5.73e-17	NA	0.0104601	0.375682	0.303781	0.0390403	4.97e-08	0.620156	0.118738	0.0221424	0.00574699	1.26395	16.2964	3.12309	1.68728	37.3982	NA	4.56019	0.979012	1.19145	2.16211	16.8173	0.477785	1.42056	3.81026	5.15908	2	2	2	1	1	NA	1	1	1	2	1
707	OG0012283:	8	11.6423	8	0.125	Down	4.62864e-31	1.04771e-29	1.7e-06	1.38e-19	8.15e-07	0.00690153	0.722168	NA	NA	NA	NA	NA	NA	4.64e-06	NA	0.102885	0.0780739	13.2849	43.427	14.0201	4.97601	0.325497	NA	NA	NA	NA	NA	NA	12.2808	NA	2.27414	2.5501	1	1	1	1	1	NA	NA	NA	NA	NA	NA
10762	OG0007166:	7	12.9028	7	0.142857	Down	4.80234e-31	1.08531e-29	NA	NA	NA	NA	NA	NA	0.951126	NA	NA	3.39e-05	2.66e-20	0.179093	7.76e-14	0.133821	0.373085	NA	NA	NA	NA	NA	NA	0.0501089	NA	NA	10.2921	45.0734	1.71985	30.1872	2.01125	0.985949	NA	NA	NA	NA	NA	NA	1	NA	NA	1	1
8358	OG0000076:	9	5.07244	26.8694	0.0372171	Down	4.97439e-31	1.12242e-29	NA	NA	NA	1.24e-05	0.0712421	4.11e-24	0.11606	0.0242295	0.204153	NA	NA	0.00586656	NA	0.054471	0.0242967	NA	NA	NA	6.16244	1.76111	29.372	0.943205	1.36879	0.612794	NA	NA	2.25043	NA	1.39684	1.78436	NA	NA	NA	3	2	3	5	8	7	NA	NA
9093	OG0005532:	9	10.6327	9	0.111111	Down	5.24346e-31	1.18127e-29	3.97e-06	2.12e-14	2.91e-07	NA	NA	NA	0.535332	NA	NA	0.00754112	0.0252573	0.031293	0.00171318	2.06e-08	NA	12.4367	31.4848	15.0499	NA	NA	NA	0.624868	NA	NA	4.88738	3.67864	3.46436	6.3694	17.698	NA	1	1	1	NA	NA	NA	1	NA	NA	1	1
3529	OG0007414:	11	9.1589	11	0.0909091	Down	5.79701e-31	1.30392e-29	8.45e-05	0.000187544	0.00109432	0.473924	NA	0.823304	NA	NA	NA	0.00147851	4.18e-08	0.00109775	1.94e-09	2.03e-09	0.00973971	9.37876	8.5815	6.81762	0.746708	NA	0.19443	NA	NA	NA	6.51672	16.9904	6.8145	20.0606	20.0152	4.63154	1	1	1	1	NA	1	NA	NA	NA	1	1
8887	OG0000383:	12	6.59923	17.6421	0.0566824	Down	6.01604e-31	1.35031e-29	NA	NA	0.645035	4.96e-15	1.53e-06	4.48e-11	NA	0.0229713	0.593489	0.247905	6.99e-05	0.38937	0.00240604	0.374836	0.441158	NA	NA	0.43845	32.9374	5.86434	23.8288	NA	2.51567	0.521736	0.760752	6.37896	0.943224	4.01985	0.535237	0.446374	NA	NA	1	1	5	1	NA	2	1	3	2
10948	OG0000740:	10	6.1568	19.6216	0.0509642	Down	6.02219e-31	1.35031e-29	1.08e-26	0.0232128	0.000511262	0.703852	NA	NA	5.94e-06	NA	NA	0.00183766	0.438443	1.62e-06	0.0157232	0.461497	NA	32.6129	2.5087	4.1338	0.351187	NA	NA	8.02253	NA	NA	3.43596	0.449741	7.27259	2.26506	0.51552	NA	3	2	3	1	NA	NA	2	NA	NA	3	3
2939	OG0006622:	9	10.6084	9	0.111111	Down	6.40523e-31	1.43395e-29	NA	0.000200825	0.59235	NA	1.26e-05	NA	NA	0.849949	NA	0.000689195	8.02e-14	4.84e-08	NA	0.000875233	1.15e-06	NA	8.51308	0.523658	NA	11.2818	NA	NA	0.162579	NA	7.27999	30.1543	16.8438	NA	7.04102	13.6757	NA	1	1	NA	1	NA	NA	1	NA	1	1
3836	OG0000477:	4	20.2309	4	0.25	Down	6.57016e-31	1.46857e-29	NA	3.62e-09	4.37e-25	0.0117928	NA	NA	0.384146	NA	NA	NA	NA	NA	NA	NA	NA	NA	19.4368	56.0899	4.44027	NA	NA	0.956731	NA	NA	NA	NA	NA	NA	NA	NA	1	1	1	1	NA	NA	1	NA	NA	NA	NA
4359	OG0006025:	10	9.81403	10	0.1	Up	6.11443e-31	1.52946e-29	1.45e-06	1.01e-21	3.03e-07	NA	NA	NA	0.13711	NA	NA	0.400642	0.836239	3.04e-08	0.719133	0.618843	0.86626	13.4439	48.3443	15.0095	NA	NA	NA	1.98697	NA	NA	0.914687	0.178841	17.3088	0.329709	0.479904	0.143571	1	1	1	NA	NA	NA	1	NA	NA	1	1
6284	OG0002155:	7	10.9235	8.64706	0.115646	Down	6.89754e-31	1.53934e-29	0.0461404	6.23e-05	1.42e-07	1.52e-09	NA	NA	NA	NA	NA	0.0257429	3.13e-13	NA	0.000123823	NA	NA	3.07607	9.68355	15.7674	20.3046	NA	NA	NA	NA	NA	2.43973	19.195	NA	5.99777	NA	NA	1	1	1	1	NA	NA	NA	NA	NA	2	2
4161	OG0022425:	5	16.8293	5	0.2	Up	6.25907e-31	1.56291e-29	NA	NA	NA	0.00667458	5.61e-29	3.78e-06	NA	0.407578	0.494997	NA	NA	NA	NA	NA	NA	NA	NA	NA	5.00945	65.0504	12.4858	NA	0.897524	0.703203	NA	NA	NA	NA	NA	NA	NA	NA	NA	1	1	1	NA	1	1	NA	NA
3790	OG0012129:	8	11.5775	8	0.125	Down	7.47944e-31	1.6666e-29	0.00180337	7.56e-22	0.204734	1.5e-07	NA	NA	NA	NA	NA	3.68e-05	0.104622	NA	0.00127202	0.290929	NA	6.3181	48.634	1.58604	15.7126	NA	NA	NA	NA	NA	10.21	2.2574	NA	6.66715	1.23467	NA	1	1	1	1	NA	NA	NA	NA	NA	1	1
2723	OG0011596:	9	10.5906	9	0.111111	Up	7.42031e-31	1.84964e-29	7.07e-19	2.41e-07	6.31e-06	0.0827687	NA	NA	NA	NA	NA	0.0767453	NA	9.4e-08	0.101527	0.0994244	0.621473	41.7933	15.2385	11.9734	2.49171	NA	NA	NA	NA	NA	2.56726	NA	16.18	2.28743	2.30836	0.475662	1	1	1	1	NA	NA	NA	NA	NA	1	NA
3209	OG0000035:	9	7.16311	15.5484	0.0643153	Up	7.69691e-31	1.91191e-29	0.0565675	NA	0.391583	7.44e-07	2.45e-27	2.48e-06	0.000288425	0.000652752	0.268061	0.967163	NA	NA	NA	NA	NA	1.91488	NA	0.625039	9.40748	33.422	6.19548	8.15108	4.00053	0.718112	0.033388	NA	NA	NA	NA	NA	2	NA	2	2	3	4	1	3	3	1	NA
6948	OG0003720:	5	16.7862	5	0.2	Up	7.68442e-31	1.91191e-29	NA	NA	NA	0.0333885	5.2e-06	5.9e-30	NA	0.707521	0.48865	NA	NA	NA	NA	NA	NA	NA	NA	NA	3.39954	12.1669	67.3026	NA	0.345988	0.716109	NA	NA	NA	NA	NA	NA	NA	NA	NA	1	1	1	NA	1	1	NA	NA
10831	OG0006328:	5	16.7823	5	0.2	Up	7.83053e-31	1.94173e-29	NA	NA	NA	NA	7.3e-23	3.11e-11	NA	0.00139225	0.346036	NA	NA	NA	NA	NA	0.330257	NA	NA	NA	NA	50.9716	24.1938	NA	6.57684	1.06121	NA	NA	NA	NA	NA	1.10788	NA	NA	NA	NA	1	1	NA	1	1	NA	NA
10866	OG0002790:	12	8.56759	12	0.0833333	Up	8.50326e-31	2.10489e-29	0.000349286	5.33e-21	5.95e-06	0.973746	0.544684	NA	0.186876	NA	0.735661	0.017231	1.29e-11	0.894157	0.15796	0.0882274	NA	7.95962	46.6809	12.0321	0.0266051	0.60755	NA	1.67731	NA	0.306986	4.06105	25.0738	0.111873	1.84541	2.42784	NA	1	1	1	1	1	NA	1	NA	1	1	1
3989	OG0006591:	6	14.4262	6	0.166667	Down	1.10065e-30	2.44488e-29	NA	NA	NA	0.421249	1.18e-29	3.32e-05	NA	0.000387272	0.569111	NA	NA	NA	NA	NA	0.704736	NA	NA	NA	0.86453	66.6095	10.313	NA	7.85638	0.56368	NA	NA	NA	NA	NA	0.349932	NA	NA	NA	1	1	1	NA	1	1	NA	NA
7783	OG0004432:	3	25.6607	3	0.333333	Down	1.12232e-30	2.48915e-29	NA	NA	NA	1.47e-05	7.97e-17	3.15e-13	NA	NA	NA	NA	NA	NA	NA	NA	NA	NA	NA	NA	11.1277	37.0683	28.7862	NA	NA	NA	NA	NA	NA	NA	NA	NA	NA	NA	NA	1	1	1	NA	NA	NA	NA	NA
4171	OG0037613:	3	25.6592	3	0.333333	Down	1.12743e-30	2.4966e-29	NA	NA	NA	0.121592	8.83e-31	0.00345337	NA	NA	NA	NA	NA	NA	NA	NA	NA	NA	NA	NA	2.10708	69.202	5.6684	NA	NA	NA	NA	NA	NA	NA	NA	NA	NA	NA	NA	1	1	1	NA	NA	NA	NA	NA
3161	OG0008983:	4	20.0865	4	0.25	Down	1.14611e-30	2.53404e-29	NA	NA	NA	NA	1.27e-24	4.12e-08	NA	0.0014026	0.173995	NA	NA	NA	NA	NA	NA	NA	NA	NA	NA	55.023	17.0048	NA	6.56943	1.74873	NA	NA	NA	NA	NA	NA	NA	NA	NA	NA	1	1	NA	1	1	NA	NA
11695	OG0007088:	11	9.0871	11	0.0909091	Down	1.18152e-30	2.60828e-29	8.62e-05	5.89e-13	0.00246775	0.00286367	0.000127163	NA	NA	NA	NA	0.0628194	8.13e-11	0.36175	0.571577	3.34e-06	0.241074	9.35884	28.1604	6.00445	5.85565	8.97004	NA	NA	NA	NA	2.76749	23.2329	1.0168	0.559357	12.6095	1.42265	1	1	1	1	1	NA	NA	NA	NA	1	1
390	OG0005341:	10	9.74886	10	0.1	Up	1.1057e-30	2.73231e-29	0.0265899	2.26e-15	2.17e-10	NA	NA	NA	NA	0.893769	NA	0.0857948	4.49e-07	0.00231096	0.20466	0.0139737	0.000154484	3.62722	33.7234	22.2511	NA	NA	NA	NA	0.112308	NA	2.4558	14.6162	6.07009	1.5864	4.27058	8.77542	1	1	1	NA	NA	NA	NA	1	NA	1	1
9010	OG0011639:	11	9.08072	11	0.0909091	Down	1.25857e-30	2.7741e-29	5.52e-05	2.39e-10	0.000925246	0.107752	0.800545	NA	NA	NA	NA	1.08e-08	1.45e-09	0.179211	0.000120484	0.000161725	0.722695	9.80455	22.1546	6.98545	2.22792	0.222462	NA	NA	NA	NA	18.3437	20.3517	1.71919	9.02399	8.72961	0.324769	1	1	1	1	1	NA	NA	NA	NA	1	1
5586	OG0011309:	10	9.73412	10	0.1	Down	1.2642e-30	2.78222e-29	1.54e-06	0.0800593	3.08e-06	NA	NA	NA	0.17309	NA	NA	1.81e-08	2.55e-05	1.85e-07	6.46e-06	4.86e-05	0.301476	13.3837	2.52499	12.6906	NA	NA	NA	1.75395	NA	NA	17.8274	10.5768	15.5029	11.9499	9.93189	1.19907	1	1	1	NA	NA	NA	1	NA	NA	1	1
11360	OG0006378:	11	9.08581	11	0.0909091	Up	1.19668e-30	2.95201e-29	NA	NA	NA	0.000582754	3.07e-05	9.39e-17	0.131022	9.07e-07	0.0315737	1.38e-07	0.019885	0.0246891	NA	0.28859	0.31927	NA	NA	NA	7.44775	10.3912	36.9043	2.03239	13.9131	3.45543	15.796	3.91779	3.70139	NA	1.24275	1.14172	NA	NA	NA	1	1	1	1	1	1	1	1
7776	OG0001200:	12	7.38885	14.7273	0.0679012	Down	1.3571e-30	2.98206e-29	5.78e-08	1.78e-23	0.00161503	0.031352	0.00324681	NA	0.226148	NA	NA	0.172905	0.000915762	9.16e-08	0.712821	0.644027	0.00516354	16.6663	34.9219	4.2856	2.30832	5.73008	NA	1.48657	NA	NA	1.75501	4.66384	10.8039	0.338525	0.440015	5.26613	1	2	2	2	1	NA	1	NA	NA	1	2
9218	OG0017232:	4	20.0092	4	0.25	Down	1.54394e-30	3.38741e-29	0.000745523	4.2e-26	0.0709684	7.83e-06	NA	NA	NA	NA	NA	NA	NA	NA	NA	NA	NA	7.20142	58.4321	2.64552	11.7575	NA	NA	NA	NA	NA	NA	NA	NA	NA	NA	NA	1	1	1	1	NA	NA	NA	NA	NA	NA	NA
7653	OG0001591:	7	10.8252	8.64706	0.115646	Up	1.50635e-30	3.70952e-29	0.00336246	3.34e-06	0.0360574	NA	NA	NA	0.022017	NA	NA	NA	NA	1.57e-14	5.2e-11	NA	0.125239	3.79672	8.40636	2.2151	NA	NA	NA	3.81594	NA	NA	NA	NA	31.7851	23.6798	NA	2.07754	2	2	2	NA	NA	NA	1	NA	NA	NA	NA
1563	OG0007491:	11	9.06103	11	0.0909091	Up	1.52978e-30	3.76073e-29	4.5e-07	0.000264844	1.57e-10	1.58e-08	NA	NA	0.570426	NA	0.992211	0.198104	0.0749801	0.00145202	1.68e-11	NA	0.852343	14.614	8.23637	22.5748	17.9633	NA	NA	0.561371	NA	0.00781937	1.61896	2.59053	6.5348	24.8096	NA	0.159767	1	1	1	1	NA	NA	1	NA	1	1	1
1822	OG0009674:	9	10.4972	9	0.111111	Up	1.6038e-30	3.93593e-29	0.825904	0.053101	0.268035	2.69e-05	0.0193071	5.86e-33	NA	0.864268	NA	NA	NA	0.421164	NA	NA	0.716944	0.191277	2.93556	1.31664	10.5234	3.94728	74.2172	NA	0.145872	NA	NA	NA	0.864732	NA	NA	0.332758	1	1	1	1	1	1	NA	1	NA	NA	NA
8364	OG0000935:	6	11.7976	7.71429	0.12963	Up	1.60976e-30	3.94377e-29	0.94483	NA	NA	4.34e-18	1.74e-26	NA	NA	NA	NA	NA	NA	0.107413	NA	0.187587	0.388762	0.0567501	NA	NA	26.6524	39.5422	NA	NA	NA	NA	NA	NA	2.23108	NA	1.67351	0.629858	1	NA	NA	2	2	NA	NA	NA	NA	NA	NA
8527	OG0000072:	3	9.74108	9.95067	0.100496	Up	1.63621e-30	4.00171e-29	NA	NA	NA	NA	NA	NA	5.9e-21	4.06e-09	0.142072	NA	NA	NA	NA	NA	NA	NA	NA	NA	NA	NA	NA	19.012	9.2746	0.936681	NA	NA	NA	NA	NA	NA	NA	NA	NA	NA	NA	NA	6	4	4	NA	NA
5632	OG0004413:	6	14.3541	6	0.166667	Up	1.65442e-30	4.03932e-29	NA	NA	NA	0.00165014	1.39e-14	1.13e-20	NA	0.359127	0.75905	NA	NA	NA	NA	NA	0.558988	NA	NA	NA	6.40689	31.9069	45.9295	NA	1.02408	0.275688	NA	NA	NA	NA	NA	0.581627	NA	NA	NA	1	1	1	NA	1	1	NA	NA
3022	OG0006234:	7	12.695	7	0.142857	Down	1.86802e-30	4.09216e-29	0.0467584	1.64e-27	0.33571	NA	NA	NA	NA	NA	NA	0.000643203	NA	2.61e-05	0.0243913	NA	0.241792	3.06276	61.6751	1.09151	NA	NA	NA	NA	NA	NA	7.34905	NA	10.5536	3.71353	NA	1.41968	1	1	1	NA	NA	NA	NA	NA	NA	1	NA
12093	OG0005681:	8	11.4504	8	0.125	Up	1.91577e-30	4.66945e-29	3.51e-18	0.110793	6.29e-07	0.00657332	NA	NA	NA	NA	NA	0.0011975	NA	3.52e-08	0.0124013	0.196224	NA	40.1909	2.20009	14.2791	5.02474	NA	NA	NA	NA	NA	6.72752	NA	17.1622	4.38995	1.6285	NA	1	1	1	1	NA	NA	NA	NA	NA	1	NA
8505	OG0015785:	3	25.4353	3	0.333333	Down	2.169e-30	4.74424e-29	NA	NA	NA	NA	NA	NA	NA	NA	NA	NA	NA	1.2e-07	NA	1.92e-07	3.15e-20	NA	NA	NA	NA	NA	NA	NA	NA	NA	NA	NA	15.9358	NA	15.4658	44.9043	NA	NA	NA	NA	NA	NA	NA	NA	NA	NA	NA
862	OG0008834:	6	14.2976	6	0.166667	Down	2.27784e-30	4.97468e-29	0.127897	9.77e-17	1.84e-14	NA	NA	NA	0.00865882	NA	NA	0.00189372	NA	NA	0.0147074	NA	NA	2.05653	36.8646	31.6264	NA	NA	NA	4.74918	NA	NA	6.26921	NA	NA	4.21941	NA	NA	1	1	1	NA	NA	NA	1	NA	NA	1	NA
1995	OG0000766:	13	6.71034	16.8459	0.0593618	Down	2.3641e-30	5.15518e-29	0.000215602	3.63e-08	0.586268	0.10474	0.67652	0.0139537	8.35e-11	NA	NA	3.18e-05	3.79e-11	0.000921738	5.88e-06	0.04435	0.0227113	8.44208	17.1314	0.533978	2.25628	0.390794	4.27201	15.4708	NA	NA	5.64875	15.9974	4.6595	6.56943	2.0771	3.78489	1	1	1	1	1	1	2	NA	NA	3	2
9169	OG0002693:	8	8.97148	11.0769	0.0902778	Up	2.37289e-30	5.77377e-29	NA	NA	NA	NA	NA	NA	NA	0.529326	0.0717607	7.46e-07	0.136894	4.32e-18	0.000153249	0.000259853	6.5e-05	NA	NA	NA	NA	NA	NA	NA	0.63615	2.63442	9.40569	1.3257	39.9833	5.85563	5.5036	6.42742	NA	NA	NA	NA	NA	NA	NA	1	1	2	2
11162	OG0005680:	11	9.00154	11	0.0909091	Down	2.7576e-30	6.00408e-29	5.26e-07	0.000121885	2.2e-08	0.00866762	NA	NA	0.793404	NA	NA	3.62e-05	9.86e-06	0.218309	4.79e-11	0.00290247	0.946203	14.458	9.01243	17.6322	4.74816	NA	NA	0.231422	NA	NA	10.2265	11.527	1.52184	23.7619	5.84219	0.0552986	1	1	1	1	NA	NA	1	NA	NA	1	1
10944	OG0000043:	4	11.7208	7.7234	0.129477	Up	2.5842e-30	6.27724e-29	2.38e-14	1.54e-05	4.1e-14	NA	0.063736	NA	NA	NA	NA	NA	NA	NA	NA	NA	NA	17.1104	7.38743	20.5501	NA	1.83534	NA	NA	NA	NA	NA	NA	NA	NA	NA	NA	3	2	2	NA	2	NA	NA	NA	NA	NA	NA
9839	OG0001259:	10	9.65456	10	0.1	Up	2.60384e-30	6.31419e-29	0.0110844	9.06e-15	0.0168532	0.505901	0.0120438	NA	3.04e-09	5.18e-10	0.00111246	NA	0.0654485	NA	0.995502	NA	NA	4.50222	32.3349	4.08321	0.681413	4.4192	NA	19.6114	21.381	6.80118	NA	2.72649	NA	0.0045084	NA	NA	1	1	1	1	1	NA	1	1	1	NA	1
9432	OG0013730:	5	16.5286	5	0.2	Up	2.62078e-30	6.3445e-29	NA	NA	NA	NA	4.14e-29	7.84e-07	NA	0.253956	0.302687	NA	0.514605	NA	NA	NA	NA	NA	NA	NA	NA	65.3543	14.0589	NA	1.3706	1.19506	NA	0.664356	NA	NA	NA	NA	NA	NA	NA	NA	1	1	NA	1	1	NA	1
10191	OG0003920:	10	9.64078	10	0.1	Down	2.95081e-30	6.41498e-29	0.0208786	0.000336112	0.00303601	0.201271	0.000917987	NA	0.479777	NA	NA	5.2e-14	5.52e-12	NA	0.00131957	0.00188848	NA	3.86903	7.99807	5.79721	1.60311	6.99333	NA	0.734435	NA	NA	30.5875	25.9226	NA	6.63045	6.27198	NA	1	1	1	1	1	NA	1	NA	NA	1	1
3874	OG0007415:	11	9.00149	11	0.0909091	Up	2.759e-30	6.66783e-29	3.94e-14	4.88e-05	0.00687147	0.0100797	0.0123361	NA	2.99e-09	NA	0.172619	1.65e-06	NA	0.0022249	0.0991183	0.322436	NA	30.865	9.92778	4.98038	4.59723	4.39523	NA	19.628	NA	1.75667	13.3147	NA	6.10804	2.31144	1.13185	NA	1	1	1	1	1	NA	1	NA	1	1	NA
2199	OG0016095:	6	14.2629	6	0.166667	Up	2.77177e-30	6.68737e-29	NA	1.32e-18	NA	NA	NA	NA	NA	NA	NA	0.00480247	1.3e-12	0.211015	0.000268624	NA	0.146181	NA	41.1689	NA	NA	NA	NA	NA	NA	NA	5.33862	27.3687	1.55583	8.2222	NA	1.92291	NA	1	NA	NA	NA	NA	NA	NA	NA	1	1
4984	OG0000787:	3	25.3478	3	0.333333	Up	2.80105e-30	6.7466e-29	NA	NA	NA	0.100452	0.000656918	1.43e-29	NA	NA	NA	NA	NA	NA	NA	NA	NA	NA	NA	NA	2.29807	7.32795	66.4173	NA	NA	NA	NA	NA	NA	NA	NA	NA	NA	NA	NA	1	1	1	NA	NA	NA	NA	NA
3367	OG0001867:	10	9.6334	10	0.1	Down	3.1552e-30	6.84888e-29	9.67e-09	4.09e-17	1.15e-07	0.0307017	NA	NA	0.044067	NA	NA	0.000828522	0.0355582	0.792607	0.00146112	0.692731	NA	18.4542	37.7354	15.9783	3.48344	NA	NA	3.12205	NA	NA	7.09587	3.33658	0.232428	6.52855	0.367114	NA	1	1	1	1	NA	NA	1	NA	NA	1	1
9407	OG0003047:	10	9.64102	10	0.1	Up	2.94431e-30	7.07973e-29	5.77e-11	5.99e-11	2.1e-07	0.065348	NA	0.889179	NA	NA	NA	0.0179905	0.0025989	0.416871	1.14e-07	0.0143812	NA	23.5758	23.5383	15.3762	2.72803	NA	0.117457	NA	NA	NA	4.01791	5.95267	0.874979	15.9871	4.24183	NA	1	1	1	1	NA	1	NA	NA	NA	1	1
12932	OG0004115:	10	8.67579	11.5385	0.0866667	Up	3.45706e-30	8.29869e-29	4.69e-06	6.38e-08	1.45e-05	0.164879	NA	NA	NA	NA	NA	0.00247667	0.0498241	4.58e-11	3e-10	0.0648281	0.434899	8.18005	11.045	7.42757	1.80254	NA	NA	NA	NA	NA	6.00084	2.99926	23.8067	21.9272	2.73602	0.832642	2	2	2	1	NA	NA	NA	NA	NA	1	1
8517	OG0006533:	8	11.3549	8	0.125	Down	3.88155e-30	8.41278e-29	5.3e-18	6.76e-15	1.5e-05	0.0713281	NA	NA	0.146237	NA	NA	0.296607	0.976663	NA	NA	0.218055	NA	39.7788	32.6278	11.1075	2.64047	NA	NA	1.92253	NA	NA	1.21535	0.0236139	NA	NA	1.52301	NA	1	1	1	1	NA	NA	1	NA	NA	1	1
2637	OG0004135:	10	9.30451	10.4651	0.0955556	Up	3.60356e-30	8.63584e-29	8.43e-05	0.835423	0.175705	1.1e-06	NA	1.74e-15	0.00330772	NA	NA	0.00321014	NA	7.38e-07	1.38e-05	NA	0.667575	6.25409	0.179817	1.73895	13.7202	NA	33.9849	5.7115	NA	NA	5.74144	NA	14.1193	11.1908	NA	0.404104	2	1	1	1	NA	1	1	NA	NA	1	NA
1294	OG0009757:	10	9.60355	10	0.1	Down	4.13688e-30	8.95258e-29	7.64e-09	4.4e-18	0.0123346	0.484683	NA	NA	0.0705604	NA	NA	7.6e-05	0.00363046	0.00113892	0.0405432	0.0108503	NA	18.6899	39.9649	4.39535	0.72426	NA	NA	2.65129	NA	NA	9.48478	5.6184	6.77767	3.20539	4.52356	NA	1	1	1	1	NA	NA	1	NA	NA	1	1
9578	OG0005582:	8	11.3411	8	0.125	Down	4.29881e-30	9.28895e-29	2.61e-07	2.36e-15	6.69e-06	0.0791565	NA	NA	0.270413	NA	NA	NA	NA	1.8e-06	NA	0.000146153	0.0170433	15.1587	33.6801	11.9149	2.53633	NA	NA	1.30781	NA	NA	NA	NA	13.2277	NA	8.83086	4.072	1	1	1	1	NA	NA	1	NA	NA	NA	NA
11788	OG0005420:	11	8.94093	11	0.0909091	Down	5.02382e-30	1.08392e-28	1.65e-05	4.59e-08	0.305184	3.26e-08	0.212207	NA	0.00600997	NA	NA	1.59e-14	0.0529494	0.0965897	0.855886	0.000289537	NA	11.0122	16.8968	1.18684	17.239	1.55019	NA	5.11434	NA	NA	31.7725	2.93842	2.33728	0.155618	8.14723	NA	1	1	1	1	1	NA	1	NA	NA	1	1
5800	OG0000445:	13	5.93461	20.1072	0.0497335	Down	5.1122e-30	1.10132e-28	NA	0.555778	NA	0.0587417	1.34e-26	0.00585433	8.97e-05	0.00234713	0.522196	0.00336941	6.66e-10	0.098897	0.146831	0.135569	0.547904	NA	0.587387	NA	1.88974	39.7164	3.42705	6.21269	4.03637	0.433142	3.79535	11.5253	2.31368	1.27898	1.33218	0.601655	NA	1	NA	2	2	2	2	2	2	2	3
1346	OG0008751:	8	11.3239	8	0.125	Up	4.88155e-30	1.16789e-28	0.0515418	7.43e-10	0.0045501	NA	2.32e-16	NA	NA	NA	NA	0.480499	NA	5.78e-11	NA	0.955387	0.423097	2.96536	21.0203	5.39261	NA	35.9998	NA	NA	NA	NA	0.73293	NA	23.574	NA	0.0456384	0.860154	1	1	1	NA	1	NA	NA	NA	NA	1	NA
4766	OG0006986:	11	8.93127	11	0.0909091	Down	5.52809e-30	1.18912e-28	1.79e-05	1.06e-08	0.00341998	0.102052	NA	NA	0.571884	NA	NA	9.21e-05	5.72e-08	2.24e-05	0.000135351	1.41e-05	0.0252528	10.9307	18.3624	5.67812	2.28228	NA	NA	0.55882	NA	NA	9.29264	16.6767	10.7064	8.90764	11.1693	3.67882	1	1	1	1	NA	NA	1	NA	NA	1	1
3769	OG0005709:	6	14.1545	6	0.166667	Up	5.11411e-30	1.22148e-28	NA	NA	NA	8.95e-25	NA	1.43e-06	1.17e-05	0.188317	0.158344	NA	NA	NA	NA	NA	0.292999	NA	NA	NA	55.373	NA	13.4578	11.3559	1.66963	1.84299	NA	NA	NA	NA	NA	1.22759	NA	NA	NA	1	NA	1	1	1	1	NA	NA
9892	OG0001515:	8	9.3802	10.2857	0.0972222	Up	5.34316e-30	1.27406e-28	5.58e-07	1.34e-07	5.07e-14	6.66e-08	NA	NA	3.33e-09	0.308728	0.391896	NA	NA	0.0588169	NA	NA	NA	9.59927	10.5503	20.4086	16.5246	NA	NA	13.0135	1.1753	0.936758	NA	NA	2.83333	NA	NA	NA	2	2	2	1	NA	NA	2	1	1	NA	NA
3870	OG0007074:	4	19.6455	4	0.25	Down	6.2639e-30	1.34537e-28	0.0914954	3.21e-18	5.15e-14	NA	NA	NA	0.0049276	NA	NA	NA	NA	NA	NA	NA	NA	2.39147	40.2803	30.5972	NA	NA	NA	5.3129	NA	NA	NA	NA	NA	NA	NA	NA	1	1	1	NA	NA	NA	1	NA	NA	NA	NA
8465	OG0008068:	11	8.91809	11	0.0909091	Down	6.29743e-30	1.35054e-28	0.460452	3.08e-14	1.58e-10	NA	0.0128736	0.426201	NA	NA	0.855801	NA	0.000760843	5.52e-06	0.650947	5.95e-07	0.0145464	0.775547	31.1113	22.5684	NA	4.35258	0.852844	NA	NA	0.155717	NA	7.18108	12.1071	0.429327	14.3347	4.23041	1	1	1	NA	1	1	NA	NA	1	NA	1
4844	OG0005544:	8	11.3015	8	0.125	Up	5.75946e-30	1.37104e-28	2.73e-16	NA	5.14e-14	NA	NA	NA	0.213576	NA	0.958627	0.0164424	NA	5.48e-07	0.0340522	NA	0.615809	35.8371	NA	30.5991	NA	NA	NA	1.54376	NA	0.0422529	4.10789	NA	14.417	3.37986	NA	0.484818	1	NA	1	NA	NA	NA	1	NA	1	1	NA
5228	OG0010173:	6	10.3078	9.03614	0.110667	Up	5.92107e-30	1.40717e-28	NA	NA	NA	6.25e-10	7.99e-10	8.83e-08	0.0148931	0.559354	0.088218	NA	NA	NA	NA	NA	NA	NA	NA	NA	21.1933	20.9477	16.2425	2.01929	0.278867	1.16541	NA	NA	NA	NA	NA	NA	NA	NA	NA	1	1	1	4	4	4	NA	NA
5455	OG0009481:	11	8.92273	11	0.0909091	Up	6.01502e-30	1.42712e-28	0.303278	5.42e-21	0.000108494	0.040934	1.02e-10	0.92209	0.396465	0.568813	0.724391	NA	0.00162114	NA	NA	0.00130107	NA	1.19311	46.6642	9.12882	3.19579	23.006	0.0811129	0.925169	0.564204	0.322424	NA	6.42463	NA	NA	6.64457	NA	1	1	1	1	1	1	1	1	1	NA	1
3676	OG0008597:	8	11.2927	8	0.125	Up	6.14466e-30	1.45546e-28	0.738838	NA	NA	1.15e-14	NA	NA	7.11e-18	0.350315	0.503388	9.48e-05	NA	0.000768114	NA	0.750585	NA	0.302676	NA	NA	32.0964	NA	NA	39.485	1.04892	0.686395	9.26374	NA	7.17157	NA	0.286903	NA	1	NA	NA	1	NA	NA	1	1	1	1	NA
6968	OG0001544:	9	10.3216	9	0.111111	Down	6.81631e-30	1.45963e-28	3.01e-05	1.22e-27	0.000324826	0.0277311	0.0093211	0.744556	0.0441594	NA	0.921678	NA	NA	NA	NA	0.485294	NA	10.411	61.9709	8.03222	3.5852	4.67547	0.294968	3.11995	NA	0.0815594	NA	NA	NA	NA	0.723	NA	1	1	1	1	1	1	1	NA	1	NA	NA
7743	OG0007920:	8	11.2742	8	0.125	Down	7.0464e-30	1.50664e-28	3.88e-10	0.0420097	0.396144	NA	0.718691	NA	NA	NA	NA	0.021427	2.75e-14	NA	5.64e-13	NA	0.437894	21.67	3.16985	0.925978	NA	0.330324	NA	NA	NA	NA	3.8431	31.2246	NA	28.2037	NA	0.82578	1	1	1	NA	1	NA	NA	NA	NA	1	1
5208	OG0005331:	10	9.54247	10	0.1	Down	7.19915e-30	1.537e-28	NA	NA	NA	0.44424	0.000150373	NA	NA	0.709844	0.6168	1.34e-18	0.00634578	0.153287	7.08e-13	0.000986148	0.13565	NA	NA	NA	0.811391	8.80239	NA	NA	0.34271	0.48321	41.1539	5.05997	1.87544	27.9763	6.9217	1.99768	NA	NA	NA	1	1	NA	NA	1	1	1	1
7698	OG0002721:	10	8.61341	11.5385	0.0866667	Up	6.58612e-30	1.55487e-28	0.622616	0.132297	4.84e-08	0.731466	NA	NA	NA	NA	NA	4.83e-06	2.38e-11	8.52e-11	0.0137394	8.58e-05	0.00338658	0.473826	2.02271	16.8438	0.312704	NA	NA	NA	NA	NA	12.2407	24.4613	15.4573	4.28749	6.24233	3.79196	1	1	1	1	NA	NA	NA	NA	NA	1	1
6828	OG0000885:	4	15.958	5.14286	0.194444	Up	6.84486e-30	1.61329e-28	NA	NA	NA	NA	NA	NA	NA	NA	NA	0.374976	4.18e-05	NA	NA	8.73e-18	3.47e-08	NA	NA	NA	NA	NA	NA	NA	NA	NA	0.653928	6.72174	NA	NA	39.2798	17.1765	NA	NA	NA	NA	NA	NA	NA	NA	NA	2	2
3818	OG0000088:	8	8.70915	11.3351	0.0882219	Down	7.62869e-30	1.62628e-28	1.7e-07	1.5e-08	0.0137484	1.95e-14	1.65e-15	0.0771173	NA	0.491666	NA	NA	NA	NA	NA	NA	0.71805	10.3916	18.0152	1.87744	17.2191	18.5662	2.56243	NA	0.709955	NA	NA	NA	NA	NA	NA	0.331216	2	1	5	3	3	1	NA	1	NA	NA	NA
5671	OG0006643:	7	12.4692	7	0.142857	Down	8.16057e-30	1.73707e-28	NA	8.37e-09	0.551539	NA	1.08e-18	NA	NA	0.013727	0.858486	NA	1.62e-09	NA	NA	0.130119	NA	NA	18.5986	0.595042	NA	41.3696	NA	NA	4.28839	0.152585	NA	20.2408	NA	NA	2.03931	NA	NA	1	1	NA	1	NA	NA	1	1	NA	1
4120	OG0006544:	11	8.90042	11	0.0909091	Up	7.50001e-30	1.76189e-28	0.0333917	1.02e-09	2.1e-14	0.145322	5.17e-05	NA	NA	NA	NA	0.0031078	5.56e-07	0.340754	0.0319978	0.00459974	0.649298	3.39945	20.7035	31.4943	1.9288	9.87005	NA	NA	NA	NA	5.77384	14.4025	1.0766	3.44209	5.38176	0.431863	1	1	1	1	1	NA	NA	NA	NA	1	1
5403	OG0008908:	9	10.2973	9	0.111111	Down	8.32303e-30	1.76902e-28	0.148358	0.00033577	0.0565964	0.580773	5.06e-07	NA	NA	NA	NA	0.00409895	5.39e-22	NA	0.000305887	0.100741	NA	1.90812	7.99908	2.87181	0.543395	14.4967	NA	NA	NA	NA	5.49702	48.9723	NA	8.09229	2.2952	NA	1	1	1	1	1	NA	NA	NA	NA	1	1
2125	OG0000378:	12	6.64928	16.7682	0.0596368	Up	7.68658e-30	1.80275e-28	0.124041	NA	NA	4.29e-07	2.15e-07	0.000100731	5.51e-31	0.0884515	0.0557038	0.229879	0.107521	NA	0.0040943	0.277017	0.7361	2.08714	NA	NA	9.77454	10.2351	6.13537	38.0038	2.4253	1.57511	0.980133	1.48672	NA	5.49816	1.28368	0.306389	1	NA	NA	2	2	2	3	1	3	2	2
1170	OG0009755:	4	19.5888	4	0.25	Up	7.78892e-30	1.82376e-28	NA	NA	NA	NA	6.03e-29	2.49e-05	NA	NA	0.674616	NA	NA	NA	NA	NA	0.0922821	NA	NA	NA	NA	64.9782	10.6006	NA	NA	0.393612	NA	NA	NA	NA	NA	2.3829	NA	NA	NA	NA	1	1	NA	NA	1	NA	NA
7869	OG0011893:	9	10.2927	9	0.111111	Down	8.64782e-30	1.83532e-28	0.00100426	1.54e-12	1.91e-08	NA	NA	NA	0.412031	NA	NA	1.05e-08	0.1586	0.359218	1.27e-07	0.0636096	NA	6.90351	27.1992	17.7736	NA	NA	NA	0.886657	NA	NA	18.3719	1.84137	1.02383	15.8791	2.75499	NA	1	1	1	NA	NA	NA	1	NA	NA	1	1
8261	OG0002777:	8	11.2346	8	0.125	Down	9.43694e-30	1.99982e-28	0.58637	1.34e-07	0.269058	NA	NA	NA	NA	0.422322	0.767581	0.943252	1.91e-30	NA	NA	0.0750566	NA	0.533805	15.8254	1.31283	NA	NA	NA	NA	0.861987	0.264512	0.0584213	68.4304	NA	NA	2.58951	NA	1	1	1	NA	NA	NA	NA	1	1	1	1
1603	OG0008620:	9	10.292	9	0.111111	Up	8.69422e-30	2.0324e-28	NA	NA	NA	0.0504822	9.11e-15	6.71e-07	NA	NA	NA	0.108646	1.53e-05	8.43e-06	0.55099	0.00178639	1.39e-05	NA	NA	NA	2.98613	32.3294	14.2145	NA	NA	NA	2.21966	11.0877	11.6837	0.596038	6.32756	11.1836	NA	NA	NA	1	1	1	NA	NA	NA	1	1
7942	OG0008401:	7	12.4512	7	0.142857	Up	9.17702e-30	2.14175e-28	3.53e-06	0.0734172	0.00248949	NA	0.00481097	NA	NA	NA	NA	7.46e-13	NA	0.0122555	4.95e-13	NA	NA	12.5542	2.6116	5.99568	NA	5.33686	NA	NA	NA	NA	27.9241	NA	4.40178	28.3342	NA	NA	1	1	1	NA	1	NA	NA	NA	NA	1	NA
8281	OG0017310:	7	12.4324	7	0.142857	Down	1.03772e-29	2.19581e-28	6.42e-05	8.49e-06	0.0133412	NA	NA	NA	0.0172992	NA	NA	8.89e-09	3.97e-10	NA	3.61e-08	NA	NA	9.65351	11.6766	4.3169	NA	NA	NA	4.05709	NA	NA	18.5383	21.6471	NA	17.137	NA	NA	1	1	1	NA	NA	NA	1	NA	NA	1	1
4779	OG0002056:	6	14.0428	6	0.166667	Up	9.61418e-30	2.24012e-28	NA	NA	NA	1.51e-23	0.0790049	1.16e-05	0.000114529	NA	0.769801	NA	NA	0.000209633	NA	NA	NA	NA	NA	NA	52.5473	2.53825	11.3645	9.07468	NA	0.261623	NA	NA	8.47015	NA	NA	NA	NA	NA	NA	1	1	1	1	NA	1	NA	NA
5649	OG0002708:	12	8.33963	12	0.0833333	Up	9.77572e-30	2.27405e-28	0.47671	0.0262089	0.0402351	8.42e-07	NA	NA	0.141156	0.547493	NA	1.56e-05	7.34e-08	2.97e-08	5.03e-06	1.81e-08	0.340558	0.740848	3.64166	3.21302	13.9875	NA	NA	1.95789	0.602405	NA	11.0682	16.4273	17.3321	12.2001	17.8274	1.07717	1	1	1	1	NA	NA	1	1	NA	1	1
7830	OG0012715:	9	10.2711	9	0.111111	Up	1.03294e-29	2.39895e-28	2.35e-07	1.45e-09	2.52e-09	NA	NA	NA	0.024029	NA	NA	0.0367023	0.00015411	0.00288127	0.636004	3.34e-07	NA	15.2637	20.3517	19.799	NA	NA	NA	3.7285	NA	NA	3.30492	8.77784	5.84952	0.45255	14.9121	NA	1	1	1	NA	NA	NA	1	NA	NA	1	1
5036	OG0005679:	7	12.4312	7	0.142857	Up	1.04567e-29	2.42457e-28	NA	0.0105457	NA	NA	9.81e-12	1.54e-06	NA	0.12326	NA	NA	NA	0.000246101	NA	5.16e-11	6.48e-05	NA	4.55204	NA	NA	25.3476	13.3837	NA	2.09346	NA	NA	NA	8.30977	NA	23.6875	9.6442	NA	1	NA	NA	1	1	NA	1	NA	NA	NA
11784	OG0011653:	9	10.2678	9	0.111111	Up	1.06098e-29	2.45608e-28	6.53e-05	0.00194407	0.292474	NA	NA	NA	2.33e-12	2.85e-16	0.000973978	0.515222	NA	0.70685	0.00841049	NA	NA	9.63652	6.24297	1.22938	NA	NA	NA	26.7852	35.794	6.93412	0.663157	NA	0.346937	4.77828	NA	NA	1	1	1	NA	NA	NA	1	1	1	1	NA
6665	OG0000230:	13	6.12718	18.8994	0.0529116	Up	1.09879e-29	2.53949e-28	5.9e-06	0.0190195	0.242369	1.76e-10	NA	NA	0.00029641	0.766625	0.099989	2.21e-07	2.61e-08	1.67e-10	0.832885	0.00280076	0.1083	5.77947	3.96229	0.944863	9.83673	NA	NA	5.41584	0.265758	1.53513	10.2167	11.6409	22.513	0.18286	5.87787	1.4819	4	1	2	5	NA	NA	2	1	2	2	2
5812	OG0000963:	10	8.03045	12.6246	0.0792103	Up	1.17594e-29	2.71339e-28	2.67e-10	0.925971	5.6e-05	4.35e-11	NA	0.0156681	0.0107144	NA	0.00619978	0.060319	0.000823335	NA	7.45e-10	NA	NA	22.0438	0.0769127	9.79016	15.9055	NA	2.77075	4.53617	NA	5.08324	1.5317	7.10215	NA	11.4642	NA	NA	1	1	1	2	NA	2	1	NA	1	3	1
5189	OG0004107:	8	10.2517	9	0.111111	Up	1.21216e-29	2.79246e-28	NA	NA	NA	0.0522468	NA	0.621707	NA	NA	NA	4.62e-07	5.86e-14	0.0292351	3.51e-09	0.000521093	0.00127079	NA	NA	NA	2.95178	NA	0.475287	NA	NA	NA	14.5877	30.468	2.35492	19.4676	5.03972	6.66812	NA	NA	NA	1	NA	1	NA	NA	NA	1	1
5728	OG0000312:	9	8.33219	11.9508	0.0836763	Down	1.37053e-29	2.89574e-28	NA	NA	NA	0.0198529	1.26e-24	0.00370871	NA	NA	NA	9.95e-06	0.000299177	0.129165	5.48e-07	0.328748	0.00828799	NA	NA	NA	3.9194	36.6873	3.73138	NA	NA	NA	7.67863	5.40965	2.04667	9.61133	1.11246	4.79295	NA	NA	NA	1	2	2	NA	NA	NA	2	2
2195	OG0000503:	9	8.71023	11.2268	0.0890725	Down	1.38169e-29	2.91073e-28	8.79e-05	1.81e-14	0.0155254	NA	NA	NA	NA	NA	NA	0.00903546	1.56e-09	0.134914	0.695333	0.00094894	0.00403479	9.33931	31.6429	4.16528	NA	NA	NA	NA	NA	NA	4.7066	20.2786	1.09261	0.363364	3.79645	3.00698	1	1	1	NA	NA	NA	NA	NA	NA	1	1
9044	OG0000640:	13	6.52638	17.0899	0.0585141	Down	1.38138e-29	2.91073e-28	NA	3.12e-06	2.83e-05	0.567961	0.00578649	NA	0.000904388	6.99e-05	0.0207299	7.77e-07	2.57e-16	0.300434	0.0834401	0.000338395	0.0370667	NA	8.45179	10.4726	0.565703	3.43482	NA	4.67217	6.37896	2.58412	9.37855	23.9316	1.20253	2.48363	7.9913	3.29503	NA	2	1	1	2	NA	2	2	2	2	2
2257	OG0007319:	5	16.1913	5	0.2	Up	1.30465e-29	3.00069e-28	NA	NA	NA	0.704707	1.67e-29	4.01e-05	NA	0.0556885	0.263839	NA	NA	NA	NA	NA	NA	NA	NA	NA	0.349973	66.2621	10.1241	NA	2.88798	1.33242	NA	NA	NA	NA	NA	NA	NA	NA	NA	1	1	1	NA	1	1	NA	NA
8809	OG0007060:	12	8.31213	12	0.0833333	Up	1.3118e-29	3.01228e-28	NA	NA	NA	0.000496806	0.0175426	9.52e-08	0.128606	0.00209832	0.0361073	0.116042	0.0377238	9.06e-10	0.096603	1.68e-05	9.22e-10	NA	NA	NA	7.60731	4.04312	16.1673	2.05101	6.16662	3.32126	2.1538	3.27746	20.822	2.33715	10.9941	20.8045	NA	NA	NA	1	1	1	1	1	1	1	1
7820	OG0008190:	10	9.47327	10	0.1	Up	1.34792e-29	3.09027e-28	3.69e-06	2.81e-16	7.43e-12	0.65978	NA	NA	0.37133	NA	NA	0.010172	0.00162957	0.977097	0.000827519	0.285114	NA	12.5099	35.8082	25.6255	0.415848	NA	NA	0.990664	NA	NA	4.58812	6.41944	0.0231695	7.09708	1.25486	NA	1	1	1	1	NA	NA	1	NA	NA	1	1
12845	OG0010002:	6	10.6578	8.52632	0.117284	Up	1.3832e-29	3.16605e-28	0.220803	1.17e-13	0.00158104	3.53e-14	1.55e-10	0.076009	NA	NA	NA	NA	NA	NA	NA	NA	NA	1.51049	19.8511	4.29978	20.6499	15.0584	2.5769	NA	NA	NA	NA	NA	NA	NA	NA	NA	1	2	2	2	2	1	NA	NA	NA	NA	NA
4924	OG0000132:	12	5.1664	24.7496	0.0404047	Up	1.39925e-29	3.19767e-28	NA	0.0070857	NA	1.04e-05	0.0532401	3.58e-05	7.28e-13	0.000381545	0.0325529	1.37e-07	1.37e-09	0.149039	5.06e-05	0.576715	NA	NA	4.94968	NA	7.64914	1.9553	6.82504	13.4153	3.77822	1.49995	6.45032	8.93801	1.90355	4.33207	0.300222	NA	NA	1	NA	2	2	2	4	4	5	6	5
7213	OG0010140:	1	66.4034	1	1	Up	1.45e-29	3.30836e-28	NA	NA	NA	NA	NA	1.45e-29	NA	NA	NA	NA	NA	NA	NA	NA	NA	NA	NA	NA	NA	NA	66.4034	NA	NA	NA	NA	NA	NA	NA	NA	NA	NA	NA	NA	NA	NA	1	NA	NA	NA	NA	NA
12814	OG0004114:	13	7.27987	14.4857	0.0690335	Up	1.57028e-29	3.57708e-28	0.0884916	0.000309794	1.46e-06	0.0243409	0.635365	NA	0.0107373	0.403094	NA	0.000306249	1.55e-20	0.122336	2.99e-05	0.0748981	0.778267	1.61656	5.3864	8.95805	3.7156	0.453555	NA	4.53403	0.908586	NA	8.09111	45.6134	2.10098	10.4177	2.59163	0.250685	2	2	2	1	1	NA	1	1	NA	1	1
1053	OG0006134:	9	10.2093	9	0.111111	Down	1.71746e-29	3.60742e-28	NA	NA	NA	0.17698	2.13e-09	0.020509	NA	0.285204	0.845824	8.22e-09	4.38e-08	NA	4.67e-13	NA	0.397258	NA	NA	NA	1.73172	19.9671	3.88689	NA	1.25455	0.167444	18.6167	16.9436	NA	28.3924	NA	0.923169	NA	NA	NA	1	1	1	NA	1	1	1	1
5082	OG0006203:	10	9.44663	10	0.1	Down	1.71597e-29	3.60742e-28	0.000113842	0.000168405	0.542372	NA	NA	NA	0.901422	NA	NA	6.4e-07	3.77e-14	0.459152	2.13e-10	0.00080522	0.528648	9.0807	8.68914	0.611804	NA	NA	NA	0.103782	NA	NA	14.2618	30.9091	0.778375	22.2697	7.1244	0.637433	1	1	1	NA	NA	NA	1	NA	NA	1	1
853	OG0006785:	12	8.29274	12	0.0833333	Up	1.61392e-29	3.67065e-28	0.154734	5.76e-07	1.83e-06	NA	0.3114	0.333581	0.772431	0.745656	NA	0.000678769	1.45e-09	4.41e-11	NA	2.29e-05	0.0062423	1.86605	14.3672	13.2112	NA	1.16668	1.09787	0.258212	0.293491	NA	7.29523	20.3517	23.8446	NA	10.6844	5.07641	1	1	1	NA	1	1	1	1	NA	1	1
8411	OG0006532:	11	8.81341	11	0.0909091	Down	1.77233e-29	3.71721e-28	3.09e-11	9.69e-12	0.127446	0.968548	NA	NA	0.653153	NA	NA	2.66e-08	0.00898757	0.0149482	1.92e-06	0.0663138	0.0716898	24.2003	25.3599	2.06006	0.0319575	NA	NA	0.425943	NA	NA	17.4424	4.71191	4.20316	13.1632	2.71336	2.63541	1	1	1	1	NA	NA	1	NA	NA	1	1
8912	OG0009763:	10	9.4509	10	0.1	Up	1.6508e-29	3.74856e-28	NA	NA	NA	NA	2.94e-11	0.334602	0.00330309	0.0706025	0.0143346	6.13e-06	2.24e-07	7.91e-05	NA	2.29e-06	0.0011029	NA	NA	NA	NA	24.25	1.09481	5.7129	2.65069	4.24508	12.0023	15.3116	9.4448	NA	12.987	6.80981	NA	NA	NA	NA	1	1	1	1	1	1	1
6224	OG0007956:	8	11.1467	8	0.125	Down	1.80581e-29	3.78187e-28	NA	NA	NA	NA	NA	NA	0.529145	0.334301	0.734535	1.47e-11	4.17e-14	3.2e-05	NA	0.000103904	7.07e-06	NA	NA	NA	NA	NA	NA	0.636492	1.09571	0.308517	24.9432	30.8083	10.3498	NA	9.17204	11.8597	NA	NA	NA	NA	NA	NA	1	1	1	1	1
4302	OG0001181:	11	6.72708	16.2537	0.0615243	Down	1.81231e-29	3.78992e-28	NA	0.0733829	0.207042	8.92e-11	4.48e-06	2.4e-23	NA	0.911773	NA	0.391917	NA	0.0955214	2.53e-05	0.734227	0.0181191	NA	1.74138	1.57483	15.4268	8.21059	34.7227	NA	0.0923646	NA	0.62447	NA	1.5656	7.05647	0.308938	2.67386	NA	2	1	2	2	2	NA	1	NA	2	NA
2339	OG0000293:	13	7.11124	14.971	0.0667959	Up	1.73644e-29	3.93676e-28	0.168758	0.299655	1.02e-07	1.19e-06	8.2e-16	5.9e-24	NA	0.0451474	0.207359	0.220279	0.0104642	0.553788	0.00337657	NA	0.937108	1.77929	1.20512	16.0983	7.44085	23.1582	25.6738	NA	3.09782	1.5733	1.51286	4.55979	0.590974	5.69089	NA	0.0649565	1	1	1	3	2	4	NA	1	1	1	1
4956	OG0006985:	7	12.3457	7	0.142857	Up	1.8262e-29	4.13369e-28	0.663633	0.0491926	3.23e-19	0.664043	NA	NA	NA	NA	NA	3.86e-08	5.64e-08	NA	0.00192863	NA	NA	0.410027	3.01201	42.5766	0.409408	NA	NA	NA	NA	NA	17.07	16.6908	NA	6.25095	NA	NA	1	1	1	1	NA	NA	NA	NA	NA	1	1
8356	OG0005872:	10	9.42579	10	0.1	Up	2.07245e-29	4.68366e-28	9.97e-06	2.61e-15	1.7e-06	0.0217547	NA	NA	0.269726	NA	NA	0.00260196	0.0018078	0.00062475	0.0121376	0.0012525	NA	11.5159	33.5794	13.2849	3.82793	NA	NA	1.31035	NA	NA	5.95149	6.31564	7.37816	4.41145	6.68261	NA	1	1	1	1	NA	NA	1	NA	NA	1	1
1282	OG0012545:	11	8.77249	11	0.0909091	Down	2.65494e-29	5.53584e-28	NA	NA	NA	0.244124	0.258123	NA	0.00536561	0.269306	0.000610814	5.25e-06	1.46e-08	3.1e-08	8.03e-05	1.03e-05	1.13e-05	NA	NA	NA	1.41008	1.35432	NA	5.22775	1.31191	7.40072	12.1573	18.0422	17.2893	9.42974	11.4834	11.3907	NA	NA	NA	1	1	NA	1	1	1	1	1
7258	OG0000628:	11	7.0913	14.9276	0.0669899	Down	2.6968e-29	5.61492e-28	1.8e-14	3.23e-13	0.0503653	3.08e-07	0.00824431	0.146331	0.229038	NA	0.887678	0.0301732	0.0180551	NA	1.21e-05	NA	NA	21.0989	19.1741	1.9923	9.99544	4.79823	1.28126	0.707457	NA	0.119146	3.5008	4.01433	NA	11.3223	NA	NA	2	2	2	2	1	2	4	NA	1	1	1
5582	OG0008434:	11	8.76976	11	0.0909091	Down	2.72737e-29	5.67032e-28	1.34e-06	2.33e-09	0.000104091	0.0386827	NA	NA	0.467596	NA	NA	1.2e-05	1.28e-10	0.000458342	0.00609936	0.0581015	0.867811	13.5228	19.8774	9.17025	3.25236	NA	NA	0.76015	NA	NA	11.3306	22.779	7.68789	5.09957	2.84556	0.141781	1	1	1	1	NA	NA	1	NA	NA	1	1
9615	OG0003959:	15	6.78875	15.9449	0.062716	Up	2.54881e-29	5.75114e-28	0.589232	1.38e-07	0.0428169	0.00106421	0.000111032	0.939076	0.660213	0.390883	0.826201	0.00421348	1.63e-14	1.52e-05	0.000407624	0.111998	7.45e-06	0.528936	15.796	3.15082	4.56368	6.07046	0.0628586	0.415193	0.939346	0.190917	5.46947	31.7476	11.0942	7.80517	2.18927	11.8073	1	1	1	2	2	1	1	1	1	1	1
12879	OG0003895:	15	7.0702	15	0.0666667	Up	2.62706e-29	5.91834e-28	0.00330482	6.93e-09	0.0745411	0.136705	0.876816	0.000187694	1.9e-08	0.242608	9.15e-05	1.35e-06	0.0245535	0.199005	1.75e-05	0.000405991	0.115188	5.71237	18.7874	2.5964	1.98993	0.131458	8.5807	17.7788	1.41631	9.29917	13.5154	3.7069	1.61443	10.9533	7.80918	2.16119	1	1	1	1	1	1	1	1	1	1	1
9192	OG0037651:	2	34.9806	2	0.5	Down	2.93247e-29	6.08787e-28	NA	NA	NA	2.85e-23	NA	1.45e-08	NA	NA	NA	NA	NA	NA	NA	NA	NA	NA	NA	NA	51.9121	NA	18.0491	NA	NA	NA	NA	NA	NA	NA	NA	NA	NA	NA	NA	1	NA	1	NA	NA	NA	NA	NA
9992	OG0007502:	13	7.78803	13	0.0769231	Down	2.94039e-29	6.09545e-28	0.110435	0.00078765	NA	0.000103117	4.76e-15	NA	0.0178242	0.139354	0.0489377	2.09e-05	6.77e-11	0.314595	0.976241	0.218286	0.0217731	2.20332	7.14646	NA	9.17965	32.9785	NA	4.0272	1.97074	3.01721	10.7758	23.4159	1.15647	0.0240455	1.52195	3.82708	1	1	NA	1	1	NA	1	1	1	1	1
10329	OG0001432:	9	9.65218	9.63717	0.103765	Up	2.74674e-29	6.17822e-28	4.92e-07	1.1e-05	4.03e-13	0.0217369	NA	NA	NA	NA	NA	0.00463946	4.56e-06	0.0108598	0.000626884	0.238794	NA	14.5248	11.4176	28.5398	3.82874	NA	NA	NA	NA	NA	2.93081	12.2982	4.52269	7.37475	1.43215	NA	1	1	1	1	NA	NA	NA	NA	NA	3	1
512	OG0005210:	6	13.0238	6.48	0.154321	Down	3.08615e-29	6.38833e-28	0.0239245	1.63e-27	0.00128427	NA	0.959454	NA	NA	NA	NA	NA	0.544824	NA	NA	0.00029352	NA	3.73285	61.6812	6.65757	NA	0.0413914	NA	NA	NA	NA	NA	0.607293	NA	NA	5.42238	NA	1	1	1	NA	1	NA	NA	NA	NA	NA	1
8199	OG0007617:	12	8.23954	12	0.0833333	Up	2.8494e-29	6.39906e-28	0.614691	0.00214055	1.74e-06	0.381246	0.00406258	NA	NA	0.771669	NA	0.00157071	5.98e-14	0.0866894	1.24e-08	5.01e-05	0.00828271	0.486635	6.14669	13.2616	0.964311	5.50594	NA	NA	0.2592	NA	6.45623	30.4478	2.44542	18.2056	9.90149	4.79359	1	1	1	1	1	NA	NA	1	NA	1	1
76	OG0002979:	10	9.3798	10	0.1	Down	3.14276e-29	6.49609e-28	0.270167	0.000987926	0.230069	0.0145295	5.84e-05	NA	NA	0.846159	0.950947	1.38e-06	8.58e-21	NA	3.7e-05	NA	NA	1.30872	6.9199	1.46938	4.23157	9.74819	NA	NA	0.167048	0.0502964	13.4934	46.2049	NA	10.2046	NA	NA	1	1	1	1	1	NA	NA	1	1	1	1
11817	OG0007601:	10	9.37109	10	0.1	Down	3.4006e-29	7.0189e-28	0.0032465	3.02e-24	0.126324	0.00310182	NA	NA	0.0573593	NA	NA	0.000177528	0.0001091	0.0999589	0.197491	0.237847	NA	5.73018	54.1568	2.0689	5.77577	NA	NA	2.85842	NA	NA	8.63638	9.12325	2.303	1.62206	1.43613	NA	1	1	1	1	NA	NA	1	NA	NA	1	1
7876	OG0015815:	3	24.5178	3	0.333333	Up	3.16371e-29	7.09377e-28	NA	NA	NA	0.000354215	6.04e-05	5.32e-25	NA	NA	NA	NA	NA	NA	NA	NA	NA	NA	NA	NA	7.94561	9.71452	55.8932	NA	NA	NA	NA	NA	NA	NA	NA	NA	NA	NA	NA	1	1	1	NA	NA	NA	NA	NA
4555	OG0004756:	9	10.1295	9	0.111111	Up	3.311e-29	7.41238e-28	NA	NA	NA	6.56e-19	0.00663019	0.00044435	9.82e-08	NA	NA	7.34e-05	0.0844889	0.209635	0.00124982	0.828657	NA	NA	NA	NA	41.8681	5.01612	7.7189	16.1363	NA	NA	9.51959	2.47113	1.56239	6.68476	0.187949	NA	NA	NA	NA	1	1	1	1	NA	NA	1	1
9013	OG0017576:	2	34.8237	2	0.5	Up	3.9961e-29	8.93212e-28	NA	NA	NA	8.95e-14	6.32e-18	NA	NA	NA	NA	NA	NA	NA	NA	NA	NA	NA	NA	NA	30.0445	39.6028	NA	NA	NA	NA	NA	NA	NA	NA	NA	NA	NA	NA	NA	1	1	NA	NA	NA	NA	NA	NA
5779	OG0002887:	12	8.20376	12	0.0833333	Up	4.17514e-29	9.31774e-28	0.0771146	3.43e-08	NA	0.636386	NA	0.453438	0.00146892	NA	2.64e-07	8.86e-17	0.130076	0.331067	7.76e-06	0.179324	0.112079	2.56246	17.1881	NA	0.45195	NA	0.790896	6.52323	NA	15.1473	36.9624	2.03964	1.10544	11.7665	1.71856	2.18855	1	1	NA	1	NA	1	1	NA	1	1	1
10945	OG0001483:	11	8.21912	11.967	0.0835629	Up	4.19952e-29	9.35753e-28	7.79e-06	3.42e-19	3.36e-14	0.237301	NA	0.625554	NA	NA	0.905227	0.0962446	1.08e-07	0.0894982	0.00221835	NA	0.494154	11.7627	28.3463	20.6828	1.43842	NA	0.469117	NA	NA	0.0995695	2.34086	16.0411	2.41354	6.11099	NA	0.704907	1	2	2	1	NA	1	NA	NA	1	1	1
7047	OG0002679:	9	9.72784	9.46753	0.105624	Up	4.26753e-29	9.49426e-28	1.4e-07	9.87e-11	4.91e-05	NA	NA	NA	0.174665	NA	NA	0.000164503	NA	2.03e-09	0.00255386	0.0854478	0.614305	15.7816	23.0389	9.92165	NA	NA	NA	1.16326	NA	NA	8.71258	NA	20.0152	5.97015	2.45985	0.487264	1	1	1	NA	NA	NA	2	NA	NA	1	NA
6682	OG0006566:	13	7.74866	13	0.0769231	Down	4.61895e-29	9.51983e-28	0.0158079	2.79e-05	0.184757	0.000257145	5.76e-06	0.652036	0.000150718	0.815301	0.0828952	2.9e-05	3.59e-15	NA	0.00914359	0.0234328	NA	4.14724	10.4869	1.68871	8.26587	12.0646	0.427655	8.8001	0.204198	2.49018	10.4482	33.2606	NA	4.6947	3.75362	NA	1	1	1	1	1	1	1	1	1	1	1
10233	OG0007896:	11	8.72241	11	0.0909091	Up	4.35249e-29	9.66822e-28	0.0324321	2.47e-12	2.68e-06	0.171574	NA	NA	0.01965	NA	NA	0.0163595	0.0171111	1.01e-06	4.15e-08	0.000513578	0.491289	3.42861	26.7268	12.8297	1.76274	NA	NA	3.92968	NA	NA	4.11294	4.06803	13.8056	16.9976	7.57411	0.710723	1	1	1	1	NA	NA	1	NA	NA	1	1
35	OG0005557:	10	9.3271	10	0.1	Down	5.06287e-29	1.04197e-27	5.75e-16	5.4e-12	0.053973	2.85e-06	NA	NA	0.210587	NA	NA	0.0260218	0.000357807	0.683535	0.129975	0.373926	NA	35.0922	25.9446	2.91927	12.7682	NA	NA	1.55786	NA	NA	3.64882	7.93552	0.380478	2.04041	0.983697	NA	1	1	1	1	NA	NA	1	NA	NA	1	1
11543	OG0005763:	10	9.33264	10	0.1	Up	4.81557e-29	1.06803e-27	9.66e-07	4.57e-09	1.91e-09	0.176066	NA	0.160911	0.79943	NA	NA	7.24e-05	0.000303406	0.176299	3.98e-08	NA	NA	13.8501	19.2038	20.0762	1.7369	NA	1.8269	0.223856	NA	NA	9.5333	8.10044	1.73557	17.0394	NA	NA	1	1	1	1	NA	1	1	NA	NA	1	1
7864	OG0006746:	9	10.0744	9	0.111111	Down	5.20764e-29	1.07023e-27	0.00229372	6.94e-05	0.00536057	NA	3.34e-10	NA	NA	NA	NA	5.48e-12	0.00015612	0.0228634	NA	0.00717354	0.0104928	6.07758	9.57562	5.22868	NA	21.8199	NA	NA	NA	NA	25.9299	8.76489	3.77822	NA	4.93736	4.55707	1	1	1	NA	1	NA	NA	NA	NA	1	1
4040	OG0006157:	11	8.69631	11	0.0909091	Down	5.6305e-29	1.15547e-27	0.000456522	1.83e-09	2.31e-06	0.839391	NA	NA	0.877722	NA	NA	9.86e-05	1.26e-12	0.294779	0.0297722	4.1e-06	0.449235	7.69187	20.1189	12.9783	0.175078	NA	NA	0.130426	NA	NA	9.22444	27.3999	1.22153	3.51418	12.4045	0.80021	1	1	1	1	NA	NA	1	NA	NA	1	1
7264	OG0001542:	11	8.69636	11	0.0909091	Up	5.62731e-29	1.24612e-27	0.00564995	1.96e-05	0.00292466	0.0354511	0.558523	NA	NA	NA	NA	0.00253151	4.54e-21	0.00798064	0.138157	0.000374083	0.0938694	5.17611	10.84	5.83458	3.3396	0.582459	NA	NA	NA	NA	5.97894	46.8414	4.83074	1.97937	7.89103	2.36585	1	1	1	1	1	NA	NA	NA	NA	1	1
11798	OG0004767:	9	10.0511	9	0.111111	Down	6.30547e-29	1.29212e-27	2.12e-19	0.00220629	0.0214629	0.132005	NA	NA	NA	NA	NA	0.000357208	0.237772	0.00228038	1.68e-07	0.0120008	NA	42.9977	6.11645	3.84143	2.02492	NA	NA	NA	NA	NA	7.93719	1.43644	6.08341	15.5993	4.42278	NA	1	1	1	1	NA	NA	NA	NA	NA	1	1
7744	OG0032275:	3	24.2794	3	0.333333	Down	6.34337e-29	1.29803e-27	8.06e-19	1.15e-07	2.51e-07	NA	NA	NA	NA	NA	NA	NA	NA	NA	NA	NA	NA	41.6622	15.9783	15.1978	NA	NA	NA	NA	NA	NA	NA	NA	NA	NA	NA	NA	1	1	1	NA	NA	NA	NA	NA	NA	NA	NA
7239	OG0013501:	10	9.3015	10	0.1	Down	6.38243e-29	1.30415e-27	0.69509	0.00164856	NA	0.0206563	6.31e-14	NA	0.777327	0.105958	0.480924	0.270586	6.93e-20	NA	0.0362271	NA	NA	0.363713	6.40785	NA	3.87973	30.3941	NA	0.251895	2.24471	0.732045	1.30716	44.1158	NA	3.31795	NA	NA	1	1	NA	1	1	NA	1	1	1	1	1
7859	OG0000158:	13	6.13218	18.3359	0.0545378	Down	6.67933e-29	1.36287e-27	4e-09	0.0142892	0.0063455	NA	NA	0.378702	0.00879762	0.00106396	7.85e-05	0.252485	2.27e-10	0.00224528	1.57e-12	0.0493299	0.00687271	12.8913	2.83217	3.37334	NA	NA	0.971005	4.73327	6.84576	9.45241	1.3764	14.804	4.06595	13.0464	2.00615	3.32013	2	2	2	NA	NA	1	1	1	1	1	2
2489	OG0009461:	11	8.67229	11	0.0909091	Down	7.13548e-29	1.45387e-27	0.000156409	2.94e-11	0.00275901	1.93e-05	0.0604905	NA	0.23544	NA	NA	3.8e-06	4.41e-10	0.432836	0.00614457	0.239269	NA	8.76304	24.25	5.89288	10.8554	2.80527	NA	1.4463	NA	NA	12.4805	21.542	0.837396	5.09219	1.43017	NA	1	1	1	1	1	NA	1	NA	NA	1	1
6388	OG0027724:	2	34.5218	2	0.5	Down	7.24615e-29	1.47431e-27	NA	NA	NA	NA	NA	NA	NA	NA	NA	NA	NA	9.32e-08	NA	1.11e-23	NA	NA	NA	NA	NA	NA	NA	NA	NA	NA	NA	NA	16.1885	NA	52.8551	NA	NA	NA	NA	NA	NA	NA	NA	NA	NA	NA	NA
8116	OG0006616:	6	13.6776	6	0.166667	Down	7.54928e-29	1.5338e-27	0.000311893	NA	0.15945	0.455279	NA	NA	NA	NA	NA	0.000173224	1.35e-22	NA	4.32e-06	NA	NA	8.07285	NA	1.83602	0.786845	NA	NA	NA	NA	NA	8.66093	50.3568	NA	12.3523	NA	NA	1	NA	1	1	NA	NA	NA	NA	NA	1	1
11203	OG0002014:	12	8.1457	12	0.0833333	Down	7.75726e-29	1.57382e-27	0.00040965	2.46e-07	0.000115477	NA	2.15e-05	NA	NA	0.0528993	0.167587	0.049133	0.0316468	7.59e-07	0.0238005	3.36e-08	0.000168884	7.80021	15.2179	9.06644	NA	10.7475	NA	NA	2.93936	1.78625	3.01322	3.45312	14.0913	3.73805	17.2087	8.6863	1	1	1	NA	1	NA	NA	1	1	1	1
10483	OG0007500:	14	7.32372	14	0.0714286	Up	7.51544e-29	1.66166e-27	0.000721046	7.09e-10	0.00126765	0.000201594	0.0783208	0.000852992	1.64e-06	0.000150194	0.000506101	0.00887016	2.75e-06	0.622021	0.277959	0.644417	NA	7.23481	21.0672	6.67059	8.50925	2.54694	7.06676	13.3208	8.80358	7.58877	4.72506	12.8039	0.474782	1.28028	0.439409	NA	1	1	1	1	1	1	1	1	1	1	1
9243	OG0037396:	3	24.175	3	0.333333	Down	8.60502e-29	1.74087e-27	NA	NA	NA	5.33e-16	2.22e-06	2.69e-11	NA	NA	NA	NA	NA	NA	NA	NA	NA	NA	NA	NA	35.168	13.018	24.3389	NA	NA	NA	NA	NA	NA	NA	NA	NA	NA	NA	NA	1	1	1	NA	NA	NA	NA	NA
4112	OG0008206:	13	7.69308	13	0.0769231	Down	8.73392e-29	1.76445e-27	0.000832198	4.03e-18	0.00013427	0.000480194	0.0429514	NA	0.0616707	NA	0.846957	0.000358999	5.81e-07	0.623762	0.188548	0.00499284	0.619814	7.09144	40.0528	8.91566	7.64132	3.14769	NA	2.78595	NA	0.166106	7.93219	14.3585	0.471986	1.6684	5.29975	0.478336	1	1	1	1	1	NA	1	NA	1	1	1
5595	OG0002235:	6	11.2371	7.71429	0.12963	Down	8.79772e-29	1.77483e-27	NA	NA	NA	NA	NA	NA	NA	NA	NA	2.19e-07	3.64e-13	8.89e-07	0.000122931	0.00678442	0.064678	NA	NA	NA	NA	NA	NA	NA	NA	NA	15.3342	28.6416	9.28878	9.00389	3.32875	1.82556	NA	NA	NA	NA	NA	NA	NA	NA	NA	1	1
11612	OG0013885:	6	13.6444	6	0.166667	Down	9.10368e-29	1.83396e-27	0.332543	NA	NA	4.88e-07	NA	1.04e-25	NA	0.425392	NA	0.0343844	NA	NA	0.0113085	NA	NA	1.10099	NA	NA	14.533	NA	57.5254	NA	0.854745	NA	3.37015	NA	NA	4.4822	NA	NA	1	NA	NA	1	NA	1	NA	1	NA	1	NA
11375	OG0003711:	12	8.1253	12	0.0833333	Down	9.64231e-29	1.93973e-27	1.91e-09	2.29e-12	0.0436274	0.0343364	3.64e-06	NA	0.00366416	0.630923	0.735649	0.186723	1.9e-09	0.798005	NA	0.0393265	NA	20.0762	26.8025	3.13207	3.37155	12.5235	NA	5.60916	0.460572	0.307003	1.67813	20.0814	0.225641	NA	3.23586	NA	1	1	1	1	1	NA	1	1	1	1	1
9136	OG0009765:	7	12.1017	7	0.142857	Up	8.95283e-29	1.97335e-27	NA	NA	NA	0.000336213	1.91e-24	0.171864	0.00882196	0.00127612	0.000198974	NA	NA	NA	NA	NA	0.656221	NA	NA	NA	7.99777	54.6149	1.76105	4.73051	6.66393	8.52234	NA	NA	NA	NA	NA	0.421257	NA	NA	NA	1	1	1	1	1	1	NA	NA
11759	OG0008997:	7	10.9069	8.01818	0.124717	Up	9.22105e-29	2.02934e-27	0.00201838	1.82e-21	0.0863825	0.0170165	3.25e-08	0.00148594	NA	NA	NA	NA	NA	NA	NA	NA	0.971592	6.20546	47.7555	2.44897	4.07357	11.4947	4.34114	NA	NA	NA	NA	NA	NA	NA	NA	0.0288193	1	1	1	1	2	2	NA	NA	NA	NA	NA
4638	OG0001136:	12	7.27201	14.087	0.0709877	Up	9.71821e-29	2.13546e-27	7.19e-05	0.000227669	4.39e-05	3.96e-10	NA	0.051293	0.00822387	0.00100973	0.0491232	5.82e-11	0.052917	0.00288267	NA	NA	0.547521	6.36016	8.38762	10.0336	14.4331	NA	1.98013	3.20048	6.89807	3.01342	23.5671	2.93903	5.84904	NA	NA	0.602355	2	1	1	2	NA	2	2	1	1	1	1
13089	OG0006476:	14	7.2973	14	0.0714286	Up	1.03859e-28	2.27868e-27	1.07e-09	0.00163886	0.00400787	1.31e-07	0.00468367	0.114603	2.41e-08	NA	2.23e-06	0.324866	0.00333462	0.0613115	0.714595	0.0654808	0.0518628	20.6556	6.41376	5.5195	15.8481	5.36367	2.16628	17.5411	NA	13.0135	1.12434	5.7034	2.79179	0.336039	2.726	2.95915	1	1	1	1	1	1	1	NA	1	1	1
4669	OG0003495:	5	12.3191	6.81818	0.146667	Up	1.09108e-28	2.39016e-27	NA	NA	NA	0.0142781	NA	0.186674	8.99e-22	2.44e-06	2.48e-10	NA	NA	NA	NA	NA	NA	NA	NA	NA	4.24903	NA	1.67839	32.3072	8.61568	14.7451	NA	NA	NA	NA	NA	NA	NA	NA	NA	1	NA	1	2	2	2	NA	NA
6014	OG0000187:	15	4.25196	33.4879	0.0298615	Up	1.18859e-28	2.59979e-27	0.00224464	3.67e-07	0.00269389	2.17e-06	2.71e-08	0.000747211	0.000629104	0.020808	0.0432365	0.00704687	2.74e-06	0.0555213	0.0084555	0.00147919	0.0836597	2.92762	8.08249	3.94451	7.11315	9.50385	7.19916	3.22827	2.11223	2.09405	3.30345	5.60915	1.5769	2.60342	3.12781	1.35327	4	3	2	3	3	1	5	3	2	2	5
1530	OG0006184:	10	9.22201	10	0.1	Down	1.30928e-28	2.62647e-27	0.00313351	0.0298579	0.000954881	NA	NA	NA	0.254098	NA	NA	7.03e-06	8.98e-07	1.49e-12	0.000179673	6.86e-05	0.0338106	5.7656	3.51131	6.95392	NA	NA	NA	1.37004	NA	NA	11.8653	13.9231	27.2322	8.62437	9.58722	3.38698	1	1	1	NA	NA	NA	1	NA	NA	1	1
7619	OG0013637:	8	10.878	8	0.125	Down	1.30912e-28	2.62647e-27	0.143789	0.000771057	0.461253	0.515305	1.17e-09	NA	NA	NA	NA	1.58e-05	4.64e-18	NA	0.00710898	NA	NA	1.93941	7.16775	0.773809	0.662996	20.5663	NA	NA	NA	NA	11.0555	39.9118	NA	4.9464	NA	NA	1	1	1	1	1	NA	NA	NA	NA	1	1
12465	OG0002018:	8	10.2702	8.64286	0.115702	Up	1.26559e-28	2.76399e-27	NA	0.0282452	0.00840185	5.78e-10	0.405464	0.342514	0.0952919	3.83e-07	NA	1.89e-19	NA	NA	NA	NA	NA	NA	3.56683	4.7793	11.6026	0.902722	1.07144	2.35081	14.7752	NA	43.1125	NA	NA	NA	NA	NA	NA	1	1	3	1	1	1	1	1	1	NA
1269	OG0005606:	12	8.09148	12	0.0833333	Down	1.38266e-28	2.76977e-27	1.04e-05	3.28e-18	2.03e-05	0.462325	NA	NA	0.553327	0.911094	NA	3.33e-05	1.44e-06	0.00471836	0.0607605	0.896045	0.340827	11.4737	40.2587	10.8049	0.771487	NA	NA	0.591806	0.0931096	NA	10.31	13.4509	5.35629	2.80081	0.109765	1.07638	1	1	1	1	NA	NA	1	1	NA	1	1
5316	OG0000181:	10	6.09761	18.3019	0.054639	Up	1.27892e-28	2.78882e-27	0.00342451	1.77e-06	0.0683623	NA	0.00420388	0.320803	0.0270195	0.00716268	0.0357678	8.89e-05	NA	NA	1.75e-13	NA	NA	3.09643	7.22429	1.78862	NA	2.62644	0.620143	2.40747	2.69393	1.81675	9.328	NA	NA	29.374	NA	NA	3	3	2	NA	4	3	2	3	3	1	NA
6861	OG0050676:	3	24.0208	3	0.333333	Up	1.34936e-28	2.93795e-27	NA	NA	NA	NA	NA	NA	NA	NA	NA	0.0114201	0.00301093	NA	1.47e-27	NA	NA	NA	NA	NA	NA	NA	NA	NA	NA	NA	4.47238	5.80551	NA	61.7845	NA	NA	NA	NA	NA	NA	NA	NA	NA	NA	NA	1	1
8436	OG0001598:	14	5.83342	19.6	0.0510204	Up	1.35651e-28	2.94901e-27	0.000175089	3.98e-15	0.359756	0.0645467	0.179908	NA	0.000203993	0.706934	0.30663	1.19e-06	0.0140914	3.46e-05	0.00106479	0.00179489	0.174896	5.76681	33.1575	1.02233	1.82691	1.14354	NA	8.49742	0.346818	1.18211	9.09437	2.84146	6.84777	4.56332	4.21521	1.16237	2	1	1	2	2	NA	1	1	1	2	2
5288	OG0008515:	8	10.8679	8	0.125	Up	1.41013e-28	3.06093e-27	0.511833	NA	NA	1.04e-09	NA	NA	7.39e-09	NA	0.287885	1.78e-07	NA	3.46e-12	0.0460395	NA	0.542497	0.669756	NA	NA	20.684	NA	NA	18.7231	NA	1.24519	15.5415	NA	26.3898	3.07826	NA	0.611572	1	NA	NA	1	NA	NA	1	NA	1	1	NA
7964	OG0000287:	14	5.72816	20.1539	0.0496182	Up	1.44378e-28	3.12922e-27	8.48e-06	NA	0.427709	3.03e-08	0.393812	1.73e-08	0.000336274	0.00579612	0.173956	0.00281642	2.24e-10	0.0644336	0.00489565	0.073506	0.312742	11.6778	NA	0.849312	11.5414	0.621255	17.8726	5.33172	5.15057	1.74895	3.91486	14.8129	1.82808	2.32967	1.74026	0.774917	1	NA	1	2	2	1	2	1	1	2	2
1115	OG0005737:	3	23.9457	3	0.333333	Down	1.68002e-28	3.36075e-27	NA	NA	NA	0.00206774	6.96e-21	4.4e-09	NA	NA	NA	NA	NA	NA	NA	NA	NA	NA	NA	NA	6.1813	46.4141	19.2417	NA	NA	NA	NA	NA	NA	NA	NA	NA	NA	NA	NA	1	1	1	NA	NA	NA	NA	NA
5867	OG0007820:	6	13.531	6	0.166667	Down	1.7256e-28	3.44709e-27	NA	NA	NA	NA	3.11e-28	0.0262596	NA	3.75e-06	0.390369	NA	0.475259	NA	NA	NA	0.970496	NA	NA	NA	NA	63.3378	3.63972	NA	12.4938	0.940663	NA	0.743895	NA	NA	NA	0.0299483	NA	NA	NA	NA	1	1	NA	1	1	NA	1
2020	OG0004651:	12	8.07607	12	0.0833333	Up	1.6293e-28	3.52595e-27	0.0165436	1.5e-17	3.4e-08	0.176357	0.646938	NA	0.243335	0.120489	NA	0.0361898	7.45e-09	0.178207	0.00452099	0.132972	NA	4.10175	38.7385	17.1969	1.73525	0.435505	NA	1.41332	2.1162	NA	3.31898	18.7151	1.72481	5.39902	2.01762	NA	1	1	1	1	1	NA	1	1	NA	1	1
7084	OG0007223:	6	13.5234	6	0.166667	Down	1.80078e-28	3.59226e-27	4.45e-05	8.07e-15	6.2e-12	NA	0.0729963	NA	NA	NA	NA	NA	0.000237555	NA	NA	0.149455	NA	10.02	32.4506	25.8065	NA	2.61735	NA	NA	NA	NA	NA	8.34511	NA	NA	1.90076	NA	1	1	1	NA	1	NA	NA	NA	NA	NA	1
11258	OG0007994:	12	8.06114	12	0.0833333	Down	1.91028e-28	3.80537e-27	0.000271128	1.13e-10	0.069432	0.00366086	0.65671	NA	0.089892	NA	NA	5.79e-07	2.4e-08	0.00140174	0.000503109	0.000827818	0.261493	8.21292	22.9036	2.66741	5.61006	0.420512	NA	2.40915	NA	NA	14.362	17.5452	6.57004	7.5947	7.09672	1.34135	1	1	1	1	1	NA	1	NA	NA	1	1
9182	OG0007539:	10	9.18782	10	0.1	Up	1.78304e-28	3.85283e-27	0.0141741	5.76e-15	0.000102772	NA	NA	NA	0.0441633	NA	NA	0.697487	6.18e-05	0.000197628	0.910261	8.86e-05	4.92e-07	4.25634	32.7878	9.183	NA	NA	NA	3.11986	NA	NA	0.360272	9.69161	8.52912	0.0940235	9.33138	14.5248	1	1	1	NA	NA	NA	1	NA	NA	1	1
273	OG0000192:	7	11.3989	7.47458	0.133787	Up	1.90259e-28	4.10493e-27	3.03e-05	7.92e-09	2.4e-05	NA	NA	NA	5.18e-12	0.253446	0.0179164	NA	NA	2.1e-06	NA	NA	NA	10.4044	18.6539	10.6375	NA	NA	NA	25.9862	1.37261	4.02204	NA	NA	8.71572	NA	NA	NA	1	1	1	NA	NA	NA	1	1	1	NA	NA
2672	OG0009596:	10	9.1711	10	0.1	Down	2.07365e-28	4.12507e-27	0.929524	2.6e-19	0.0667099	0.181516	6.31e-08	0.429631	NA	NA	0.84775	0.146835	6.87e-11	NA	NA	0.218214	NA	0.0730826	42.7936	2.7074	1.70641	16.5785	0.844828	NA	NA	0.16517	1.91844	23.4013	NA	NA	1.52228	NA	1	1	1	1	1	1	NA	NA	1	1	1
8425	OG0000721:	12	7.84297	12.4615	0.0802469	Down	2.09831e-28	4.1683e-27	0.0025511	4.96e-09	0.174926	2.15e-07	1.65e-11	0.00198642	0.0977565	NA	0.476372	0.00081551	0.0012974	NA	0.0539946	0.18287	NA	5.97123	19.1219	1.74339	15.3526	24.8277	6.22142	2.32528	NA	0.741556	7.1117	6.64739	NA	2.91887	1.13265	NA	1	1	1	1	1	1	1	NA	1	1	1
8685	OG0000381:	13	6.36317	16.9886	0.0588629	Down	2.14891e-28	4.2629e-27	4.07e-05	0.597008	5.44e-06	0.71314	0.000470205	NA	0.219279	0.469325	NA	1.4e-15	4.78e-11	0.258566	0.0356615	0.207066	0.802597	4.85246	0.515825	6.61185	0.184406	4.17946	NA	1.51741	0.412614	NA	34.2023	23.764	1.35261	3.33368	1.57472	0.219903	4	1	3	3	3	NA	1	3	NA	1	1
6315	OG0007568:	4	18.7229	4	0.25	Down	2.17611e-28	4.31088e-27	NA	NA	NA	NA	1.04e-28	0.210403	NA	0.000356874	0.382317	NA	NA	NA	NA	NA	NA	NA	NA	NA	NA	64.4332	1.55873	NA	7.93813	0.961504	NA	NA	NA	NA	NA	NA	NA	NA	NA	NA	1	1	NA	1	1	NA	NA
4433	OG0009041:	8	10.7887	8	0.125	Down	2.52572e-28	4.99651e-27	NA	0.0355465	0.525618	7.59e-15	0.120664	6.02e-20	0.36963	0.444485	0.19392	NA	NA	NA	NA	NA	NA	NA	3.33691	0.64318	32.5119	2.11474	44.2566	0.995253	0.810838	1.64031	NA	NA	NA	NA	NA	NA	NA	1	1	1	1	1	1	1	1	NA	NA
3273	OG0000168:	12	5.57664	20.8366	0.0479926	Up	2.57422e-28	5.54565e-27	0.0554452	0.0492434	0.000391511	6.91e-26	1.38e-06	0.00032144	NA	0.861756	NA	0.280885	0.466568	0.270972	0.0223783	NA	0.12675	2.89236	3.01098	7.8455	38.6228	5.90953	3.8605	NA	0.148783	NA	0.609508	0.415828	0.626755	2.07254	NA	0.904616	1	1	1	2	5	4	NA	1	NA	4	3
4898	OG0020687:	3	23.7541	3	0.333333	Down	2.93773e-28	5.80354e-27	0.000334807	5e-15	6.72e-14	NA	NA	NA	NA	NA	NA	NA	NA	NA	NA	NA	NA	8.00196	32.9293	30.3311	NA	NA	NA	NA	NA	NA	NA	NA	NA	NA	NA	NA	1	1	1	NA	NA	NA	NA	NA	NA	NA	NA
11282	OG0009601:	9	9.87308	9	0.111111	Up	2.71698e-28	5.84438e-27	3.6e-07	3.3e-11	2.63e-05	NA	NA	NA	0.266783	NA	NA	0.0310797	NA	4.87e-12	0.0640419	0.00727706	0.436751	14.8372	24.1345	10.5459	NA	NA	NA	1.32132	NA	NA	3.4712	NA	26.0479	2.74822	4.92303	0.828391	1	1	1	NA	NA	NA	1	NA	NA	1	NA
2329	OG0017227:	8	10.7589	8	0.125	Down	3.14628e-28	6.20694e-27	5.21e-05	3.05e-16	7.38e-06	2.89e-07	0.0112731	NA	0.00742247	0.33843	0.0434224	NA	NA	NA	NA	NA	NA	9.86235	35.7262	11.8167	15.0568	4.48534	NA	4.90324	1.08344	3.13678	NA	NA	NA	NA	NA	NA	1	1	1	1	1	NA	1	1	1	NA	NA
11204	OG0003454:	8	10.7474	8	0.125	Down	3.42402e-28	6.74556e-27	4.75e-09	1.13e-12	0.208167	NA	NA	NA	0.0283235	NA	NA	8.31e-07	NA	3.12e-06	0.00398198	0.13984	NA	19.1651	27.5088	1.56941	NA	NA	NA	3.56406	NA	NA	14.0006	NA	12.6777	5.52598	1.96726	NA	1	1	1	NA	NA	NA	1	NA	NA	1	NA
3351	OG0011858:	9	9.85103	9	0.111111	Up	3.25522e-28	6.99163e-27	0.000278053	0.000850621	0.000197626	NA	NA	NA	0.00956173	NA	NA	1.39e-13	0.0121179	0.039213	3.12e-10	0.340006	NA	8.1877	7.06954	8.52913	NA	NA	NA	4.64999	NA	NA	29.6043	4.41307	3.23875	21.888	1.07879	NA	1	1	1	NA	NA	NA	1	NA	NA	1	1
11109	OG0002792:	12	8.00605	12	0.0833333	Up	3.43395e-28	7.36442e-27	0.0837573	2.4e-11	0.549156	0.318928	9.22e-05	NA	1.77e-06	0.303991	0.616598	0.46951	1.12e-18	NA	NA	0.502317	0.663979	2.47983	24.453	0.599373	1.14279	9.29155	NA	13.2445	1.19076	0.483538	0.756066	41.3332	NA	NA	0.688523	0.409504	1	1	1	1	1	NA	1	1	1	1	1
3276	OG0012691:	9	9.83057	9	0.111111	Down	3.84969e-28	7.57371e-27	NA	0.0305464	0.00307786	0.00135526	6.14e-22	0.00186302	NA	NA	NA	0.0196942	0.000161509	NA	0.0179681	0.451943	NA	NA	3.48851	5.78352	6.60376	48.842	6.28556	NA	NA	NA	3.92743	8.73095	NA	4.01916	0.794199	NA	NA	1	1	1	1	1	NA	NA	NA	1	1
3505	OG0006673:	8	10.7228	8	0.125	Down	4.10297e-28	8.0609e-27	NA	NA	NA	NA	1.38e-26	0.0209189	0.241176	0.0194548	0.228732	0.00181797	0.00101997	NA	0.0968225	NA	NA	NA	NA	NA	NA	59.5451	3.8671	1.42223	3.93966	1.4752	6.31003	6.88798	NA	2.33488	NA	NA	NA	NA	NA	NA	1	1	1	1	1	1	1
10481	OG0005406:	6	11.8239	7.04348	0.141975	Up	3.78126e-28	8.0971e-27	NA	NA	NA	NA	NA	NA	NA	NA	NA	6.17e-23	6.03e-05	0.00835509	8.99e-13	0.096531	0.218778	NA	NA	NA	NA	NA	NA	NA	NA	NA	34.0932	9.71618	4.78488	18.4917	2.33789	1.5197	NA	NA	NA	NA	NA	NA	NA	NA	NA	2	1
12565	OG0036839:	2	33.6521	2	0.5	Up	4.02355e-28	8.60305e-27	NA	NA	NA	0.000750399	NA	7.85e-27	NA	NA	NA	NA	NA	NA	NA	NA	NA	NA	NA	NA	7.19491	NA	60.1093	NA	NA	NA	NA	NA	NA	NA	NA	NA	NA	NA	NA	1	NA	1	NA	NA	NA	NA	NA
4265	OG0006159:	13	7.55042	13	0.0769231	Down	4.469e-28	8.76658e-27	0.0029956	1.72e-07	0.0116701	0.00510511	0.000124859	NA	0.161096	NA	0.398838	0.000366014	3.01e-16	0.459753	0.0526239	0.00052955	0.676945	5.81061	15.5758	4.45072	5.27751	8.98833	NA	1.82576	NA	0.9192	7.91284	35.7394	0.777066	2.94458	7.54348	0.390166	1	1	1	1	1	NA	1	NA	1	1	1
8775	OG0002695:	11	8.48586	11	0.0909091	Down	4.47444e-28	8.76658e-27	7.1e-05	0.000115494	0.0177588	0.00762416	0.937929	NA	0.302306	NA	NA	2.36e-11	1.66e-05	0.00103009	0.000186516	1.22e-06	NA	9.55283	9.06629	4.03087	4.87643	0.0640812	NA	1.19632	NA	NA	24.4698	11.0061	6.87811	8.58699	13.6167	NA	1	1	1	1	1	NA	1	NA	NA	1	1
6919	OG0013896:	6	13.3611	6	0.166667	Down	4.49299e-28	8.79087e-27	0.016867	0.874715	NA	3.07e-07	0.223124	7.17e-26	NA	NA	NA	0.210888	NA	NA	NA	NA	NA	4.0824	0.133857	NA	14.9964	1.50003	57.8973	NA	NA	NA	1.55643	NA	NA	NA	NA	NA	1	1	NA	1	1	1	NA	NA	NA	1	NA
604	OG0002376:	5	11.324	7.42838	0.134619	Down	4.61168e-28	9.01075e-27	NA	NA	NA	NA	NA	NA	NA	NA	NA	0.216393	0.0335548	4.45e-26	NA	7.63e-10	0.0877122	NA	NA	NA	NA	NA	NA	NA	NA	NA	1.53066	3.39457	38.9162	NA	11.4511	1.32747	NA	NA	NA	NA	NA	NA	NA	NA	NA	1	1
7279	OG0000107:	9	9.09121	9.9863	0.100137	Down	4.62614e-28	9.02667e-27	2.54e-05	5.31e-14	2.46e-13	0.000877162	0.61202	0.108515	NA	NA	NA	NA	NA	0.573067	NA	0.111969	0.954054	10.5808	30.5666	29.0334	7.03882	0.327327	1.48058	NA	NA	NA	NA	NA	0.556753	NA	2.18954	0.0470351	1	1	1	1	2	2	NA	NA	NA	NA	NA
12038	OG0007781:	8	10.7028	8	0.125	Down	4.75399e-28	9.26348e-27	2.63e-05	5.06e-18	7.61e-06	NA	NA	NA	NA	NA	NA	0.000755434	0.00841752	0.118261	0.00464345	0.0184618	NA	10.5459	39.8252	11.786	NA	NA	NA	NA	NA	NA	7.18822	4.77744	2.13486	5.3723	3.99205	NA	1	1	1	NA	NA	NA	NA	NA	NA	1	1
6241	OG0008304:	13	7.5417	13	0.0769231	Up	4.93744e-28	1.05413e-26	0.119732	1.05e-11	8.37e-05	0.012459	0.309119	NA	0.928128	0.535604	NA	7.48e-05	1.63e-11	0.00863497	5.67e-05	0.0762095	0.028757	2.1225	25.2796	9.38827	4.38531	1.17403	NA	0.0745855	0.62436	NA	9.50069	24.8399	4.75193	9.77774	2.57427	3.54887	1	1	1	1	1	NA	1	1	NA	1	1
8287	OG0005488:	9	9.78831	9	0.111111	Down	5.44266e-28	1.05909e-26	5.87e-24	8.17e-06	0.00387287	0.0285272	0.781225	NA	0.000506905	NA	NA	NA	NA	0.135527	NA	0.0604592	0.320308	53.4922	11.715	5.55376	3.5569	0.246891	NA	7.58719	NA	NA	NA	NA	1.99859	NA	2.80579	1.13847	1	1	1	1	1	NA	1	NA	NA	NA	NA
2174	OG0000246:	14	5.00869	24.5717	0.0406972	Up	5.14148e-28	1.09606e-26	0.128053	1.35e-07	0.0273569	9.49e-06	1.01e-07	NA	0.062423	0.501308	0.551134	0.000550802	9.4e-15	0.0002047	0.000721742	0.000726929	0.00936547	2.05531	7.59264	3.59879	6.30833	10.7388	NA	1.84921	0.376655	0.595777	5.00276	15.5031	5.66264	3.47224	4.81779	2.54767	1	4	1	3	2	NA	2	3	1	2	4
11014	OG0000908:	9	9.79119	9	0.111111	Up	5.31601e-28	1.13157e-26	0.317963	7.24e-12	0.0482083	NA	NA	4.09e-07	0.00011625	6.6e-10	0.000106065	NA	NA	NA	0.0385471	0.376891	NA	1.14582	25.6514	3.03222	NA	NA	14.7096	9.05977	21.1388	9.15146	NA	NA	NA	3.25587	0.975798	NA	1	1	1	NA	NA	1	1	1	1	NA	NA
5073	OG0005851:	6	13.3111	6	0.166667	Down	5.95353e-28	1.15693e-26	NA	0.942073	NA	NA	7.1e-18	5.72e-05	NA	1.11e-07	0.303565	NA	1.6e-06	NA	NA	NA	NA	NA	0.0596728	NA	NA	39.4864	9.76896	NA	16.0137	1.19216	NA	13.3455	NA	NA	NA	NA	NA	1	NA	NA	1	1	NA	1	1	NA	1
659	OG0002765:	6	13.296	6	0.166667	Up	6.47938e-28	1.37716e-26	NA	NA	NA	NA	NA	8.03e-21	NA	0.201994	4.36e-09	0.258933	NA	NA	7.69e-05	NA	0.160309	NA	NA	NA	NA	NA	46.2711	NA	1.59952	19.2508	1.35118	NA	NA	9.473	NA	1.83065	NA	NA	NA	NA	NA	1	NA	1	1	1	NA
[truncated: 8,315 more rows]
[truncated: 19 more columns]
