# Supplementary material for: Family dinner: Transcriptional plasticity of five Noctuidae (Lepidoptera) feeding on three host plant species
Source: Ecol Evol. 2022 Sep 6;12(9):e9258. doi: 10.1002/ece3.9258 (PMC9448971; doi:10.1002/ece3.9258)
Supplement: Supplementary file 58 — Table S21 [file ECE3-12-e9258-s050.xlsx]

## Sheet: Overview species groups
Supplementary Table 21. Overview of generic GO slim categories associated to the genes grouped within each species group's orthogroups (OGs). All GO terms of OGs associated to the selected species groups were compiled into broader terms, generic GO slim categories as presented in this table.
Major pest-formation groups
Major pests Z. mays - S. exigua + S. littoralis
Present, see sheet GO_MP_ZM
Major pests Z. mays - S. exigua + S. littoralis + T. ni
No GO terms and/or generic GO slim categories associated
Major pests B. oleracea - A. gamma + M. brassicae + T. ni
No GO terms and/or generic GO slim categories associated
Major pests N. tabacum - S. littoralis + M. brassicae + T. ni
No GO terms and/or generic GO slim categories associated
Phylogenetic related groups
Spodoptera - S. exigua + S. littoralis ---> Z. mays
Present, see sheet GO_PG_Spodoptera_ZM
Spodoptera - S. exigua + S. littoralis ---> B. oleracea
Present, see sheet GO_PG_Spodoptera_BO
Spodoptera - S. exigua + S. littoralis ---> N. tabacum
Present, see sheet GO_PG_Spodoptera_NT
Noctuinae - S. exigua + S. littoralis + M. brassicae ---> Z. mays
No GO terms and/or generic GO slim categories associated
Noctuinae - S. exigua + S. littoralis + M. brassicae ---> B. oleracea
No GO terms and/or generic GO slim categories associated
Noctuinae - S. exigua + S. littoralis + M. brassicae ---> N. tabacum
Present, see sheet GO_PG_Noctuinae_NT
Plusiinae - T. ni + A. gamma ---> Z. mays
Present, see sheet GO_PG_Plusiinae_ZM
Plusiinae - T. ni + A. gamma ---> B. oleracea
Present, see sheet GO_PG_Plusiinae_BO
Plusiinae - T. ni + A. gamma ---> N. tabacum
Present, see sheet GO_PG_Plusiinae_NT

## Sheet: GO_MP_ZM
	Slim	Freq	Percent	Term
1	GO:0000003	3	0.949367	reproduction
1290	GO:0000902	0	0	cell morphogenesis
1584	GO:0002376	10	3.16456	immune system process
3220	GO:0003013	0	0	circulatory system process
3567	GO:0005975	0	0	carbohydrate metabolic process
4348	GO:0006091	0	0	generation of precursor metabolites and energy
4570	GO:0006259	2	0.632911	DNA metabolic process
5092	GO:0006397	0	0	mRNA processing
5156	GO:0006399	0	0	tRNA metabolic process
5299	GO:0006412	0	0	translation
5512	GO:0006457	0	0	protein folding
5535	GO:0006464	25	7.91139	cellular protein modification process
6863	GO:0006520	0	0	cellular amino acid metabolic process
7395	GO:0006605	0	0	protein targeting
7456	GO:0006629	0	0	lipid metabolic process
8414	GO:0006790	0	0	sulfur compound metabolic process
8836	GO:0006810	8	2.53165	transport
11712	GO:0006913	0	0	nucleocytoplasmic transport
11779	GO:0006914	0	0	autophagy
11877	GO:0006950	28	8.86076	response to stress
13255	GO:0007005	6	1.89873	mitochondrion organization
13367	GO:0007009	0	0	plasma membrane organization
13418	GO:0007010	0	0	cytoskeleton organization
13815	GO:0007034	0	0	vacuolar transport
13899	GO:0007049	18	5.6962	cell cycle
14841	GO:0007059	1	0.316456	chromosome segregation
15086	GO:0007155	0	0	cell adhesion
15395	GO:0007165	39	12.3418	signal transduction
17064	GO:0007267	0	0	cell-cell signaling
17777	GO:0007568	0	0	aging
17847	GO:0008219	8	2.53165	cell death
18357	GO:0008283	8	2.53165	cell population proliferation
18844	GO:0009056	4	1.26582	catabolic process
20687	GO:0009058	51	16.1392	biosynthetic process
23984	GO:0009790	0	0	embryo development
24627	GO:0015979	0	0	photosynthesis
24666	GO:0016192	0	0	vesicle-mediated transport
25142	GO:0019748	0	0	secondary metabolic process
25684	GO:0021700	0	0	developmental maturation
25886	GO:0022607	12	3.79747	cellular component assembly
26879	GO:0022618	0	0	ribonucleoprotein complex assembly
26936	GO:0030154	0	0	cell differentiation
29361	GO:0030198	0	0	extracellular matrix organization
29407	GO:0030705	0	0	cytoskeleton-dependent intracellular transport
29508	GO:0032196	0	0	transposition
29529	GO:0034330	0	0	cell junction organization
29735	GO:0034641	38	12.0253	cellular nitrogen compound metabolic process
33098	GO:0034655	0	0	nucleobase-containing compound catabolic process
33404	GO:0040007	4	1.26582	growth
33807	GO:0040011	0	0	locomotion
34531	GO:0042254	0	0	ribosome biogenesis
34624	GO:0042592	0	0	homeostatic process
35111	GO:0043473	0	0	pigmentation
35229	GO:0044281	0	0	small molecule metabolic process
38051	GO:0044403	0	0	symbiotic process
38873	GO:0048646	0	0	anatomical structure formation involved in morphogenesis
39736	GO:0048856	31	9.81013	anatomical structure development
45814	GO:0048870	0	0	cell motility
46384	GO:0050877	0	0	nervous system process
46601	GO:0051276	6	1.89873	chromosome organization
47281	GO:0051301	0	0	cell division
47511	GO:0051604	4	1.26582	protein maturation
47615	GO:0055085	0	0	transmembrane transport
48361	GO:0061024	0	0	membrane organization
48727	GO:0065003	10	3.16456	protein-containing complex assembly
49154	GO:0071554	0	0	cell wall organization or biogenesis
49391	GO:0071941	0	0	nitrogen cycle metabolic process

## Sheet: GO_PG_Spodoptera_ZM
	Slim	Freq	Percent	Term
1	GO:0000003	0.949367	2.42	reproduction
1290	GO:0000902	0	0	cell morphogenesis
1584	GO:0002376	3.16456	0	immune system process
3220	GO:0003013	0	0	circulatory system process
3567	GO:0005975	0	0	carbohydrate metabolic process
4348	GO:0006091	0	0	generation of precursor metabolites and energy
4570	GO:0006259	0.632911	0	DNA metabolic process
5092	GO:0006397	0	0	mRNA processing
5156	GO:0006399	0	0	tRNA metabolic process
5299	GO:0006412	0	0	translation
5512	GO:0006457	0	0	protein folding
5535	GO:0006464	7.91139	6.45	cellular protein modification process
6863	GO:0006520	0	0	cellular amino acid metabolic process
7395	GO:0006605	0	0	protein targeting
7456	GO:0006629	0	0	lipid metabolic process
8414	GO:0006790	0	0	sulfur compound metabolic process
8836	GO:0006810	2.53165	6.45	transport
11712	GO:0006913	0	0	nucleocytoplasmic transport
11779	GO:0006914	0	0	autophagy
11877	GO:0006950	8.86076	4.84	response to stress
13255	GO:0007005	1.89873	0.81	mitochondrion organization
13367	GO:0007009	0	0	plasma membrane organization
13418	GO:0007010	0	0	cytoskeleton organization
13815	GO:0007034	0	0	vacuolar transport
13899	GO:0007049	5.6962	14.52	cell cycle
14841	GO:0007059	0.316456	0.81	chromosome segregation
15086	GO:0007155	0	0	cell adhesion
15395	GO:0007165	12.3418	10.48	signal transduction
17064	GO:0007267	0	0	cell-cell signaling
17777	GO:0007568	0	0	aging
17847	GO:0008219	2.53165	4.84	cell death
18357	GO:0008283	2.53165	4.84	cell population proliferation
18844	GO:0009056	1.26582	0	catabolic process
20687	GO:0009058	16.1392	13.71	biosynthetic process
23984	GO:0009790	0	0	embryo development
24627	GO:0015979	0	0	photosynthesis
24666	GO:0016192	0	0	vesicle-mediated transport
25142	GO:0019748	0	0	secondary metabolic process
25684	GO:0021700	0	0	developmental maturation
25886	GO:0022607	3.79747	0	cellular component assembly
26879	GO:0022618	0	0	ribonucleoprotein complex assembly
26936	GO:0030154	0	0	cell differentiation
29361	GO:0030198	0	0	extracellular matrix organization
29407	GO:0030705	0	0	cytoskeleton-dependent intracellular transport
29508	GO:0032196	0	0	transposition
29529	GO:0034330	0	0	cell junction organization
29735	GO:0034641	12.0253	10.48	cellular nitrogen compound metabolic process
33098	GO:0034655	0	0	nucleobase-containing compound catabolic process
33404	GO:0040007	1.26582	0	growth
33807	GO:0040011	0	0	locomotion
34531	GO:0042254	0	0	ribosome biogenesis
34624	GO:0042592	0	0	homeostatic process
35111	GO:0043473	0	0	pigmentation
35229	GO:0044281	0	0	small molecule metabolic process
38051	GO:0044403	0	0	symbiotic process
38873	GO:0048646	0	0	anatomical structure formation involved in morphogenesis
39736	GO:0048856	9.81013	17.74	anatomical structure development
45814	GO:0048870	0	0	cell motility
46384	GO:0050877	0	0	nervous system process
46601	GO:0051276	1.89873	1.61	chromosome organization
47281	GO:0051301	0	0	cell division
47511	GO:0051604	1.26582	0	protein maturation
47615	GO:0055085	0	0	transmembrane transport
48361	GO:0061024	0	0	membrane organization
48727	GO:0065003	3.16456	0	protein-containing complex assembly
49154	GO:0071554	0	0	cell wall organization or biogenesis
49391	GO:0071941	0	0	nitrogen cycle metabolic process

## Sheet: GO_PG_Spodoptera_BO
	Slim	Freq	Percent	Term
1	GO:0000003	0	0	reproduction
1290	GO:0000902	0	0	cell morphogenesis
1584	GO:0002376	0	0	immune system process
3220	GO:0003013	0	0	circulatory system process
3567	GO:0005975	0	0	carbohydrate metabolic process
4348	GO:0006091	0	0	generation of precursor metabolites and energy
4570	GO:0006259	0	0	DNA metabolic process
5092	GO:0006397	0	0	mRNA processing
5156	GO:0006399	0	0	tRNA metabolic process
5299	GO:0006412	0	0	translation
5512	GO:0006457	0	0	protein folding
5535	GO:0006464	0	0	cellular protein modification process
6863	GO:0006520	4	0.754717	cellular amino acid metabolic process
7395	GO:0006605	0	0	protein targeting
7456	GO:0006629	0	0	lipid metabolic process
8414	GO:0006790	0	0	sulfur compound metabolic process
8836	GO:0006810	0	0	transport
11712	GO:0006913	0	0	nucleocytoplasmic transport
11779	GO:0006914	0	0	autophagy
11877	GO:0006950	0	0	response to stress
13255	GO:0007005	0	0	mitochondrion organization
13367	GO:0007009	0	0	plasma membrane organization
13418	GO:0007010	0	0	cytoskeleton organization
13815	GO:0007034	0	0	vacuolar transport
13899	GO:0007049	0	0	cell cycle
14841	GO:0007059	0	0	chromosome segregation
15086	GO:0007155	0	0	cell adhesion
15395	GO:0007165	0	0	signal transduction
17064	GO:0007267	0	0	cell-cell signaling
17777	GO:0007568	0	0	aging
17847	GO:0008219	0	0	cell death
18357	GO:0008283	0	0	cell population proliferation
18844	GO:0009056	0	0	catabolic process
20687	GO:0009058	255	48.1132	biosynthetic process
23984	GO:0009790	0	0	embryo development
24627	GO:0015979	0	0	photosynthesis
24666	GO:0016192	0	0	vesicle-mediated transport
25142	GO:0019748	0	0	secondary metabolic process
25684	GO:0021700	0	0	developmental maturation
25886	GO:0022607	0	0	cellular component assembly
26879	GO:0022618	0	0	ribonucleoprotein complex assembly
26936	GO:0030154	0	0	cell differentiation
29361	GO:0030198	0	0	extracellular matrix organization
29407	GO:0030705	0	0	cytoskeleton-dependent intracellular transport
29508	GO:0032196	0	0	transposition
29529	GO:0034330	0	0	cell junction organization
29735	GO:0034641	196	36.9811	cellular nitrogen compound metabolic process
33098	GO:0034655	0	0	nucleobase-containing compound catabolic process
33404	GO:0040007	0	0	growth
33807	GO:0040011	0	0	locomotion
34531	GO:0042254	0	0	ribosome biogenesis
34624	GO:0042592	0	0	homeostatic process
35111	GO:0043473	0	0	pigmentation
35229	GO:0044281	9	1.69811	small molecule metabolic process
38051	GO:0044403	0	0	symbiotic process
38873	GO:0048646	0	0	anatomical structure formation involved in morphogenesis
39736	GO:0048856	0	0	anatomical structure development
45814	GO:0048870	0	0	cell motility
46384	GO:0050877	0	0	nervous system process
46601	GO:0051276	66	12.4528	chromosome organization
47281	GO:0051301	0	0	cell division
47511	GO:0051604	0	0	protein maturation
47615	GO:0055085	0	0	transmembrane transport
48361	GO:0061024	0	0	membrane organization
48727	GO:0065003	0	0	protein-containing complex assembly
49154	GO:0071554	0	0	cell wall organization or biogenesis
49391	GO:0071941	0	0	nitrogen cycle metabolic process
		530

## Sheet: GO_PG_Spodoptera_NT
	Slim	Freq	Percent	Term
1	GO:0000003	0	0	reproduction
1290	GO:0000902	0	0	cell morphogenesis
1584	GO:0002376	0	0	immune system process
3220	GO:0003013	0	0	circulatory system process
3567	GO:0005975	0	0	carbohydrate metabolic process
4348	GO:0006091	0	0	generation of precursor metabolites and energy
4570	GO:0006259	8	18.18	DNA metabolic process
5092	GO:0006397	0	0	mRNA processing
5156	GO:0006399	0	0	tRNA metabolic process
5299	GO:0006412	0	0	translation
5512	GO:0006457	0	0	protein folding
5535	GO:0006464	0	0	cellular protein modification process
6863	GO:0006520	0	0	cellular amino acid metabolic process
7395	GO:0006605	0	0	protein targeting
7456	GO:0006629	0	0	lipid metabolic process
8414	GO:0006790	0	0	sulfur compound metabolic process
8836	GO:0006810	0	0	transport
11712	GO:0006913	0	0	nucleocytoplasmic transport
11779	GO:0006914	0	0	autophagy
11877	GO:0006950	16	36.36	response to stress
13255	GO:0007005	0	0	mitochondrion organization
13367	GO:0007009	0	0	plasma membrane organization
13418	GO:0007010	0	0	cytoskeleton organization
13815	GO:0007034	0	0	vacuolar transport
13899	GO:0007049	0	0	cell cycle
14841	GO:0007059	0	0	chromosome segregation
15086	GO:0007155	0	0	cell adhesion
15395	GO:0007165	0	0	signal transduction
17064	GO:0007267	0	0	cell-cell signaling
17777	GO:0007568	0	0	aging
17847	GO:0008219	0	0	cell death
18357	GO:0008283	0	0	cell population proliferation
18844	GO:0009056	0	0	catabolic process
20687	GO:0009058	0	0	biosynthetic process
23984	GO:0009790	0	0	embryo development
24627	GO:0015979	0	0	photosynthesis
24666	GO:0016192	0	0	vesicle-mediated transport
25142	GO:0019748	0	0	secondary metabolic process
25684	GO:0021700	0	0	developmental maturation
25886	GO:0022607	0	0	cellular component assembly
26879	GO:0022618	0	0	ribonucleoprotein complex assembly
26936	GO:0030154	0	0	cell differentiation
29361	GO:0030198	0	0	extracellular matrix organization
29407	GO:0030705	0	0	cytoskeleton-dependent intracellular transport
29508	GO:0032196	0	0	transposition
29529	GO:0034330	0	0	cell junction organization
29735	GO:0034641	20	45.45	cellular nitrogen compound metabolic process
33098	GO:0034655	0	0	nucleobase-containing compound catabolic process
33404	GO:0040007	0	0	growth
33807	GO:0040011	0	0	locomotion
34531	GO:0042254	0	0	ribosome biogenesis
34624	GO:0042592	0	0	homeostatic process
35111	GO:0043473	0	0	pigmentation
35229	GO:0044281	0	0	small molecule metabolic process
38051	GO:0044403	0	0	symbiotic process
38873	GO:0048646	0	0	anatomical structure formation involved in morphogenesis
39736	GO:0048856	0	0	anatomical structure development
45814	GO:0048870	0	0	cell motility
46384	GO:0050877	0	0	nervous system process
46601	GO:0051276	0	0	chromosome organization
47281	GO:0051301	0	0	cell division
47511	GO:0051604	0	0	protein maturation
47615	GO:0055085	0	0	transmembrane transport
48361	GO:0061024	0	0	membrane organization
48727	GO:0065003	0	0	protein-containing complex assembly
49154	GO:0071554	0	0	cell wall organization or biogenesis
49391	GO:0071941	0	0	nitrogen cycle metabolic process

## Sheet: GO_PG_Noctuinae_NT
	Slim	Freq	Percent	Term
1	GO:0000003	0	0	reproduction
1290	GO:0000902	0	0	cell morphogenesis
1584	GO:0002376	0	0	immune system process
3220	GO:0003013	0	0	circulatory system process
3567	GO:0005975	26	18.8406	carbohydrate metabolic process
4348	GO:0006091	0	0	generation of precursor metabolites and energy
4570	GO:0006259	0	0	DNA metabolic process
5092	GO:0006397	0	0	mRNA processing
5156	GO:0006399	0	0	tRNA metabolic process
5299	GO:0006412	0	0	translation
5512	GO:0006457	0	0	protein folding
5535	GO:0006464	23	16.6667	cellular protein modification process
6863	GO:0006520	0	0	cellular amino acid metabolic process
7395	GO:0006605	0	0	protein targeting
7456	GO:0006629	20	14.4928	lipid metabolic process
8414	GO:0006790	0	0	sulfur compound metabolic process
8836	GO:0006810	0	0	transport
11712	GO:0006913	0	0	nucleocytoplasmic transport
11779	GO:0006914	0	0	autophagy
11877	GO:0006950	0	0	response to stress
13255	GO:0007005	0	0	mitochondrion organization
13367	GO:0007009	0	0	plasma membrane organization
13418	GO:0007010	0	0	cytoskeleton organization
13815	GO:0007034	0	0	vacuolar transport
13899	GO:0007049	0	0	cell cycle
14841	GO:0007059	0	0	chromosome segregation
15086	GO:0007155	0	0	cell adhesion
15395	GO:0007165	0	0	signal transduction
17064	GO:0007267	0	0	cell-cell signaling
17777	GO:0007568	0	0	aging
17847	GO:0008219	0	0	cell death
18357	GO:0008283	0	0	cell population proliferation
18844	GO:0009056	0	0	catabolic process
20687	GO:0009058	59	42.7536	biosynthetic process
23984	GO:0009790	0	0	embryo development
24627	GO:0015979	0	0	photosynthesis
24666	GO:0016192	0	0	vesicle-mediated transport
25142	GO:0019748	0	0	secondary metabolic process
25684	GO:0021700	0	0	developmental maturation
25886	GO:0022607	0	0	cellular component assembly
26879	GO:0022618	0	0	ribonucleoprotein complex assembly
26936	GO:0030154	0	0	cell differentiation
29361	GO:0030198	0	0	extracellular matrix organization
29407	GO:0030705	0	0	cytoskeleton-dependent intracellular transport
29508	GO:0032196	0	0	transposition
29529	GO:0034330	0	0	cell junction organization
29735	GO:0034641	10	7.24638	cellular nitrogen compound metabolic process
33098	GO:0034655	0	0	nucleobase-containing compound catabolic process
33404	GO:0040007	0	0	growth
33807	GO:0040011	0	0	locomotion
34531	GO:0042254	0	0	ribosome biogenesis
34624	GO:0042592	0	0	homeostatic process
35111	GO:0043473	0	0	pigmentation
35229	GO:0044281	0	0	small molecule metabolic process
38051	GO:0044403	0	0	symbiotic process
38873	GO:0048646	0	0	anatomical structure formation involved in morphogenesis
39736	GO:0048856	0	0	anatomical structure development
45814	GO:0048870	0	0	cell motility
46384	GO:0050877	0	0	nervous system process
46601	GO:0051276	0	0	chromosome organization
47281	GO:0051301	0	0	cell division
47511	GO:0051604	0	0	protein maturation
47615	GO:0055085	0	0	transmembrane transport
48361	GO:0061024	0	0	membrane organization
48727	GO:0065003	0	0	protein-containing complex assembly
49154	GO:0071554	0	0	cell wall organization or biogenesis
49391	GO:0071941	0	0	nitrogen cycle metabolic process
		138

## Sheet: GO_PG_Plusiinae_ZM
	Slim	Freq	Percent	Term
1	GO:0000003	0	0	reproduction
1290	GO:0000902	0	0	cell morphogenesis
1584	GO:0002376	45	10.0446	immune system process
3220	GO:0003013	0	0	circulatory system process
3567	GO:0005975	0	0	carbohydrate metabolic process
4348	GO:0006091	0	0	generation of precursor metabolites and energy
4570	GO:0006259	0	0	DNA metabolic process
5092	GO:0006397	0	0	mRNA processing
5156	GO:0006399	0	0	tRNA metabolic process
5299	GO:0006412	31	6.91964	translation
5512	GO:0006457	0	0	protein folding
5535	GO:0006464	0	0	cellular protein modification process
6863	GO:0006520	0	0	cellular amino acid metabolic process
7395	GO:0006605	0	0	protein targeting
7456	GO:0006629	0	0	lipid metabolic process
8414	GO:0006790	0	0	sulfur compound metabolic process
8836	GO:0006810	0	0	transport
11712	GO:0006913	0	0	nucleocytoplasmic transport
11779	GO:0006914	0	0	autophagy
11877	GO:0006950	0	0	response to stress
13255	GO:0007005	0	0	mitochondrion organization
13367	GO:0007009	0	0	plasma membrane organization
13418	GO:0007010	0	0	cytoskeleton organization
13815	GO:0007034	0	0	vacuolar transport
13899	GO:0007049	0	0	cell cycle
14841	GO:0007059	0	0	chromosome segregation
15086	GO:0007155	0	0	cell adhesion
15395	GO:0007165	0	0	signal transduction
17064	GO:0007267	15	3.34821	cell-cell signaling
17777	GO:0007568	0	0	aging
17847	GO:0008219	0	0	cell death
18357	GO:0008283	0	0	cell population proliferation
18844	GO:0009056	0	0	catabolic process
20687	GO:0009058	186	41.5179	biosynthetic process
23984	GO:0009790	0	0	embryo development
24627	GO:0015979	0	0	photosynthesis
24666	GO:0016192	0	0	vesicle-mediated transport
25142	GO:0019748	0	0	secondary metabolic process
25684	GO:0021700	0	0	developmental maturation
25886	GO:0022607	0	0	cellular component assembly
26879	GO:0022618	0	0	ribonucleoprotein complex assembly
26936	GO:0030154	25	5.58036	cell differentiation
29361	GO:0030198	0	0	extracellular matrix organization
29407	GO:0030705	0	0	cytoskeleton-dependent intracellular transport
29508	GO:0032196	0	0	transposition
29529	GO:0034330	0	0	cell junction organization
29735	GO:0034641	126	28.125	cellular nitrogen compound metabolic process
33098	GO:0034655	0	0	nucleobase-containing compound catabolic process
33404	GO:0040007	0	0	growth
33807	GO:0040011	0	0	locomotion
34531	GO:0042254	0	0	ribosome biogenesis
34624	GO:0042592	0	0	homeostatic process
35111	GO:0043473	0	0	pigmentation
35229	GO:0044281	0	0	small molecule metabolic process
38051	GO:0044403	0	0	symbiotic process
38873	GO:0048646	0	0	anatomical structure formation involved in morphogenesis
39736	GO:0048856	20	4.46429	anatomical structure development
45814	GO:0048870	0	0	cell motility
46384	GO:0050877	0	0	nervous system process
46601	GO:0051276	0	0	chromosome organization
47281	GO:0051301	0	0	cell division
47511	GO:0051604	0	0	protein maturation
47615	GO:0055085	0	0	transmembrane transport
48361	GO:0061024	0	0	membrane organization
48727	GO:0065003	0	0	protein-containing complex assembly
49154	GO:0071554	0	0	cell wall organization or biogenesis
49391	GO:0071941	0	0	nitrogen cycle metabolic process
		448

## Sheet: GO_PG_Plusiinae_BO
	Slim	Freq	Percent	Term
1	GO:0000003	0	0	reproduction
1290	GO:0000902	0	0	cell morphogenesis
1584	GO:0002376	0	0	immune system process
3220	GO:0003013	0	0	circulatory system process
3567	GO:0005975	0	0	carbohydrate metabolic process
4348	GO:0006091	0	0	generation of precursor metabolites and energy
4570	GO:0006259	0	0	DNA metabolic process
5092	GO:0006397	0	0	mRNA processing
5156	GO:0006399	0	0	tRNA metabolic process
5299	GO:0006412	0	0	translation
5512	GO:0006457	0	0	protein folding
5535	GO:0006464	0	0	cellular protein modification process
6863	GO:0006520	0	0	cellular amino acid metabolic process
7395	GO:0006605	0	0	protein targeting
7456	GO:0006629	69	24.4681	lipid metabolic process
8414	GO:0006790	0	0	sulfur compound metabolic process
8836	GO:0006810	0	0	transport
11712	GO:0006913	0	0	nucleocytoplasmic transport
11779	GO:0006914	0	0	autophagy
11877	GO:0006950	0	0	response to stress
13255	GO:0007005	0	0	mitochondrion organization
13367	GO:0007009	0	0	plasma membrane organization
13418	GO:0007010	0	0	cytoskeleton organization
13815	GO:0007034	0	0	vacuolar transport
13899	GO:0007049	0	0	cell cycle
14841	GO:0007059	0	0	chromosome segregation
15086	GO:0007155	0	0	cell adhesion
15395	GO:0007165	0	0	signal transduction
17064	GO:0007267	0	0	cell-cell signaling
17777	GO:0007568	0	0	aging
17847	GO:0008219	0	0	cell death
18357	GO:0008283	0	0	cell population proliferation
18844	GO:0009056	0	0	catabolic process
20687	GO:0009058	102	36.1702	biosynthetic process
23984	GO:0009790	0	0	embryo development
24627	GO:0015979	0	0	photosynthesis
24666	GO:0016192	0	0	vesicle-mediated transport
25142	GO:0019748	0	0	secondary metabolic process
25684	GO:0021700	0	0	developmental maturation
25886	GO:0022607	6	2.12766	cellular component assembly
26879	GO:0022618	0	0	ribonucleoprotein complex assembly
26936	GO:0030154	2	0.70922	cell differentiation
29361	GO:0030198	0	0	extracellular matrix organization
29407	GO:0030705	0	0	cytoskeleton-dependent intracellular transport
29508	GO:0032196	0	0	transposition
29529	GO:0034330	0	0	cell junction organization
29735	GO:0034641	0	0	cellular nitrogen compound metabolic process
33098	GO:0034655	0	0	nucleobase-containing compound catabolic process
33404	GO:0040007	0	0	growth
33807	GO:0040011	0	0	locomotion
34531	GO:0042254	0	0	ribosome biogenesis
34624	GO:0042592	0	0	homeostatic process
35111	GO:0043473	0	0	pigmentation
35229	GO:0044281	94	33.3333	small molecule metabolic process
38051	GO:0044403	0	0	symbiotic process
38873	GO:0048646	2	0.70922	anatomical structure formation involved in morphogenesis
39736	GO:0048856	2	0.70922	anatomical structure development
45814	GO:0048870	0	0	cell motility
46384	GO:0050877	0	0	nervous system process
46601	GO:0051276	0	0	chromosome organization
47281	GO:0051301	0	0	cell division
47511	GO:0051604	0	0	protein maturation
47615	GO:0055085	0	0	transmembrane transport
48361	GO:0061024	0	0	membrane organization
48727	GO:0065003	5	1.77305	protein-containing complex assembly
49154	GO:0071554	0	0	cell wall organization or biogenesis
49391	GO:0071941	0	0	nitrogen cycle metabolic process
		282

## Sheet: GO_PG_Plusiinae_NT
	Slim	Freq	Percent	Term
1	GO:0000003	0	0	reproduction
1290	GO:0000902	6	4.7619	cell morphogenesis
1584	GO:0002376	0	0	immune system process
3220	GO:0003013	0	0	circulatory system process
3567	GO:0005975	0	0	carbohydrate metabolic process
4348	GO:0006091	0	0	generation of precursor metabolites and energy
4570	GO:0006259	0	0	DNA metabolic process
5092	GO:0006397	0	0	mRNA processing
5156	GO:0006399	0	0	tRNA metabolic process
5299	GO:0006412	0	0	translation
5512	GO:0006457	0	0	protein folding
5535	GO:0006464	36	28.5714	cellular protein modification process
6863	GO:0006520	0	0	cellular amino acid metabolic process
7395	GO:0006605	0	0	protein targeting
7456	GO:0006629	0	0	lipid metabolic process
8414	GO:0006790	0	0	sulfur compound metabolic process
8836	GO:0006810	0	0	transport
11712	GO:0006913	0	0	nucleocytoplasmic transport
11779	GO:0006914	0	0	autophagy
11877	GO:0006950	0	0	response to stress
13255	GO:0007005	0	0	mitochondrion organization
13367	GO:0007009	0	0	plasma membrane organization
13418	GO:0007010	9	7.14286	cytoskeleton organization
13815	GO:0007034	0	0	vacuolar transport
13899	GO:0007049	0	0	cell cycle
14841	GO:0007059	0	0	chromosome segregation
15086	GO:0007155	0	0	cell adhesion
15395	GO:0007165	36	28.5714	signal transduction
17064	GO:0007267	0	0	cell-cell signaling
17777	GO:0007568	0	0	aging
17847	GO:0008219	0	0	cell death
18357	GO:0008283	0	0	cell population proliferation
18844	GO:0009056	0	0	catabolic process
20687	GO:0009058	0	0	biosynthetic process
23984	GO:0009790	0	0	embryo development
24627	GO:0015979	0	0	photosynthesis
24666	GO:0016192	0	0	vesicle-mediated transport
25142	GO:0019748	0	0	secondary metabolic process
25684	GO:0021700	0	0	developmental maturation
25886	GO:0022607	9	7.14286	cellular component assembly
26879	GO:0022618	0	0	ribonucleoprotein complex assembly
26936	GO:0030154	6	4.7619	cell differentiation
29361	GO:0030198	0	0	extracellular matrix organization
29407	GO:0030705	0	0	cytoskeleton-dependent intracellular transport
29508	GO:0032196	0	0	transposition
29529	GO:0034330	0	0	cell junction organization
29735	GO:0034641	0	0	cellular nitrogen compound metabolic process
33098	GO:0034655	0	0	nucleobase-containing compound catabolic process
33404	GO:0040007	0	0	growth
33807	GO:0040011	6	4.7619	locomotion
34531	GO:0042254	0	0	ribosome biogenesis
34624	GO:0042592	0	0	homeostatic process
35111	GO:0043473	0	0	pigmentation
35229	GO:0044281	0	0	small molecule metabolic process
38051	GO:0044403	0	0	symbiotic process
38873	GO:0048646	0	0	anatomical structure formation involved in morphogenesis
39736	GO:0048856	12	9.52381	anatomical structure development
45814	GO:0048870	0	0	cell motility
46384	GO:0050877	0	0	nervous system process
46601	GO:0051276	0	0	chromosome organization
47281	GO:0051301	0	0	cell division
47511	GO:0051604	0	0	protein maturation
47615	GO:0055085	0	0	transmembrane transport
48361	GO:0061024	0	0	membrane organization
48727	GO:0065003	6	4.7619	protein-containing complex assembly
49154	GO:0071554	0	0	cell wall organization or biogenesis
49391	GO:0071941	0	0	nitrogen cycle metabolic process
		126
