# Supplementary material for: Family dinner: Transcriptional plasticity of five Noctuidae (Lepidoptera) feeding on three host plant species
Source: Ecol Evol. 2022 Sep 6;12(9):e9258. doi: 10.1002/ece3.9258 (PMC9448971; doi:10.1002/ece3.9258)
Supplement: Supplementary file 59 — Table S22 [file ECE3-12-e9258-s014.xlsx]

## Sheet: Sheet1
Supplementary Table 22. Orthogroups differentially expressed between the control- and host plant species treatments within selected species groups as compared to the other Noctuidae, detected with Xspecies and annotated using various annotation strategies including UniRef90, InterProScan and various BLASTX runs
Major pest-formation groups
Major pests Z. mays - S. exigua + S. littoralis
Orthogroup ID	direction	Pfam	Pfam ID	BLASTX detoxification DB '8 reference species'	BLASTX detoxification DB 'OrthoDB derived database'	UniRef90-ID		BLASTX using Arthropoda DB
OG0007626	Up					NADH dehydrogenase [ubiquinone] 1 alpha subcomplex subunit 8 n		XP_021186789.1 NADH dehydrogenase [ubiquinone] 1 alpha subcomplex subunit 8 [Helicoverpa armigera]
OG0001417	Up	PF05676	NADH-ubiquinone oxidoreductase B18 subunit (NDUFB7)		ABC transporter type 1, transmembrane domain	NADH dehydrogenase [ubiquinone] 1 beta subcomplex subunit 7-like n		XP_022816334.1 NADH dehydrogenase [ubiquinone] 1 beta subcomplex subunit 7 [Spodoptera litura]
OG0009731	Down	PF02460	Patched family			NPC intracellular cholesterol transporter 1 isoform X6 n		XP_022822706.1 Niemann-Pick C1 protein isoform X1 [Spodoptera litura]
OG0006861	Up	PF06046	Exocyst complex component Sec6			Uncharacterized protein n		XP_021183644.1 exocyst complex component 3 [Helicoverpa armigera]
OG0003444	Up	PF00307	Calponin homology (CH) domain			Uncharacterized protein n		JAP64041.1 putative alpha-parvin [Hyalomma excavatum]
OG0000622	Up	PF01145	SPFH domain / Band 7 family			prohibitin-2 isoform X1 n		PZC83292.1 hypothetical protein B5X24_HaOG208056 [Helicoverpa armigera]
OG0006957	Up	PF00036	EF hand		Superoxide dismutase, copper/zinc binding domain	calmodulin-1 n		XP_022826178.1 calmodulin-beta [Spodoptera litura]
OG0012659	Up	PF13855	Leucine rich repeat		Leucine-rich repeat	Ras suppressor protein 1 n		ATQ37759.1 Ras suppressor protein 1 [Helicoverpa armigera]
OG0013837	Down	PF01363	FYVE zinc finger		trafficking protein particle complex subunit 10	FYVE-type domain-containing protein n		XP_021191497.1 lateral signaling target protein 2 homolog isoform X1 [Helicoverpa armigera]
OG0007302	Up	PF00651	BTB/POZ domain			speckle-type POZ protein-like isoform X1 n		PCG73108.1 hypothetical protein B5V51_142 [Heliothis virescens]
OG0006178	Up	PF00472	RF-1 domain			probable peptide chain release factor C12orf65, mitochondrial isoform X1 n		XP_022819628.1 probable peptide chain release factor C12orf65 homolog, mitochondrial [Spodoptera litura]
OG0009886	Up	PF02936	Cytochrome c oxidase subunit IV			cytochrome c oxidase subunit 4 isoform 1, mitochondrial n		ABF51243.1 cytochrome c oxidase subunit IV [Bombyx mori]
OG0015792	Down	PF00743	Flavin-binding monooxygenase-like			senecionine N-oxygenase-like isoform X1 n		ASV48992.1 flavin-dependent monooxygenase 2 [Spodoptera exigua]
OG0004249	Up	PF01592	NifU-like N terminal domain		Kazal-type proteinase inhibitor	NifU_N domain-containing protein n		PCG71347.1 hypothetical protein B5V51_1968 [Heliothis virescens]
OG0007050	Down	PF16401	Domain of unknown function (DUF5009)			heparan-alpha-glucosaminide N-acetyltransferase-like n		PCG68679.1 hypothetical protein B5V51_4979 [Heliothis virescens]
OG0008953	Down	PF08399	VWA N-terminal			voltage-dependent calcium channel subunit alpha-2/delta-3 n		XP_022821817.1 voltage-dependent calcium channel subunit alpha-2/delta-3 isoform X1 [Spodoptera litura]
OG0006860	Up	PF00836	Stathmin family			Uncharacterized protein n		PCG64994.1 hypothetical protein B5V51_9827 [Heliothis virescens]
OG0007291	Up	PF01795	MraW methylase family			probable methyltransferase-like protein 15 homolog n		PCG65088.1 hypothetical protein B5V51_9722 [Heliothis virescens]
Major pests Z. mays - S. exigua + S. littoralis + T. ni
Orthogroup ID	direction	Pfam	Pfam ID	BLASTX detoxification DB 'old'	BLASTX detoxification DB 'new'	UniRef90-ID		BLASTX using Arthropoda DB
OG0007604	Up	PF01370	NAD dependent epimerase/dehydratase family		activating signal cointegrator 1 complex subunit 2	epimerase family protein SDR39U1 isoform X1 n		XP_022830365.1 epimerase family protein SDR39U1-like [Spodoptera litura]
OG0006854	Up	PF00549	CoA-ligase			succinate--CoA ligase [ADP-forming] subunit beta, mitochondrial n		XP_021188140.1 succinate--CoA ligase [ADP-forming] subunit beta, mitochondrial [Helicoverpa armigera]
OG0005726	Up	PF01215	Cytochrome c oxidase subunit Vb			cytochrome c oxidase subunit 5B, mitochondrial-like n		JAG49562.1 hypothetical protein, partial [Lygus hesperus]
Major pests B. oleracea - A. gamma + M. brassicae + T. ni
Orthogroup ID	direction	Pfam	Pfam ID	BLASTX detoxification DB 'old'	BLASTX detoxification DB 'new'	UniRef90-ID		BLASTX using Arthropoda DB
OG0003891	Up	PF00112	Papain family cysteine protease		Cytochrome P450	cathepsin K-like n		CAX16639.1 putative C1A cysteine protease precursor [Spodoptera frugiperda]
OG0003896	Up	PF00112	Papain family cysteine protease		Cytochrome P450	digestive cysteine proteinase 2-like n		CAX16638.1 putative C1A cysteine protease precursor [Spodoptera frugiperda]
OG0008829	Up	PF06732	Pescadillo N-terminus		Alanyl-tRNA synthetase	pescadillo homolog n		PCG77752.1 hypothetical protein B5V51_6431 [Heliothis virescens]
Major pests N. tabacum - S. littoralis + M. brassicae + T. ni
Orthogroup ID	direction	Pfam	Pfam ID	BLASTX detoxification DB 'old'	BLASTX detoxification DB 'new'	UniRef90-ID		BLASTX using Arthropoda DB
OG0005858	Down	PF00379	Insect cuticle protein		larval cuticle protein A2B-like	larval/pupal rigid cuticle protein 66-like n		XP_022820329.1 larval/pupal rigid cuticle protein 66-like [Spodoptera litura]
OG0007534	Down					Uncharacterized protein n		XP_021181647.1 cuticle protein 38-like [Helicoverpa armigera]
OG0007410	Up	PF00089	Trypsin		Serine proteases, trypsin domain	phenoloxidase-activating factor 1-like n		XP_022827019.1 chymotrypsin-like protease CTRL-1 [Spodoptera litura]
OG0006795	Up					uncharacterized protein LOC113495318 n		PZC83921.1 hypothetical protein B5X24_HaOG206670 [Helicoverpa armigera]
OG0000566	Up	PF13842	DDE_Tnp_1-like zinc-ribbon		Aprataxin and PNK-like factor	piggyBac transposable element-derived protein 4-like isoform X1 n		PNF24625.1 hypothetical protein B7P43_G00750 [Cryptotermes secundus]
OG0002719	Up	PF00651	BTB/POZ domain		SKP1/BTB/POZ domain superfamily	SFRICE_010722 n		XP_021192096.1 protein tramtrack, beta isoform isoform X1 [Helicoverpa armigera]
OG0008502	Down	PF08149	BING4CT (NUC141) domain			WD repeat-containing protein 46 n		PCG66644.1 hypothetical protein B5V51_7422, partial [Heliothis virescens]
Phylogenetic related groups
Spodoptera - S. exigua + S. littoralis ---> Z. mays
Orthogroup ID	direction	Pfam	Pfam ID	BLASTX detoxification DB 'old'	BLASTX detoxification DB 'new'	UniRef90-ID		BLASTX using Arthropoda DB
OG0007626	Up					NADH dehydrogenase [ubiquinone] 1 alpha subcomplex subunit 8 n		XP_021186789.1 NADH dehydrogenase [ubiquinone] 1 alpha subcomplex subunit 8 [Helicoverpa armigera]
OG0001417	Up	PF05676	NADH-ubiquinone oxidoreductase B18 subunit (NDUFB7)		ABC transporter type 1, transmembrane domain	NADH dehydrogenase [ubiquinone] 1 beta subcomplex subunit 7-like n		XP_022816334.1 NADH dehydrogenase [ubiquinone] 1 beta subcomplex subunit 7 [Spodoptera litura]
OG0009731	Down	PF02460	Patched family			NPC intracellular cholesterol transporter 1 isoform X6 n		XP_022822706.1 Niemann-Pick C1 protein isoform X1 [Spodoptera litura]
OG0006861	Up	PF06046	Exocyst complex component Sec6			Uncharacterized protein n		XP_021183644.1 exocyst complex component 3 [Helicoverpa armigera]
OG0003444	Up	PF00307	Calponin homology (CH) domain			Uncharacterized protein n		JAP64041.1 putative alpha-parvin [Hyalomma excavatum]
OG0000622	Up	PF01145	SPFH domain / Band 7 family			prohibitin-2 isoform X1 n		PZC83292.1 hypothetical protein B5X24_HaOG208056 [Helicoverpa armigera]
OG0006957	Up	PF00036	EF hand		Superoxide dismutase, copper/zinc binding domain	calmodulin-1 n		XP_022826178.1 calmodulin-beta [Spodoptera litura]
OG0012659	Up	PF13855	Leucine rich repeat		Leucine-rich repeat	Ras suppressor protein 1 n		ATQ37759.1 Ras suppressor protein 1 [Helicoverpa armigera]
OG0013837	Down	PF01363	FYVE zinc finger		trafficking protein particle complex subunit 10	FYVE-type domain-containing protein n		XP_021191497.1 lateral signaling target protein 2 homolog isoform X1 [Helicoverpa armigera]
OG0007302	Up	PF00651	BTB/POZ domain			speckle-type POZ protein-like isoform X1 n		PCG73108.1 hypothetical protein B5V51_142 [Heliothis virescens]
OG0006178	Up	PF00472	RF-1 domain			probable peptide chain release factor C12orf65, mitochondrial isoform X1 n		XP_022819628.1 probable peptide chain release factor C12orf65 homolog, mitochondrial [Spodoptera litura]
OG0009886	Up	PF02936	Cytochrome c oxidase subunit IV			cytochrome c oxidase subunit 4 isoform 1, mitochondrial n		ABF51243.1 cytochrome c oxidase subunit IV [Bombyx mori]
OG0015792	Down	PF00743	Flavin-binding monooxygenase-like			senecionine N-oxygenase-like isoform X1 n		ASV48992.1 flavin-dependent monooxygenase 2 [Spodoptera exigua]
OG0004249	Up	PF01592	NifU-like N terminal domain		Kazal-type proteinase inhibitor	NifU_N domain-containing protein n		PCG71347.1 hypothetical protein B5V51_1968 [Heliothis virescens]
OG0007050	Down	PF16401	Domain of unknown function (DUF5009)			heparan-alpha-glucosaminide N-acetyltransferase-like n		PCG68679.1 hypothetical protein B5V51_4979 [Heliothis virescens]
OG0008953	Down	PF08399	VWA N-terminal			voltage-dependent calcium channel subunit alpha-2/delta-3 n		XP_022821817.1 voltage-dependent calcium channel subunit alpha-2/delta-3 isoform X1 [Spodoptera litura]
OG0006860	Up	PF00836	Stathmin family			Uncharacterized protein n		PCG64994.1 hypothetical protein B5V51_9827 [Heliothis virescens]
OG0007291	Up	PF01795	MraW methylase family			probable methyltransferase-like protein 15 homolog n		PCG65088.1 hypothetical protein B5V51_9722 [Heliothis virescens]
Spodoptera - S. exigua + S. littoralis ---> B. oleracea
Orthogroup ID	direction	Pfam	Pfam ID	BLASTX detoxification DB 'old'	BLASTX detoxification DB 'new'	UniRef90-ID		BLASTX using Arthropoda DB
OG0007981	Up	PF04515	Plasma-membrane choline transporter			CTL-like protein 2 isoform X1 n		PCG78703.1 hypothetical protein B5V51_3303 [Heliothis virescens]
OG0000002	Down	PF13359	DDE superfamily endonuclease		larval cuticle protein A2B-like	DDE Tnp4 domain-containing protein n		JAF99708.1 Putative nuclease HARBI1, partial [Lygus hesperus]
OG0020626	Up	PF07690	Major Facilitator Superfamily			putative inorganic phosphate cotransporter n		PCG73349.1 hypothetical protein B5V51_14906 [Heliothis virescens]
OG0008082	Up					Uncharacterized protein n		OWR55553.1 hypothetical protein KGM_209264 [Danaus plexippus plexippus]
OG0017000	Down	PF00536	SAM domain (Sterile alpha motif)			SAM domain-containing protein n		XP_021181276.1 uncharacterized protein LOC110369944 [Helicoverpa armigera]
OG0016736	Up					Uncharacterized protein n		PCG73959.1 hypothetical protein B5V51_14084 [Heliothis virescens]
OG0013889	Up	PF00362	Integrin beta chain VWA domain		farnesol dehydrogenase-like	Integrin beta n		XP_022823182.1 integrin beta-nu [Spodoptera litura]
OG0008052	Up	PF05693	Glycogen synthase			Glycogen [starch] synthase (Fragment) n		XP_026734472.1 glycogen [starch] synthase [Trichoplusia ni]
OG0020656	Down					uncharacterized protein LOC111355124 n		XP_022824631.1 uncharacterized protein LOC111355124 [Spodoptera litura]
OG0009631	Up	PF13246	Cation transport ATPase (P-type)		SKP1/BTB/POZ domain superfamily	probable phospholipid-transporting ATPase IF n		XP_022814439.1 probable phospholipid-transporting ATPase IF isoform X1 [Spodoptera litura]
OG0013743	Up	PF00018	SH3 domain		SH3 domain	Uncharacterized protein n		PCG76695.1 hypothetical protein B5V51_8915 [Heliothis virescens]
Spodoptera - S. exigua + S. littoralis ---> N. tabacum
Orthogroup ID	direction	Pfam	Pfam ID	BLASTX detoxification DB 'old'	BLASTX detoxification DB 'new'	UniRef90-ID		BLASTX using Arthropoda DB
OG0005422	Down	PF00350	Dynamin family		ATP-binding cassette sub-family C member Sur	EH domain-containing protein 3 n		XP_021193671.1 EH domain-containing protein 3 [Helicoverpa armigera]
OG0012353	Down	PF04614	Pex19 protein family			peroxisomal biogenesis factor 19 n		PCG78174.1 hypothetical protein B5V51_4994 [Heliothis virescens]
OG0016819	Up					uncharacterized protein LOC111354344 n		XP_022823536.1 uncharacterized protein LOC111354344 [Spodoptera litura]
OG0007676	Down					protein rolling stone-like n		PCG75595.1 hypothetical protein B5V51_11315 [Heliothis virescens]
OG0017065	Down	PF00173	Cytochrome b5-like Heme/Steroid binding domain			cytochrome b5-like n		XP_022823555.1 cytochrome b5-like [Spodoptera litura]
OG0016635	Down	PF00071	Ras family		SH3 domain	Uncharacterized protein n		XP_022824128.1 ras-like GTP-binding protein RhoL [Spodoptera litura]
OG0020674	Up	PF00135	Carboxylesterase family	CCE		uncharacterized protein LOC111358160 n		XP_022826306.1 cholinesterase 1-like [Spodoptera litura]
OG0017097	Down				cytochrome P450 6k1-like	helicase domino n		JAA55553.1 Putative snf2 family domain protein [Rhipicephalus pulchellus]
OG0002906	Down	PF00209	Sodium:neurotransmitter symporter family			sodium-dependent dopamine transporter-like n		PCG69121.1 hypothetical protein B5V51_4481, partial [Heliothis virescens]
OG0008471	Down	PF00069	Protein kinase domain		cyclin-dependent kinase 10	Protein kinase domain-containing protein n		PCG73189.1 hypothetical protein B5V51_15063 [Heliothis virescens]
OG0013207	Down	PF16077	Spaetzle			protein spaetzle 3 n		XP_022822532.1 protein spaetzle 3 [Spodoptera litura]
OG0004104	Down	PF01210	NAD-dependent glycerol-3-phosphate dehydrogenase N-terminus			Glycerol-3-phosphate dehydrogenase [NAD(+)] n		ADC68540.1 glycerol-3-phosphate dehydrogenase [Ixodes ricinus]
OG0009096	Down	PF03098	Animal haem peroxidase		argininosuccinate lyase	peroxidase-like isoform X1 n		AIN39490.1 POX-F [Spodoptera exigua]
OG0021118	Down	PF00398	Ribosomal RNA adenine dimethylase			rRNA adenine N(6)-methyltransferase n		XP_022830477.1 dimethyladenosine transferase 1, mitochondrial [Spodoptera litura]
OG0005133	Down	PF04427	Brix domain			Brix domain-containing protein n		PCG80716.1 hypothetical protein B5V51_3736 [Heliothis virescens]
OG0013818	Down	PF00549	CoA-ligase			Succinate--CoA ligase [GDP-forming] subunit beta, mitochondrial n		XP_021183101.1 succinate--CoA ligase [GDP-forming] subunit beta, mitochondrial [Helicoverpa armigera]
OG0013470	Down	PF07047	Optic atrophy 3 protein (OPA3)		GPI ethanolamine phosphate transferase 1	Uncharacterized protein n		PCG73028.1 hypothetical protein B5V51_206 [Heliothis virescens]
OG0004049	Down	PF00400	WD domain, G-beta repeat		Transferrin	Probable cytosolic iron-sulfur protein assembly protein Ciao1 n		JAA73673.1 Putative wd40 domain protein, partial [Ixodes ricinus]
OG0013612	Down	PF13965	dsRNA-gated channel SID-1			SID1 transmembrane family member 2-like n		XP_022814675.1 SID1 transmembrane family member 2-like [Spodoptera litura]
OG0001488	Down					uncharacterized protein LOC113399532 n		PZC75738.1 hypothetical protein B5X24_HaOG205712 [Helicoverpa armigera]
OG0008318	Down	PF00043	Glutathione S-transferase, C-terminal domain		bifunctional glutamate/proline--tRNA ligase	bifunctional glutamate/proline--tRNA ligase isoform X2 n		PCG66678.1 hypothetical protein B5V51_7369 [Heliothis virescens]
OG0016933	Up	PF00067	Cytochrome P450	P450	cytochrome P450 18a1	Uncharacterized protein n		AGU36299.1 cytochrome P450 CYP18B3 [Spodoptera littoralis]
OG0013362	Down	PF11326	Protein of unknown function (DUF3128)			UPF0545 protein C22orf39 homolog n		KMQ86753.1 hypothetical protein RF55_14193 [Lasius niger]
OG0009077	Down	PF01401	Angiotensin-converting enzyme			angiotensin-converting enzyme-like isoform X1 n		XP_021186237.1 angiotensin-converting enzyme-like isoform X1 [Helicoverpa armigera]
OG0008119	Down	PF03109	ABC1 family		Cytochrome P450	uncharacterized aarF domain-containing protein kinase 1 n		XP_021197032.1 uncharacterized aarF domain-containing protein kinase 1 [Helicoverpa armigera]
OG0012084	Down	PF13489	Methyltransferase domain			methyltransferase-like protein 6 n		XP_022823705.1 methyltransferase-like protein 6 [Spodoptera litura]
OG0021282	Up	PF16030	Serine protease gd N-terminus			uncharacterized protein LOC111360359 isoform X1 n		XP_022832030.1 uncharacterized protein LOC111360359 isoform X1 [Spodoptera litura]
OG0017256	Down	PF07542	ATP12 chaperone protein			ATP synthase mitochondrial F1 complex assembly factor 2 n		XP_022820659.1 ATP synthase mitochondrial F1 complex assembly factor 2 [Spodoptera litura]
OG0013329	Down	PF04750	FAR-17a/AIG1-like protein			Uncharacterized protein n		PCG75594.1 hypothetical protein B5V51_11314 [Heliothis virescens]
OG0016682	Down					Aldo_ket_red domain-containing protein n		PZC71014.1 hypothetical protein B5X24_HaOG214439 [Helicoverpa armigera]
OG0005289	Down	PF00782	Dual specificity phosphatase, catalytic domain			TYR_PHOSPHATASE_2 domain-containing protein n		XP_022822190.1 protein tyrosine phosphatase type IVA 2 [Spodoptera litura]
OG0004015	Down	PF01920	Prefoldin subunit			prefoldin subunit 2 n		KZS06665.1 Prefoldin subunit 2 [Daphnia magna]
OG0009121	Down	PF00443	Ubiquitin carboxyl-terminal hydrolase		Zinc finger C2H2 superfamily	ubiquitin carboxyl-terminal hydrolase 20 n		PCG71477.1 hypothetical protein B5V51_1806 [Heliothis virescens]
OG0013559	Up					Uncharacterized protein (Fragment) n		PCG65336.1 hypothetical protein B5V51_9335, partial [Heliothis virescens]
OG0007514	Down	PF15663	Zinc-finger containing family			uncharacterized protein LOC113499821 isoform X1 n		XP_022823417.1 uncharacterized protein LOC111354292 isoform X3 [Spodoptera litura]
OG0013846	Down	PF18039	UBA-like domain			probable ribonuclease ZC3H12B n		XP_022823080.1 probable ribonuclease ZC3H12B [Spodoptera litura]
OG0006770	Down	PF01569	PAP2 superfamily		pyrimidodiazepine synthase-like	putative phosphatidate phosphatase n		XP_021183131.1 putative phosphatidate phosphatase [Helicoverpa armigera]
OG0009552	Down	PF01909	Nucleotidyltransferase domain			SFRICE_013507 n		XP_022818667.1 non-canonical poly(A) RNA polymerase protein Trf4-1-like [Spodoptera litura]
OG0020891	Down	PF00089	Trypsin	ABC		trypsin, alkaline C-like n		XP_022821674.1 trypsin, alkaline C-like [Spodoptera litura]
OG0008703	Down	PF00400	WD domain, G-beta repeat			coronin-6 isoform X1 n		XP_021186624.1 coronin-6 isoform X1 [Helicoverpa armigera]
OG0012359	Down	PF00320	GATA zinc finger			SFRICE_010234 n		XP_022820458.1 uncharacterized protein LOC111352270 isoform X1 [Spodoptera litura]
OG0005000	Down					uncharacterized protein LOC113497514 n		XP_021199141.1 uncharacterized protein LOC110382781 [Helicoverpa armigera]
OG0008526	Down	PF00071	Ras family		Ras-related protein Rab-32	ras-related protein Rab-31-like n		XP_022817287.1 ras-related protein Rab-31 [Spodoptera litura]
OG0017113	Down				trafficking protein particle complex subunit 10	SFRICE_034150 (Fragment) n		XP_022815796.1 uncharacterized protein LOC111349065, partial [Spodoptera litura]
OG0011769	Down	PF05347	Complex 1 protein (LYR family)			complex III assembly factor LYRM7 n		XP_022825395.1 complex III assembly factor LYRM7 isoform X1 [Spodoptera litura]
OG0006000	Down	PF00169	PH domain		uncharacterized protein CG43867 isoform X1	collagen type IV alpha-3-binding protein isoform X1 n		XP_021183045.1 collagen type IV alpha-3-binding protein [Helicoverpa armigera]
OG0004520	Down	PF01595	Cyclin M transmembrane N-terminal domain		single-stranded-DNA-specific exonuclease RecJ-like	metal transporter CNNM4-like n		XP_022818841.1 metal transporter CNNM4-like [Spodoptera litura]
OG0021289	Up	PF00704	Glycosyl hydrolases family 18			SFRICE_012801 n		XP_022814601.1 chitinase-3-like protein 1 [Spodoptera litura]
OG0002881	Down	PF00041	Fibronectin type III domain			tyrosine-protein phosphatase 10D n		XP_022829301.1 tyrosine-protein phosphatase 10D-like [Spodoptera litura]
Noctuinae - S. exigua + S. littoralis + M. brassicae ---> Z. mays
Orthogroup ID	direction	Pfam	Pfam ID	BLASTX detoxification DB 'old'	BLASTX detoxification DB 'new'	UniRef90-ID		BLASTX using Arthropoda DB
-
Noctuinae - S. exigua + S. littoralis + M. brassicae ---> B. oleracea
Orthogroup ID	direction	Pfam	Pfam ID	BLASTX detoxification DB 'old'	BLASTX detoxification DB 'new'	UniRef90-ID		BLASTX using Arthropoda DB
OG0005930	Up	PF00571	CBS domain			uncharacterized protein LOC110371898 n		XP_022820753.1 5'-AMP-activated protein kinase subunit gamma-2-like [Spodoptera litura]
OG0006513	Up	PF00560	Leucine Rich Repeat		Leucine-rich repeat	leucine-rich repeat-containing G-protein coupled receptor 5-like n		XP_022821344.1 uncharacterized protein LOC111352888 [Spodoptera litura]
OG0012806	Up	PF12807	Translation initiation factor eIF3 subunit 135			SFRICE_010106 n		XP_021189851.1 clustered mitochondria protein homolog isoform X1 [Helicoverpa armigera]
OG0008274	Up	PF00595	PDZ domain			PDZ domain-containing protein n		XP_022816148.1 PDZ domain-containing protein GIPC3 [Spodoptera litura]
Noctuinae - S. exigua + S. littoralis + M. brassicae ---> N. tabacum
Orthogroup ID	direction	Pfam	Pfam ID	BLASTX detoxification DB 'old'	BLASTX detoxification DB 'new'	UniRef90-ID		BLASTX using Arthropoda DB
OG0002037	Up	PF01762	Galactosyltransferase			beta-1,3-galactosyltransferase 5-like n		PZC75009.1 hypothetical protein B5X24_HaOG206834 [Helicoverpa armigera]
Plusiinae - T. ni + A. gamma ---> Z. mays
Orthogroup ID	direction	Pfam	Pfam ID	BLASTX detoxification DB 'old'	BLASTX detoxification DB 'new'	UniRef90-ID		BLASTX using Arthropoda DB
OG0011643	Up	PF00379	Insect cuticle protein			collagen alpha-2(IV) chain-like isoform X2 n		XP_022816572.1 uncharacterized PE-PGRS family protein PE_PGRS54-like isoform X6 [Spodoptera litura]
OG0012234	Up	PF01391	Collagen triple helix repeat (20 copies)			collagen alpha-1(III) chain-like isoform X8 n		PZC75100.1 hypothetical protein B5X24_HaOG206720 [Helicoverpa armigera]
OG0008076	Up	PF00110	wnt family		Pre-C2HC domain	protein Wnt-2-like n		XP_022837361.1 protein Wnt-7b-like isoform X2 [Spodoptera litura]
OG0019698	Down
OG0000442	Down	PF01776	Ribosomal L22e protein family			60S ribosomal protein L22 2 n		AAK92160.1 ribosomal protein L22 [Spodoptera frugiperda]
OG0007632	Up	PF00788	Ras association (RalGDS/AF-6) domain			Ras-associating domain-containing protein n		XP_021191764.1 ras association domain-containing protein 8 [Helicoverpa armigera]
OG0006195	Down	PF00096	Zinc finger, C2H2 type		Zinc finger C2H2 superfamily	zinc finger protein 501-like n		XP_021182436.1 gastrula zinc finger protein XlCGF57.1-like [Helicoverpa armigera]
Plusiinae - T. ni + A. gamma ---> B. oleracea
Orthogroup ID	direction	Pfam	Pfam ID	BLASTX detoxification DB 'old'	BLASTX detoxification DB 'new'	UniRef90-ID		BLASTX using Arthropoda DB
OG0007250	Down	PF00650	CRAL/TRIO domain		Odorant receptor	alpha-tocopherol transfer protein-like n		XP_022831946.1 uncharacterized protein LOC111360286 [Spodoptera litura]
OG0016089	Down					uncharacterized protein LOC113506260 n		XP_022835290.1 uncharacterized protein LOC111362772 [Spodoptera litura]
OG0011387	Up	PF03103	Domain of unknown function (DUF243)			glycine-rich cell wall structural protein-like n		KPJ06330.1 hypothetical protein RR48_14069 [Papilio machaon]
OG0001267	Up	PF00106	short chain dehydrogenase		farnesol dehydrogenase-like			PRD36947.1 Short-chain type dehydrogenase/reductase [Nephila clavipes]
OG0002376	Up	PF13561	Enoyl-(Acyl carrier protein) reductase		farnesol dehydrogenase-like	uncharacterized protein LOC113502932 n		XP_026740268.1 uncharacterized protein LOC113502780 [Trichoplusia ni]
OG0009052	Up	PF00561	alpha/beta hydrolase fold		UDP-glucuronosyltransferase	lipase 1-like n		XP_021195942.1 lipase 3-like [Helicoverpa armigera]
OG0007820	Up	PF00379	Insect cuticle protein		uncharacterized protein LOC110994169	uncharacterized protein LOC113496796 isoform X1 n		XP_022826265.1 uncharacterized protein LOC111356214 [Spodoptera litura]
OG0006879	Up				intraflagellar transport protein 52 homolog	COP1-interactive protein 1-like isoform X1 n		XP_021198769.1 uncharacterized protein LOC110382481 [Helicoverpa armigera]
OG0004053	Up	PF00307	Calponin homology (CH) domain		trafficking protein particle complex subunit 10	uncharacterized protein LOC113503151 n		PZC73867.1 hypothetical protein B5X24_HaOG208697 [Helicoverpa armigera]
OG0011217	Up	PF04564	U-box domain			SFRICE008172.2 (Fragment) n		XP_021190812.1 E3 ubiquitin-protein ligase CHIP [Helicoverpa armigera]
OG0011861	Down	PF04146	YT521-B-like domain			proline-rich protein 36-like n		PCG68504.1 hypothetical protein B5V51_5162 [Heliothis virescens]
OG0012446	Up	PF00019	Transforming growth factor beta like domain			Myoglianin n		XP_022836794.1 growth/differentiation factor 8-like, partial [Spodoptera litura]
OG0004203	Up	PF00339	Arrestin (or S-antigen), N-terminal domain			arrestin domain-containing protein 17-like isoform X1 n		XP_022824592.1 arrestin domain-containing protein 17-like [Spodoptera litura]
Plusiinae - T. ni + A. gamma ---> N. tabacum
Orthogroup ID	direction	Pfam	Pfam ID	BLASTX detoxification DB 'old'	BLASTX detoxification DB 'new'	UniRef90-ID		BLASTX using Arthropoda DB
OG0019801	Down	PF00687	Ribosomal protein L1p/L10e family			uncharacterized protein LOC113496853 n		XP_026732019.1 uncharacterized protein LOC113496853 [Trichoplusia ni]
OG0019826	Down					uncharacterized protein LOC113502067 n		XP_026739249.1 uncharacterized protein LOC113502067 [Trichoplusia ni]
OG0019918	Up	PF05485	THAP domain		ARL14 effector protein	uncharacterized protein LOC113492634 n		XP_026726006.1 uncharacterized protein LOC113492634 [Trichoplusia ni]
OG0008359	Up	PF00149	Calcineurin-like phosphoesterase		Serine proteases, trypsin family, histidine active site	Sphingomyelin phosphodiesterase n		XP_021188860.1 sphingomyelin phosphodiesterase isoform X2 [Helicoverpa armigera]
OG0012021	Down	PF08645	Polynucleotide kinase 3 phosphatase		ABC transporter type 1, transmembrane domain	uncharacterized protein F21D5.5 n		PCG77412.1 hypothetical protein B5V51_7391 [Heliothis virescens]
OG0001405	Up	PF00622	SPRY domain			ran-binding protein 9 n		PCG71993.1 hypothetical protein B5V51_1274 [Heliothis virescens]
OG0006485	Up	PF06367	Diaphanous FH3 Domain			formin-like protein CG32138 isoform X3 n		XP_022814236.1 formin-like protein CG32138 isoform X1 [Spodoptera litura]
OG0004103	Up	PF01363	FYVE zinc finger			myotubularin-related protein 4 isoform X1 n		XP_022831772.1 myotubularin-related protein 4 isoform X1 [Spodoptera litura]
OG0019736	Up					Uncharacterized protein n		XP_026733640.1 transmembrane protein 127-like [Trichoplusia ni]
OG0011112	Up	PF14604	Variant SH3 domain		SH3 domain	SH3 domain-containing kinase-binding protein 1-like isoform X1 n		XP_022825484.1 SH3 domain-containing kinase-binding protein 1-like [Spodoptera litura]
OG0008784	Up	PF01936	NYN domain			meiosis regulator and mRNA stability factor 1 isoform X2 n		PCG71229.1 hypothetical protein B5V51_2110 [Heliothis virescens]
OG0006397	Up	PF00002	7 transmembrane receptor (Secretin family)		GPCR, family 2-like	probable G-protein coupled receptor Mth-like 3 n		XP_022817499.1 probable G-protein coupled receptor Mth-like 3 [Spodoptera litura]
OG0019612	Up					neuropeptide IMFamide n		XP_026736927.1 neuropeptide IMFamide [Trichoplusia ni]
OG0019612	Up					neuropeptide IMFamide n		XP_026736927.1 neuropeptide IMFamide [Trichoplusia ni]
OG0002881	Down	PF00041	Fibronectin type III domain			tyrosine-protein phosphatase 10D n		XP_022829301.1 tyrosine-protein phosphatase 10D-like [Spodoptera litura]
